# Supplementary material for: Multi-model methods for structural analysis of China’s green economy network based on input-output method
Source: PLoS One. 2024 Sep 5;19(9):e0309916. doi: 10.1371/journal.pone.0309916 (PMC11376532; doi:10.1371/journal.pone.0309916)
Supplement: S1 File — (ZIP) [file pone.0309916.s001.zip]

Archive with 4 entries (4 files):
- 2012.xlsx
- 2017.xlsx
- 2018.xlsx
- 2020.xlsx
