# Supplementary material for: Multi-model methods for structural analysis of China’s green economy network based on input-output method
Source: PLoS One. 2024 Sep 5;19(9):e0309916. doi: 10.1371/journal.pone.0309916 (PMC11376532; doi:10.1371/journal.pone.0309916)
Supplement: S1 File — (ZIP) [file pone.0309916.s001.zip › 2012.xlsx]

## Sheet: 投入产出表
2012年全国投入产出表
投入 产出		部门 名称	中间使用
			农产品	林产品	畜牧产品	渔产品	农、林、牧、渔服务	煤炭采选产品	石油和天然气开采产品	黑色金属矿采选产品	有色金属矿采选产品	非金属矿采选产品	开采辅助服务和其他采矿产品	谷物磨制品	饲料加工品	植物油加工品	糖及糖制品	屠宰及肉类加工品	水产加工品	蔬菜、水果、坚果和其他农副食品加工品	方便食品	乳制品	调味品、发酵制品	其他食品	酒精和酒	饮料和精制茶加工品	烟草制品	棉、化纤纺织及印染精加工品	毛纺织及染整精加工品	麻、丝绢纺织及加工品	针织或钩针编织及其制品	纺织制成品	纺织服装服饰	皮革、毛皮、羽毛及其制品	鞋	木材加工品和木、竹、藤、棕、草制品	家具	造纸和纸制品	印刷品和记录媒介复制品	文教、工美、体育和娱乐用品	精炼石油和核燃料加工品	炼焦产品	基础化学原料	肥料	农药	涂料、油墨、颜料及类似产品	合成材料	专用化学产品和炸药、火工、焰火产品	日用化学产品
部门名称		代码	01001	02002	03003	04004	05005	06006	07007	08008	09009	10010	11011	13012	13013	13014	13015	13016	13017	13018	14019	14020	14021	14022	15023	15024	16025	17026	17027	17028	17029	17030	18031	19032	19033	20034	21035	22036	23037	24038	25039	25040	26041	26042	26043	26044	26045	26046	26047
	农产品	01001	4.96558e+07	329055	2.77054e+07	2.55636e+06	2.79417e+06	0	0	0	0	0.00460825	0	6.38215e+07	3.22005e+07	3.77478e+07	5.50371e+06	1.49194e+06	50239	3.13398e+07	1.40618e+06	422031	4.9003e+06	1.00443e+07	1.00542e+07	5.74678e+06	4.8799e+06	3.77192e+07	317924	2.84588e+06	119415	135473	548989	69892.2	58088.8	2.60947e+06	189739	6.32383e+06	0	776870	0	0	1.18472e+06	597135	240636	134288	82752.6	1.11497e+06	448325
	林产品	02002	8804.25	2.76841e+06	3605.81	61304.1	91611.2	154357	4046.79	26147.2	17806.2	22698	24975.3	852.724	583.714	10384.2	282.539	1807.39	1526.15	102917	2749.29	28560.7	773.879	46316.8	4868.03	131313	4214.18	38616.4	142.14	6190.16	3177.38	909.237	5954.24	5679.65	197963	1.67028e+07	1.51595e+06	3.49041e+06	0	711170	13488.4	5096.91	13811.9	23042.3	437.354	1110.53	15445.7	3.58633e+06	43657
	畜牧产品	03003	90131.5	33294.1	2.15432e+07	75154.7	1.14869e+06	0	0	0	0	0	0	0	2.48456e+06	0	0	5.94132e+07	2517.68	3.01333e+06	30470.1	9.94204e+06	76125.9	4.99734e+06	21117.6	367218	0	2147.93	8.28625e+06	1.80085e+06	170463	106882	347499	5.72074e+06	197201	0	0	0	0	1.29423e+06	0	0	38724	1.052e+06	6482.66	89795.4	26033.7	873867	5795.09
	渔产品	04004	88.7325	270.303	2335.77	3.56584e+06	258478	0	0	0	0	0	0	0	4.63815e+06	0	0	43287.7	2.15248e+07	468151	3645.86	67939.2	14699.7	914938	114856	138372	0	0	0	0	0	0	0	256665	0	0	0	0	0	151034	0	0	31827.4	8196.82	3387.93	0	0	0	2536.26
	农、林、牧、渔服务	05005	4.32521e+06	1.69628e+06	317639	2.39735e+06	1.77701e+06	0	0	0	0	0	0	0	191608	0	0	0	0	0	0	0	0	0	0	0	0	1.12445e+07	4346.18	1.31446e+06	427801	291.5	58112.8	793674	685412	2762.05	0	150743	0	0	0	0	0	0	0	0	0	0	0
	煤炭采选产品	06006	16856.7	10337.9	7819.29	11600.1	7517.93	3.5956e+07	315734	474869	273623	437077	212258	107421	215930	100787	66509	95583.7	52932.5	198548	48156.5	63326	91970.3	166560	398611	154809	77980.4	857416	109051	84258.2	60576.4	53221.2	199790	129315	102245	496057	27089.6	2.48188e+06	84953	169932	1.38579e+06	2.15789e+07	1.02426e+07	3.65873e+06	142314	311650	1.15837e+06	3.06551e+06	78777.2
	石油和天然气开采产品	07007	0	0	0	0	0	63372.6	1.01299e+06	80563	6927.35	56230.3	34741.7	0	0	0	0	0	0	0	0	0	0	0	0	0	0	0	0	0	0	0	0	0	0	0	0	0	0	0	2.2368e+08	697634	9.50708e+06	1.12069e+06	475576	361798	1.70476e+06	565172	29003.9
	黑色金属矿采选产品	08008	0	0	0	0	0	129009	0	1.54332e+07	79334.2	129424	0	0	0	0	0	0	0	0	0	0	0	0	0	0	0	0	0	0	0	0	0	0	0	0	0	0	0	0	0	0	547081	0	0	0	0	0	29169
	有色金属矿采选产品	09009	0	0	0	0	0	36.3881	66.9375	196878	2.11523e+06	48997.8	0.0915738	0	0	0	0	0	0	0	0	0	0	0	0	0	0	0	0	0	0	0	0	0	0	0	0	0	0	0	88070.9	0	3.67323e+06	36165.8	51.2155	141979	11.2702	898478	2073.06
	非金属矿采选产品	10010	337.903	379.322	92.9222	2592.67	2014.51	37915.6	812	78511.5	31650.5	574649	19824.8	10010.6	8029.11	643.47	1933.87	3652.02	1854.47	26685.7	112.708	49.3136	10989.8	47155.4	1013.42	129.569	90.798	974.062	6.9628	17.4329	99.4545	396.531	77.0377	8259.57	168.761	31281.8	2274.19	17066.1	78.9954	486358	115.691	114.442	6.13536e+06	1.36303e+06	23984.2	460569	251052	500782	3842.47
	开采辅助服务和其他采矿产品	11011	0	0	0	0	0	586697	1.27487e+07	106310	136001	166476	56208.2	0	0	0	0	0	0	0	0	0	0	0	0	256208	0	0	0	0	0	0	0	0	0	0	0	0	0	0	0	0	0	0	0	0	0	0	0
	谷物磨制品	13012	763500	0	9.72872e+06	990381	488432	0	0	0	0	0	0	5.78207e+06	6.75111e+06	714556	84876.3	55166.3	286688	3.61274e+06	6.40826e+06	11433.5	1.47021e+06	1.1993e+07	5.7568e+06	401632	0	0	0	0	0	0	0	0	0	0	0	0	0	0	0	0	0	0	12501.5	0	0	0	0
	饲料加工品	13013	482770	0	6.45761e+07	1.4074e+07	1.35637e+06	0	0	0	0	0	0	0	5.58907e+06	0	0	315460	45219.1	0	0	0	0	0	0	0	0	0	0	0	0	0	0	0	0	0	0	0	0	0	0	0	0	0	4030.85	0	0	0	0
	植物油加工品	13014	28842.3	0	240423	185026	282430	0	0	0	0	0	0	14665.3	5.11354e+06	1.85477e+07	74852.9	47794.1	388873	3.89626e+06	1.34099e+06	192066	1.00778e+06	3.70826e+06	0	744480	0	0	0	0	0	0	0	0	0	0	0	6679.05	0	0	469322	0	1.00069e+06	0	42344.9	950134	8112.79	5.56933e+06	3.10194e+06
	糖及糖制品	13015	0	0	0	0	0	0	0	0	0	0.00941348	0	8904.13	13857	0	1.36969e+06	48093.2	54089.3	1.26276e+06	109531	543133	472195	2.10527e+06	87136.3	3.4705e+06	0	0	0	0	0	0	0	0	0	0	0	0	0	0	0	0	0	0	0	0	0	0	0
	屠宰及肉类加工品	13016	0	0	0	0	0	0	0	0	0	0	0	0	838828	0	0	1.58859e+07	176624	452163	1.40584e+06	65928.4	629416	3.24014e+06	0	0	0	0	0	0	0	0	0	9.83671e+06	255953	0	0	0	0	11191.9	0	0	0	0	0	0	0	0	761578
	水产加工品	13017	0	0	177902	378191	0	0	0	0	0	0	0	0	2.83969e+06	0	0	0	4.41943e+06	354015	108030	0	30051.8	998323	0	0	0	0	0	0	0	0	0	0	0	0	0	0	0	0	0	0	0	0	0	0	0	0	9333.36
	蔬菜、水果、坚果和其他农副食品加工品	13018	0	0	0	0	68320.8	0	0	0	0	0	0	155279	1.80213e+06	224812	15048.1	659145	335785	4.17239e+06	990028	390292	996779	6.54513e+06	593641	2.86559e+06	9337.3	47924.7	0.140633	0	0	0	0	0	0	0	0	0	0	0	0	0	34827.8	6331.51	349919	26.7235	171.008	1.40154e+06	146880
	方便食品	14019	0	0	0	0	0	0	0	0	0	0	0	0	0	0	0	0	0	0	678434	0	0	0	0	0	0	0	0	0	0	0	0	0	0	0	0	0	0	0	0	0	0	0	0	0	0	0	0
	乳制品	14020	0	0	0	0	0	0	0	0	0	0	0	0	0	0	0	0	0	90927	68584.6	4.11637e+06	330.653	2.08874e+06	14432.4	2.62789e+06	0	0	0	0	0	0	0	0	0	0	0	0	0	0	0	0	0	0	0	0	0	0	9574.95
	调味品、发酵制品	14021	0	0	0	0	0	0	0	0	0	0	0	14061.6	484515	46484.9	4844.19	208166	670235	774857	939028	65793	2.07096e+06	1.31386e+06	349805	176959	0	0	0	0	0	0	0	0	0	0	0	0	0	0	0	0	0	0	0	0	0	0	0
	其他食品	14022	0	0	0	0	0	0	0	0	0	0	0.0120902	22558.5	1.47565e+06	58922.5	16933.3	3.14426e+06	150772	410845	545749	866546	1.58938e+06	3.71631e+06	813026	1.80999e+06	121215	4306.75	5966.88	4483.98	11465.9	13539.3	6.92046	2584.14	11.0203	25337.8	5980.35	4045.24	0	12247.6	0	74.8345	75788.2	88797.4	67590.1	650.382	7987.81	150326	69856
	酒精和酒	15023	10184.1	5260.46	4506.1	10159.5	127442	4256.43	18175.3	74897.7	72414.5	32668	4734.81	24240.3	194703	7258.06	2504.79	97795	37679.7	75535.2	8660.76	17937.9	54144	241785	5.13494e+06	1.23255e+06	66080.2	58618.9	6824.87	7090.14	8953	13106.3	62861.3	23735.9	20255.1	69821.5	33082.9	95737.6	149203	42604.4	212004	11569.9	835203	45865.6	45647.2	940498	35543.3	2.6133e+06	353918
	饮料和精制茶加工品	15024	1709.46	19378.4	768.767	2499.12	54201	103502	5420.75	147900	33518.3	36854.8	1634.87	23424.2	4913.9	4310.12	1991	16027.1	14239.5	138891	2108.59	82466.6	4231.43	65409.7	20930.5	9.16954e+06	77631.8	52861.8	16740.5	8195.34	115676	48044	54831.1	22352.5	987166	77738.8	67523.2	25844.8	60335.8	302274	39674.7	4736.12	557283	121552	7495.77	28514.1	35413.2	107430	20023.9
	烟草制品	16025	0	0	0	0	60679.8	640833	486766	237970	144262	290900	0	125719	140965	167668	32619.7	176472	81997	178687	41901	78776.1	42300	125728	118676	89791	5.33459e+06	396470	89217.9	86069.5	94689.9	179021	392422	237333	219841	368009	234306	418263	202984	163680	1.46015e+06	121320	507462	172817	45732.7	186605	449904	366211	103593
	棉、化纤纺织及印染精加工品	17026	909.461	6792.11	709.759	516.518	99661.1	115603	8974.76	17002	77320.3	8862.27	10032.7	81437.2	47187.5	91725.2	6232.41	15348.2	3247.28	205874	11375.5	18158.5	8810.55	29913.9	82561	34797.1	512.535	9.94724e+07	1.5064e+06	585002	1.01848e+07	1.51637e+07	6.07547e+07	2.97785e+06	5.09276e+06	234350	1.82146e+06	203512	83627.2	7.13306e+06	2969.93	11361.8	219015	112530	62290.9	108812	130158	325922	171004
	毛纺织及染整精加工品	17027	0	0	0	0	0	0	0	0	0	0	0	0	0	0	0	0	0	0	0	0	0	0	0	0	0	1.97135e+06	3.84591e+06	312691	1.70241e+06	2.13293e+06	9.14436e+06	442679	104601	159.037	1270.92	15524	47051.2	1.2544e+06	56910.2	0	3755.79	380.458	0	0	0.0414172	80.7786	0.010467
	麻、丝绢纺织及加工品	17028	0	0	0	0	0	5618.34	151.861	8986.38	2593.97	3413.86	64.576	3228.32	3266.45	1962.99	125.784	3464.41	3031.88	4195.21	24.3969	19.0728	37.3094	57.7839	4043.84	3352.31	375.852	1.90807e+06	83967.4	3.9892e+06	265089	632808	8.35432e+06	80019.8	197092	2415.9	35714.1	2706.1	316.764	936939	114.424	2.73196	4766.89	2603.69	1400.04	2048.76	2202.29	4018.74	4529.51
	针织或钩针编织及其制品	17029	1234.57	5464.89	934.512	58.3719	12411	3300.66	631.916	1005.84	11744.7	413.839	215.587	479.387	633.128	309.634	38.4077	3738.63	758.407	624.166	498.113	1438.55	485.642	4963.57	1430.5	1166.45	1067.55	95624.4	84821.9	113403	2.94202e+06	2.03679e+06	1.14196e+07	633759	719091	4157.19	76425	1305.28	7807.08	583782	2857.84	527.957	2391.16	2053.04	310.902	1242.58	1108.47	4102.58	387.873
	纺织制成品	17030	122.709	1805.23	17.902	2759.58	1008.64	41150.8	6597.76	4079.05	18821.1	20348.7	6379.21	817.183	12576.6	4296.64	694.106	1015.53	2343.65	34138.5	7183.52	3996.7	2256.93	3164.19	1873.28	3978.24	8905.91	177112	1315.83	19274.3	51630.5	705720	4.25405e+06	366428	171608	24888.3	295373	368241	8305.85	726497	10977.1	1019.12	11282.3	19117.4	1648.11	9734.13	43536.1	52082.8	1700.38
	纺织服装服饰	18031	222.842	13941.7	140.046	235.464	51613.1	511751	203789	193992	114224	84729.4	39102.9	28643.3	44120.4	11051.4	4239.44	44261.9	43540	92164.7	16991.7	15866.4	31912.3	101377	76831.3	86491.8	123532	532206	245797	79531	223574	61186.1	3.40312e+06	548419	198553	291346	197652	191314	74544.9	407680	163357	25891.9	281183	67888.6	45270.6	78201.9	104894	182667	38082.2
	皮革、毛皮、羽毛及其制品	19032	508.231	3124	1967.08	353.344	190602	16498.8	7116.41	49.7391	642.685	2312	94.8552	0	0	0	0	0	0	249.005	1298.58	387.091	980.406	3661.05	1562.11	1853.89	223.369	176707	107.492	1030.04	9213.33	29212.4	6.24971e+06	1.53628e+07	7.38378e+06	1949.02	2.15065e+06	1722.95	18213.4	729574	733.349	1607.24	110594	58805.5	33800.9	42206.9	63807.1	424522	84510.7
	鞋	19033	0	0	0	0	0	30884.9	18563	14475.6	5720.93	3709.08	5962.43	756.971	956.841	361.999	76.6674	1237.05	1166.84	957.702	713.026	472.707	303.878	2053.77	1747.93	504.797	215.814	2406.6	214.733	142.912	233.899	35154.7	110984	16009.9	6.0954e+06	985.31	118.719	2503.1	519.235	20635.9	1912.36	648.4	35426.5	589.145	536.674	2164.09	1174.79	4255.8	215.504
	木材加工品和木、竹、藤、棕、草制品	20034	9770.08	10998.4	4031.74	43066.4	23614.9	4.02058e+06	1473.26	31239.9	152663	66296.3	3463.97	9800.75	8680.35	7119.34	952.128	19601.3	20212.7	49086.1	5482.32	8374.38	7270.96	40120.8	76836.7	45159.3	51300.7	302509	30919.3	30144.2	77629.5	91301.2	101029	39356.6	123454	4.35113e+07	2.02397e+07	1.62786e+06	305533	3.0499e+06	70983.3	8126.27	62923.3	28499.8	14294.5	57572.5	46295.7	83800.2	125469
	家具	21035	11175.2	14853.5	2252.95	50722.7	39216.7	24793.1	13099.1	4707.83	2353.3	552.619	1174.84	326.061	430.808	222.453	36.3556	248.533	1132.98	478.882	1898.29	806.812	639.579	2438.91	2081.73	1317.16	2575.37	2668.43	65.617	106.237	987.786	2517.97	31524.5	1975.57	1005.09	251910	458328	1330.14	5416.94	32928.9	18243.2	2914.69	1273.67	1049.52	133.506	2455.3	1002.41	3026.26	277.44
	造纸和纸制品	22036	7230.65	7222.57	204.336	11245.8	7228.22	50370.1	14326.2	9515.93	5782.17	26989	4370.56	103762	76462.8	230654	13787.4	381727	304924	464405	298086	965964	242203	1.19304e+06	933482	809310	2.40361e+06	355462	89087.4	29375.1	138272	331694	532754	516287	582434	949316	544980	3.72234e+07	2.07708e+07	5.71622e+06	67441.3	1595.02	373333	51182.4	140842	197139	230005	388804	634872
	印刷品和记录媒介复制品	23037	5039.38	11013.6	1144.82	41485.7	43012	51747.8	17319.7	210991	10326	11045.7	2336.9	19389.7	26826.4	5906.66	1659.55	27289.5	56461.4	48291.8	8845.87	25068.8	9445.44	99159.4	405489	319267	779019	34686.2	5329.9	3411.61	23977	47913.9	188835	21426	65418.7	58904.6	64945.6	323948	1.63884e+06	240141	36535.2	2056.29	31826.1	35536.8	12915.4	65242.8	14874.3	80153.3	285421
	文教、工美、体育和娱乐用品	24038	645.095	4458.52	207.74	1606.6	785.654	144089	38317.2	203586	73857	32917.7	9068.79	31489.6	31510.2	9586.02	4246.45	29925.3	36694.7	101455	22004.3	74045.5	29037	133108	142501	19746.7	53153.1	93011.5	10556	8037.57	60668.2	31321	324488	74403.5	144422	92507	70435.6	228594	175276	1.02056e+07	35754.5	7295.97	82964.6	35448.6	15102	46543.8	53510	152838	126666
	精炼石油和核燃料加工品	25039	1.04177e+07	885137	880313	1.62458e+06	683582	1.48153e+06	3.88914e+06	3.28205e+06	2.85784e+06	2.96931e+06	683277	64038.2	71661.7	62775.3	25340.4	78615.3	81939.1	129644	16679.1	36915.4	52866.4	186232	381369	92266.8	99147.2	217494	37857.4	52842.7	53501.8	69205.2	286327	84516.7	142617	704418	244699	335540	153874	499578	2.71317e+07	193721	2.15134e+07	1.75092e+06	246679	1.84217e+06	2.86351e+07	7.0168e+06	88878.8
	炼焦产品	25040	0	0	0	0	0	10602.8	1415.64	123817	54303.1	51857.5	96.1891	0	0	0	0	0	0	0	0	0	0	0	0	0	0	0	0	0	0	0	0	0	0	0	0	0	0	0	0	1.0549e+06	3.46655e+06	93939.9	5474.13	9493.49	17561.4	2.86606e+06	0
	基础化学原料	26041	498.949	14072.2	30.5509	260.794	850.317	179251	1.40686e+06	949262	569602	719986	143268	0	0	74011.3	95015	0	0	24523.2	0	0	156095	440079	143490	49247.1	12592.4	302963	1157.58	24060.8	1005.36	42236.6	30366.6	289502	156062	2.17979e+06	307894	6.57478e+06	146223	438291	4.05294e+06	79585.8	4.70831e+07	1.03831e+07	5.70234e+06	9.60643e+06	3.95428e+07	3.43538e+07	3.41318e+06
	肥料	26042	5.17514e+07	1.19666e+06	684.718	6763.92	9194.2	0	0	0	0	0	0	0	0	0	0	0	0	0	0	0	0	0	0	0	0	0	0	0	0	0	0	0	0	0	0	0	0	0	0	0	88325.1	9.69573e+06	192758	0	0	0	0
	农药	26043	1.09238e+07	761969	3355.65	8433.82	162844	0	0	0	0	0	0	0	0	0	0	0	0	0	0	0	0	0	0	0	0	0	0	0	0	0	0	0	0	0	0	0	0	0	0	0	0	0	3.9411e+06	0	0	0	0
	涂料、油墨、颜料及类似产品	26044	198.825	13615.9	114.403	112.973	821.394	193411	22370.4	3794.14	2311.75	2974.21	6105.33	5034.43	1193.29	1782.29	244.234	4654.67	82.4989	1502.42	655.82	3337.39	693.849	3765.66	1432.5	13375.1	3596.14	2.36352e+06	430855	28889.8	161295	99371	124480	210737	60111.5	386327	642993	499742	2.49781e+06	622105	20454.9	1699.89	263721	27848.3	4098.69	7.75139e+06	543384	269902	23941.7
	合成材料	26045	1020.43	10308	68.0502	5413.45	4600.53	670324	8324.34	14757.4	16574.9	6186.76	20000	7056.79	433.126	1524.74	53.6248	1608.2	67.445	76.109	37.1956	40382.5	3643.55	45648.9	10970.2	867422	1405.61	554269	1502.57	89.714	2120.27	146308	58117.2	141936	3.09464e+06	558624	590999	555237	395710	3.16466e+06	644891	1049.67	2.62805e+06	34188.5	111476	3.86065e+06	2.07389e+07	3.76643e+06	106903
	专用化学产品和炸药、火工、焰火产品	26046	309.771	3386.04	346.933	818.839	3304.67	2.36542e+06	1.54479e+06	1.63662e+06	1.67355e+06	2.22425e+06	731839	670.008	64717	31956.3	87304.7	88916.1	1741.18	59354.4	1338.97	12081.9	45599.4	162988	71812.6	56221.5	47554.2	798708	51896.3	55152.1	353227	231117	50198.2	1.13597e+06	1.00058e+06	6.31365e+06	413375	5.69837e+06	990009	1.27721e+06	4.42602e+06	100058	7.75739e+06	1.78062e+06	635645	7.21762e+06	6.49277e+06	2.61675e+07	1.56409e+06
	日用化学产品	26047	2371.02	5498.15	370.14	2152.72	14857	332886	12086.3	1964.23	1949.82	907.256	19401.1	2567.82	48403.1	5141.1	16.7588	69093.5	1221.81	23770.8	15637.2	55087.4	35004.4	214341	48234.2	403180	322708	9985.78	2330.28	179.4	560.143	1445.34	13376.5	53633.2	113177	6997.8	74074	173268	11645	367858	3575.23	630.074	3426.03	23705.7	867.565	15862.8	1126.7	21197	3.6016e+06
	医药制品	27048	1965.48	19427.3	2.85869e+06	187509	829161	55237.2	4798.84	24480.2	22074.3	1180.43	7779.79	129.255	112208	8816.09	3181.66	169458	34981.7	21135.9	98.0711	3596.12	48283.2	231260	26427.2	35272.5	671.871	391.169	12.3876	351.434	354.611	3533.5	2896.98	88750.9	22295.2	239.592	1183.37	159496	403.382	2162.41	8072.05	288.944	73315.9	80527.6	366373	97579.9	5567.66	148129	205710
	化学纤维制品	28049	6600.8	0	0	251170	81136.6	3723.53	34.7312	1020.62	1357.92	642.512	0	0	0	0	0.19228	0	2.13935	0	7.58191	0	11.8599	2521.31	915.689	0	699195	1.86762e+07	2.2368e+06	1.46193e+06	3.51819e+06	3.10901e+06	3.79876e+06	246637	127482	7321.94	304348	374642	8661.69	1.2954e+06	191.027	34463.4	34028.2	584.05	250.052	207263	85684.6	857422	4072.97
	橡胶制品	29050	4207.33	23017.7	753.699	17052.4	7374.86	817973	66704.1	1.22347e+06	108000	180460	182909	5725.81	4367.45	2169.4	1838.03	8302.75	4303.49	23108.7	2197.84	4589.7	11663.1	38045.8	18979.5	20455.2	10208.9	109939	3242.09	4438.28	9932.8	201025	163586	773249	2.7873e+06	358349	241737	231012	211594	607606	48978.8	19657.7	133700	42214.1	2591.35	18937.2	545872	343347	4435.08
	塑料制品	29051	6.52584e+06	70591.2	31.7833	781.878	874.713	182274	22902	35288.9	43103.5	302183	294323	910702	384989	561572	33372.5	836511	406912	839705	412663	1.04313e+06	652098	1.53413e+06	534553	3.64753e+06	136857	345098	47767.6	25216.9	121232	630337	986693	830216	3.31585e+06	1.13922e+06	1.5186e+06	1.79448e+06	2.96105e+06	5.35341e+06	487777	13900	4.82401e+06	5.59028e+06	481030	500872	2.32493e+06	3.65781e+06	2.0706e+06
	水泥、石灰和石膏	30052	2755.21	2877.79	265.404	6053.27	8341.01	369132	11646.8	38008.7	139708	545460	332828	202.104	326.019	368.395	1389.33	313.128	4827.73	11261.2	121.942	72.3019	1759.86	5292.59	1723.35	311.385	6442.28	5429.82	181.737	818.76	493.316	293.99	3094.63	1443.69	328.27	52170.2	14099.2	33680.6	1175.78	51214.2	170590	8223.26	484125	34556.9	853.864	72729.2	42150.8	12056.2	10965.2
	石膏、水泥制品及类似制品	30053	2162.8	2348.27	379.774	8468.5	5828.23	276476	16495.5	4753.46	32957.9	119461	262295	3.58226	117.57	0	187.982	544.98	1267.75	1541.08	0.794128	0.0248468	52.2378	4410.18	5497.62	1177.43	0.411979	64098.8	156.988	84.733	2416.31	255.081	3435.34	759.55	4121.09	5637.71	1912.36	377.726	173.042	20120	11719.1	18.1711	7819.52	2834.03	1350.72	156.208	2767.54	3592.61	40.0871
	砖瓦、石材等建筑材料	30054	5377.97	4772.53	3149.29	93741.2	15236.6	195281	16049.8	126642	35718.9	134637	55505.2	957.509	3960.4	586.962	20.6417	1105.98	1523.05	1497.85	107.559	0	122.274	2324.79	4456.01	987.199	48.7871	2590.36	9.29353	1237.25	100.17	6857.97	1143.53	1407.79	602.476	16685.2	114383	13920.8	206.794	85685.6	17770.8	2785.96	146871	6096.82	356.606	31157.1	20077.9	6831.39	521.133
	玻璃和玻璃制品	30055	1948.31	9307.5	384.58	13650.5	15142.8	73627.5	22403.9	2843.29	6910.16	189.3	1886.52	19747.2	16396.7	11791.2	917.457	19080.6	15677.1	25590.8	52170.2	85668.4	138713	326006	1.92836e+06	1.04181e+06	574.522	8198.48	66.1511	88.9799	449.329	42355.6	13829.5	15056.6	340.358	34358.7	826102	3583.33	13071.1	327827	24258.6	413.894	68652.9	24860.6	36086.7	23504.6	347339	171874	40450.9
	陶瓷制品	30056	4235.07	3721.09	544.426	24808.9	3339.76	438.323	33.7639	475.215	10304	8575.49	5847.7	391.648	306.929	1301.11	15.7162	979.284	363.894	19165.7	34.2176	58.8241	146.78	134.626	92731.4	57458	5.34021	6401.41	183.418	6.13828	5.19296	0.84529	239.433	0.0226229	0	120.046	1743.28	2016.31	0.246236	37800.7	894.501	44.5911	1315.57	4640.14	59.7475	108.21	4953.35	11091	98497.5
	耐火材料制品	30057	2767.5	13920.7	252.713	1954.88	3362.77	7321.16	4016.04	25943	16118.2	35036.9	12400.9	2393.13	6982.85	1660.36	96.9047	9043.57	3915.26	509.374	84.5187	0.86627	340.3	12567.9	907.292	35.1372	4.70371	18.7585	27.9737	292.631	12976.2	2822.29	5240.5	65153.3	4181.42	26353.5	672.349	115656	1510.61	1631.54	16986.4	2.62967e+06	51460.8	7518.56	444.892	68622.2	7311.68	164031	230.679
	石墨及其他非金属矿物制品	30058	5047.33	15392.1	535.124	5200.88	2663.02	58160.1	26641.6	49617	138453	113853	4620.64	530.075	697.325	319.292	47.9508	58.4792	78.4514	112.746	24.2725	47.3625	280.229	2402.52	106.496	229.001	1022.38	169440	63.5011	24.398	162.133	1648.36	6999.85	32211.2	2997.5	149360	16868	2049.06	4528.85	113190	8446.69	53.6235	600953	10166.7	1403.89	167136	580822	358213	10388.9
	钢、铁及其铸件	31059	0	0	0	0	0	716410	138865	248844	230481	17138.7	4729.74	0	0	0	0	0	0	0	0	0	0	0	0	0	0	0	0	0	0	0	0	0	0	0	0	0	0	728500	0	2753.8	62287.9	10232.9	1140.06	166493	53639.5	4148.16	10733
	钢压延产品	31060	1410.91	6562.99	1223.15	11006.5	173.712	9.02472e+06	4.54842e+06	746879	401599	304806	779512	2178.9	4059.15	7160.1	2820.99	11456	7705.84	13139.4	299.375	829.857	23668.8	17209.8	14925	11247.5	322.439	33310.5	271.506	5777.26	6900.97	50794.9	4066.15	34267.3	15527	112045	1.67264e+06	81445.7	22306.6	941429	40979.6	19726.5	180528	159943	7917.72	27878.1	97524.4	89593.3	5609.82
	铁合金产品	31061	13.7657	0	0	0	277.545	594.29	379.936	6769.44	5425.55	168.33	742.317	0	0	0	0	0	0	0	0	0	0	0	0	0	0	0	0	0	0	0	0	0	0	0	0	0	0	13372.6	0	0	30072.4	0	0	0	35437.4	14236.5	5608.48
	有色金属及其合金和铸件	32062	45.6472	15.1477	0.0779077	2.28219	593.384	53095.9	776.668	9664.81	346522	1448.34	96722.9	0	512.42	297.144	120.467	1333.31	1.19114	4.63241	3.08994	0	16.655	1304.01	1118.81	425.269	416.005	13110.2	39.8178	111.186	4209.03	8240.02	92.7301	17603.1	31462.9	74574.2	91754.9	51170.6	255212	9.15907e+06	8436.41	396.452	937750	11620.9	843.802	7998.42	59790.7	2.52728e+06	11616.8
	有色金属压延加工品	32063	0	343.787	0	0	0	34109.7	840.304	6817.21	3042.05	175.827	523.068	1729.21	0	6.47342	1051.61	14.0276	17.8362	0	22.6682	16.1584	118.301	14973.9	2819.64	3596.39	21675.5	435.335	1745.29	88.4369	0	25626.1	97.608	46232.5	823.953	32361.8	144532	74087.7	459712	7.50822e+06	2089.75	8.35662	116291	1028.15	652.872	44339.8	622717	1.62822e+06	2951.16
	金属制品	33064	65990.4	115682	5448.89	81569.3	139266	4.49666e+06	626905	1.67202e+06	1.16751e+06	1.29832e+06	461818	91498.9	30099	29663.8	2756.14	90122.4	38826.2	92080.4	93885.5	137078	109518	534860	348259	927209	76694.8	101080	14487.6	9632.69	22567	60608.3	404220	95101	91533.2	3.41954e+06	3.14581e+06	525926	320205	1.27296e+06	152579	67502.8	719670	236152	114781	776525	205585	784643	184153
	锅炉及原动设备	34065	5.93543	504.242	0	52.9942	9182.77	23549.9	17615.5	48702.8	82060.3	70499.2	17602.2	5112.13	30537.4	9291.12	921.006	5874.07	2600.67	3590.04	120.599	1354.88	118.686	1785.12	1426.88	1273.28	0	27295.2	107.486	2108.36	11508.5	98.1499	64.7401	2133.35	415.172	7287.3	250.413	18126.6	1358	2519.07	10211.2	3976.25	26777.2	18572.8	3724.22	967.503	11098	10080.5	576.558
	金属加工机械	34066	0	291.91	0	0	230.227	54071.9	5836.51	4112.56	37205.4	68586.5	3416.25	837.254	1214.46	2029.32	1008.66	1063.09	1821.73	153.557	462.409	81.5794	381.658	1288.91	414.809	534.925	4705.14	2452.92	1773.4	120.663	8195.28	694.26	16812.9	11859.5	1610.42	9689.13	5104.94	16645.2	20253.3	30290	522.325	39297.8	11334.8	12331.2	2376.15	199.561	38720.4	25739.8	3790.99
中间投入	物料搬运设备	34067	0	0	0	0	0	311203	137767	520025	114153	353588	21924.4	3117.74	3556.14	1486.58	1118.23	2036.99	977.729	3353.25	1034.2	382.066	4391.71	81634.5	2148.63	2581.75	2645.54	10041.3	0.115876	28.0587	1528.51	382.485	6.87211	87.5085	5488.2	50618.8	7324.92	12193.3	1333.47	3194.52	14159	116882	25245.5	22185.6	4150.64	3511.33	3647.33	6982.17	805.659
	泵、阀门、压缩机及类似机械	34068	2396.09	1924.39	32.3029	664.4	1472.43	290418	129306	177875	143511	130707	112365	307.421	12572.2	6423.26	5862.88	4192.52	9605.83	13505.6	1400.36	2446.76	39778.6	22488.5	32329	18791.6	6558.12	53581.4	1218.27	1265.96	5763.54	2735.64	4224.76	39989.3	2596.37	30513.1	2341.35	140377	7388.6	23503.5	421188	101523	317106	135499	33730	29155.4	111440	156126	15403.4
	文化、办公用机械	34069	237.372	393.376	1.82305	26.9357	3808.54	10195.1	1473.6	7103.94	783.319	938.169	1407.71	1445.92	283.676	85.8443	17.6387	1380.2	393.814	1335.38	71.7552	243.061	832.658	1639.55	919.809	987.795	629.786	1079.48	487.634	245.192	391.112	778.586	2032.72	1710.1	1027.6	4181.16	1418.5	7165.34	3255.26	5713.69	9497.3	479.158	2384.74	408.644	651.035	521.107	54.419	2689.14	415.253
	其他通用设备	34070	3262.26	13491.5	398.063	34145.3	26460.8	3.6377e+06	1.16925e+06	1.04986e+06	913831	585759	20878.9	54500.7	56690.2	38550	18895.5	50694.7	10785.1	191461	15766.8	18691.1	32242.7	142562	71205.9	139022	88681.6	554121	26992.4	43177.5	53442.7	49491.7	201420	66842	132172	1.13593e+06	278155	162027	112006	330600	847945	981980	1.81843e+06	1.18538e+06	32329.1	56795	458103	201101	69150.4
	采矿、冶金、建筑专用设备	35071	0	0	0.00644456	0	0	4.31684e+06	1.84758e+06	1.79961e+06	1.43233e+06	1.56009e+06	1.14413e+06	15585.5	5176.48	0	11.0983	2924.37	7043.06	3070.94	103.853	9.77708	0	1693.38	0	72.4657	410.245	19158	407.86	209.35	32015.2	2442.83	22187.3	5003.93	9780.35	22325.5	2110.9	89.6466	123.691	411.864	26516.4	95229	12746.8	4951.72	9.50027	285.9	2213.73	1704.81	3035.16
	化工、木材、非金属加工专用设备	35072	0	0	0	0	0	12595	25737	8911.3	945.027	12185.9	2797.07	0	0	0	0	0	0	23953.1	49.5759	286.246	38.4601	1786.99	338.886	2208.1	16.4287	0	0	0	0	0	0	0	0	329964	134533	123896	13097.1	42491.8	479435	18945.3	986485	507009	4146.24	8682.69	766164	51188.4	4717.34
	农、林、牧、渔专用机械	35073	4.12126e+06	590708	380778	571317	108662	149.928	12276.1	630.473	0	452.57	104.421	0	0	0	0	0	0	34379.3	46.4795	3.53956	0	3681.59	0	3125.36	0	0	0	0	0	0	0	0	0	137466	178.477	0	0	0	0	0	0	1390.57	3010.24	0	0	0	0
	其他专用设备	35074	514.676	2392.13	37.286	3661.2	61366.4	96981.4	1.69688e+06	133329	117224	481262	29914.3	18382.2	62830.9	28622.8	2203.17	56143.1	6924.07	127371	9121.47	23160.5	40163.5	64333	213395	298272	114921	1.00922e+06	153562	77481.6	73672.2	35822.9	957426	210888	289986	95492.8	63109.7	609702	727885	151824	321434	22931.3	61432.7	46092.8	51430.2	12966.3	38235.3	46878.3	78853.2
	汽车整车	36075	0	0	0	0	0	41151.4	4235.94	19330.7	101492	101284	11482.7	0	0	0	0	0	0	0	0	1539.5	0	612.304	746.837	6.45313	0	0	0	0	292.022	0	0	0	1410.74	0	0	47.3866	0	0	50014.6	0	49606.5	0	114.574	0	0	394.902	0
	汽车零部件及配件	36076	116701	93781.6	77382.8	117940	117718	101410	91461	165506	148854	374304	58621.7	2532.31	2638.33	1223.81	506.523	20644.8	4858.56	13223.4	3065.28	8988.46	2685.95	7434.08	6106.57	5305.08	17784.2	8270.07	1412.93	1225.64	1258.93	2019.94	10991.3	3782	14194.8	11523.8	4880.51	16579.9	9352.12	30379.7	51042.1	12854.5	17249.7	4868.47	1697.81	6086.21	4518.41	37715.9	2169.17
	铁路运输和城市轨道交通设备	37077	0	0	0	0	0	10527.3	6.20157	14006.2	15706.1	666.806	10.1652	0	0	0	0	0	0	0	0.387004	0	0	0	0	0	0	0	0	0	0	0	0	0	0	0	0	0	0	0	499.578	1661.5	158.978	188.659	1423.86	0	3.29734	73.9468	0
	船舶及相关装置	37078	0	0	0	510776	0	0	6.95414	0	0	1205.78	0.215587	0	0	0	0	0	0	0	0	0	0	82.5563	0	0	0	0	0	0	0	0	0	0	0	0	0	0	0	0	351.328	0	0	0	0	0	0	0	0
	其他交通运输设备	37079	12894.3	16776.9	7645.96	12722.1	30293.2	12630.4	9458.52	901.199	9169.69	5084.45	328.49	72.3795	114.282	46.1561	15.6117	152.77	115.169	124.664	21.1876	71.5282	25.3066	260.235	111.141	67.3836	47.7847	13.5048	0.387926	0.628069	20.6749	3.60363	2020.68	0.553386	73.5394	493.745	7.41484	31.6284	665.758	7222.94	2836.46	31.057	9799	47.8163	31.6491	39.1185	51.4352	300.608	29.7309
	电机	38080	752.848	2574.46	754.979	1529.4	4256.5	37292.6	21191.2	20165.2	131444	159258	5901.91	1978.1	25795.7	369.672	466.584	721.183	869.103	14673.1	880.971	1036.4	1027.4	14622.5	9038.72	3451.79	3659.93	13429.9	2062.35	1503.28	869.361	3765.85	38333.3	526.19	1081.26	32257	17934.2	30487.3	4433.62	111733	97597.7	8440.49	59935.1	16040.1	164.395	9889.82	13241.7	69553.2	412.125
	输配电及控制设备	38081	197.88	987.021	20.3955	194.245	627.907	135881	66068.8	140640	232878	224672	25226.7	1549.73	14709.6	8087.07	1883.32	2002.91	1312.54	79088.4	1938.19	1468.08	465.717	11059.7	5738.84	5821.46	12301.6	55138.9	1255.11	876.94	1903.95	14072.8	23245.4	2412.22	3547.49	71402.2	1301.42	57924.7	23610.4	93003.7	28336.3	9970.01	75369.8	29430	369.859	6263.94	32357.2	85278.7	4308.02
	电线、电缆、光缆及电工器材	38082	394.882	3418.29	67.7054	472.407	834.908	815879	295031	89529.3	97169.4	90133.9	32349.4	1351.13	10244.1	1256.51	1103.25	5746.45	759.694	3713.26	2575.96	387.903	7656.34	6213.49	3056.73	4616.76	175.975	52616.9	5218.24	2203.46	2759.54	4423	10539.4	11553.4	2139.92	12377.3	4487.17	24640.6	3358.79	106104	173732	12341	43827.3	26365.9	1239.75	3296.54	31684.5	28620.5	3436.23
	电池	38083	0	0	0	0	0	19908.4	12167	2969.67	9570.96	10799.2	18886	16.1277	48.2337	62.9653	233.073	83.8571	2283.92	2842.02	78.0449	129.801	42.9155	755.101	152.853	886.299	232.685	1295.29	512.864	599.832	781.845	237.517	2039.95	20.7495	20.5933	1857.87	111.018	376.398	768.352	62008.6	51766.7	0	3102.95	53.8417	6.76648	1851.98	645.086	703825	10.6492
	家用器具	38084	2305.7	14379.6	149.194	22209.1	54573.2	114173	20901.1	1044.35	8755.19	4970.98	5786.67	369.623	334.488	395.635	45.5953	234.84	459.622	17489.5	543.659	433.25	3764.92	1195.97	1229.38	3596.46	1993.73	346.745	7.05745	2126.19	30.5277	504.851	67191.5	13.9204	77.4797	966.257	34489.6	468.65	687.141	4919.81	12283.9	335.541	9589.65	271.139	73.0327	706.491	462.769	1443.58	35982.7
	其他电气机械和器材	38085	505.124	8026.14	176.032	3345.53	2588.79	58434.6	9471.89	39888.3	25955.5	64901.7	2306.58	604.304	7706.48	707.951	676.522	2100.29	2001.13	28893.5	1474.63	482.674	2764.73	7112.09	8709.58	3786.62	19692.2	9268.3	1592.43	797.014	2875.43	6041.25	32242.1	3416.64	3664.17	23868.9	9570.7	31866.2	31414	49145.6	117628	4121.04	83075.8	7045.94	2222.92	2511.47	17245.1	19975.3	53852.5
	计算机	39086	124.167	5197.07	88.6317	372.971	12878.8	43569.7	29808.2	21043.9	14815.6	14738.1	11623.6	1672.62	1977.16	765.633	454.21	2168.94	2328.62	4832.97	973.605	1052.1	2447.57	7942.55	3295.22	5659.23	2002.29	8439.21	618.301	730.339	1613.18	4095.22	16483.3	4691.56	5728.32	15967.4	3165.34	9240.9	48567	13333.3	184798	1607.97	88913.3	4413.57	1188.39	2241.76	3444.86	14456.8	2189.66
	通信设备	39087	0	303.856	391.691	8535.56	608.403	22772.9	1050.29	2789.02	9308.98	10516	3665.34	628.22	454.623	283.797	38.895	110.371	51.4335	1.58867	41.193	5.05141	16.8588	292.094	122.513	817.104	1657.17	65.8506	354.991	13.3765	109.312	3194.3	291.504	150.951	10.966	453.585	4708.55	81.972	55.6138	485.6	9096.48	1883.95	3354.37	300.095	13.1924	3.45052	1055.04	644.37	4.90333
	广播电视设备和雷达及配套设备	39088	0	0	0	0	0	119.76	2721.53	42.8815	2785.43	0.00235625	26.677	0	0	0	3.31269	0	19.4628	0	0	0	0	0.738576	4.1726	0	0.0454203	0	0	0	0	0	0	0	0	0	0	0	0	0	0	0	0	0	0	0	0	0	0
	视听设备	39089	0	0	0	0	0	3761.1	486.644	748.682	726.331	71.4437	491.277	15.9059	236.004	10.1431	7.5512	52.043	25.2036	20.6514	1.22114	4.27474	1.5124	12.7129	87.5241	21.0341	46.8914	0	0	0	0	0	0	0	0	0	0	56.5645	101.107	2013.31	4334.21	86.8768	55.8408	13.2634	4.30497	17.2066	1332.81	57.6188	5.36934
	电子元器件	39090	0	0	0	0	0	555943	11552.2	20263.6	11892.6	2621.53	2689.9	571.031	1157.54	631.235	204.265	2262.46	592.578	3486.81	334.161	1713.86	3850.67	4735.19	2211.79	3100.66	3588.61	10710.5	775.852	366.047	911.671	1239.08	52344.8	10123.9	10913	7976.01	6959.71	120810	12228	1.03886e+06	8387.01	887.656	13700.5	17041.4	2376.59	1783.68	3572.14	211616	1459.92
	其他电子设备	39091	0	0	0	0	0	197879	95724.9	76868.2	10247.4	37639.9	1266.53	197.925	261.508	126.216	12.9873	8428.46	313.62	256.976	407.564	229.222	8143.57	1768.35	420.915	610.119	1846.81	10702.5	3.89448	6.30534	11.9702	284.471	259.079	315.624	64.6765	51848.9	32.287	336.912	3745.93	7540.5	283598	852.213	285183	49294.3	36847.2	9587.6	20799.9	138473	88.057
	仪器仪表	40092	139.795	6033.69	426.6	13827.3	80795.5	58522.9	1.43867e+06	19370.8	51825	10566.4	173851	2054.8	5216.98	3568.55	2086.75	3259.28	22379.3	3354.36	950.091	11889.4	1296.81	20107.1	13305.6	5016.97	7836.31	7181.75	113.967	5066.54	3461.24	1149.75	1453.51	1319.72	790.967	50562.6	986.352	39520.6	2250.04	23326.2	575643	78619.9	103717	87996.1	10930.4	5551.12	67672.8	62406.5	23818.3
	其他制造产品	41093	10615.7	42223.1	4691.87	33701.1	20708.8	401368	21686	7697.67	11551.3	720.466	61740.2	52.5272	6376.78	7276.69	24.5449	1555.56	283.968	3046.27	867.3	6292.93	1618.97	6105.31	3541.18	17925	1620.95	16128.4	94.489	148.127	12882.7	7148.24	729153	302745	76680.7	9287.3	7861.43	17206.8	73007.4	311419	89041.1	1725.73	17823.2	5570.35	15.8251	2068.89	5263.35	31215.9	2509.6
	废弃资源和废旧材料回收加工品	42094	528.819	1.49261	125.94	295.23	1387.27	48851.2	4105.7	5539.97	56.2089	20695	32.0105	209.172	115484	4189.68	1848.75	111.011	64.3285	148.524	25.01	29.1013	39.7454	158.258	305.721	137.26	0.00682925	4654.67	1101.33	469.798	960.186	907.742	4074.24	17191.5	135.923	10768	2270.23	6.88956e+06	700.907	35462.8	2132.73	9811.02	118342	7044.5	69.5056	122967	244472	156416	118.715
	金属制品、机械和设备修理服务	43095	518.127	338.255	48.1591	101498	100421	138500	174790	63001.5	93200.4	97926.2	48506.3	27469.1	47074	15575.2	5464	30279.4	263.707	13761.6	17391	5852.05	11438.2	37000.1	11965.5	30199.4	7597.58	163102	9837.15	4506.14	7451.43	15083.6	47177.3	23236.6	49967	83788.4	42188.6	77265.8	24149.1	51197.2	177489	17035.8	166709	45063.8	14810.2	33738.4	81862.3	114815	22119.4
	电力、热力生产和供应	44096	7.39688e+06	266324	525242	524969	173154	8.9052e+06	5.5472e+06	8.35867e+06	3.88473e+06	3.75101e+06	476020	799962	817288	461579	269080	568963	212300	687423	207888	217961	404128	1.08212e+06	535778	617349	333157	5.7009e+06	208219	286936	602072	286525	1.35277e+06	190571	688894	2.91956e+06	815602	3.98742e+06	452987	1.14882e+06	5.117e+06	1.34814e+06	2.82652e+07	2.70093e+06	440540	732732	4.21473e+06	3.57636e+06	346069
	燃气生产和供应	45097	1292.27	561.786	232.116	3355.99	2334.22	3752.69	14003.6	824.901	181.42	1884.62	0	3026.24	733.031	646.868	995.856	422.346	153.618	17484.7	515.559	0.892793	0	6880.48	125.394	0	154.907	83.3962	215.712	776.87	3186.36	107.279	83.0057	3188.49	3439.64	1063.86	72.6169	13956.6	593.465	5135.17	330950	30064.9	1.01131e+06	97722.9	21.3023	1170.69	2.10744	61005	66596.2
	水的生产和供应	46098	856.56	12043.4	290.68	2594.36	17984.3	107429	24599.2	128594	33790.8	45364.9	25701.3	36770	24594.3	5909.28	2707.37	26081	19306.4	57251.6	8792.82	13234.1	20000.6	101078	93752.5	198867	7928.95	121601	7611.85	13005.4	9259.72	12001.8	40003.9	23156.3	18104.9	86506.6	20282	114615	27845.1	34981.8	27389	18658.9	220334	71071.5	18556.7	28383.8	60514.1	114087	7372.53
	房屋建筑	47099	24147.1	8478.03	1093.33	8146.3	17289.6	0	0	0	0	0	0	0	0	0	0	0	0	0	0	0	0	0	0	0	0	0	0	0	0	0	0	0	0	0	0	0	0	0	0	0	0	0	0	0	0	0	0
	土木工程建筑	48100	9092.25	3192.28	411.678	3067.37	6510.14	0	0	0	0	0	0	0	0	0	0	0	0	0	0	0	0	0	0	0	0	0	0	0	0	0	0	0	0	0	0	0	0	0	0	0	0	0	0	0	0	0	0
	建筑安装	49101	0	0	0	0	0	0	0	0	0	0	0	0	0	0	0	0	0	0	0	0	0	0	0	0	0	0	0	0	0	0	0	0	0	0	0	0	0	0	0	0	0	0	0	0	0	0	0
	建筑装饰和其他建筑服务	50102	0	0	0	0	0	580945	196309	104483	147483	187975	36830.9	34292.9	38484.6	25974.7	12235.9	64358.4	27397.3	98172.3	14921.9	25010.3	32845.9	142454	121549	84230.9	231217	161686	12040.7	39546.1	20042	42851.9	242118	33810	106110	189451	125101	199785	107481	211281	484621	40912.1	338069	74477.2	44780.1	44311.4	205507	202250	30765.2
	批发和零售	51103	4.59518e+06	467922	5.69918e+06	1.46768e+06	956561	3.11741e+06	1.07775e+06	1.14686e+06	769444	942630	336643	2.48246e+06	3.37082e+06	2.48753e+06	341176	8.23276e+06	1.82755e+06	2.84317e+06	1.27637e+06	1.80398e+06	1.15955e+06	5.02409e+06	3.4399e+06	4.73283e+06	3.32491e+06	8.17057e+06	1.25453e+06	636026	1.62349e+06	1.94637e+06	1.09158e+07	5.74e+06	4.79804e+06	2.79535e+06	1.87118e+06	2.61647e+06	1.93174e+06	5.31218e+06	3.9033e+06	813987	3.90914e+06	1.76451e+06	335793	1.66902e+06	2.64482e+06	5.2626e+06	1.94136e+06
	铁路运输	53104	569825	82760.3	569846	104330	118852	1.50691e+06	156101	806770	178407	227658	17553	378239	230068	115389	10454.5	1.32074e+06	63303.6	356730	45514.2	334643	95839.9	385298	150575	170168	26379.3	214788	183534	50000.8	25905.1	47948.6	188437	172843	59024.4	328765	76921.4	278281	67403.3	162262	337450	407564	775524	710060	53540	121695	406869	408293	69862.7
	道路运输	54105	1.8925e+06	335512	1.61697e+06	673101	660170	2.2765e+06	451816	1.16018e+06	698222	1.38564e+06	189308	1.50582e+06	1.22151e+06	1.03339e+06	198050	2.23313e+06	859980	1.51643e+06	472450	883792	541949	1.97195e+06	1.05835e+06	2.06384e+06	685338	2.73701e+06	336708	305771	349169	479154	2.21071e+06	929736	900927	3.00157e+06	1.05827e+06	2.88453e+06	1.1144e+06	1.39345e+06	1.32353e+06	764659	3.0241e+06	887384	292497	1.32393e+06	1.72086e+06	3.82821e+06	688674
	水上运输	55106	270586	37321.6	365124	179116	98989.4	471493	76835.4	793763	46394.9	166121	14115.3	128060	168260	140135	15758.7	723426	142269	245106	25418.8	137578	66844.2	188013	65980.5	93147.1	17006.4	345892	115945	35399.7	48681.9	91369	265995	124794	95821	173097	93488.2	226088	49184.1	196374	477828	176505	657199	134183	54484.8	95025.2	310404	253379	44213.3
	航空运输	56107	33863.7	33323.1	6937.19	27361.2	83130.2	144431	46083.8	85744.3	51392.1	20724.1	13148.3	11777.6	41112.8	7259.46	2502.66	34463.5	37667.4	79046.8	11026.6	25285.7	12891.4	117130	45248	49922	75027	168267	15510.7	13752.3	20716.9	31686.5	251544	64883.5	68665.7	108269	72619	108153	110756	195834	69034.4	10714	116744	42793.2	16283.3	81526.2	69543.7	213217	49277.3
	管道运输	57108	53643	4787.54	4663.54	9939.46	5662.64	47561.6	86599.6	57666.4	22196.7	16738.6	6753.02	751.988	478.57	497.958	259.094	474.308	448.897	2985.35	159.511	198	284.467	1930.54	2016.45	665.185	523.253	1221.63	224.921	378.423	785.565	401.512	1481.21	861.351	1178.9	3743.85	1251.77	3612.19	874.09	3199.1	2.45432e+06	10345.1	332415	30337.9	4959.33	12993.7	156475	47910	12375.1
	装卸搬运和运输代理	58109	582037	34247	443243	105853	58878.9	449287	48870	232622	108810	202750	14685.6	381604	282381	215130	37889.2	561361	231127	378987	63985.8	115160	78966.9	299494	182388	273439	44400.8	587727	94416.1	43599.4	70029.2	84574.5	567358	209333	122122	595326	265234	440534	154707	279547	418222	137620	641864	329960	30955.2	112117	315496	303923	97145.6
	仓储	59110	943242	67129.1	25661.9	251542	16845.5	149887	1065.01	154787	33287.5	39871	2671.5	383894	99331.5	93432.4	34355.3	78196	143417	227835	98701.5	51273.3	23297.3	300853	75971.7	162416	44481.3	136439	13155.1	8996.82	10283.9	42880.9	305904	37770.9	71316.3	104003	97847.8	289420	66191.5	110477	458227	10791.8	288727	105867	8365.26	67497	164851	166924	173854
	邮政	60111	177537	50315.8	36400.2	74650.3	139220	201730	22949.4	50713.5	9675.55	18036.1	731.045	10486	17989.2	12529.8	2754.06	10719.9	13144	18597.7	10952.6	33182.9	10637.9	58501.8	61599.6	69176.7	14470.5	20765.2	3363.64	2111.82	7327.53	9010.99	55066.3	13800.6	18450.8	24781.2	35638.8	65130.5	22867.4	49502.7	54976.3	3057.26	54981.4	19322.7	4004.14	19567.3	10292.1	42071.2	67268.2
	住宿	61112	15183.9	20018.8	2356.08	27648.9	76282.3	247005	79803.5	175049	68171.9	70411.8	25123.5	67520.7	164886	21155.8	5882.16	33765.5	25899.7	93089.7	23960.8	51198.8	39816.3	173947	120670	59207.9	82425.1	134412	6891.59	11988.6	19012.7	25410.2	138419	35452	41738.2	122573	55227.3	73028.6	83656	74458.7	104412	14024.2	117667	49658.9	21063.8	65385.7	44581.6	200031	136032
	餐饮	62113	42834.8	117450	13234.9	81064	396609	587773	93877.2	381524	188231	204882	25027.1	104513	128035	34828	12853.9	105832	185056	355476	53460.9	76158.4	49729.8	448509	217098	187870	275335	341894	30813.6	36784.4	43332.1	75959.4	352441	117333	103824	324094	219800	305776	321854	222611	171363	50171.5	339149	127671	41885.3	185170	148145	653746	215579
	电信和其他信息传输服务	63114	137778	71408.6	26680.7	199731	441412	138373	107128	269112	54241.5	60154.8	11826.4	31180.7	61679	10581.8	8465.97	48885.4	37548.8	120697	12488.9	29067.1	24037.3	116309	72022	68585.8	57841	167875	17555.3	14826.5	26157.2	27810.2	207320	45344.7	74415	144607	69905.5	120403	109709	135489	55613.1	15755.5	228535	40774.4	15202.3	72470.4	59912.6	207696	65335.6
	软件和信息技术服务	65115	157.831	501.876	84.4922	14.2825	1545.4	97755.4	2837.58	33612.7	48939.9	58495.1	35255.8	23963.7	20616.9	11623.6	573.861	13291.3	8040.15	18333.7	1756.9	2365.9	2667.1	12123	11921	17158.2	994.884	78762.5	7997.91	8218.76	17245.3	16097.6	177908	42614.4	33152.4	68886.9	45758.6	18628	65321.1	52059.3	52135.5	369.136	36312.3	9067.12	897.191	3199.58	3270.85	9559.17	1776.32
	货币金融和其他金融服务	66116	6.84748e+06	379892	1.65054e+06	1.34634e+06	182162	9.93417e+06	1.81407e+06	2.02357e+06	1.58657e+06	1.64441e+06	161775	970640	721200	1.12533e+06	292678	531609	478368	807905	158774	246731	299283	985665	1.01487e+06	1.14128e+06	237935	2.54109e+06	264809	245838	334266	352493	1.70819e+06	626690	446042	2.02527e+06	845261	3.10667e+06	1.07102e+06	1.0387e+06	3.20156e+06	1.20373e+06	4.75928e+06	1.53086e+06	529403	694837	2.39258e+06	2.99647e+06	356143
	资本市场服务	67117	12739	17391.9	7621.22	55086.6	84329	73826.3	37886.6	49372.4	18049.3	25015.5	22350.6	7292.86	13972.5	4538.8	1362.76	16371.8	7212.7	19655.4	3356.99	5605.94	7233.74	26364.3	24786.2	17046.4	10971.1	41642.2	5203.31	4243.3	7006.82	7513.17	48879.3	13433.6	10149.1	41976.6	20616.5	37879	20072	41660.4	243742	4358.41	50630.6	17015.6	3803.14	16624.5	29028.8	50999.3	6227.18
	保险	68118	33447.1	45663.7	20010	144633	221411	595858	99473.6	129630	47389.6	65679.9	108683	19147.9	36685.7	11916.9	3578.01	42985.2	18937.4	101662	8814.01	14718.8	18992.6	69221	65077.7	44756.5	28805.3	109334	13661.6	11141.1	18396.9	19726.3	128336	35270.8	26647.2	110212	54129.8	99453.7	52700.3	109382	114847	11443.3	132934	44675.5	9985.38	43648.7	76216.9	133902	16349.9
	房地产	70119	8289.29	298.558	13.4301	17.025	3505.85	53664.5	22733.3	8152.25	2654.52	15757.4	6492.02	10834.3	11715.5	2621.06	978.991	8324.6	3873.09	76603.9	6759.34	3005.62	3515.52	22463.9	8680.28	20362.5	27467.4	54665.3	5465.49	2928.67	19872	14346.6	115078	45676.5	55029.6	65650.6	75366.8	57675.4	73023.7	135758	57468.7	163.751	25524.5	10011.8	786.778	17750	4208.92	64331.4	5986.94
	租赁	71120	50146	4074.12	7820.22	10177	10067.4	246231	77754	45900.8	11369.9	59562.6	15753	8837.63	14221.9	4954.67	6864.43	15655.4	7516.6	28229	2081.87	25369.3	5865.51	51093.4	13341.4	43807.2	6033.78	23270.5	6966.18	3554.02	6642.07	12374.2	225660	20007.9	15155.1	61617.9	33574.5	178990	23649.8	52765.8	22643.1	14104.4	63860.9	8495.48	2113.71	18867.3	17287.9	34306.6	20478.7
	商务服务	72121	31201.6	35059.3	6695.66	78998.3	73771.4	4.49516e+06	711693	1.60697e+06	900321	937380	106823	458083	362892	149168	38632.2	74528	182861	2.09274e+06	129125	898886	303016	1.21215e+06	1.51352e+06	2.73194e+06	750993	775439	83770.6	85296	118507	250477	1.9107e+06	431994	532367	915924	588912	1.12169e+06	580260	3.02801e+06	1.96893e+06	238712	1.23483e+06	797772	128159	765066	745965	1.44554e+06	1.50152e+06
	研究和试验发展	73122	51800.6	2004.74	10191.7	16864.4	246249	632983	963724	15222.2	47372.7	27803.6	10853	59680.6	50156.3	32135.6	11905.9	41642.3	37662.9	65845.9	7380.96	20844.9	9931.88	55266.9	91582	45006.6	164084	100184	9705.59	5423.59	36725.4	57173.7	97688.8	31283.4	25153.5	65449.8	104676	79930.2	72581.7	43179.4	212946	34207.4	443448	117764	96665	209308	456454	417299	279908
	专业技术服务	74123	1.48929e+06	238133	590071	196853	175699	1.18539e+06	719205	300746	678082	505886	104582	43120.9	138903	74363.3	1033.39	26620.2	7220.63	41131.4	6005.24	8554.57	58624.8	87493.2	53367.7	209299	2199.81	60189.3	58943.4	16481.2	34535.7	20982.1	178847	29034.1	69539.4	355836	96510.1	561072	110765	204490	14179.1	9112.15	93594.6	54579.4	18555.9	16112	176832	244659	36071.1
	科技推广和应用服务	75124	1.15774e+06	268607	269998	214913	231650	26092.8	22017.7	12956.6	226511	212622	150135	10531.6	84248.6	88.2431	97.0804	12707.7	5075.59	78329.9	6647.43	106620	107505	131861	64178.7	141759	103774	21353.6	10034.7	4071.01	1851.72	33174.5	387587	20317.4	34730.7	138285	13291.5	125670	14298.2	17742.2	91208	403.198	517828	101967	106088	543739	397548	2.53532e+06	552232
	水利管理	76125	1.05286e+06	9789.37	3038.23	64668.3	128362	4910.58	64335	27607.7	24775.2	106145	0	0	0	0	0	0	0	0	0	0	0	0	0	109676	0	0	0	0	0	0	0	0	0	0	0	415625	0	0	5329.03	14030.9	161678	85387.5	368.827	0	39135	962275	805.237
	生态保护和环境治理	77126	12865.1	1256.53	1254.4	1261.73	11002.2	80066.2	12050.2	46261.1	67226.3	50076.4	0	6363.17	4332.36	2522.11	10694.2	8898.14	10511.8	14090.5	2435.32	4883.49	11732.8	20367.8	44291.3	10652.6	51444	488369	67954.3	3897.54	11706.8	10103.3	29076.1	11175.5	9915.08	18529.7	20474.5	48681.8	23267.3	6475.22	97690.1	67460.6	93525.4	74340	13665.8	36425.7	44464.5	47187.2	5432.33
	公共设施管理	78127	0	0	0	0	0	10844.2	1537.95	6199.22	3374.2	2941.25	406.181	2841.72	1988.81	931.268	209.197	2657.26	3259	5767.83	298.092	1130.51	778.38	4332.28	2913.26	2583.61	6472.6	8054.19	581.575	608.085	775.841	1085.02	7844.72	1944.06	1734.32	4935.95	2907.05	4871.94	5215.39	3590.72	3151.04	974.899	5603.04	1933.67	541.256	2332.42	2328.57	6846.17	831.338
	居民服务	79128	28948	16768.3	7318.41	55738.3	26314.2	53095.6	56450	6522.76	8067.81	12456.1	0	2803.13	2680.56	2572.51	875.668	3449.5	2205.4	4827.96	1099.36	1469.03	1276.57	6592.98	8315.67	5121.5	6479.31	10733.7	1523.03	1249.8	2862.31	8103.46	23506.2	10367.9	9709.79	12133.9	9263.34	10988	7761.25	6162.51	76522.7	5308.23	30003.1	9423.05	1635.2	7809.05	24407.1	12246	4807.82
	其他服务	80129	79431.4	66519	10105.9	142014	331665	1.31038e+06	260736	142623	68403.6	307107	43324.2	99469	71487.1	28022.5	14976.6	64555.4	74686.7	121518	41606.9	194078	46021.5	541698	201206	139746	142327	202998	27481.9	18116.7	24610.3	54715.9	279754	74654	80599.9	254833	110230	492866	207501	168716	313811	193086	420688	106944	38839.6	81557.5	171440	233666	602721
	教育	82130	20586.2	8267.49	5149.08	22352.9	57659.9	162690	16372	44763.7	15318.2	14815.2	2730.95	4786.31	5246.62	2070.79	830.12	9409.52	8977.8	13377.9	2976.72	4024.42	6872.91	23193.4	11379.4	15870.7	35307.6	20607.3	1532.26	2333.21	4844.18	4141.05	38681.9	11306.5	9279.46	22138.6	17214.5	26071.2	22835.7	19771.3	27658.4	6132.14	27101.7	9582.77	4051.77	11598	19399.5	33427	8819.8
	卫生	83131	1851.9	2935.83	40103.9	1218.66	20146	67825.9	6809.91	25643.1	6968.39	22092.2	0	447.076	1461.54	1998.33	5494.73	11894.5	3434.19	2098.39	427.646	840.199	606.079	1969.69	1041.37	4019.67	2627.35	10296.2	516.415	253.789	920.588	7186.63	2661.92	18025	17941	19258.9	3611.16	32051.3	1142.56	7868.84	204925	14639.7	14965.1	6120.65	313.892	2817.84	7132.58	7424.28	2758.48
	社会工作	84132	0	0	0	0	0	0	0	0	0	0	0	0	0	0	0	0	0	0	0	0	0	0	0	0	0	0	0	0	0	0	0	0	0	0	0	0	0	0	0	0	0	0	0	0	0	0	0
	新闻和出版	85133	1010.76	1178.17	101.837	673.917	1598.04	84563	15614.3	116704	18413.7	13598.3	5608.55	8851.59	5165.89	1483.76	709.764	10147.7	9237.46	80129.8	614.579	7384.74	6353.31	16150.9	10198.7	6359.59	10377.1	32099.4	1380.38	3924.61	6479.61	3426.72	16600.3	6913.05	21214.2	29211.5	13474.8	16513.1	33038.5	17390.6	8386.82	1511.33	34782.5	7635.62	5931.51	7652.19	3499.62	28967.9	7126.33
	广播、电视、电影和影视录音制作	86134	586.707	729.529	275.304	92.7209	6005.57	49018.6	29685.9	14045	9304.82	13057.8	0	11981.3	6066.8	4711.12	3421.92	7502.31	8643	36714.4	10081.4	19806.9	14287.7	46433.6	6454	26562.5	2640.22	56087.2	13977.6	8630.55	16437.5	38798.7	123507	21417	18895.4	48682.3	32232.7	16858.9	49004.9	33558.4	44768	11669.2	35255.5	33297.7	11856.7	26185.8	29946	67019.5	2446.61
	文化艺术	87135	5434.07	3232.96	1888.42	6986.86	3411.83	9130.1	12016.7	2624.74	2109.06	2628.34	0	1084.41	956.324	1160.36	201.531	936.211	738.612	1280.78	281.068	447.202	368.063	1247.19	1793.53	891.059	4143.4	3025.55	520.089	538.759	917.029	1516.94	3492.42	1025.64	1028.98	2848.36	1787.76	3582.32	1957.64	1121.97	3881.18	1316.76	4081.15	1375.93	372.138	1104.95	3251.91	1840.98	1041.26
	体育	88136	0	0	0	0	0	0	0	0	0	0	0	0	0	0	0	0	0	0	0	0	0	0	0	0	0	0	0	0	0	0	0	0	0	0	0	0	0	0	0	0	0	0	0	0	0	0	0
	娱乐	89137	549.361	1334.9	354.132	506.783	435.285	99405.4	14097.9	56826.5	30930.3	26961.6	3723.34	18715.9	11814.1	5783.63	1917.65	12441.6	18874.2	37271.4	2732.52	6691.76	7135.18	27796	20288.3	15433.2	50165.7	46298	5331.13	5574.14	7111.9	9946.1	48993.5	17820.6	15898	45246.4	26648.1	44659.7	47808	32915.1	28884.7	8936.61	51361.4	17725.4	4961.53	21380.6	21345.3	62756.8	7620.63
	社会保障	93138	66326.9	3764.15	32198.7	8134.84	3972.4	28191.6	24736.4	8104.57	6512.28	8115.7	0	3348.41	2952.9	3582.92	622.281	2890.8	2280.66	3954.76	867.873	1380.85	1136.49	3851.03	5537.99	2751.38	12793.8	9342.17	1605.91	1663.56	2831.57	4683.95	10783.8	5787.67	6236.79	8795.07	5520.17	11061.4	6044.73	3464.39	11984.2	4065.86	12601.6	4248.56	1149.07	3411.81	10041.1	5684.51	3215.17
	公共管理和社会组织	90139	121835	12990.6	57588.1	28074.6	13709.4	30643.9	28206.7	49864.7	16169.1	11287.3	6374.43	19440	15064.9	11892.7	813.32	11950	9445.75	21801.5	1973.79	1447.51	4128.05	35661.6	10717.6	11264.6	38259.1	31029.1	2781.02	1850.82	4905.52	3284.47	29528.5	5839.82	14479.4	46626.1	13015.4	26906.9	24094.5	18255.3	14628.1	2252.13	22480.3	15313.8	5675.9	19127.6	11605	42459	7742.59
	中间投入合计	TII	1.67243e+08	1.16579e+07	1.4061e+08	3.43911e+07	1.67228e+07	1.14131e+08	4.77153e+07	5.09355e+07	2.52412e+07	2.70794e+07	8.34541e+06	7.97997e+07	7.46566e+07	6.50779e+07	8.86268e+06	9.88011e+07	3.41892e+07	6.4222e+07	1.78914e+07	2.49544e+07	1.87201e+07	7.2004e+07	3.86744e+07	5.20931e+07	2.26542e+07	2.05104e+08	2.06736e+07	1.50812e+07	2.47481e+07	3.08782e+07	1.37428e+08	5.22983e+07	4.38165e+07	9.88796e+07	4.60518e+07	9.71793e+07	4.03503e+07	8.61656e+07	2.91758e+08	3.39585e+07	1.79888e+08	5.12105e+07	1.62312e+07	4.42411e+07	1.22662e+08	1.34929e+08	2.59313e+07
增加值	劳动者报酬	VA001	3.0761e+08	2.31429e+07	1.31602e+08	5.28688e+07	1.47392e+07	5.64208e+07	1.512e+07	1.50121e+07	5.68666e+06	7.85548e+06	4.28982e+06	4.30042e+06	5.26563e+06	3.4502e+06	1.1059e+06	5.79898e+06	2.31088e+06	6.04598e+06	2.29538e+06	2.80989e+06	1.99405e+06	8.31065e+06	6.10418e+06	6.90238e+06	7.48682e+06	2.26399e+07	1.49462e+06	1.95853e+06	2.51834e+06	4.47229e+06	1.99329e+07	7.35794e+06	7.49729e+06	1.09825e+07	7.512e+06	1.09388e+07	8.5673e+06	1.36208e+07	8.3585e+06	6.48954e+06	9.06651e+06	3.58258e+06	1.36865e+06	2.92893e+06	6.18426e+06	9.3153e+06	2.98649e+06
	生产税净额	VA002	-1.84767e+07	-1.2985e+06	-6.06225e+06	-2.42812e+06	-691021	2.30433e+07	2.25787e+07	6.26913e+06	2.56538e+06	6.40519e+06	858586	2.46741e+06	3.09557e+06	3.75656e+06	717300	2.55836e+06	822975	2.15209e+06	710367	1.05834e+06	934788	3.02154e+06	5.48142e+06	3.06908e+06	3.25222e+07	6.71778e+06	599343	522047	572130	1.28718e+06	4.21437e+06	2.19708e+06	1.63424e+06	5.69825e+06	2.4623e+06	4.71486e+06	3.01984e+06	3.61646e+06	3.82899e+07	2.53065e+06	6.47666e+06	1.24085e+06	493441	1.13889e+06	5.93287e+06	3.96515e+06	1.65192e+06
	固定资产折旧	VA003	1.30277e+07	968509	5.7438e+06	2.22838e+06	613167	9.60779e+06	9.34296e+06	3.62046e+06	1.90698e+06	2.42997e+06	532427	3.1522e+06	1.31687e+06	1.36768e+06	479943	2.32643e+06	758631	1.14799e+06	475181	535585	629057	1.84606e+06	1.66447e+06	2.20827e+06	3.76806e+06	5.5531e+06	423387	298725	922079	1.11499e+06	2.65672e+06	1.02809e+06	1.53857e+06	3.54675e+06	1.91542e+06	5.39297e+06	2.81484e+06	2.31543e+06	4.84535e+06	3.9511e+06	6.6876e+06	1.81541e+06	888231	1.15974e+06	5.39973e+06	4.53489e+06	599476
	营业盈余	VA004	0	0	0	0	0	2.18797e+07	2.78822e+07	7.2238e+06	6.35439e+06	5.54862e+06	98976.7	5.42673e+06	6.04203e+06	5.21983e+06	1.23885e+06	6.51408e+06	3.03759e+06	4.38858e+06	1.79108e+06	1.65977e+06	1.63007e+06	5.29907e+06	6.20328e+06	6.24889e+06	4.06922e+06	1.16014e+07	1.60311e+06	1.15439e+06	1.27942e+06	2.58669e+06	7.91542e+06	4.14393e+06	3.35664e+06	6.51352e+06	3.92663e+06	5.94877e+06	3.13469e+06	5.74945e+06	6.23547e+06	3.71458e+06	1.54684e+07	6.0582e+06	1.37509e+06	3.14579e+06	1.03697e+07	1.07957e+07	2.63568e+06
	增加值合计	TVA	3.02161e+08	2.28129e+07	1.31284e+08	5.2669e+07	1.46613e+07	1.10951e+08	7.49239e+07	3.21255e+07	1.65134e+07	2.22393e+07	5.77981e+06	1.53468e+07	1.57201e+07	1.37943e+07	3.54199e+06	1.71979e+07	6.93008e+06	1.37346e+07	5.27201e+06	6.06358e+06	5.18797e+06	1.84773e+07	1.94533e+07	1.84286e+07	4.78463e+07	4.65122e+07	4.12046e+06	3.93369e+06	5.29196e+06	9.46113e+06	3.47194e+07	1.4727e+07	1.40267e+07	2.6741e+07	1.58163e+07	2.69954e+07	1.75367e+07	2.53021e+07	5.77292e+07	1.66859e+07	3.76992e+07	1.2697e+07	4.12542e+06	8.37336e+06	2.78865e+07	2.86111e+07	7.87356e+06
总投入		TO1	4.69405e+08	3.44708e+07	2.71894e+08	8.70601e+07	3.13841e+07	2.25082e+08	1.22639e+08	8.3061e+07	4.17546e+07	4.93186e+07	1.41252e+07	9.51464e+07	9.03767e+07	7.88722e+07	1.24047e+07	1.15999e+08	4.11193e+07	7.79567e+07	2.31634e+07	3.1018e+07	2.39081e+07	9.04813e+07	5.81278e+07	7.05217e+07	7.05005e+07	2.51616e+08	2.47941e+07	1.90149e+07	3.00401e+07	4.03394e+07	1.72147e+08	6.70253e+07	5.78433e+07	1.25621e+08	6.18682e+07	1.24175e+08	5.78869e+07	1.11468e+08	3.49487e+08	5.06444e+07	2.17587e+08	6.39075e+07	2.03566e+07	5.26145e+07	1.50548e+08	1.6354e+08	3.38049e+07
[truncated: 105 more columns]

## Sheet: 基本流量表
		农产品	林产品	畜牧产品	渔产品	农、林、牧、渔服务	煤炭采选产品	石油和天然气开采产品	黑色金属矿采选产品	有色金属矿采选产品	非金属矿采选产品	开采辅助服务和其他采矿产品	谷物磨制品	饲料加工品	植物油加工品	糖及糖制品	屠宰及肉类加工品	水产加工品	蔬菜、水果、坚果和其他农副食品加工品	方便食品	乳制品	调味品、发酵制品	其他食品	酒精和酒	饮料和精制茶加工品	烟草制品	棉、化纤纺织及印染精加工品	毛纺织及染整精加工品	麻、丝绢纺织及加工品	针织或钩针编织及其制品	纺织制成品	纺织服装服饰	皮革、毛皮、羽毛及其制品	鞋	木材加工品和木、竹、藤、棕、草制品	家具	造纸和纸制品	印刷品和记录媒介复制品	文教、工美、体育和娱乐用品	精炼石油和核燃料加工品	炼焦产品	基础化学原料	肥料	农药	涂料、油墨、颜料及类似产品	合成材料	专用化学产品和炸药、火工、焰火产品	日用化学产品	医药制品
		01001	02002	03003	04004	05005	06006	07007	08008	09009	10010	11011	13012	13013	13014	13015	13016	13017	13018	14019	14020	14021	14022	15023	15024	16025	17026	17027	17028	17029	17030	18031	19032	19033	20034	21035	22036	23037	24038	25039	25040	26041	26042	26043	26044	26045	26046	26047	27048
农产品	01001	4.96558e+07	329055	2.77054e+07	2.55636e+06	2.79417e+06	0	0	0	0	0.00460825	0	6.38215e+07	3.22005e+07	3.77478e+07	5.50371e+06	1.49194e+06	50239	3.13398e+07	1.40618e+06	422031	4.9003e+06	1.00443e+07	1.00542e+07	5.74678e+06	4.8799e+06	3.77192e+07	317924	2.84588e+06	119415	135473	548989	69892.2	58088.8	2.60947e+06	189739	6.32383e+06	0	776870	0	0	1.18472e+06	597135	240636	134288	82752.6	1.11497e+06	448325	1.41328e+07
林产品	02002	8804.25	2.76841e+06	3605.81	61304.1	91611.2	154357	4046.79	26147.2	17806.2	22698	24975.3	852.724	583.714	10384.2	282.539	1807.39	1526.15	102917	2749.29	28560.7	773.879	46316.8	4868.03	131313	4214.18	38616.4	142.14	6190.16	3177.38	909.237	5954.24	5679.65	197963	1.67028e+07	1.51595e+06	3.49041e+06	0	711170	13488.4	5096.91	13811.9	23042.3	437.354	1110.53	15445.7	3.58633e+06	43657	111147
畜牧产品	03003	90131.5	33294.1	2.15432e+07	75154.7	1.14869e+06	0	0	0	0	0	0	0	2.48456e+06	0	0	5.94132e+07	2517.68	3.01333e+06	30470.1	9.94204e+06	76125.9	4.99734e+06	21117.6	367218	0	2147.93	8.28625e+06	1.80085e+06	170463	106882	347499	5.72074e+06	197201	0	0	0	0	1.29423e+06	0	0	38724	1.052e+06	6482.66	89795.4	26033.7	873867	5795.09	1.31102e+07
渔产品	04004	88.7325	270.303	2335.77	3.56584e+06	258478	0	0	0	0	0	0	0	4.63815e+06	0	0	43287.7	2.15248e+07	468151	3645.86	67939.2	14699.7	914938	114856	138372	0	0	0	0	0	0	0	256665	0	0	0	0	0	151034	0	0	31827.4	8196.82	3387.93	0	0	0	2536.26	31279.8
农、林、牧、渔服务	05005	4.32521e+06	1.69628e+06	317639	2.39735e+06	1.77701e+06	0	0	0	0	0	0	0	191608	0	0	0	0	0	0	0	0	0	0	0	0	1.12445e+07	4346.18	1.31446e+06	427801	291.5	58112.8	793674	685412	2762.05	0	150743	0	0	0	0	0	0	0	0	0	0	0	0
煤炭采选产品	06006	16856.7	10337.9	7819.29	11600.1	7517.93	3.5956e+07	315734	474869	273623	437077	212258	107421	215930	100787	66509	95583.7	52932.5	198548	48156.5	63326	91970.3	166560	398611	154809	77980.4	857416	109051	84258.2	60576.4	53221.2	199790	129315	102245	496057	27089.6	2.48188e+06	84953	169932	1.38579e+06	2.15789e+07	1.02426e+07	3.65873e+06	142314	311650	1.15837e+06	3.06551e+06	78777.2	351038
石油和天然气开采产品	07007	0	0	0	0	0	63372.6	1.01299e+06	80563	6927.35	56230.3	34741.7	0	0	0	0	0	0	0	0	0	0	0	0	0	0	0	0	0	0	0	0	0	0	0	0	0	0	0	2.2368e+08	697634	9.50708e+06	1.12069e+06	475576	361798	1.70476e+06	565172	29003.9	7183.7
黑色金属矿采选产品	08008	0	0	0	0	0	129009	0	1.54332e+07	79334.2	129424	0	0	0	0	0	0	0	0	0	0	0	0	0	0	0	0	0	0	0	0	0	0	0	0	0	0	0	0	0	0	547081	0	0	0	0	0	29169	19598.3
有色金属矿采选产品	09009	0	0	0	0	0	36.3881	66.9375	196878	2.11523e+06	48997.8	0.0915738	0	0	0	0	0	0	0	0	0	0	0	0	0	0	0	0	0	0	0	0	0	0	0	0	0	0	0	88070.9	0	3.67323e+06	36165.8	51.2155	141979	11.2702	898478	2073.06	7143.06
非金属矿采选产品	10010	337.903	379.322	92.9222	2592.67	2014.51	37915.6	812	78511.5	31650.5	574649	19824.8	10010.6	8029.11	643.47	1933.87	3652.02	1854.47	26685.7	112.708	49.3136	10989.8	47155.4	1013.42	129.569	90.798	974.062	6.9628	17.4329	99.4545	396.531	77.0377	8259.57	168.761	31281.8	2274.19	17066.1	78.9954	486358	115.691	114.442	6.13536e+06	1.36303e+06	23984.2	460569	251052	500782	3842.47	40977.4
开采辅助服务和其他采矿产品	11011	0	0	0	0	0	586697	1.27487e+07	106310	136001	166476	56208.2	0	0	0	0	0	0	0	0	0	0	0	0	256208	0	0	0	0	0	0	0	0	0	0	0	0	0	0	0	0	0	0	0	0	0	0	0	0
谷物磨制品	13012	763500	0	9.72872e+06	990381	488432	0	0	0	0	0	0	5.78207e+06	6.75111e+06	714556	84876.3	55166.3	286688	3.61274e+06	6.40826e+06	11433.5	1.47021e+06	1.1993e+07	5.7568e+06	401632	0	0	0	0	0	0	0	0	0	0	0	0	0	0	0	0	0	0	12501.5	0	0	0	0	167729
饲料加工品	13013	482770	0	6.45761e+07	1.4074e+07	1.35637e+06	0	0	0	0	0	0	0	5.58907e+06	0	0	315460	45219.1	0	0	0	0	0	0	0	0	0	0	0	0	0	0	0	0	0	0	0	0	0	0	0	0	0	4030.85	0	0	0	0	0
植物油加工品	13014	28842.3	0	240423	185026	282430	0	0	0	0	0	0	14665.3	5.11354e+06	1.85477e+07	74852.9	47794.1	388873	3.89626e+06	1.34099e+06	192066	1.00778e+06	3.70826e+06	0	744480	0	0	0	0	0	0	0	0	0	0	0	6679.05	0	0	469322	0	1.00069e+06	0	42344.9	950134	8112.79	5.56933e+06	3.10194e+06	632064
糖及糖制品	13015	0	0	0	0	0	0	0	0	0	0.00941348	0	8904.13	13857	0	1.36969e+06	48093.2	54089.3	1.26276e+06	109531	543133	472195	2.10527e+06	87136.3	3.4705e+06	0	0	0	0	0	0	0	0	0	0	0	0	0	0	0	0	0	0	0	0	0	0	0	647178
屠宰及肉类加工品	13016	0	0	0	0	0	0	0	0	0	0	0	0	838828	0	0	1.58859e+07	176624	452163	1.40584e+06	65928.4	629416	3.24014e+06	0	0	0	0	0	0	0	0	0	9.83671e+06	255953	0	0	0	0	11191.9	0	0	0	0	0	0	0	0	761578	423684
水产加工品	13017	0	0	177902	378191	0	0	0	0	0	0	0	0	2.83969e+06	0	0	0	4.41943e+06	354015	108030	0	30051.8	998323	0	0	0	0	0	0	0	0	0	0	0	0	0	0	0	0	0	0	0	0	0	0	0	0	9333.36	89334.1
蔬菜、水果、坚果和其他农副食品加工品	13018	0	0	0	0	68320.8	0	0	0	0	0	0	155279	1.80213e+06	224812	15048.1	659145	335785	4.17239e+06	990028	390292	996779	6.54513e+06	593641	2.86559e+06	9337.3	47924.7	0.140633	0	0	0	0	0	0	0	0	0	0	0	0	0	34827.8	6331.51	349919	26.7235	171.008	1.40154e+06	146880	855915
方便食品	14019	0	0	0	0	0	0	0	0	0	0	0	0	0	0	0	0	0	0	678434	0	0	0	0	0	0	0	0	0	0	0	0	0	0	0	0	0	0	0	0	0	0	0	0	0	0	0	0	0
乳制品	14020	0	0	0	0	0	0	0	0	0	0	0	0	0	0	0	0	0	90927	68584.6	4.11637e+06	330.653	2.08874e+06	14432.4	2.62789e+06	0	0	0	0	0	0	0	0	0	0	0	0	0	0	0	0	0	0	0	0	0	0	9574.95	9289.55
调味品、发酵制品	14021	0	0	0	0	0	0	0	0	0	0	0	14061.6	484515	46484.9	4844.19	208166	670235	774857	939028	65793	2.07096e+06	1.31386e+06	349805	176959	0	0	0	0	0	0	0	0	0	0	0	0	0	0	0	0	0	0	0	0	0	0	0	177257
其他食品	14022	0	0	0	0	0	0	0	0	0	0	0.0120902	22558.5	1.47565e+06	58922.5	16933.3	3.14426e+06	150772	410845	545749	866546	1.58938e+06	3.71631e+06	813026	1.80999e+06	121215	4306.75	5966.88	4483.98	11465.9	13539.3	6.92046	2584.14	11.0203	25337.8	5980.35	4045.24	0	12247.6	0	74.8345	75788.2	88797.4	67590.1	650.382	7987.81	150326	69856	320108
酒精和酒	15023	10184.1	5260.46	4506.1	10159.5	127442	4256.43	18175.3	74897.7	72414.5	32668	4734.81	24240.3	194703	7258.06	2504.79	97795	37679.7	75535.2	8660.76	17937.9	54144	241785	5.13494e+06	1.23255e+06	66080.2	58618.9	6824.87	7090.14	8953	13106.3	62861.3	23735.9	20255.1	69821.5	33082.9	95737.6	149203	42604.4	212004	11569.9	835203	45865.6	45647.2	940498	35543.3	2.6133e+06	353918	1.57856e+06
饮料和精制茶加工品	15024	1709.46	19378.4	768.767	2499.12	54201	103502	5420.75	147900	33518.3	36854.8	1634.87	23424.2	4913.9	4310.12	1991	16027.1	14239.5	138891	2108.59	82466.6	4231.43	65409.7	20930.5	9.16954e+06	77631.8	52861.8	16740.5	8195.34	115676	48044	54831.1	22352.5	987166	77738.8	67523.2	25844.8	60335.8	302274	39674.7	4736.12	557283	121552	7495.77	28514.1	35413.2	107430	20023.9	70023.7
烟草制品	16025	0	0	0	0	60679.8	640833	486766	237970	144262	290900	0	125719	140965	167668	32619.7	176472	81997	178687	41901	78776.1	42300	125728	118676	89791	5.33459e+06	396470	89217.9	86069.5	94689.9	179021	392422	237333	219841	368009	234306	418263	202984	163680	1.46015e+06	121320	507462	172817	45732.7	186605	449904	366211	103593	212526
棉、化纤纺织及印染精加工品	17026	909.461	6792.11	709.759	516.518	99661.1	115603	8974.76	17002	77320.3	8862.27	10032.7	81437.2	47187.5	91725.2	6232.41	15348.2	3247.28	205874	11375.5	18158.5	8810.55	29913.9	82561	34797.1	512.535	9.94724e+07	1.5064e+06	585002	1.01848e+07	1.51637e+07	6.07547e+07	2.97785e+06	5.09276e+06	234350	1.82146e+06	203512	83627.2	7.13306e+06	2969.93	11361.8	219015	112530	62290.9	108812	130158	325922	171004	2.06275e+06
毛纺织及染整精加工品	17027	0	0	0	0	0	0	0	0	0	0	0	0	0	0	0	0	0	0	0	0	0	0	0	0	0	1.97135e+06	3.84591e+06	312691	1.70241e+06	2.13293e+06	9.14436e+06	442679	104601	159.037	1270.92	15524	47051.2	1.2544e+06	56910.2	0	3755.79	380.458	0	0	0.0414172	80.7786	0.010467	89.4705
麻、丝绢纺织及加工品	17028	0	0	0	0	0	5618.34	151.861	8986.38	2593.97	3413.86	64.576	3228.32	3266.45	1962.99	125.784	3464.41	3031.88	4195.21	24.3969	19.0728	37.3094	57.7839	4043.84	3352.31	375.852	1.90807e+06	83967.4	3.9892e+06	265089	632808	8.35432e+06	80019.8	197092	2415.9	35714.1	2706.1	316.764	936939	114.424	2.73196	4766.89	2603.69	1400.04	2048.76	2202.29	4018.74	4529.51	11615.1
针织或钩针编织及其制品	17029	1234.57	5464.89	934.512	58.3719	12411	3300.66	631.916	1005.84	11744.7	413.839	215.587	479.387	633.128	309.634	38.4077	3738.63	758.407	624.166	498.113	1438.55	485.642	4963.57	1430.5	1166.45	1067.55	95624.4	84821.9	113403	2.94202e+06	2.03679e+06	1.14196e+07	633759	719091	4157.19	76425	1305.28	7807.08	583782	2857.84	527.957	2391.16	2053.04	310.902	1242.58	1108.47	4102.58	387.873	2375.69
纺织制成品	17030	122.709	1805.23	17.902	2759.58	1008.64	41150.8	6597.76	4079.05	18821.1	20348.7	6379.21	817.183	12576.6	4296.64	694.106	1015.53	2343.65	34138.5	7183.52	3996.7	2256.93	3164.19	1873.28	3978.24	8905.91	177112	1315.83	19274.3	51630.5	705720	4.25405e+06	366428	171608	24888.3	295373	368241	8305.85	726497	10977.1	1019.12	11282.3	19117.4	1648.11	9734.13	43536.1	52082.8	1700.38	170803
纺织服装服饰	18031	222.842	13941.7	140.046	235.464	51613.1	511751	203789	193992	114224	84729.4	39102.9	28643.3	44120.4	11051.4	4239.44	44261.9	43540	92164.7	16991.7	15866.4	31912.3	101377	76831.3	86491.8	123532	532206	245797	79531	223574	61186.1	3.40312e+06	548419	198553	291346	197652	191314	74544.9	407680	163357	25891.9	281183	67888.6	45270.6	78201.9	104894	182667	38082.2	157810
皮革、毛皮、羽毛及其制品	19032	508.231	3124	1967.08	353.344	190602	16498.8	7116.41	49.7391	642.685	2312	94.8552	0	0	0	0	0	0	249.005	1298.58	387.091	980.406	3661.05	1562.11	1853.89	223.369	176707	107.492	1030.04	9213.33	29212.4	6.24971e+06	1.53628e+07	7.38378e+06	1949.02	2.15065e+06	1722.95	18213.4	729574	733.349	1607.24	110594	58805.5	33800.9	42206.9	63807.1	424522	84510.7	6327.34
鞋	19033	0	0	0	0	0	30884.9	18563	14475.6	5720.93	3709.08	5962.43	756.971	956.841	361.999	76.6674	1237.05	1166.84	957.702	713.026	472.707	303.878	2053.77	1747.93	504.797	215.814	2406.6	214.733	142.912	233.899	35154.7	110984	16009.9	6.0954e+06	985.31	118.719	2503.1	519.235	20635.9	1912.36	648.4	35426.5	589.145	536.674	2164.09	1174.79	4255.8	215.504	5902.83
木材加工品和木、竹、藤、棕、草制品	20034	9770.08	10998.4	4031.74	43066.4	23614.9	4.02058e+06	1473.26	31239.9	152663	66296.3	3463.97	9800.75	8680.35	7119.34	952.128	19601.3	20212.7	49086.1	5482.32	8374.38	7270.96	40120.8	76836.7	45159.3	51300.7	302509	30919.3	30144.2	77629.5	91301.2	101029	39356.6	123454	4.35113e+07	2.02397e+07	1.62786e+06	305533	3.0499e+06	70983.3	8126.27	62923.3	28499.8	14294.5	57572.5	46295.7	83800.2	125469	17273
家具	21035	11175.2	14853.5	2252.95	50722.7	39216.7	24793.1	13099.1	4707.83	2353.3	552.619	1174.84	326.061	430.808	222.453	36.3556	248.533	1132.98	478.882	1898.29	806.812	639.579	2438.91	2081.73	1317.16	2575.37	2668.43	65.617	106.237	987.786	2517.97	31524.5	1975.57	1005.09	251910	458328	1330.14	5416.94	32928.9	18243.2	2914.69	1273.67	1049.52	133.506	2455.3	1002.41	3026.26	277.44	6754.07
造纸和纸制品	22036	7230.65	7222.57	204.336	11245.8	7228.22	50370.1	14326.2	9515.93	5782.17	26989	4370.56	103762	76462.8	230654	13787.4	381727	304924	464405	298086	965964	242203	1.19304e+06	933482	809310	2.40361e+06	355462	89087.4	29375.1	138272	331694	532754	516287	582434	949316	544980	3.72234e+07	2.07708e+07	5.71622e+06	67441.3	1595.02	373333	51182.4	140842	197139	230005	388804	634872	1.46855e+06
印刷品和记录媒介复制品	23037	5039.38	11013.6	1144.82	41485.7	43012	51747.8	17319.7	210991	10326	11045.7	2336.9	19389.7	26826.4	5906.66	1659.55	27289.5	56461.4	48291.8	8845.87	25068.8	9445.44	99159.4	405489	319267	779019	34686.2	5329.9	3411.61	23977	47913.9	188835	21426	65418.7	58904.6	64945.6	323948	1.63884e+06	240141	36535.2	2056.29	31826.1	35536.8	12915.4	65242.8	14874.3	80153.3	285421	594633
文教、工美、体育和娱乐用品	24038	645.095	4458.52	207.74	1606.6	785.654	144089	38317.2	203586	73857	32917.7	9068.79	31489.6	31510.2	9586.02	4246.45	29925.3	36694.7	101455	22004.3	74045.5	29037	133108	142501	19746.7	53153.1	93011.5	10556	8037.57	60668.2	31321	324488	74403.5	144422	92507	70435.6	228594	175276	1.02056e+07	35754.5	7295.97	82964.6	35448.6	15102	46543.8	53510	152838	126666	466247
精炼石油和核燃料加工品	25039	1.04177e+07	885137	880313	1.62458e+06	683582	1.48153e+06	3.88914e+06	3.28205e+06	2.85784e+06	2.96931e+06	683277	64038.2	71661.7	62775.3	25340.4	78615.3	81939.1	129644	16679.1	36915.4	52866.4	186232	381369	92266.8	99147.2	217494	37857.4	52842.7	53501.8	69205.2	286327	84516.7	142617	704418	244699	335540	153874	499578	2.71317e+07	193721	2.15134e+07	1.75092e+06	246679	1.84217e+06	2.86351e+07	7.0168e+06	88878.8	347095
炼焦产品	25040	0	0	0	0	0	10602.8	1415.64	123817	54303.1	51857.5	96.1891	0	0	0	0	0	0	0	0	0	0	0	0	0	0	0	0	0	0	0	0	0	0	0	0	0	0	0	0	1.0549e+06	3.46655e+06	93939.9	5474.13	9493.49	17561.4	2.86606e+06	0	0
基础化学原料	26041	498.949	14072.2	30.5509	260.794	850.317	179251	1.40686e+06	949262	569602	719986	143268	0	0	74011.3	95015	0	0	24523.2	0	0	156095	440079	143490	49247.1	12592.4	302963	1157.58	24060.8	1005.36	42236.6	30366.6	289502	156062	2.17979e+06	307894	6.57478e+06	146223	438291	4.05294e+06	79585.8	4.70831e+07	1.03831e+07	5.70234e+06	9.60643e+06	3.95428e+07	3.43538e+07	3.41318e+06	6.95619e+06
肥料	26042	5.17514e+07	1.19666e+06	684.718	6763.92	9194.2	0	0	0	0	0	0	0	0	0	0	0	0	0	0	0	0	0	0	0	0	0	0	0	0	0	0	0	0	0	0	0	0	0	0	0	88325.1	9.69573e+06	192758	0	0	0	0	0
农药	26043	1.09238e+07	761969	3355.65	8433.82	162844	0	0	0	0	0	0	0	0	0	0	0	0	0	0	0	0	0	0	0	0	0	0	0	0	0	0	0	0	0	0	0	0	0	0	0	0	0	3.9411e+06	0	0	0	0	0
涂料、油墨、颜料及类似产品	26044	198.825	13615.9	114.403	112.973	821.394	193411	22370.4	3794.14	2311.75	2974.21	6105.33	5034.43	1193.29	1782.29	244.234	4654.67	82.4989	1502.42	655.82	3337.39	693.849	3765.66	1432.5	13375.1	3596.14	2.36352e+06	430855	28889.8	161295	99371	124480	210737	60111.5	386327	642993	499742	2.49781e+06	622105	20454.9	1699.89	263721	27848.3	4098.69	7.75139e+06	543384	269902	23941.7	77438.1
合成材料	26045	1020.43	10308	68.0502	5413.45	4600.53	670324	8324.34	14757.4	16574.9	6186.76	20000	7056.79	433.126	1524.74	53.6248	1608.2	67.445	76.109	37.1956	40382.5	3643.55	45648.9	10970.2	867422	1405.61	554269	1502.57	89.714	2120.27	146308	58117.2	141936	3.09464e+06	558624	590999	555237	395710	3.16466e+06	644891	1049.67	2.62805e+06	34188.5	111476	3.86065e+06	2.07389e+07	3.76643e+06	106903	891610
专用化学产品和炸药、火工、焰火产品	26046	309.771	3386.04	346.933	818.839	3304.67	2.36542e+06	1.54479e+06	1.63662e+06	1.67355e+06	2.22425e+06	731839	670.008	64717	31956.3	87304.7	88916.1	1741.18	59354.4	1338.97	12081.9	45599.4	162988	71812.6	56221.5	47554.2	798708	51896.3	55152.1	353227	231117	50198.2	1.13597e+06	1.00058e+06	6.31365e+06	413375	5.69837e+06	990009	1.27721e+06	4.42602e+06	100058	7.75739e+06	1.78062e+06	635645	7.21762e+06	6.49277e+06	2.61675e+07	1.56409e+06	1.11498e+06
日用化学产品	26047	2371.02	5498.15	370.14	2152.72	14857	332886	12086.3	1964.23	1949.82	907.256	19401.1	2567.82	48403.1	5141.1	16.7588	69093.5	1221.81	23770.8	15637.2	55087.4	35004.4	214341	48234.2	403180	322708	9985.78	2330.28	179.4	560.143	1445.34	13376.5	53633.2	113177	6997.8	74074	173268	11645	367858	3575.23	630.074	3426.03	23705.7	867.565	15862.8	1126.7	21197	3.6016e+06	56420.2
医药制品	27048	1965.48	19427.3	2.85869e+06	187509	829161	55237.2	4798.84	24480.2	22074.3	1180.43	7779.79	129.255	112208	8816.09	3181.66	169458	34981.7	21135.9	98.0711	3596.12	48283.2	231260	26427.2	35272.5	671.871	391.169	12.3876	351.434	354.611	3533.5	2896.98	88750.9	22295.2	239.592	1183.37	159496	403.382	2162.41	8072.05	288.944	73315.9	80527.6	366373	97579.9	5567.66	148129	205710	3.26427e+07
化学纤维制品	28049	6600.8	0	0	251170	81136.6	3723.53	34.7312	1020.62	1357.92	642.512	0	0	0	0	0.19228	0	2.13935	0	7.58191	0	11.8599	2521.31	915.689	0	699195	1.86762e+07	2.2368e+06	1.46193e+06	3.51819e+06	3.10901e+06	3.79876e+06	246637	127482	7321.94	304348	374642	8661.69	1.2954e+06	191.027	34463.4	34028.2	584.05	250.052	207263	85684.6	857422	4072.97	234132
橡胶制品	29050	4207.33	23017.7	753.699	17052.4	7374.86	817973	66704.1	1.22347e+06	108000	180460	182909	5725.81	4367.45	2169.4	1838.03	8302.75	4303.49	23108.7	2197.84	4589.7	11663.1	38045.8	18979.5	20455.2	10208.9	109939	3242.09	4438.28	9932.8	201025	163586	773249	2.7873e+06	358349	241737	231012	211594	607606	48978.8	19657.7	133700	42214.1	2591.35	18937.2	545872	343347	4435.08	194710
塑料制品	29051	6.52584e+06	70591.2	31.7833	781.878	874.713	182274	22902	35288.9	43103.5	302183	294323	910702	384989	561572	33372.5	836511	406912	839705	412663	1.04313e+06	652098	1.53413e+06	534553	3.64753e+06	136857	345098	47767.6	25216.9	121232	630337	986693	830216	3.31585e+06	1.13922e+06	1.5186e+06	1.79448e+06	2.96105e+06	5.35341e+06	487777	13900	4.82401e+06	5.59028e+06	481030	500872	2.32493e+06	3.65781e+06	2.0706e+06	768846
水泥、石灰和石膏	30052	2755.21	2877.79	265.404	6053.27	8341.01	369132	11646.8	38008.7	139708	545460	332828	202.104	326.019	368.395	1389.33	313.128	4827.73	11261.2	121.942	72.3019	1759.86	5292.59	1723.35	311.385	6442.28	5429.82	181.737	818.76	493.316	293.99	3094.63	1443.69	328.27	52170.2	14099.2	33680.6	1175.78	51214.2	170590	8223.26	484125	34556.9	853.864	72729.2	42150.8	12056.2	10965.2	4951.81
石膏、水泥制品及类似制品	30053	2162.8	2348.27	379.774	8468.5	5828.23	276476	16495.5	4753.46	32957.9	119461	262295	3.58226	117.57	0	187.982	544.98	1267.75	1541.08	0.794128	0.0248468	52.2378	4410.18	5497.62	1177.43	0.411979	64098.8	156.988	84.733	2416.31	255.081	3435.34	759.55	4121.09	5637.71	1912.36	377.726	173.042	20120	11719.1	18.1711	7819.52	2834.03	1350.72	156.208	2767.54	3592.61	40.0871	1240.15
砖瓦、石材等建筑材料	30054	5377.97	4772.53	3149.29	93741.2	15236.6	195281	16049.8	126642	35718.9	134637	55505.2	957.509	3960.4	586.962	20.6417	1105.98	1523.05	1497.85	107.559	0	122.274	2324.79	4456.01	987.199	48.7871	2590.36	9.29353	1237.25	100.17	6857.97	1143.53	1407.79	602.476	16685.2	114383	13920.8	206.794	85685.6	17770.8	2785.96	146871	6096.82	356.606	31157.1	20077.9	6831.39	521.133	11291.2
玻璃和玻璃制品	30055	1948.31	9307.5	384.58	13650.5	15142.8	73627.5	22403.9	2843.29	6910.16	189.3	1886.52	19747.2	16396.7	11791.2	917.457	19080.6	15677.1	25590.8	52170.2	85668.4	138713	326006	1.92836e+06	1.04181e+06	574.522	8198.48	66.1511	88.9799	449.329	42355.6	13829.5	15056.6	340.358	34358.7	826102	3583.33	13071.1	327827	24258.6	413.894	68652.9	24860.6	36086.7	23504.6	347339	171874	40450.9	1.96871e+06
陶瓷制品	30056	4235.07	3721.09	544.426	24808.9	3339.76	438.323	33.7639	475.215	10304	8575.49	5847.7	391.648	306.929	1301.11	15.7162	979.284	363.894	19165.7	34.2176	58.8241	146.78	134.626	92731.4	57458	5.34021	6401.41	183.418	6.13828	5.19296	0.84529	239.433	0.0226229	0	120.046	1743.28	2016.31	0.246236	37800.7	894.501	44.5911	1315.57	4640.14	59.7475	108.21	4953.35	11091	98497.5	17375.1
耐火材料制品	30057	2767.5	13920.7	252.713	1954.88	3362.77	7321.16	4016.04	25943	16118.2	35036.9	12400.9	2393.13	6982.85	1660.36	96.9047	9043.57	3915.26	509.374	84.5187	0.86627	340.3	12567.9	907.292	35.1372	4.70371	18.7585	27.9737	292.631	12976.2	2822.29	5240.5	65153.3	4181.42	26353.5	672.349	115656	1510.61	1631.54	16986.4	2.62967e+06	51460.8	7518.56	444.892	68622.2	7311.68	164031	230.679	3692.75
石墨及其他非金属矿物制品	30058	5047.33	15392.1	535.124	5200.88	2663.02	58160.1	26641.6	49617	138453	113853	4620.64	530.075	697.325	319.292	47.9508	58.4792	78.4514	112.746	24.2725	47.3625	280.229	2402.52	106.496	229.001	1022.38	169440	63.5011	24.398	162.133	1648.36	6999.85	32211.2	2997.5	149360	16868	2049.06	4528.85	113190	8446.69	53.6235	600953	10166.7	1403.89	167136	580822	358213	10388.9	1187.69
钢、铁及其铸件	31059	0	0	0	0	0	716410	138865	248844	230481	17138.7	4729.74	0	0	0	0	0	0	0	0	0	0	0	0	0	0	0	0	0	0	0	0	0	0	0	0	0	0	728500	0	2753.8	62287.9	10232.9	1140.06	166493	53639.5	4148.16	10733	8707.16
钢压延产品	31060	1410.91	6562.99	1223.15	11006.5	173.712	9.02472e+06	4.54842e+06	746879	401599	304806	779512	2178.9	4059.15	7160.1	2820.99	11456	7705.84	13139.4	299.375	829.857	23668.8	17209.8	14925	11247.5	322.439	33310.5	271.506	5777.26	6900.97	50794.9	4066.15	34267.3	15527	112045	1.67264e+06	81445.7	22306.6	941429	40979.6	19726.5	180528	159943	7917.72	27878.1	97524.4	89593.3	5609.82	23681.8
铁及铁合金产品	31061	13.7657	0	0	0	277.545	594.29	379.936	6769.44	5425.55	168.33	742.317	0	0	0	0	0	0	0	0	0	0	0	0	0	0	0	0	0	0	0	0	0	0	0	0	0	0	13372.6	0	0	30072.4	0	0	0	35437.4	14236.5	5608.48	1033.02
有色金属及其合金	32062	45.6472	15.1477	0.0779077	2.28219	593.384	53095.9	776.668	9664.81	346522	1448.34	96722.9	0	512.42	297.144	120.467	1333.31	1.19114	4.63241	3.08994	0	16.655	1304.01	1118.81	425.269	416.005	13110.2	39.8178	111.186	4209.03	8240.02	92.7301	17603.1	31462.9	74574.2	91754.9	51170.6	255212	9.15907e+06	8436.41	396.452	937750	11620.9	843.802	7998.42	59790.7	2.52728e+06	11616.8	22506.3
有色金属压延加工品	32063	0	343.787	0	0	0	34109.7	840.304	6817.21	3042.05	175.827	523.068	1729.21	0	6.47342	1051.61	14.0276	17.8362	0	22.6682	16.1584	118.301	14973.9	2819.64	3596.39	21675.5	435.335	1745.29	88.4369	0	25626.1	97.608	46232.5	823.953	32361.8	144532	74087.7	459712	7.50822e+06	2089.75	8.35662	116291	1028.15	652.872	44339.8	622717	1.62822e+06	2951.16	16299.9
金属制品	33064	65990.4	115682	5448.89	81569.3	139266	4.49666e+06	626905	1.67202e+06	1.16751e+06	1.29832e+06	461818	91498.9	30099	29663.8	2756.14	90122.4	38826.2	92080.4	93885.5	137078	109518	534860	348259	927209	76694.8	101080	14487.6	9632.69	22567	60608.3	404220	95101	91533.2	3.41954e+06	3.14581e+06	525926	320205	1.27296e+06	152579	67502.8	719670	236152	114781	776525	205585	784643	184153	484761
锅炉及原动设备	34065	5.93543	504.242	0	52.9942	9182.77	23549.9	17615.5	48702.8	82060.3	70499.2	17602.2	5112.13	30537.4	9291.12	921.006	5874.07	2600.67	3590.04	120.599	1354.88	118.686	1785.12	1426.88	1273.28	0	27295.2	107.486	2108.36	11508.5	98.1499	64.7401	2133.35	415.172	7287.3	250.413	18126.6	1358	2519.07	10211.2	3976.25	26777.2	18572.8	3724.22	967.503	11098	10080.5	576.558	2689.91
金属加工机械	34066	0	291.91	0	0	230.227	54071.9	5836.51	4112.56	37205.4	68586.5	3416.25	837.254	1214.46	2029.32	1008.66	1063.09	1821.73	153.557	462.409	81.5794	381.658	1288.91	414.809	534.925	4705.14	2452.92	1773.4	120.663	8195.28	694.26	16812.9	11859.5	1610.42	9689.13	5104.94	16645.2	20253.3	30290	522.325	39297.8	11334.8	12331.2	2376.15	199.561	38720.4	25739.8	3790.99	7066.47
物料搬运设备	34067	0	0	0	0	0	311203	137767	520025	114153	353588	21924.4	3117.74	3556.14	1486.58	1118.23	2036.99	977.729	3353.25	1034.2	382.066	4391.71	81634.5	2148.63	2581.75	2645.54	10041.3	0.115876	28.0587	1528.51	382.485	6.87211	87.5085	5488.2	50618.8	7324.92	12193.3	1333.47	3194.52	14159	116882	25245.5	22185.6	4150.64	3511.33	3647.33	6982.17	805.659	137308
泵、阀门、压缩机及类似机械	34068	2396.09	1924.39	32.3029	664.4	1472.43	290418	129306	177875	143511	130707	112365	307.421	12572.2	6423.26	5862.88	4192.52	9605.83	13505.6	1400.36	2446.76	39778.6	22488.5	32329	18791.6	6558.12	53581.4	1218.27	1265.96	5763.54	2735.64	4224.76	39989.3	2596.37	30513.1	2341.35	140377	7388.6	23503.5	421188	101523	317106	135499	33730	29155.4	111440	156126	15403.4	39716.5
文化、办公用机械	34069	237.372	393.376	1.82305	26.9357	3808.54	10195.1	1473.6	7103.94	783.319	938.169	1407.71	1445.92	283.676	85.8443	17.6387	1380.2	393.814	1335.38	71.7552	243.061	832.658	1639.55	919.809	987.795	629.786	1079.48	487.634	245.192	391.112	778.586	2032.72	1710.1	1027.6	4181.16	1418.5	7165.34	3255.26	5713.69	9497.3	479.158	2384.74	408.644	651.035	521.107	54.419	2689.14	415.253	4831.78
通用设备	34070	3262.26	13491.5	398.063	34145.3	26460.8	3.6377e+06	1.16925e+06	1.04986e+06	913831	585759	20878.9	54500.7	56690.2	38550	18895.5	50694.7	10785.1	191461	15766.8	18691.1	32242.7	142562	71205.9	139022	88681.6	554121	26992.4	43177.5	53442.7	49491.7	201420	66842	132172	1.13593e+06	278155	162027	112006	330600	847945	981980	1.81843e+06	1.18538e+06	32329.1	56795	458103	201101	69150.4	845665
采矿、冶金、建筑专用设备	35071	0	0	0.00644456	0	0	4.31684e+06	1.84758e+06	1.79961e+06	1.43233e+06	1.56009e+06	1.14413e+06	15585.5	5176.48	0	11.0983	2924.37	7043.06	3070.94	103.853	9.77708	0	1693.38	0	72.4657	410.245	19158	407.86	209.35	32015.2	2442.83	22187.3	5003.93	9780.35	22325.5	2110.9	89.6466	123.691	411.864	26516.4	95229	12746.8	4951.72	9.50027	285.9	2213.73	1704.81	3035.16	66558.1
化工、木材、非金属加工专用设备	35072	0	0	0	0	0	12595	25737	8911.3	945.027	12185.9	2797.07	0	0	0	0	0	0	23953.1	49.5759	286.246	38.4601	1786.99	338.886	2208.1	16.4287	0	0	0	0	0	0	0	0	329964	134533	123896	13097.1	42491.8	479435	18945.3	986485	507009	4146.24	8682.69	766164	51188.4	4717.34	11811.1
农、林、牧、渔专用机械	35073	4.12126e+06	590708	380778	571317	108662	149.928	12276.1	630.473	0	452.57	104.421	0	0	0	0	0	0	34379.3	46.4795	3.53956	0	3681.59	0	3125.36	0	0	0	0	0	0	0	0	0	137466	178.477	0	0	0	0	0	0	1390.57	3010.24	0	0	0	0	0
其他专用设备	35074	514.676	2392.13	37.286	3661.2	61366.4	96981.4	1.69688e+06	133329	117224	481262	29914.3	18382.2	62830.9	28622.8	2203.17	56143.1	6924.07	127371	9121.47	23160.5	40163.5	64333	213395	298272	114921	1.00922e+06	153562	77481.6	73672.2	35822.9	957426	210888	289986	95492.8	63109.7	609702	727885	151824	321434	22931.3	61432.7	46092.8	51430.2	12966.3	38235.3	46878.3	78853.2	175508
汽车整车	36075	0	0	0	0	0	41151.4	4235.94	19330.7	101492	101284	11482.7	0	0	0	0	0	0	0	0	1539.5	0	612.304	746.837	6.45313	0	0	0	0	292.022	0	0	0	1410.74	0	0	47.3866	0	0	50014.6	0	49606.5	0	114.574	0	0	394.902	0	0
汽车零部件及配件	36076	116701	93781.6	77382.8	117940	117718	101410	91461	165506	148854	374304	58621.7	2532.31	2638.33	1223.81	506.523	20644.8	4858.56	13223.4	3065.28	8988.46	2685.95	7434.08	6106.57	5305.08	17784.2	8270.07	1412.93	1225.64	1258.93	2019.94	10991.3	3782	14194.8	11523.8	4880.51	16579.9	9352.12	30379.7	51042.1	12854.5	17249.7	4868.47	1697.81	6086.21	4518.41	37715.9	2169.17	10645.8
铁路运输和城市轨道交通设备	37077	0	0	0	0	0	10527.3	6.20157	14006.2	15706.1	666.806	10.1652	0	0	0	0	0	0	0	0.387004	0	0	0	0	0	0	0	0	0	0	0	0	0	0	0	0	0	0	0	499.578	1661.5	158.978	188.659	1423.86	0	3.29734	73.9468	0	2.4398
船舶及相关装置	37078	0	0	0	510776	0	0	6.95414	0	0	1205.78	0.215587	0	0	0	0	0	0	0	0	0	0	82.5563	0	0	0	0	0	0	0	0	0	0	0	0	0	0	0	0	351.328	0	0	0	0	0	0	0	0	0
其他交通运输设备	37079	12894.3	16776.9	7645.96	12722.1	30293.2	12630.4	9458.52	901.199	9169.69	5084.45	328.49	72.3795	114.282	46.1561	15.6117	152.77	115.169	124.664	21.1876	71.5282	25.3066	260.235	111.141	67.3836	47.7847	13.5048	0.387926	0.628069	20.6749	3.60363	2020.68	0.553386	73.5394	493.745	7.41484	31.6284	665.758	7222.94	2836.46	31.057	9799	47.8163	31.6491	39.1185	51.4352	300.608	29.7309	640.282
电机	38080	752.848	2574.46	754.979	1529.4	4256.5	37292.6	21191.2	20165.2	131444	159258	5901.91	1978.1	25795.7	369.672	466.584	721.183	869.103	14673.1	880.971	1036.4	1027.4	14622.5	9038.72	3451.79	3659.93	13429.9	2062.35	1503.28	869.361	3765.85	38333.3	526.19	1081.26	32257	17934.2	30487.3	4433.62	111733	97597.7	8440.49	59935.1	16040.1	164.395	9889.82	13241.7	69553.2	412.125	9275.13
输配电及控制设备	38081	197.88	987.021	20.3955	194.245	627.907	135881	66068.8	140640	232878	224672	25226.7	1549.73	14709.6	8087.07	1883.32	2002.91	1312.54	79088.4	1938.19	1468.08	465.717	11059.7	5738.84	5821.46	12301.6	55138.9	1255.11	876.94	1903.95	14072.8	23245.4	2412.22	3547.49	71402.2	1301.42	57924.7	23610.4	93003.7	28336.3	9970.01	75369.8	29430	369.859	6263.94	32357.2	85278.7	4308.02	12136.6
电线、电缆、光缆及电工器材	38082	394.882	3418.29	67.7054	472.407	834.908	815879	295031	89529.3	97169.4	90133.9	32349.4	1351.13	10244.1	1256.51	1103.25	5746.45	759.694	3713.26	2575.96	387.903	7656.34	6213.49	3056.73	4616.76	175.975	52616.9	5218.24	2203.46	2759.54	4423	10539.4	11553.4	2139.92	12377.3	4487.17	24640.6	3358.79	106104	173732	12341	43827.3	26365.9	1239.75	3296.54	31684.5	28620.5	3436.23	14756.6
电池	38083	0	0	0	0	0	19908.4	12167	2969.67	9570.96	10799.2	18886	16.1277	48.2337	62.9653	233.073	83.8571	2283.92	2842.02	78.0449	129.801	42.9155	755.101	152.853	886.299	232.685	1295.29	512.864	599.832	781.845	237.517	2039.95	20.7495	20.5933	1857.87	111.018	376.398	768.352	62008.6	51766.7	0	3102.95	53.8417	6.76648	1851.98	645.086	703825	10.6492	246.657
家用器具	38084	2305.7	14379.6	149.194	22209.1	54573.2	114173	20901.1	1044.35	8755.19	4970.98	5786.67	369.623	334.488	395.635	45.5953	234.84	459.622	17489.5	543.659	433.25	3764.92	1195.97	1229.38	3596.46	1993.73	346.745	7.05745	2126.19	30.5277	504.851	67191.5	13.9204	77.4797	966.257	34489.6	468.65	687.141	4919.81	12283.9	335.541	9589.65	271.139	73.0327	706.491	462.769	1443.58	35982.7	2003.36
其他电气机械和器材	38085	505.124	8026.14	176.032	3345.53	2588.79	58434.6	9471.89	39888.3	25955.5	64901.7	2306.58	604.304	7706.48	707.951	676.522	2100.29	2001.13	28893.5	1474.63	482.674	2764.73	7112.09	8709.58	3786.62	19692.2	9268.3	1592.43	797.014	2875.43	6041.25	32242.1	3416.64	3664.17	23868.9	9570.7	31866.2	31414	49145.6	117628	4121.04	83075.8	7045.94	2222.92	2511.47	17245.1	19975.3	53852.5	15102.3
计算机	39086	124.167	5197.07	88.6317	372.971	12878.8	43569.7	29808.2	21043.9	14815.6	14738.1	11623.6	1672.62	1977.16	765.633	454.21	2168.94	2328.62	4832.97	973.605	1052.1	2447.57	7942.55	3295.22	5659.23	2002.29	8439.21	618.301	730.339	1613.18	4095.22	16483.3	4691.56	5728.32	15967.4	3165.34	9240.9	48567	13333.3	184798	1607.97	88913.3	4413.57	1188.39	2241.76	3444.86	14456.8	2189.66	26200.4
通信设备	39087	0	303.856	391.691	8535.56	608.403	22772.9	1050.29	2789.02	9308.98	10516	3665.34	628.22	454.623	283.797	38.895	110.371	51.4335	1.58867	41.193	5.05141	16.8588	292.094	122.513	817.104	1657.17	65.8506	354.991	13.3765	109.312	3194.3	291.504	150.951	10.966	453.585	4708.55	81.972	55.6138	485.6	9096.48	1883.95	3354.37	300.095	13.1924	3.45052	1055.04	644.37	4.90333	414.95
广播电视设备和雷达及配套设备	39088	0	0	0	0	0	119.76	2721.53	42.8815	2785.43	0.00235625	26.677	0	0	0	3.31269	0	19.4628	0	0	0	0	0.738576	4.1726	0	0.0454203	0	0	0	0	0	0	0	0	0	0	0	0	0	0	0	0	0	0	0	0	0	0	0
视听设备	39089	0	0	0	0	0	3761.1	486.644	748.682	726.331	71.4437	491.277	15.9059	236.004	10.1431	7.5512	52.043	25.2036	20.6514	1.22114	4.27474	1.5124	12.7129	87.5241	21.0341	46.8914	0	0	0	0	0	0	0	0	0	0	56.5645	101.107	2013.31	4334.21	86.8768	55.8408	13.2634	4.30497	17.2066	1332.81	57.6188	5.36934	80.0653
电子元器件	39090	0	0	0	0	0	555943	11552.2	20263.6	11892.6	2621.53	2689.9	571.031	1157.54	631.235	204.265	2262.46	592.578	3486.81	334.161	1713.86	3850.67	4735.19	2211.79	3100.66	3588.61	10710.5	775.852	366.047	911.671	1239.08	52344.8	10123.9	10913	7976.01	6959.71	120810	12228	1.03886e+06	8387.01	887.656	13700.5	17041.4	2376.59	1783.68	3572.14	211616	1459.92	44032.4
其他电子设备	39091	0	0	0	0	0	197879	95724.9	76868.2	10247.4	37639.9	1266.53	197.925	261.508	126.216	12.9873	8428.46	313.62	256.976	407.564	229.222	8143.57	1768.35	420.915	610.119	1846.81	10702.5	3.89448	6.30534	11.9702	284.471	259.079	315.624	64.6765	51848.9	32.287	336.912	3745.93	7540.5	283598	852.213	285183	49294.3	36847.2	9587.6	20799.9	138473	88.057	1130.08
仪器仪表	40092	139.795	6033.69	426.6	13827.3	80795.5	58522.9	1.43867e+06	19370.8	51825	10566.4	173851	2054.8	5216.98	3568.55	2086.75	3259.28	22379.3	3354.36	950.091	11889.4	1296.81	20107.1	13305.6	5016.97	7836.31	7181.75	113.967	5066.54	3461.24	1149.75	1453.51	1319.72	790.967	50562.6	986.352	39520.6	2250.04	23326.2	575643	78619.9	103717	87996.1	10930.4	5551.12	67672.8	62406.5	23818.3	40487
其他制造产品	41093	10615.7	42223.1	4691.87	33701.1	20708.8	401368	21686	7697.67	11551.3	720.466	61740.2	52.5272	6376.78	7276.69	24.5449	1555.56	283.968	3046.27	867.3	6292.93	1618.97	6105.31	3541.18	17925	1620.95	16128.4	94.489	148.127	12882.7	7148.24	729153	302745	76680.7	9287.3	7861.43	17206.8	73007.4	311419	89041.1	1725.73	17823.2	5570.35	15.8251	2068.89	5263.35	31215.9	2509.6	28676.3
废弃资源和废旧材料回收加工品	42094	528.819	1.49261	125.94	295.23	1387.27	48851.2	4105.7	5539.97	56.2089	20695	32.0105	209.172	115484	4189.68	1848.75	111.011	64.3285	148.524	25.01	29.1013	39.7454	158.258	305.721	137.26	0.00682925	4654.67	1101.33	469.798	960.186	907.742	4074.24	17191.5	135.923	10768	2270.23	6.88956e+06	700.907	35462.8	2132.73	9811.02	118342	7044.5	69.5056	122967	244472	156416	118.715	136.536
金属制品、机械和设备修理服务	43095	518.127	338.255	48.1591	101498	100421	138500	174790	63001.5	93200.4	97926.2	48506.3	27469.1	47074	15575.2	5464	30279.4	263.707	13761.6	17391	5852.05	11438.2	37000.1	11965.5	30199.4	7597.58	163102	9837.15	4506.14	7451.43	15083.6	47177.3	23236.6	49967	83788.4	42188.6	77265.8	24149.1	51197.2	177489	17035.8	166709	45063.8	14810.2	33738.4	81862.3	114815	22119.4	87285.2
电力、热力生产和供应	44096	7.39688e+06	266324	525242	524969	173154	8.9052e+06	5.5472e+06	8.35867e+06	3.88473e+06	3.75101e+06	476020	799962	817288	461579	269080	568963	212300	687423	207888	217961	404128	1.08212e+06	535778	617349	333157	5.7009e+06	208219	286936	602072	286525	1.35277e+06	190571	688894	2.91956e+06	815602	3.98742e+06	452987	1.14882e+06	5.117e+06	1.34814e+06	2.82652e+07	2.70093e+06	440540	732732	4.21473e+06	3.57636e+06	346069	2.85861e+06
燃气生产和供应	45097	1292.27	561.786	232.116	3355.99	2334.22	3752.69	14003.6	824.901	181.42	1884.62	0	3026.24	733.031	646.868	995.856	422.346	153.618	17484.7	515.559	0.892793	0	6880.48	125.394	0	154.907	83.3962	215.712	776.87	3186.36	107.279	83.0057	3188.49	3439.64	1063.86	72.6169	13956.6	593.465	5135.17	330950	30064.9	1.01131e+06	97722.9	21.3023	1170.69	2.10744	61005	66596.2	6092.13
水的生产和供应	46098	856.56	12043.4	290.68	2594.36	17984.3	107429	24599.2	128594	33790.8	45364.9	25701.3	36770	24594.3	5909.28	2707.37	26081	19306.4	57251.6	8792.82	13234.1	20000.6	101078	93752.5	198867	7928.95	121601	7611.85	13005.4	9259.72	12001.8	40003.9	23156.3	18104.9	86506.6	20282	114615	27845.1	34981.8	27389	18658.9	220334	71071.5	18556.7	28383.8	60514.1	114087	7372.53	69233.7
房屋建筑	47099	24147.1	8478.03	1093.33	8146.3	17289.6	0	0	0	0	0	0	0	0	0	0	0	0	0	0	0	0	0	0	0	0	0	0	0	0	0	0	0	0	0	0	0	0	0	0	0	0	0	0	0	0	0	0	0
土木工程建筑	48100	9092.25	3192.28	411.678	3067.37	6510.14	0	0	0	0	0	0	0	0	0	0	0	0	0	0	0	0	0	0	0	0	0	0	0	0	0	0	0	0	0	0	0	0	0	0	0	0	0	0	0	0	0	0	0
建筑安装	49101	0	0	0	0	0	0	0	0	0	0	0	0	0	0	0	0	0	0	0	0	0	0	0	0	0	0	0	0	0	0	0	0	0	0	0	0	0	0	0	0	0	0	0	0	0	0	0	0
建筑装饰、装修和其他建筑服务	50102	0	0	0	0	0	580945	196309	104483	147483	187975	36830.9	34292.9	38484.6	25974.7	12235.9	64358.4	27397.3	98172.3	14921.9	25010.3	32845.9	142454	121549	84230.9	231217	161686	12040.7	39546.1	20042	42851.9	242118	33810	106110	189451	125101	199785	107481	211281	484621	40912.1	338069	74477.2	44780.1	44311.4	205507	202250	30765.2	153942
批发和零售	51103	4.59518e+06	467922	5.69918e+06	1.46768e+06	956561	3.11741e+06	1.07775e+06	1.14686e+06	769444	942630	336643	2.48246e+06	3.37082e+06	2.48753e+06	341176	8.23276e+06	1.82755e+06	2.84317e+06	1.27637e+06	1.80398e+06	1.15955e+06	5.02409e+06	3.4399e+06	4.73283e+06	3.32491e+06	8.17057e+06	1.25453e+06	636026	1.62349e+06	1.94637e+06	1.09158e+07	5.74e+06	4.79804e+06	2.79535e+06	1.87118e+06	2.61647e+06	1.93174e+06	5.31218e+06	3.9033e+06	813987	3.90914e+06	1.76451e+06	335793	1.66902e+06	2.64482e+06	5.2626e+06	1.94136e+06	6.04792e+06
铁路运输业	53104	569825	82760.3	569846	104330	118852	1.50691e+06	156101	806770	178407	227658	17553	378239	230068	115389	10454.5	1.32074e+06	63303.6	356730	45514.2	334643	95839.9	385298	150575	170168	26379.3	214788	183534	50000.8	25905.1	47948.6	188437	172843	59024.4	328765	76921.4	278281	67403.3	162262	337450	407564	775524	710060	53540	121695	406869	408293	69862.7	715993
道路运输业	54105	1.8925e+06	335512	1.61697e+06	673101	660170	2.2765e+06	451816	1.16018e+06	698222	1.38564e+06	189308	1.50582e+06	1.22151e+06	1.03339e+06	198050	2.23313e+06	859980	1.51643e+06	472450	883792	541949	1.97195e+06	1.05835e+06	2.06384e+06	685338	2.73701e+06	336708	305771	349169	479154	2.21071e+06	929736	900927	3.00157e+06	1.05827e+06	2.88453e+06	1.1144e+06	1.39345e+06	1.32353e+06	764659	3.0241e+06	887384	292497	1.32393e+06	1.72086e+06	3.82821e+06	688674	2.85513e+06
水上运输业	55106	270586	37321.6	365124	179116	98989.4	471493	76835.4	793763	46394.9	166121	14115.3	128060	168260	140135	15758.7	723426	142269	245106	25418.8	137578	66844.2	188013	65980.5	93147.1	17006.4	345892	115945	35399.7	48681.9	91369	265995	124794	95821	173097	93488.2	226088	49184.1	196374	477828	176505	657199	134183	54484.8	95025.2	310404	253379	44213.3	302533
航空运输业	56107	33863.7	33323.1	6937.19	27361.2	83130.2	144431	46083.8	85744.3	51392.1	20724.1	13148.3	11777.6	41112.8	7259.46	2502.66	34463.5	37667.4	79046.8	11026.6	25285.7	12891.4	117130	45248	49922	75027	168267	15510.7	13752.3	20716.9	31686.5	251544	64883.5	68665.7	108269	72619	108153	110756	195834	69034.4	10714	116744	42793.2	16283.3	81526.2	69543.7	213217	49277.3	800870
管道运输业	57108	53643	4787.54	4663.54	9939.46	5662.64	47561.6	86599.6	57666.4	22196.7	16738.6	6753.02	751.988	478.57	497.958	259.094	474.308	448.897	2985.35	159.511	198	284.467	1930.54	2016.45	665.185	523.253	1221.63	224.921	378.423	785.565	401.512	1481.21	861.351	1178.9	3743.85	1251.77	3612.19	874.09	3199.1	2.45432e+06	10345.1	332415	30337.9	4959.33	12993.7	156475	47910	12375.1	3103.3
多式联运和运输代理	58109	582037	34247	443243	105853	58878.9	449287	48870	232622	108810	202750	14685.6	381604	282381	215130	37889.2	561361	231127	378987	63985.8	115160	78966.9	299494	182388	273439	44400.8	587727	94416.1	43599.4	70029.2	84574.5	567358	209333	122122	595326	265234	440534	154707	279547	418222	137620	641864	329960	30955.2	112117	315496	303923	97145.6	408063
装卸搬运和仓储	59110	943242	67129.1	25661.9	251542	16845.5	149887	1065.01	154787	33287.5	39871	2671.5	383894	99331.5	93432.4	34355.3	78196	143417	227835	98701.5	51273.3	23297.3	300853	75971.7	162416	44481.3	136439	13155.1	8996.82	10283.9	42880.9	305904	37770.9	71316.3	104003	97847.8	289420	66191.5	110477	458227	10791.8	288727	105867	8365.26	67497	164851	166924	173854	284839
邮政	60111	177537	50315.8	36400.2	74650.3	139220	201730	22949.4	50713.5	9675.55	18036.1	731.045	10486	17989.2	12529.8	2754.06	10719.9	13144	18597.7	10952.6	33182.9	10637.9	58501.8	61599.6	69176.7	14470.5	20765.2	3363.64	2111.82	7327.53	9010.99	55066.3	13800.6	18450.8	24781.2	35638.8	65130.5	22867.4	49502.7	54976.3	3057.26	54981.4	19322.7	4004.14	19567.3	10292.1	42071.2	67268.2	158504
住宿	61112	15183.9	20018.8	2356.08	27648.9	76282.3	247005	79803.5	175049	68171.9	70411.8	25123.5	67520.7	164886	21155.8	5882.16	33765.5	25899.7	93089.7	23960.8	51198.8	39816.3	173947	120670	59207.9	82425.1	134412	6891.59	11988.6	19012.7	25410.2	138419	35452	41738.2	122573	55227.3	73028.6	83656	74458.7	104412	14024.2	117667	49658.9	21063.8	65385.7	44581.6	200031	136032	462893
餐饮	62113	42834.8	117450	13234.9	81064	396609	587773	93877.2	381524	188231	204882	25027.1	104513	128035	34828	12853.9	105832	185056	355476	53460.9	76158.4	49729.8	448509	217098	187870	275335	341894	30813.6	36784.4	43332.1	75959.4	352441	117333	103824	324094	219800	305776	321854	222611	171363	50171.5	339149	127671	41885.3	185170	148145	653746	215579	1.71127e+06
电信和其他信息传输服务	63114	137778	71408.6	26680.7	199731	441412	138373	107128	269112	54241.5	60154.8	11826.4	31180.7	61679	10581.8	8465.97	48885.4	37548.8	120697	12488.9	29067.1	24037.3	116309	72022	68585.8	57841	167875	17555.3	14826.5	26157.2	27810.2	207320	45344.7	74415	144607	69905.5	120403	109709	135489	55613.1	15755.5	228535	40774.4	15202.3	72470.4	59912.6	207696	65335.6	360656
软件和信息技术服务	65115	157.831	501.876	84.4922	14.2825	1545.4	97755.4	2837.58	33612.7	48939.9	58495.1	35255.8	23963.7	20616.9	11623.6	573.861	13291.3	8040.15	18333.7	1756.9	2365.9	2667.1	12123	11921	17158.2	994.884	78762.5	7997.91	8218.76	17245.3	16097.6	177908	42614.4	33152.4	68886.9	45758.6	18628	65321.1	52059.3	52135.5	369.136	36312.3	9067.12	897.191	3199.58	3270.85	9559.17	1776.32	20254.2
货币金融和其他金融服务	66116	6.84748e+06	379892	1.65054e+06	1.34634e+06	182162	9.93417e+06	1.81407e+06	2.02357e+06	1.58657e+06	1.64441e+06	161775	970640	721200	1.12533e+06	292678	531609	478368	807905	158774	246731	299283	985665	1.01487e+06	1.14128e+06	237935	2.54109e+06	264809	245838	334266	352493	1.70819e+06	626690	446042	2.02527e+06	845261	3.10667e+06	1.07102e+06	1.0387e+06	3.20156e+06	1.20373e+06	4.75928e+06	1.53086e+06	529403	694837	2.39258e+06	2.99647e+06	356143	3.49631e+06
资本市场服务	67117	12739	17391.9	7621.22	55086.6	84329	73826.3	37886.6	49372.4	18049.3	25015.5	22350.6	7292.86	13972.5	4538.8	1362.76	16371.8	7212.7	19655.4	3356.99	5605.94	7233.74	26364.3	24786.2	17046.4	10971.1	41642.2	5203.31	4243.3	7006.82	7513.17	48879.3	13433.6	10149.1	41976.6	20616.5	37879	20072	41660.4	243742	4358.41	50630.6	17015.6	3803.14	16624.5	29028.8	50999.3	6227.18	22720.3
保险	68118	33447.1	45663.7	20010	144633	221411	595858	99473.6	129630	47389.6	65679.9	108683	19147.9	36685.7	11916.9	3578.01	42985.2	18937.4	101662	8814.01	14718.8	18992.6	69221	65077.7	44756.5	28805.3	109334	13661.6	11141.1	18396.9	19726.3	128336	35270.8	26647.2	110212	54129.8	99453.7	52700.3	109382	114847	11443.3	132934	44675.5	9985.38	43648.7	76216.9	133902	16349.9	59653.6
房地产	70119	8289.29	298.558	13.4301	17.025	3505.85	53664.5	22733.3	8152.25	2654.52	15757.4	6492.02	10834.3	11715.5	2621.06	978.991	8324.6	3873.09	76603.9	6759.34	3005.62	3515.52	22463.9	8680.28	20362.5	27467.4	54665.3	5465.49	2928.67	19872	14346.6	115078	45676.5	55029.6	65650.6	75366.8	57675.4	73023.7	135758	57468.7	163.751	25524.5	10011.8	786.778	17750	4208.92	64331.4	5986.94	27666.5
租赁	71120	50146	4074.12	7820.22	10177	10067.4	246231	77754	45900.8	11369.9	59562.6	15753	8837.63	14221.9	4954.67	6864.43	15655.4	7516.6	28229	2081.87	25369.3	5865.51	51093.4	13341.4	43807.2	6033.78	23270.5	6966.18	3554.02	6642.07	12374.2	225660	20007.9	15155.1	61617.9	33574.5	178990	23649.8	52765.8	22643.1	14104.4	63860.9	8495.48	2113.71	18867.3	17287.9	34306.6	20478.7	37399.2
商务服务	72121	31201.6	35059.3	6695.66	78998.3	73771.4	4.49516e+06	711693	1.60697e+06	900321	937380	106823	458083	362892	149168	38632.2	74528	182861	2.09274e+06	129125	898886	303016	1.21215e+06	1.51352e+06	2.73194e+06	750993	775439	83770.6	85296	118507	250477	1.9107e+06	431994	532367	915924	588912	1.12169e+06	580260	3.02801e+06	1.96893e+06	238712	1.23483e+06	797772	128159	765066	745965	1.44554e+06	1.50152e+06	8.50808e+06
研究和试验发展	73122	51800.6	2004.74	10191.7	16864.4	246249	632983	963724	15222.2	47372.7	27803.6	10853	59680.6	50156.3	32135.6	11905.9	41642.3	37662.9	65845.9	7380.96	20844.9	9931.88	55266.9	91582	45006.6	164084	100184	9705.59	5423.59	36725.4	57173.7	97688.8	31283.4	25153.5	65449.8	104676	79930.2	72581.7	43179.4	212946	34207.4	443448	117764	96665	209308	456454	417299	279908	826071
专业技术服务	74123	1.48929e+06	238133	590071	196853	175699	1.18539e+06	719205	300746	678082	505886	104582	43120.9	138903	74363.3	1033.39	26620.2	7220.63	41131.4	6005.24	8554.57	58624.8	87493.2	53367.7	209299	2199.81	60189.3	58943.4	16481.2	34535.7	20982.1	178847	29034.1	69539.4	355836	96510.1	561072	110765	204490	14179.1	9112.15	93594.6	54579.4	18555.9	16112	176832	244659	36071.1	171682
科技推广和应用服务	75124	1.15774e+06	268607	269998	214913	231650	26092.8	22017.7	12956.6	226511	212622	150135	10531.6	84248.6	88.2431	97.0804	12707.7	5075.59	78329.9	6647.43	106620	107505	131861	64178.7	141759	103774	21353.6	10034.7	4071.01	1851.72	33174.5	387587	20317.4	34730.7	138285	13291.5	125670	14298.2	17742.2	91208	403.198	517828	101967	106088	543739	397548	2.53532e+06	552232	757560
水利管理	76125	1.05286e+06	9789.37	3038.23	64668.3	128362	4910.58	64335	27607.7	24775.2	106145	0	0	0	0	0	0	0	0	0	0	0	0	0	109676	0	0	0	0	0	0	0	0	0	0	0	415625	0	0	5329.03	14030.9	161678	85387.5	368.827	0	39135	962275	805.237	6358.53
生态保护和环境治理	77126	12865.1	1256.53	1254.4	1261.73	11002.2	80066.2	12050.2	46261.1	67226.3	50076.4	0	6363.17	4332.36	2522.11	10694.2	8898.14	10511.8	14090.5	2435.32	4883.49	11732.8	20367.8	44291.3	10652.6	51444	488369	67954.3	3897.54	11706.8	10103.3	29076.1	11175.5	9915.08	18529.7	20474.5	48681.8	23267.3	6475.22	97690.1	67460.6	93525.4	74340	13665.8	36425.7	44464.5	47187.2	5432.33	48984
公共设施及土地管理	78127	0	0	0	0	0	10844.2	1537.95	6199.22	3374.2	2941.25	406.181	2841.72	1988.81	931.268	209.197	2657.26	3259	5767.83	298.092	1130.51	778.38	4332.28	2913.26	2583.61	6472.6	8054.19	581.575	608.085	775.841	1085.02	7844.72	1944.06	1734.32	4935.95	2907.05	4871.94	5215.39	3590.72	3151.04	974.899	5603.04	1933.67	541.256	2332.42	2328.57	6846.17	831.338	12354.4
居民服务	79128	28948	16768.3	7318.41	55738.3	26314.2	53095.6	56450	6522.76	8067.81	12456.1	0	2803.13	2680.56	2572.51	875.668	3449.5	2205.4	4827.96	1099.36	1469.03	1276.57	6592.98	8315.67	5121.5	6479.31	10733.7	1523.03	1249.8	2862.31	8103.46	23506.2	10367.9	9709.79	12133.9	9263.34	10988	7761.25	6162.51	76522.7	5308.23	30003.1	9423.05	1635.2	7809.05	24407.1	12246	4807.82	19313.3
其他服务	80129	79431.4	66519	10105.9	142014	331665	1.31038e+06	260736	142623	68403.6	307107	43324.2	99469	71487.1	28022.5	14976.6	64555.4	74686.7	121518	41606.9	194078	46021.5	541698	201206	139746	142327	202998	27481.9	18116.7	24610.3	54715.9	279754	74654	80599.9	254833	110230	492866	207501	168716	313811	193086	420688	106944	38839.6	81557.5	171440	233666	602721	492255
教育	82130	20586.2	8267.49	5149.08	22352.9	57659.9	162690	16372	44763.7	15318.2	14815.2	2730.95	4786.31	5246.62	2070.79	830.12	9409.52	8977.8	13377.9	2976.72	4024.42	6872.91	23193.4	11379.4	15870.7	35307.6	20607.3	1532.26	2333.21	4844.18	4141.05	38681.9	11306.5	9279.46	22138.6	17214.5	26071.2	22835.7	19771.3	27658.4	6132.14	27101.7	9582.77	4051.77	11598	19399.5	33427	8819.8	67347.4
卫生	83131	1851.9	2935.83	40103.9	1218.66	20146	67825.9	6809.91	25643.1	6968.39	22092.2	0	447.076	1461.54	1998.33	5494.73	11894.5	3434.19	2098.39	427.646	840.199	606.079	1969.69	1041.37	4019.67	2627.35	10296.2	516.415	253.789	920.588	7186.63	2661.92	18025	17941	19258.9	3611.16	32051.3	1142.56	7868.84	204925	14639.7	14965.1	6120.65	313.892	2817.84	7132.58	7424.28	2758.48	30300.8
社会工作	84132	0	0	0	0	0	0	0	0	0	0	0	0	0	0	0	0	0	0	0	0	0	0	0	0	0	0	0	0	0	0	0	0	0	0	0	0	0	0	0	0	0	0	0	0	0	0	0	0
新闻和出版	85133	1010.76	1178.17	101.837	673.917	1598.04	84563	15614.3	116704	18413.7	13598.3	5608.55	8851.59	5165.89	1483.76	709.764	10147.7	9237.46	80129.8	614.579	7384.74	6353.31	16150.9	10198.7	6359.59	10377.1	32099.4	1380.38	3924.61	6479.61	3426.72	16600.3	6913.05	21214.2	29211.5	13474.8	16513.1	33038.5	17390.6	8386.82	1511.33	34782.5	7635.62	5931.51	7652.19	3499.62	28967.9	7126.33	112778
广播、电视、电影和影视录音制作	86134	586.707	729.529	275.304	92.7209	6005.57	49018.6	29685.9	14045	9304.82	13057.8	0	11981.3	6066.8	4711.12	3421.92	7502.31	8643	36714.4	10081.4	19806.9	14287.7	46433.6	6454	26562.5	2640.22	56087.2	13977.6	8630.55	16437.5	38798.7	123507	21417	18895.4	48682.3	32232.7	16858.9	49004.9	33558.4	44768	11669.2	35255.5	33297.7	11856.7	26185.8	29946	67019.5	2446.61	119307
文化艺术	87135	5434.07	3232.96	1888.42	6986.86	3411.83	9130.1	12016.7	2624.74	2109.06	2628.34	0	1084.41	956.324	1160.36	201.531	936.211	738.612	1280.78	281.068	447.202	368.063	1247.19	1793.53	891.059	4143.4	3025.55	520.089	538.759	917.029	1516.94	3492.42	1025.64	1028.98	2848.36	1787.76	3582.32	1957.64	1121.97	3881.18	1316.76	4081.15	1375.93	372.138	1104.95	3251.91	1840.98	1041.26	3211.75
体育	88136	0	0	0	0	0	0	0	0	0	0	0	0	0	0	0	0	0	0	0	0	0	0	0	0	0	0	0	0	0	0	0	0	0	0	0	0	0	0	0	0	0	0	0	0	0	0	0	0
娱乐	89137	549.361	1334.9	354.132	506.783	435.285	99405.4	14097.9	56826.5	30930.3	26961.6	3723.34	18715.9	11814.1	5783.63	1917.65	12441.6	18874.2	37271.4	2732.52	6691.76	7135.18	27796	20288.3	15433.2	50165.7	46298	5331.13	5574.14	7111.9	9946.1	48993.5	17820.6	15898	45246.4	26648.1	44659.7	47808	32915.1	28884.7	8936.61	51361.4	17725.4	4961.53	21380.6	21345.3	62756.8	7620.63	113249
社会保障	93138	66326.9	3764.15	32198.7	8134.84	3972.4	28191.6	24736.4	8104.57	6512.28	8115.7	0	3348.41	2952.9	3582.92	622.281	2890.8	2280.66	3954.76	867.873	1380.85	1136.49	3851.03	5537.99	2751.38	12793.8	9342.17	1605.91	1663.56	2831.57	4683.95	10783.8	5787.67	6236.79	8795.07	5520.17	11061.4	6044.73	3464.39	11984.2	4065.86	12601.6	4248.56	1149.07	3411.81	10041.1	5684.51	3215.17	9917.12
公共管理和社会组织	90139	121835	12990.6	57588.1	28074.6	13709.4	30643.9	28206.7	49864.7	16169.1	11287.3	6374.43	19440	15064.9	11892.7	813.32	11950	9445.75	21801.5	1973.79	1447.51	4128.05	35661.6	10717.6	11264.6	38259.1	31029.1	2781.02	1850.82	4905.52	3284.47	29528.5	5839.82	14479.4	46626.1	13015.4	26906.9	24094.5	18255.3	14628.1	2252.13	22480.3	15313.8	5675.9	19127.6	11605	42459	7742.59	119701
中间投入合计	TII	1.67243e+08	1.16579e+07	1.4061e+08	3.43911e+07	1.67228e+07	1.14131e+08	4.77153e+07	5.09355e+07	2.52412e+07	2.70794e+07	8.34541e+06	7.97997e+07	7.46566e+07	6.50779e+07	8.86268e+06	9.88011e+07	3.41892e+07	6.4222e+07	1.78914e+07	2.49544e+07	1.87201e+07	7.2004e+07	3.86744e+07	5.20931e+07	2.26542e+07	2.05104e+08	2.06736e+07	1.50812e+07	2.47481e+07	3.08782e+07	1.37428e+08	5.22983e+07	4.38165e+07	9.88796e+07	4.60518e+07	9.71793e+07	4.03503e+07	8.61656e+07	2.91758e+08	3.39585e+07	1.79888e+08	5.12105e+07	1.62312e+07	4.42411e+07	1.22662e+08	1.34929e+08	2.59313e+07	1.17682e+08
劳动者报酬	VA001	3.0761e+08	2.31429e+07	1.31602e+08	5.28688e+07	1.47392e+07	5.64208e+07	1.512e+07	1.50121e+07	5.68666e+06	7.85548e+06	4.28982e+06	4.30042e+06	5.26563e+06	3.4502e+06	1.1059e+06	5.79898e+06	2.31088e+06	6.04598e+06	2.29538e+06	2.80989e+06	1.99405e+06	8.31065e+06	6.10418e+06	6.90238e+06	7.48682e+06	2.26399e+07	1.49462e+06	1.95853e+06	2.51834e+06	4.47229e+06	1.99329e+07	7.35794e+06	7.49729e+06	1.09825e+07	7.512e+06	1.09388e+07	8.5673e+06	1.36208e+07	8.3585e+06	6.48954e+06	9.06651e+06	3.58258e+06	1.36865e+06	2.92893e+06	6.18426e+06	9.3153e+06	2.98649e+06	1.58362e+07
生产税净额	VA002	-1.84767e+07	-1.2985e+06	-6.06225e+06	-2.42812e+06	-691021	2.30433e+07	2.25787e+07	6.26913e+06	2.56538e+06	6.40519e+06	858586	2.46741e+06	3.09557e+06	3.75656e+06	717300	2.55836e+06	822975	2.15209e+06	710367	1.05834e+06	934788	3.02154e+06	5.48142e+06	3.06908e+06	3.25222e+07	6.71778e+06	599343	522047	572130	1.28718e+06	4.21437e+06	2.19708e+06	1.63424e+06	5.69825e+06	2.4623e+06	4.71486e+06	3.01984e+06	3.61646e+06	3.82899e+07	2.53065e+06	6.47666e+06	1.24085e+06	493441	1.13889e+06	5.93287e+06	3.96515e+06	1.65192e+06	7.38198e+06
固定资产折旧	VA003	1.30277e+07	968509	5.7438e+06	2.22838e+06	613167	9.60779e+06	9.34296e+06	3.62046e+06	1.90698e+06	2.42997e+06	532427	3.1522e+06	1.31687e+06	1.36768e+06	479943	2.32643e+06	758631	1.14799e+06	475181	535585	629057	1.84606e+06	1.66447e+06	2.20827e+06	3.76806e+06	5.5531e+06	423387	298725	922079	1.11499e+06	2.65672e+06	1.02809e+06	1.53857e+06	3.54675e+06	1.91542e+06	5.39297e+06	2.81484e+06	2.31543e+06	4.84535e+06	3.9511e+06	6.6876e+06	1.81541e+06	888231	1.15974e+06	5.39973e+06	4.53489e+06	599476	3.91068e+06
营业盈余	VA004	0	0	0	0	0	2.18797e+07	2.78822e+07	7.2238e+06	6.35439e+06	5.54862e+06	98976.7	5.42673e+06	6.04203e+06	5.21983e+06	1.23885e+06	6.51408e+06	3.03759e+06	4.38858e+06	1.79108e+06	1.65977e+06	1.63007e+06	5.29907e+06	6.20328e+06	6.24889e+06	4.06922e+06	1.16014e+07	1.60311e+06	1.15439e+06	1.27942e+06	2.58669e+06	7.91542e+06	4.14393e+06	3.35664e+06	6.51352e+06	3.92663e+06	5.94877e+06	3.13469e+06	5.74945e+06	6.23547e+06	3.71458e+06	1.54684e+07	6.0582e+06	1.37509e+06	3.14579e+06	1.03697e+07	1.07957e+07	2.63568e+06	1.38242e+07
增加值合计	TVA	3.02161e+08	2.28129e+07	1.31284e+08	5.2669e+07	1.46613e+07	1.10951e+08	7.49239e+07	3.21255e+07	1.65134e+07	2.22393e+07	5.77981e+06	1.53468e+07	1.57201e+07	1.37943e+07	3.54199e+06	1.71979e+07	6.93008e+06	1.37346e+07	5.27201e+06	6.06358e+06	5.18797e+06	1.84773e+07	1.94533e+07	1.84286e+07	4.78463e+07	4.65122e+07	4.12046e+06	3.93369e+06	5.29196e+06	9.46113e+06	3.47194e+07	1.4727e+07	1.40267e+07	2.6741e+07	1.58163e+07	2.69954e+07	1.75367e+07	2.53021e+07	5.77292e+07	1.66859e+07	3.76992e+07	1.2697e+07	4.12542e+06	8.37336e+06	2.78865e+07	2.86111e+07	7.87356e+06	4.0953e+07
	TO1	4.69405e+08	3.44708e+07	2.71894e+08	8.70601e+07	3.13841e+07	2.25082e+08	1.22639e+08	8.3061e+07	4.17546e+07	4.93186e+07	1.41252e+07	9.51464e+07	9.03767e+07	7.88722e+07	1.24047e+07	1.15999e+08	4.11193e+07	7.79567e+07	2.31634e+07	3.1018e+07	2.39081e+07	9.04813e+07	5.81278e+07	7.05217e+07	7.05005e+07	2.51616e+08	2.47941e+07	1.90149e+07	3.00401e+07	4.03394e+07	1.72147e+08	6.70253e+07	5.78433e+07	1.25621e+08	6.18682e+07	1.24175e+08	5.78869e+07	1.11468e+08	3.49487e+08	5.06444e+07	2.17587e+08	6.39075e+07	2.03566e+07	5.26145e+07	1.50548e+08	1.6354e+08	3.38049e+07	1.58635e+08
[truncated: 103 more columns]

## Sheet: 单位矩阵
产出 投入		代码	农产品	林产品	畜牧产品	渔产品	农、林、牧、渔服务产品	煤炭采选产品	石油和天然气开采产品	黑色金属矿采选产品	有色金属矿采选产品	非金属矿采选产品	开采辅助服务和其他采矿产品	谷物磨制品	饲料加工品	植物油加工品	糖及糖制品	屠宰及肉类加工品	水产加工品	蔬菜、水果、坚果和其他农副食品加工品	方便食品	乳制品	调味品、发酵制品	其他食品	酒精和酒	饮料和精制茶	烟草制品	棉、化纤纺织及印染精加工品	毛纺织及染整精加工品	麻、丝绢纺织及加工品	针织或钩针编织及其制品	纺织制成品	纺织服装服饰	皮革、毛皮、羽毛及其制品	鞋	木材加工品和木、竹、藤、棕、草制品	家具	造纸和纸制品	印刷品和记录媒介复制品	文教、工美、体育和娱乐用品	精炼石油和核燃料加工品	煤炭加工品	基础化学原料	肥料	农药	涂料、油墨、颜料及类似产品	合成材料	专用化学产品和炸药、火工、焰火产品	日用化学产品
部门名称		-	1	2	3	4	5	6	7	8	9	10	11	12	13	14	15	16	17	18	19	20	21	22	23	24	25	26	27	28	29	30	31	32	33	34	35	36	37	38	39	40	41	42	43	44	45	46	47
中间投入	农产品	1	1	0	0	0	0	0	0	0	0	0	0	0	0	0	0	0	0	0	0	0	0	0	0	0	0	0	0	0	0	0	0	0	0	0	0	0	0	0	0	0	0	0	0	0	0	0	0
	林产品	2	0	1	0	0	0	0	0	0	0	0	0	0	0	0	0	0	0	0	0	0	0	0	0	0	0	0	0	0	0	0	0	0	0	0	0	0	0	0	0	0	0	0	0	0	0	0	0
	畜牧产品	3	0	0	1	0	0	0	0	0	0	0	0	0	0	0	0	0	0	0	0	0	0	0	0	0	0	0	0	0	0	0	0	0	0	0	0	0	0	0	0	0	0	0	0	0	0	0	0
	渔产品	4	0	0	0	1	0	0	0	0	0	0	0	0	0	0	0	0	0	0	0	0	0	0	0	0	0	0	0	0	0	0	0	0	0	0	0	0	0	0	0	0	0	0	0	0	0	0	0
	农、林、牧、渔服务产品	5	0	0	0	0	1	0	0	0	0	0	0	0	0	0	0	0	0	0	0	0	0	0	0	0	0	0	0	0	0	0	0	0	0	0	0	0	0	0	0	0	0	0	0	0	0	0	0
	煤炭采选产品	6	0	0	0	0	0	1	0	0	0	0	0	0	0	0	0	0	0	0	0	0	0	0	0	0	0	0	0	0	0	0	0	0	0	0	0	0	0	0	0	0	0	0	0	0	0	0	0
	石油和天然气开采产品	7	0	0	0	0	0	0	1	0	0	0	0	0	0	0	0	0	0	0	0	0	0	0	0	0	0	0	0	0	0	0	0	0	0	0	0	0	0	0	0	0	0	0	0	0	0	0	0
	黑色金属矿采选产品	8	0	0	0	0	0	0	0	1	0	0	0	0	0	0	0	0	0	0	0	0	0	0	0	0	0	0	0	0	0	0	0	0	0	0	0	0	0	0	0	0	0	0	0	0	0	0	0
	有色金属矿采选产品	9	0	0	0	0	0	0	0	0	1	0	0	0	0	0	0	0	0	0	0	0	0	0	0	0	0	0	0	0	0	0	0	0	0	0	0	0	0	0	0	0	0	0	0	0	0	0	0
	非金属矿采选产品	10	0	0	0	0	0	0	0	0	0	1	0	0	0	0	0	0	0	0	0	0	0	0	0	0	0	0	0	0	0	0	0	0	0	0	0	0	0	0	0	0	0	0	0	0	0	0	0
	开采辅助服务和其他采矿产品	11	0	0	0	0	0	0	0	0	0	0	1	0	0	0	0	0	0	0	0	0	0	0	0	0	0	0	0	0	0	0	0	0	0	0	0	0	0	0	0	0	0	0	0	0	0	0	0
	谷物磨制品	12	0	0	0	0	0	0	0	0	0	0	0	1	0	0	0	0	0	0	0	0	0	0	0	0	0	0	0	0	0	0	0	0	0	0	0	0	0	0	0	0	0	0	0	0	0	0	0
	饲料加工品	13	0	0	0	0	0	0	0	0	0	0	0	0	1	0	0	0	0	0	0	0	0	0	0	0	0	0	0	0	0	0	0	0	0	0	0	0	0	0	0	0	0	0	0	0	0	0	0
	植物油加工品	14	0	0	0	0	0	0	0	0	0	0	0	0	0	1	0	0	0	0	0	0	0	0	0	0	0	0	0	0	0	0	0	0	0	0	0	0	0	0	0	0	0	0	0	0	0	0	0
	糖及糖制品	15	0	0	0	0	0	0	0	0	0	0	0	0	0	0	1	0	0	0	0	0	0	0	0	0	0	0	0	0	0	0	0	0	0	0	0	0	0	0	0	0	0	0	0	0	0	0	0
	屠宰及肉类加工品	16	0	0	0	0	0	0	0	0	0	0	0	0	0	0	0	1	0	0	0	0	0	0	0	0	0	0	0	0	0	0	0	0	0	0	0	0	0	0	0	0	0	0	0	0	0	0	0
	水产加工品	17	0	0	0	0	0	0	0	0	0	0	0	0	0	0	0	0	1	0	0	0	0	0	0	0	0	0	0	0	0	0	0	0	0	0	0	0	0	0	0	0	0	0	0	0	0	0	0
	蔬菜、水果、坚果和其他农副食品加工品	18	0	0	0	0	0	0	0	0	0	0	0	0	0	0	0	0	0	1	0	0	0	0	0	0	0	0	0	0	0	0	0	0	0	0	0	0	0	0	0	0	0	0	0	0	0	0	0
	方便食品	19	0	0	0	0	0	0	0	0	0	0	0	0	0	0	0	0	0	0	1	0	0	0	0	0	0	0	0	0	0	0	0	0	0	0	0	0	0	0	0	0	0	0	0	0	0	0	0
	乳制品	20	0	0	0	0	0	0	0	0	0	0	0	0	0	0	0	0	0	0	0	1	0	0	0	0	0	0	0	0	0	0	0	0	0	0	0	0	0	0	0	0	0	0	0	0	0	0	0
	调味品、发酵制品	21	0	0	0	0	0	0	0	0	0	0	0	0	0	0	0	0	0	0	0	0	1	0	0	0	0	0	0	0	0	0	0	0	0	0	0	0	0	0	0	0	0	0	0	0	0	0	0
	其他食品	22	0	0	0	0	0	0	0	0	0	0	0	0	0	0	0	0	0	0	0	0	0	1	0	0	0	0	0	0	0	0	0	0	0	0	0	0	0	0	0	0	0	0	0	0	0	0	0
	酒精和酒	23	0	0	0	0	0	0	0	0	0	0	0	0	0	0	0	0	0	0	0	0	0	0	1	0	0	0	0	0	0	0	0	0	0	0	0	0	0	0	0	0	0	0	0	0	0	0	0
	饮料和精制茶	24	0	0	0	0	0	0	0	0	0	0	0	0	0	0	0	0	0	0	0	0	0	0	0	1	0	0	0	0	0	0	0	0	0	0	0	0	0	0	0	0	0	0	0	0	0	0	0
	烟草制品	25	0	0	0	0	0	0	0	0	0	0	0	0	0	0	0	0	0	0	0	0	0	0	0	0	1	0	0	0	0	0	0	0	0	0	0	0	0	0	0	0	0	0	0	0	0	0	0
	棉、化纤纺织及印染精加工品	26	0	0	0	0	0	0	0	0	0	0	0	0	0	0	0	0	0	0	0	0	0	0	0	0	0	1	0	0	0	0	0	0	0	0	0	0	0	0	0	0	0	0	0	0	0	0	0
	毛纺织及染整精加工品	27	0	0	0	0	0	0	0	0	0	0	0	0	0	0	0	0	0	0	0	0	0	0	0	0	0	0	1	0	0	0	0	0	0	0	0	0	0	0	0	0	0	0	0	0	0	0	0
	麻、丝绢纺织及加工品	28	0	0	0	0	0	0	0	0	0	0	0	0	0	0	0	0	0	0	0	0	0	0	0	0	0	0	0	1	0	0	0	0	0	0	0	0	0	0	0	0	0	0	0	0	0	0	0
	针织或钩针编织及其制品	29	0	0	0	0	0	0	0	0	0	0	0	0	0	0	0	0	0	0	0	0	0	0	0	0	0	0	0	0	1	0	0	0	0	0	0	0	0	0	0	0	0	0	0	0	0	0	0
	纺织制成品	30	0	0	0	0	0	0	0	0	0	0	0	0	0	0	0	0	0	0	0	0	0	0	0	0	0	0	0	0	0	1	0	0	0	0	0	0	0	0	0	0	0	0	0	0	0	0	0
	纺织服装服饰	31	0	0	0	0	0	0	0	0	0	0	0	0	0	0	0	0	0	0	0	0	0	0	0	0	0	0	0	0	0	0	1	0	0	0	0	0	0	0	0	0	0	0	0	0	0	0	0
	皮革、毛皮、羽毛及其制品	32	0	0	0	0	0	0	0	0	0	0	0	0	0	0	0	0	0	0	0	0	0	0	0	0	0	0	0	0	0	0	0	1	0	0	0	0	0	0	0	0	0	0	0	0	0	0	0
	鞋	33	0	0	0	0	0	0	0	0	0	0	0	0	0	0	0	0	0	0	0	0	0	0	0	0	0	0	0	0	0	0	0	0	1	0	0	0	0	0	0	0	0	0	0	0	0	0	0
	木材加工品和木、竹、藤、棕、草制品	34	0	0	0	0	0	0	0	0	0	0	0	0	0	0	0	0	0	0	0	0	0	0	0	0	0	0	0	0	0	0	0	0	0	1	0	0	0	0	0	0	0	0	0	0	0	0	0
	家具	35	0	0	0	0	0	0	0	0	0	0	0	0	0	0	0	0	0	0	0	0	0	0	0	0	0	0	0	0	0	0	0	0	0	0	1	0	0	0	0	0	0	0	0	0	0	0	0
	造纸和纸制品	36	0	0	0	0	0	0	0	0	0	0	0	0	0	0	0	0	0	0	0	0	0	0	0	0	0	0	0	0	0	0	0	0	0	0	0	1	0	0	0	0	0	0	0	0	0	0	0
	印刷品和记录媒介复制品	37	0	0	0	0	0	0	0	0	0	0	0	0	0	0	0	0	0	0	0	0	0	0	0	0	0	0	0	0	0	0	0	0	0	0	0	0	1	0	0	0	0	0	0	0	0	0	0
	文教、工美、体育和娱乐用品	38	0	0	0	0	0	0	0	0	0	0	0	0	0	0	0	0	0	0	0	0	0	0	0	0	0	0	0	0	0	0	0	0	0	0	0	0	0	1	0	0	0	0	0	0	0	0	0
	精炼石油和核燃料加工品	39	0	0	0	0	0	0	0	0	0	0	0	0	0	0	0	0	0	0	0	0	0	0	0	0	0	0	0	0	0	0	0	0	0	0	0	0	0	0	1	0	0	0	0	0	0	0	0
	煤炭加工品	40	0	0	0	0	0	0	0	0	0	0	0	0	0	0	0	0	0	0	0	0	0	0	0	0	0	0	0	0	0	0	0	0	0	0	0	0	0	0	0	1	0	0	0	0	0	0	0
	基础化学原料	41	0	0	0	0	0	0	0	0	0	0	0	0	0	0	0	0	0	0	0	0	0	0	0	0	0	0	0	0	0	0	0	0	0	0	0	0	0	0	0	0	1	0	0	0	0	0	0
	肥料	42	0	0	0	0	0	0	0	0	0	0	0	0	0	0	0	0	0	0	0	0	0	0	0	0	0	0	0	0	0	0	0	0	0	0	0	0	0	0	0	0	0	1	0	0	0	0	0
	农药	43	0	0	0	0	0	0	0	0	0	0	0	0	0	0	0	0	0	0	0	0	0	0	0	0	0	0	0	0	0	0	0	0	0	0	0	0	0	0	0	0	0	0	1	0	0	0	0
	涂料、油墨、颜料及类似产品	44	0	0	0	0	0	0	0	0	0	0	0	0	0	0	0	0	0	0	0	0	0	0	0	0	0	0	0	0	0	0	0	0	0	0	0	0	0	0	0	0	0	0	0	1	0	0	0
	合成材料	45	0	0	0	0	0	0	0	0	0	0	0	0	0	0	0	0	0	0	0	0	0	0	0	0	0	0	0	0	0	0	0	0	0	0	0	0	0	0	0	0	0	0	0	0	1	0	0
	专用化学产品和炸药、火工、焰火产品	46	0	0	0	0	0	0	0	0	0	0	0	0	0	0	0	0	0	0	0	0	0	0	0	0	0	0	0	0	0	0	0	0	0	0	0	0	0	0	0	0	0	0	0	0	0	1	0
	日用化学产品	47	0	0	0	0	0	0	0	0	0	0	0	0	0	0	0	0	0	0	0	0	0	0	0	0	0	0	0	0	0	0	0	0	0	0	0	0	0	0	0	0	0	0	0	0	0	0	1
	医药制品	48	0	0	0	0	0	0	0	0	0	0	0	0	0	0	0	0	0	0	0	0	0	0	0	0	0	0	0	0	0	0	0	0	0	0	0	0	0	0	0	0	0	0	0	0	0	0	0
	化学纤维制品	49	0	0	0	0	0	0	0	0	0	0	0	0	0	0	0	0	0	0	0	0	0	0	0	0	0	0	0	0	0	0	0	0	0	0	0	0	0	0	0	0	0	0	0	0	0	0	0
	橡胶制品	50	0	0	0	0	0	0	0	0	0	0	0	0	0	0	0	0	0	0	0	0	0	0	0	0	0	0	0	0	0	0	0	0	0	0	0	0	0	0	0	0	0	0	0	0	0	0	0
	塑料制品	51	0	0	0	0	0	0	0	0	0	0	0	0	0	0	0	0	0	0	0	0	0	0	0	0	0	0	0	0	0	0	0	0	0	0	0	0	0	0	0	0	0	0	0	0	0	0	0
	水泥、石灰和石膏	52	0	0	0	0	0	0	0	0	0	0	0	0	0	0	0	0	0	0	0	0	0	0	0	0	0	0	0	0	0	0	0	0	0	0	0	0	0	0	0	0	0	0	0	0	0	0	0
	石膏、水泥制品及类似制品	53	0	0	0	0	0	0	0	0	0	0	0	0	0	0	0	0	0	0	0	0	0	0	0	0	0	0	0	0	0	0	0	0	0	0	0	0	0	0	0	0	0	0	0	0	0	0	0
	砖瓦、石材等建筑材料	54	0	0	0	0	0	0	0	0	0	0	0	0	0	0	0	0	0	0	0	0	0	0	0	0	0	0	0	0	0	0	0	0	0	0	0	0	0	0	0	0	0	0	0	0	0	0	0
	玻璃和玻璃制品	55	0	0	0	0	0	0	0	0	0	0	0	0	0	0	0	0	0	0	0	0	0	0	0	0	0	0	0	0	0	0	0	0	0	0	0	0	0	0	0	0	0	0	0	0	0	0	0
	陶瓷制品	56	0	0	0	0	0	0	0	0	0	0	0	0	0	0	0	0	0	0	0	0	0	0	0	0	0	0	0	0	0	0	0	0	0	0	0	0	0	0	0	0	0	0	0	0	0	0	0
	耐火材料制品	57	0	0	0	0	0	0	0	0	0	0	0	0	0	0	0	0	0	0	0	0	0	0	0	0	0	0	0	0	0	0	0	0	0	0	0	0	0	0	0	0	0	0	0	0	0	0	0
	石墨及其他非金属矿物制品	58	0	0	0	0	0	0	0	0	0	0	0	0	0	0	0	0	0	0	0	0	0	0	0	0	0	0	0	0	0	0	0	0	0	0	0	0	0	0	0	0	0	0	0	0	0	0	0
	钢	59	0	0	0	0	0	0	0	0	0	0	0	0	0	0	0	0	0	0	0	0	0	0	0	0	0	0	0	0	0	0	0	0	0	0	0	0	0	0	0	0	0	0	0	0	0	0	0
	钢压延产品	60	0	0	0	0	0	0	0	0	0	0	0	0	0	0	0	0	0	0	0	0	0	0	0	0	0	0	0	0	0	0	0	0	0	0	0	0	0	0	0	0	0	0	0	0	0	0	0
	铁及铁合金产品	61	0	0	0	0	0	0	0	0	0	0	0	0	0	0	0	0	0	0	0	0	0	0	0	0	0	0	0	0	0	0	0	0	0	0	0	0	0	0	0	0	0	0	0	0	0	0	0
	有色金属及其合金	62	0	0	0	0	0	0	0	0	0	0	0	0	0	0	0	0	0	0	0	0	0	0	0	0	0	0	0	0	0	0	0	0	0	0	0	0	0	0	0	0	0	0	0	0	0	0	0
	有色金属压延加工品	63	0	0	0	0	0	0	0	0	0	0	0	0	0	0	0	0	0	0	0	0	0	0	0	0	0	0	0	0	0	0	0	0	0	0	0	0	0	0	0	0	0	0	0	0	0	0	0
	金属制品	64	0	0	0	0	0	0	0	0	0	0	0	0	0	0	0	0	0	0	0	0	0	0	0	0	0	0	0	0	0	0	0	0	0	0	0	0	0	0	0	0	0	0	0	0	0	0	0
	锅炉及原动设备	65	0	0	0	0	0	0	0	0	0	0	0	0	0	0	0	0	0	0	0	0	0	0	0	0	0	0	0	0	0	0	0	0	0	0	0	0	0	0	0	0	0	0	0	0	0	0	0
	金属加工机械	66	0	0	0	0	0	0	0	0	0	0	0	0	0	0	0	0	0	0	0	0	0	0	0	0	0	0	0	0	0	0	0	0	0	0	0	0	0	0	0	0	0	0	0	0	0	0	0
	物料搬运设备	67	0	0	0	0	0	0	0	0	0	0	0	0	0	0	0	0	0	0	0	0	0	0	0	0	0	0	0	0	0	0	0	0	0	0	0	0	0	0	0	0	0	0	0	0	0	0	0
	泵、阀门、压缩机及类似机械	68	0	0	0	0	0	0	0	0	0	0	0	0	0	0	0	0	0	0	0	0	0	0	0	0	0	0	0	0	0	0	0	0	0	0	0	0	0	0	0	0	0	0	0	0	0	0	0
	文化、办公用机械	69	0	0	0	0	0	0	0	0	0	0	0	0	0	0	0	0	0	0	0	0	0	0	0	0	0	0	0	0	0	0	0	0	0	0	0	0	0	0	0	0	0	0	0	0	0	0	0
	通用设备	70	0	0	0	0	0	0	0	0	0	0	0	0	0	0	0	0	0	0	0	0	0	0	0	0	0	0	0	0	0	0	0	0	0	0	0	0	0	0	0	0	0	0	0	0	0	0	0
	采矿、冶金、建筑专用设备	71	0	0	0	0	0	0	0	0	0	0	0	0	0	0	0	0	0	0	0	0	0	0	0	0	0	0	0	0	0	0	0	0	0	0	0	0	0	0	0	0	0	0	0	0	0	0	0
	化工、木材、非金属加工专用设备	72	0	0	0	0	0	0	0	0	0	0	0	0	0	0	0	0	0	0	0	0	0	0	0	0	0	0	0	0	0	0	0	0	0	0	0	0	0	0	0	0	0	0	0	0	0	0	0
	农、林、牧、渔专用机械	73	0	0	0	0	0	0	0	0	0	0	0	0	0	0	0	0	0	0	0	0	0	0	0	0	0	0	0	0	0	0	0	0	0	0	0	0	0	0	0	0	0	0	0	0	0	0	0
	其他专用设备	74	0	0	0	0	0	0	0	0	0	0	0	0	0	0	0	0	0	0	0	0	0	0	0	0	0	0	0	0	0	0	0	0	0	0	0	0	0	0	0	0	0	0	0	0	0	0	0
	汽车整车	75	0	0	0	0	0	0	0	0	0	0	0	0	0	0	0	0	0	0	0	0	0	0	0	0	0	0	0	0	0	0	0	0	0	0	0	0	0	0	0	0	0	0	0	0	0	0	0
	汽车零部件及配件	76	0	0	0	0	0	0	0	0	0	0	0	0	0	0	0	0	0	0	0	0	0	0	0	0	0	0	0	0	0	0	0	0	0	0	0	0	0	0	0	0	0	0	0	0	0	0	0
	铁路运输和城市轨道交通设备	77	0	0	0	0	0	0	0	0	0	0	0	0	0	0	0	0	0	0	0	0	0	0	0	0	0	0	0	0	0	0	0	0	0	0	0	0	0	0	0	0	0	0	0	0	0	0	0
	船舶及相关装置	78	0	0	0	0	0	0	0	0	0	0	0	0	0	0	0	0	0	0	0	0	0	0	0	0	0	0	0	0	0	0	0	0	0	0	0	0	0	0	0	0	0	0	0	0	0	0	0
	其他交通运输设备	79	0	0	0	0	0	0	0	0	0	0	0	0	0	0	0	0	0	0	0	0	0	0	0	0	0	0	0	0	0	0	0	0	0	0	0	0	0	0	0	0	0	0	0	0	0	0	0
	电机	80	0	0	0	0	0	0	0	0	0	0	0	0	0	0	0	0	0	0	0	0	0	0	0	0	0	0	0	0	0	0	0	0	0	0	0	0	0	0	0	0	0	0	0	0	0	0	0
	输配电及控制设备	81	0	0	0	0	0	0	0	0	0	0	0	0	0	0	0	0	0	0	0	0	0	0	0	0	0	0	0	0	0	0	0	0	0	0	0	0	0	0	0	0	0	0	0	0	0	0	0
	电线、电缆、光缆及电工器材	82	0	0	0	0	0	0	0	0	0	0	0	0	0	0	0	0	0	0	0	0	0	0	0	0	0	0	0	0	0	0	0	0	0	0	0	0	0	0	0	0	0	0	0	0	0	0	0
	电池	83	0	0	0	0	0	0	0	0	0	0	0	0	0	0	0	0	0	0	0	0	0	0	0	0	0	0	0	0	0	0	0	0	0	0	0	0	0	0	0	0	0	0	0	0	0	0	0
	家用器具	84	0	0	0	0	0	0	0	0	0	0	0	0	0	0	0	0	0	0	0	0	0	0	0	0	0	0	0	0	0	0	0	0	0	0	0	0	0	0	0	0	0	0	0	0	0	0	0
	其他电气机械和器材	85	0	0	0	0	0	0	0	0	0	0	0	0	0	0	0	0	0	0	0	0	0	0	0	0	0	0	0	0	0	0	0	0	0	0	0	0	0	0	0	0	0	0	0	0	0	0	0
	计算机	86	0	0	0	0	0	0	0	0	0	0	0	0	0	0	0	0	0	0	0	0	0	0	0	0	0	0	0	0	0	0	0	0	0	0	0	0	0	0	0	0	0	0	0	0	0	0	0
	通信设备	87	0	0	0	0	0	0	0	0	0	0	0	0	0	0	0	0	0	0	0	0	0	0	0	0	0	0	0	0	0	0	0	0	0	0	0	0	0	0	0	0	0	0	0	0	0	0	0
	广播电视设备和雷达及配套设备	88	0	0	0	0	0	0	0	0	0	0	0	0	0	0	0	0	0	0	0	0	0	0	0	0	0	0	0	0	0	0	0	0	0	0	0	0	0	0	0	0	0	0	0	0	0	0	0
	视听设备	89	0	0	0	0	0	0	0	0	0	0	0	0	0	0	0	0	0	0	0	0	0	0	0	0	0	0	0	0	0	0	0	0	0	0	0	0	0	0	0	0	0	0	0	0	0	0	0
	电子元器件	90	0	0	0	0	0	0	0	0	0	0	0	0	0	0	0	0	0	0	0	0	0	0	0	0	0	0	0	0	0	0	0	0	0	0	0	0	0	0	0	0	0	0	0	0	0	0	0
	其他电子设备	91	0	0	0	0	0	0	0	0	0	0	0	0	0	0	0	0	0	0	0	0	0	0	0	0	0	0	0	0	0	0	0	0	0	0	0	0	0	0	0	0	0	0	0	0	0	0	0
	仪器仪表	92	0	0	0	0	0	0	0	0	0	0	0	0	0	0	0	0	0	0	0	0	0	0	0	0	0	0	0	0	0	0	0	0	0	0	0	0	0	0	0	0	0	0	0	0	0	0	0
	其他制造产品	93	0	0	0	0	0	0	0	0	0	0	0	0	0	0	0	0	0	0	0	0	0	0	0	0	0	0	0	0	0	0	0	0	0	0	0	0	0	0	0	0	0	0	0	0	0	0	0
	废弃资源和废旧材料回收加工品	94	0	0	0	0	0	0	0	0	0	0	0	0	0	0	0	0	0	0	0	0	0	0	0	0	0	0	0	0	0	0	0	0	0	0	0	0	0	0	0	0	0	0	0	0	0	0	0
	金属制品、机械和设备修理服务	95	0	0	0	0	0	0	0	0	0	0	0	0	0	0	0	0	0	0	0	0	0	0	0	0	0	0	0	0	0	0	0	0	0	0	0	0	0	0	0	0	0	0	0	0	0	0	0
	电力、热力生产和供应	96	0	0	0	0	0	0	0	0	0	0	0	0	0	0	0	0	0	0	0	0	0	0	0	0	0	0	0	0	0	0	0	0	0	0	0	0	0	0	0	0	0	0	0	0	0	0	0
	燃气生产和供应	97	0	0	0	0	0	0	0	0	0	0	0	0	0	0	0	0	0	0	0	0	0	0	0	0	0	0	0	0	0	0	0	0	0	0	0	0	0	0	0	0	0	0	0	0	0	0	0
	水的生产和供应	98	0	0	0	0	0	0	0	0	0	0	0	0	0	0	0	0	0	0	0	0	0	0	0	0	0	0	0	0	0	0	0	0	0	0	0	0	0	0	0	0	0	0	0	0	0	0	0
	房屋建筑	99	0	0	0	0	0	0	0	0	0	0	0	0	0	0	0	0	0	0	0	0	0	0	0	0	0	0	0	0	0	0	0	0	0	0	0	0	0	0	0	0	0	0	0	0	0	0	0
	土木工程建筑	100	0	0	0	0	0	0	0	0	0	0	0	0	0	0	0	0	0	0	0	0	0	0	0	0	0	0	0	0	0	0	0	0	0	0	0	0	0	0	0	0	0	0	0	0	0	0	0
	建筑安装	101	0	0	0	0	0	0	0	0	0	0	0	0	0	0	0	0	0	0	0	0	0	0	0	0	0	0	0	0	0	0	0	0	0	0	0	0	0	0	0	0	0	0	0	0	0	0	0
	建筑装饰、装修和其他建筑服务	102	0	0	0	0	0	0	0	0	0	0	0	0	0	0	0	0	0	0	0	0	0	0	0	0	0	0	0	0	0	0	0	0	0	0	0	0	0	0	0	0	0	0	0	0	0	0	0
	批发和零售	103	0	0	0	0	0	0	0	0	0	0	0	0	0	0	0	0	0	0	0	0	0	0	0	0	0	0	0	0	0	0	0	0	0	0	0	0	0	0	0	0	0	0	0	0	0	0	0
	铁路运输业	104	0	0	0	0	0	0	0	0	0	0	0	0	0	0	0	0	0	0	0	0	0	0	0	0	0	0	0	0	0	0	0	0	0	0	0	0	0	0	0	0	0	0	0	0	0	0	0
	道路运输业	105	0	0	0	0	0	0	0	0	0	0	0	0	0	0	0	0	0	0	0	0	0	0	0	0	0	0	0	0	0	0	0	0	0	0	0	0	0	0	0	0	0	0	0	0	0	0	0
	水上运输业	106	0	0	0	0	0	0	0	0	0	0	0	0	0	0	0	0	0	0	0	0	0	0	0	0	0	0	0	0	0	0	0	0	0	0	0	0	0	0	0	0	0	0	0	0	0	0	0
	航空运输业	107	0	0	0	0	0	0	0	0	0	0	0	0	0	0	0	0	0	0	0	0	0	0	0	0	0	0	0	0	0	0	0	0	0	0	0	0	0	0	0	0	0	0	0	0	0	0	0
	管道运输业	108	0	0	0	0	0	0	0	0	0	0	0	0	0	0	0	0	0	0	0	0	0	0	0	0	0	0	0	0	0	0	0	0	0	0	0	0	0	0	0	0	0	0	0	0	0	0	0
	多式联运和运输代理	109	0	0	0	0	0	0	0	0	0	0	0	0	0	0	0	0	0	0	0	0	0	0	0	0	0	0	0	0	0	0	0	0	0	0	0	0	0	0	0	0	0	0	0	0	0	0	0
	装卸搬运和仓储	110	0	0	0	0	0	0	0	0	0	0	0	0	0	0	0	0	0	0	0	0	0	0	0	0	0	0	0	0	0	0	0	0	0	0	0	0	0	0	0	0	0	0	0	0	0	0	0
	邮政	111	0	0	0	0	0	0	0	0	0	0	0	0	0	0	0	0	0	0	0	0	0	0	0	0	0	0	0	0	0	0	0	0	0	0	0	0	0	0	0	0	0	0	0	0	0	0	0
	住宿	112	0	0	0	0	0	0	0	0	0	0	0	0	0	0	0	0	0	0	0	0	0	0	0	0	0	0	0	0	0	0	0	0	0	0	0	0	0	0	0	0	0	0	0	0	0	0	0
	餐饮	113	0	0	0	0	0	0	0	0	0	0	0	0	0	0	0	0	0	0	0	0	0	0	0	0	0	0	0	0	0	0	0	0	0	0	0	0	0	0	0	0	0	0	0	0	0	0	0
	电信和其他信息传输服务	114	0	0	0	0	0	0	0	0	0	0	0	0	0	0	0	0	0	0	0	0	0	0	0	0	0	0	0	0	0	0	0	0	0	0	0	0	0	0	0	0	0	0	0	0	0	0	0
	软件和信息技术服务	115	0	0	0	0	0	0	0	0	0	0	0	0	0	0	0	0	0	0	0	0	0	0	0	0	0	0	0	0	0	0	0	0	0	0	0	0	0	0	0	0	0	0	0	0	0	0	0
	货币金融和其他金融服务	116	0	0	0	0	0	0	0	0	0	0	0	0	0	0	0	0	0	0	0	0	0	0	0	0	0	0	0	0	0	0	0	0	0	0	0	0	0	0	0	0	0	0	0	0	0	0	0
	资本市场服务	117	0	0	0	0	0	0	0	0	0	0	0	0	0	0	0	0	0	0	0	0	0	0	0	0	0	0	0	0	0	0	0	0	0	0	0	0	0	0	0	0	0	0	0	0	0	0	0
	保险	118	0	0	0	0	0	0	0	0	0	0	0	0	0	0	0	0	0	0	0	0	0	0	0	0	0	0	0	0	0	0	0	0	0	0	0	0	0	0	0	0	0	0	0	0	0	0	0
	房地产	119	0	0	0	0	0	0	0	0	0	0	0	0	0	0	0	0	0	0	0	0	0	0	0	0	0	0	0	0	0	0	0	0	0	0	0	0	0	0	0	0	0	0	0	0	0	0	0
	租赁	120	0	0	0	0	0	0	0	0	0	0	0	0	0	0	0	0	0	0	0	0	0	0	0	0	0	0	0	0	0	0	0	0	0	0	0	0	0	0	0	0	0	0	0	0	0	0	0
	商务服务	121	0	0	0	0	0	0	0	0	0	0	0	0	0	0	0	0	0	0	0	0	0	0	0	0	0	0	0	0	0	0	0	0	0	0	0	0	0	0	0	0	0	0	0	0	0	0	0
	研究和试验发展	122	0	0	0	0	0	0	0	0	0	0	0	0	0	0	0	0	0	0	0	0	0	0	0	0	0	0	0	0	0	0	0	0	0	0	0	0	0	0	0	0	0	0	0	0	0	0	0
	专业技术服务	123	0	0	0	0	0	0	0	0	0	0	0	0	0	0	0	0	0	0	0	0	0	0	0	0	0	0	0	0	0	0	0	0	0	0	0	0	0	0	0	0	0	0	0	0	0	0	0
	科技推广和应用服务	124	0	0	0	0	0	0	0	0	0	0	0	0	0	0	0	0	0	0	0	0	0	0	0	0	0	0	0	0	0	0	0	0	0	0	0	0	0	0	0	0	0	0	0	0	0	0	0
	水利管理	125	0	0	0	0	0	0	0	0	0	0	0	0	0	0	0	0	0	0	0	0	0	0	0	0	0	0	0	0	0	0	0	0	0	0	0	0	0	0	0	0	0	0	0	0	0	0	0
	生态保护和环境治理	126	0	0	0	0	0	0	0	0	0	0	0	0	0	0	0	0	0	0	0	0	0	0	0	0	0	0	0	0	0	0	0	0	0	0	0	0	0	0	0	0	0	0	0	0	0	0	0
	公共设施及土地管理	127	0	0	0	0	0	0	0	0	0	0	0	0	0	0	0	0	0	0	0	0	0	0	0	0	0	0	0	0	0	0	0	0	0	0	0	0	0	0	0	0	0	0	0	0	0	0	0
	居民服务	128	0	0	0	0	0	0	0	0	0	0	0	0	0	0	0	0	0	0	0	0	0	0	0	0	0	0	0	0	0	0	0	0	0	0	0	0	0	0	0	0	0	0	0	0	0	0	0
	其他服务	129	0	0	0	0	0	0	0	0	0	0	0	0	0	0	0	0	0	0	0	0	0	0	0	0	0	0	0	0	0	0	0	0	0	0	0	0	0	0	0	0	0	0	0	0	0	0	0
	教育	130	0	0	0	0	0	0	0	0	0	0	0	0	0	0	0	0	0	0	0	0	0	0	0	0	0	0	0	0	0	0	0	0	0	0	0	0	0	0	0	0	0	0	0	0	0	0	0
	卫生	131	0	0	0	0	0	0	0	0	0	0	0	0	0	0	0	0	0	0	0	0	0	0	0	0	0	0	0	0	0	0	0	0	0	0	0	0	0	0	0	0	0	0	0	0	0	0	0
	社会工作	132	0	0	0	0	0	0	0	0	0	0	0	0	0	0	0	0	0	0	0	0	0	0	0	0	0	0	0	0	0	0	0	0	0	0	0	0	0	0	0	0	0	0	0	0	0	0	0
	新闻和出版	133	0	0	0	0	0	0	0	0	0	0	0	0	0	0	0	0	0	0	0	0	0	0	0	0	0	0	0	0	0	0	0	0	0	0	0	0	0	0	0	0	0	0	0	0	0	0	0
	广播、电视、电影和影视录音制作	134	0	0	0	0	0	0	0	0	0	0	0	0	0	0	0	0	0	0	0	0	0	0	0	0	0	0	0	0	0	0	0	0	0	0	0	0	0	0	0	0	0	0	0	0	0	0	0
	文化艺术	135	0	0	0	0	0	0	0	0	0	0	0	0	0	0	0	0	0	0	0	0	0	0	0	0	0	0	0	0	0	0	0	0	0	0	0	0	0	0	0	0	0	0	0	0	0	0	0
	体育	136	0	0	0	0	0	0	0	0	0	0	0	0	0	0	0	0	0	0	0	0	0	0	0	0	0	0	0	0	0	0	0	0	0	0	0	0	0	0	0	0	0	0	0	0	0	0	0
	娱乐	137	0	0	0	0	0	0	0	0	0	0	0	0	0	0	0	0	0	0	0	0	0	0	0	0	0	0	0	0	0	0	0	0	0	0	0	0	0	0	0	0	0	0	0	0	0	0	0
	社会保障	138	0	0	0	0	0	0	0	0	0	0	0	0	0	0	0	0	0	0	0	0	0	0	0	0	0	0	0	0	0	0	0	0	0	0	0	0	0	0	0	0	0	0	0	0	0	0	0
	公共管理和社会组织	139	0	0	0	0	0	0	0	0	0	0	0	0	0	0	0	0	0	0	0	0	0	0	0	0	0	0	0	0	0	0	0	0	0	0	0	0	0	0	0	0	0	0	0	0	0	0	0
[truncated: 92 more columns]

## Sheet: 直接消耗系数
产出 投入		代码	农产品	林产品	畜牧产品	渔产品	农、林、牧、渔服务产品	煤炭采选产品	石油和天然气开采产品	黑色金属矿采选产品	有色金属矿采选产品	非金属矿采选产品	开采辅助服务和其他采矿产品	谷物磨制品	饲料加工品	植物油加工品	糖及糖制品	屠宰及肉类加工品	水产加工品	蔬菜、水果、坚果和其他农副食品加工品	方便食品	乳制品	调味品、发酵制品	其他食品	酒精和酒	饮料和精制茶	烟草制品	棉、化纤纺织及印染精加工品	毛纺织及染整精加工品	麻、丝绢纺织及加工品	针织或钩针编织及其制品	纺织制成品	纺织服装服饰	皮革、毛皮、羽毛及其制品	鞋	木材加工品和木、竹、藤、棕、草制品	家具	造纸和纸制品	印刷品和记录媒介复制品	文教、工美、体育和娱乐用品	精炼石油和核燃料加工品	煤炭加工品	基础化学原料	肥料	农药	涂料、油墨、颜料及类似产品	合成材料	专用化学产品和炸药、火工、焰火产品	日用化学产品
部门名称		-	1	2	3	4	5	6	7	8	9	10	11	12	13	14	15	16	17	18	19	20	21	22	23	24	25	26	27	28	29	30	31	32	33	34	35	36	37	38	39	40	41	42	43	44	45	46	47
中间投入	农产品	1	0.105785	0.0095459	0.101898	0.0293631	0.0890314	0	0	0	0	9.34383e-11	0	0.670772	0.356292	0.478594	0.443681	0.0128617	0.00122179	0.402016	0.0607071	0.013606	0.204964	0.11101	0.172968	0.0814894	0.0692179	0.149908	0.0128226	0.149666	0.00397519	0.00335834	0.00318906	0.00104277	0.00100425	0.0207726	0.00306683	0.0509269	0	0.00696947	0	0	0.0054448	0.00934373	0.0118211	0.0025523	0.000549675	0.0068177	0.0132622
	林产品	2	1.87562e-05	0.0803119	1.32618e-05	0.000704159	0.00291903	0.000685778	3.29975e-05	0.000314796	0.00042645	0.000460233	0.00176813	8.96223e-06	6.45868e-06	0.000131658	2.27768e-05	1.55811e-05	3.71153e-05	0.00132018	0.000118691	0.000920778	3.2369e-05	0.000511894	8.3747e-05	0.00186202	5.97751e-05	0.000153473	5.73284e-06	0.000325543	0.000105771	2.25397e-05	3.4588e-05	8.47388e-05	0.0034224	0.132963	0.0245029	0.0281089	0	0.00638005	3.85947e-05	0.000100641	6.34775e-05	0.000360557	2.14846e-05	2.1107e-05	0.000102596	0.0219293	0.00129144
	畜牧产品	3	0.000192012	0.000965865	0.0792339	0.000863251	0.0366011	0	0	0	0	0	0	0	0.0274911	0	0	0.512187	6.12287e-05	0.0386539	0.00131544	0.320524	0.00318411	0.0552307	0.000363297	0.00520716	0	8.53654e-06	0.334203	0.0947075	0.00567452	0.00264958	0.00201861	0.0853519	0.00340923	0	0	0	0	0.0116108	0	0	0.00017797	0.0164613	0.000318455	0.00170667	0.000172926	0.00534343	0.000171428
	渔产品	4	1.89032e-07	7.84152e-06	8.59075e-06	0.0409583	0.00823596	0	0	0	0	0	0	0	0.0513202	0	0	0.000373173	0.523472	0.00600527	0.000157397	0.00219031	0.000614841	0.0101119	0.00197593	0.00196212	0	0	0	0	0	0	0	0.00382938	0	0	0	0	0	0.00135496	0	0	0.000146274	0.000128261	0.000166429	0	0	0	7.50264e-05
	农、林、牧、渔服务产品	5	0.00921424	0.0492092	0.00116825	0.0275367	0.0566214	0	0	0	0	0	0	0	0.0021201	0	0	0	0	0	0	0	0	0	0	0	0	0.0446891	0.000175291	0.0691282	0.014241	7.22618e-06	0.000337576	0.0118414	0.0118495	2.19872e-05	0	0.00121396	0	0	0	0	0	0	0	0	0	0	0
	煤炭采选产品	6	3.59107e-05	0.000299903	2.87586e-05	0.000133243	0.000239546	0.159746	0.00257449	0.00571711	0.00655313	0.00886231	0.0150269	0.00112901	0.00238922	0.00127786	0.00536161	0.000824005	0.00128729	0.0025469	0.00207899	0.00204159	0.00384683	0.00184082	0.00685749	0.00219519	0.0011061	0.00340763	0.00439826	0.00443118	0.00201652	0.00131934	0.00116057	0.00192934	0.00176762	0.00394885	0.00043786	0.019987	0.00146757	0.0015245	0.00396521	0.426087	0.0470736	0.0572504	0.00699105	0.00592328	0.00769431	0.0187447	0.00233035
	石油和天然气开采产品	7	0	0	0	0	0	0.000281553	0.00825995	0.000969926	0.000165906	0.00114014	0.00245955	0	0	0	0	0	0	0	0	0	0	0	0	0	0	0	0	0	0	0	0	0	0	0	0	0	0	0	0.640024	0.0137752	0.0436932	0.0175361	0.0233623	0.00687639	0.0113237	0.00345586	0.000857979
	黑色金属矿采选产品	8	0	0	0	0	0	0.000573165	0	0.185805	0.00190001	0.00262424	0	0	0	0	0	0	0	0	0	0	0	0	0	0	0	0	0	0	0	0	0	0	0	0	0	0	0	0	0	0	0.00251431	0	0	0	0	0	0.000862865
	有色金属矿采选产品	9	0	0	0	0	0	1.61666e-07	5.45809e-07	0.00237028	0.0506587	0.000993495	6.483e-09	0	0	0	0	0	0	0	0	0	0	0	0	0	0	0	0	0	0	0	0	0	0	0	0	0	0	0	0.000252	0	0.0168816	0.000565908	2.51592e-06	0.00269848	7.48612e-08	0.00549392	6.13243e-05
	非金属矿采选产品	10	7.19855e-07	1.10042e-05	3.41759e-07	2.97802e-05	6.41889e-05	0.000168452	6.62105e-06	0.000945227	0.000758012	0.0116518	0.0014035	0.000105212	8.88404e-05	8.15838e-06	0.000155898	3.14832e-05	4.50998e-05	0.000342315	4.86578e-06	1.58984e-06	0.000459671	0.000521162	1.74343e-05	1.8373e-06	1.2879e-06	3.87122e-06	2.80825e-07	9.16802e-07	3.31073e-06	9.82987e-06	4.4751e-07	0.000123231	2.91755e-06	0.000249018	3.67586e-05	0.000137437	1.36465e-06	0.00436321	3.3103e-07	2.25972e-06	0.0281973	0.0213282	0.00117821	0.00875365	0.00166759	0.00306213	0.000113666
	开采辅助服务和其他采矿产品	11	0	0	0	0	0	0.00260659	0.103953	0.00127991	0.00325716	0.00337552	0.00397928	0	0	0	0	0	0	0	0	0	0	0	0	0.00363303	0	0	0	0	0	0	0	0	0	0	0	0	0	0	0	0	0	0	0	0	0	0	0
	谷物磨制品	12	0.00162653	0	0.0357813	0.0113758	0.015563	0	0	0	0	0	0	0.0607702	0.0746997	0.00905966	0.00684228	0.000475576	0.0069721	0.0463429	0.276655	0.000368608	0.0614941	0.132546	0.099037	0.00569516	0	0	0	0	0	0	0	0	0	0	0	0	0	0	0	0	0	0	0.000614124	0	0	0	0
	饲料加工品	13	0.00102847	0	0.237505	0.161659	0.0432185	0	0	0	0	0	0	0	0.0618419	0	0	0.00271951	0.00109971	0	0	0	0	0	0	0	0	0	0	0	0	0	0	0	0	0	0	0	0	0	0	0	0	0	0.000198012	0	0	0	0
	植物油加工品	14	6.14444e-05	0	0.000884254	0.00212526	0.00899914	0	0	0	0	0	0	0.000154134	0.0565803	0.235162	0.00603425	0.000412022	0.0094572	0.0499799	0.0578928	0.00619208	0.0421522	0.0409837	0	0.0105567	0	0	0	0	0	0	0	0	0	0	0	5.37875e-05	0	0	0.00134289	0	0.00459901	0	0.00208016	0.0180584	5.38883e-05	0.0340548	0.0917602
	糖及糖制品	15	0	0	0	0	0	0	0	0	0	1.90871e-10	0	9.35834e-05	0.000153325	0	0.110417	0.0004146	0.00131542	0.0161982	0.00472863	0.0175102	0.0197504	0.0232675	0.00149905	0.0492118	0	0	0	0	0	0	0	0	0	0	0	0	0	0	0	0	0	0	0	0	0	0	0
	屠宰及肉类加工品	16	0	0	0	0	0	0	0	0	0	0	0	0	0.00928146	0	0	0.136949	0.00429541	0.00580019	0.0606923	0.00212549	0.0263265	0.03581	0	0	0	0	0	0	0	0	0	0.146761	0.00442494	0	0	0	0	0.000100404	0	0	0	0	0	0	0	0	0.0225286
	水产加工品	17	0	0	0.000654307	0.00434402	0	0	0	0	0	0	0	0	0.0314206	0	0	0	0.107478	0.00454117	0.00466383	0	0.00125697	0.0110335	0	0	0	0	0	0	0	0	0	0	0	0	0	0	0	0	0	0	0	0	0	0	0	0	0.000276095
	蔬菜、水果、坚果和其他农副食品加工品	18	0	0	0	0	0.00217692	0	0	0	0	0	0	0.001632	0.0199402	0.00285033	0.0012131	0.00568234	0.00816612	0.0535219	0.0427411	0.0125827	0.0416922	0.0723368	0.0102127	0.0406342	0.000132443	0.000190467	5.67206e-09	0	0	0	0	0	0	0	0	0	0	0	0	0	0.000160064	9.9073e-05	0.0171895	5.07912e-07	1.1359e-06	0.00856997	0.00434493
	方便食品	19	0	0	0	0	0	0	0	0	0	0	0	0	0	0	0	0	0	0	0.0292891	0	0	0	0	0	0	0	0	0	0	0	0	0	0	0	0	0	0	0	0	0	0	0	0	0	0	0	0
	乳制品	20	0	0	0	0	0	0	0	0	0	0	0	0	0	0	0	0	0	0.00116638	0.0029609	0.132709	1.38302e-05	0.0230848	0.000248288	0.0372636	0	0	0	0	0	0	0	0	0	0	0	0	0	0	0	0	0	0	0	0	0	0	0.000283242
	调味品、发酵制品	21	0	0	0	0	0	0	0	0	0	0	0	0.000147789	0.00536106	0.00058937	0.000390514	0.00179455	0.0162998	0.00993959	0.0405393	0.00212112	0.0866219	0.0145208	0.00601786	0.00250928	0	0	0	0	0	0	0	0	0	0	0	0	0	0	0	0	0	0	0	0	0	0	0
	其他食品	22	0	0	0	0	0	0	0	0	0	0	8.55928e-10	0.000237092	0.0163277	0.000747062	0.00136507	0.0271059	0.00366671	0.00527017	0.0235608	0.0279368	0.0664788	0.0410726	0.0139869	0.0256658	0.00171935	1.71163e-05	0.000240657	0.000235815	0.000381686	0.000335634	4.02008e-08	3.85547e-05	1.9052e-07	0.000201701	9.66628e-05	3.2577e-05	0	0.000109876	0	1.47765e-06	0.000348312	0.00138947	0.00332031	1.23613e-05	5.30581e-05	0.000919196	0.00206645
	酒精和酒	23	2.16957e-05	0.000152606	1.6573e-05	0.000116695	0.00406071	1.89105e-05	0.000148202	0.00090172	0.00173429	0.000662387	0.000335202	0.000254769	0.00215435	9.2023e-05	0.000201923	0.000843068	0.000916351	0.000968938	0.000373899	0.000578306	0.00226468	0.00267221	0.0883389	0.0174776	0.000937301	0.000232969	0.000275262	0.000372874	0.000298035	0.000324901	0.00036516	0.000354133	0.000350171	0.000555813	0.000534732	0.000770991	0.00257749	0.000382213	0.000606615	0.000228453	0.00383848	0.000717686	0.00224238	0.0178753	0.000236093	0.0159795	0.0104694
	饮料和精制茶	24	3.64177e-06	0.000562169	2.82745e-06	2.87057e-05	0.00172702	0.00045984	4.42008e-05	0.00178062	0.000802746	0.000747279	0.000115741	0.000246191	5.43713e-05	5.46469e-05	0.000160504	0.000138165	0.000346298	0.00178164	9.1031e-05	0.00265867	0.000176988	0.000722908	0.000360077	0.130024	0.00110115	0.000210089	0.000675183	0.000430997	0.00385073	0.001191	0.000318513	0.000333493	0.0170662	0.000618838	0.0010914	0.000208132	0.0010423	0.00271177	0.000113523	9.35172e-05	0.0025612	0.001902	0.000368224	0.000541944	0.000235228	0.000656899	0.000592339
	烟草制品	25	0	0	0	0	0.00193346	0.00284711	0.00396909	0.002865	0.003455	0.00589839	0	0.00132133	0.00155975	0.00212582	0.00262963	0.00152133	0.00199413	0.00229213	0.00180893	0.00253969	0.00176928	0.00138955	0.00204163	0.00127324	0.0756674	0.00157569	0.00359836	0.00452643	0.00315212	0.00443787	0.00227957	0.00354095	0.00380064	0.00292953	0.00378717	0.00336834	0.00350656	0.00146841	0.00417799	0.00239552	0.00233223	0.00270417	0.00224658	0.00354664	0.00298844	0.00223927	0.00306444
	棉、化纤纺织及印染精加工品	26	1.93748e-06	0.00019704	2.61043e-06	5.93289e-06	0.00317553	0.000513602	7.31802e-05	0.000204693	0.00185178	0.000179694	0.00071027	0.000855915	0.00052212	0.00116296	0.000502424	0.000132313	7.89722e-05	0.00264088	0.000491096	0.000585417	0.000368518	0.000330608	0.00142034	0.000493424	7.26994e-06	0.395333	0.0607565	0.0307655	0.33904	0.375903	0.352922	0.0444288	0.0880441	0.00186554	0.0294411	0.00163892	0.00144467	0.0639922	8.49795e-06	0.000224345	0.00100656	0.00176083	0.00305999	0.0020681	0.000864562	0.00199292	0.00505856
	毛纺织及染整精加工品	27	0	0	0	0	0	0	0	0	0	0	0	0	0	0	0	0	0	0	0	0	0	0	0	0	0	0.00783475	0.155114	0.0164445	0.0566714	0.0528747	0.0531193	0.00660466	0.00180834	1.26601e-06	2.05425e-05	0.000125017	0.000812812	0.0112535	0.000162839	0	1.72611e-05	5.95325e-06	0	0	2.75109e-10	4.93937e-07	3.0963e-10
	麻、丝绢纺织及加工品	28	0	0	0	0	0	2.49613e-05	1.23827e-06	0.00010819	6.21242e-05	6.92205e-05	4.57168e-06	3.39301e-05	3.61426e-05	2.48883e-05	1.01401e-05	2.98659e-05	7.37338e-05	5.38146e-05	1.05325e-06	6.14895e-07	1.56054e-06	6.38628e-07	6.95681e-05	4.75358e-05	5.3312e-06	0.00758326	0.00338659	0.209794	0.00882451	0.0156871	0.04853	0.00119387	0.00340735	1.92317e-05	0.000577261	2.17927e-05	5.47212e-06	0.00840547	3.27405e-07	5.3944e-08	2.19079e-05	4.07415e-05	6.87756e-05	3.8939e-05	1.46285e-05	2.45734e-05	0.00013399
	针织或钩针编织及其制品	29	2.63008e-06	0.000158537	3.43705e-06	6.70478e-07	0.000395457	1.46642e-05	5.15264e-06	1.21097e-05	0.000281279	8.39113e-06	1.52626e-05	5.03841e-06	7.00543e-06	3.92577e-06	3.09623e-06	3.22298e-05	1.84441e-05	8.00658e-06	2.15043e-05	4.6378e-05	2.03129e-05	5.48574e-05	2.46096e-05	1.65402e-05	1.51424e-05	0.00038004	0.00342105	0.00596389	0.0979365	0.0504914	0.0663363	0.00945552	0.0124317	3.30932e-05	0.00123529	1.05116e-05	0.000134868	0.00523723	8.17724e-06	1.04248e-05	1.09894e-05	3.21252e-05	1.52728e-05	2.36167e-05	7.36289e-06	2.5086e-05	1.14739e-05
	纺织制成品	30	2.61415e-07	5.23699e-05	6.58417e-08	3.16974e-05	3.21385e-05	0.000182826	5.37982e-05	4.91091e-05	0.000450755	0.000412596	0.000451618	8.58869e-06	0.000139157	5.4476e-05	5.59552e-05	8.75464e-06	5.69965e-05	0.000437917	0.000310124	0.000128851	9.44005e-05	3.49706e-05	3.22269e-05	5.64115e-05	0.000126324	0.000703898	5.30704e-05	0.00101364	0.00171872	0.0174946	0.0247117	0.00546702	0.00296678	0.000198123	0.00477424	0.00296551	0.000143484	0.00651755	3.14091e-05	2.01231e-05	5.18518e-05	0.000299142	8.09622e-05	0.000185009	0.000289184	0.000318471	5.03e-05
	纺织服装服饰	31	4.74734e-07	0.000404449	5.15075e-07	2.70461e-06	0.00164456	0.00227362	0.00166169	0.00233553	0.00273561	0.001718	0.0027683	0.000301044	0.000488183	0.000140118	0.000341762	0.000381572	0.00105887	0.00118226	0.000733558	0.000511521	0.00133479	0.00112042	0.00132177	0.00122646	0.00175221	0.00211515	0.00991354	0.00418257	0.00744253	0.00151678	0.0197686	0.00818227	0.0034326	0.00231925	0.00319473	0.00154068	0.00128777	0.00365738	0.000467418	0.000511249	0.00129228	0.00106229	0.00222388	0.00148632	0.000696746	0.00111695	0.00112653
	皮革、毛皮、羽毛及其制品	32	1.08271e-06	9.06276e-05	7.23473e-06	4.05862e-06	0.00607322	7.33012e-05	5.80272e-05	5.98827e-07	1.5392e-05	4.6879e-05	6.71531e-06	0	0	0	0	0	0	3.19415e-06	5.60618e-05	1.24795e-05	4.10073e-05	4.04619e-05	2.68737e-05	2.62882e-05	3.16832e-06	0.000702286	4.33541e-06	5.41701e-05	0.000306701	0.000724167	0.0363044	0.229209	0.127652	1.55152e-05	0.0347619	1.38752e-05	0.000314637	0.00654516	2.09836e-06	3.17359e-05	0.000508274	0.000920165	0.00166044	0.000802192	0.000423831	0.00259582	0.00249996
	鞋	33	0	0	0	0	0	0.000137216	0.000151362	0.000174276	0.000137013	7.52065e-05	0.000422112	7.95585e-06	1.05873e-05	4.58969e-06	6.18053e-06	1.06643e-05	2.83769e-05	1.22851e-05	3.07825e-05	1.52397e-05	1.27103e-05	2.26983e-05	3.00704e-05	7.15804e-06	3.06116e-06	9.56454e-06	8.66066e-06	7.51581e-06	7.78625e-06	0.000871474	0.000644705	0.000238864	0.105378	7.84354e-06	1.9189e-06	2.01579e-05	8.96981e-06	0.000185129	5.47191e-06	1.2803e-05	0.000162815	9.2187e-06	2.63637e-05	4.11311e-05	7.80343e-06	2.60229e-05	6.37494e-06
	木材加工品和木、竹、藤、棕、草制品	34	2.08138e-05	0.000319066	1.48284e-05	0.000494675	0.000752448	0.0178627	1.2013e-05	0.000376108	0.00365619	0.00134425	0.000245233	0.000103007	9.60463e-05	9.02643e-05	7.67556e-05	0.000168978	0.000491561	0.000629659	0.00023668	0.000269984	0.000304121	0.000443415	0.00132186	0.000640359	0.000727664	0.00120226	0.00124704	0.00158529	0.0025842	0.00226333	0.000586874	0.00058719	0.00213429	0.34637	0.327143	0.0131094	0.0052781	0.0273612	0.000203107	0.000160457	0.000289187	0.000445954	0.000702208	0.00109423	0.000307514	0.000512413	0.00371156
	家具	35	2.38072e-05	0.000430901	8.28613e-06	0.000582617	0.00124957	0.000110151	0.00010681	5.66792e-05	5.63603e-05	1.12051e-05	8.3173e-05	3.42694e-06	4.7668e-06	2.82042e-06	2.9308e-06	2.14254e-06	2.75534e-05	6.14293e-06	8.19522e-05	2.60111e-05	2.67516e-05	2.69548e-05	3.58131e-05	1.86773e-05	3.65298e-05	1.06052e-05	2.64648e-06	5.58704e-06	3.28823e-05	6.24197e-05	0.000183125	2.94749e-05	1.7376e-05	0.00200532	0.00740814	1.07118e-05	9.3578e-05	0.000295412	5.21999e-05	5.7552e-05	5.85359e-06	1.64224e-05	6.55837e-06	4.66659e-05	6.65837e-06	1.85047e-05	8.2071e-06
	造纸和纸制品	36	1.54039e-05	0.000209528	7.51529e-07	0.000129173	0.000230315	0.000223785	0.000116816	0.000114566	0.00013848	0.000547238	0.000309415	0.00109055	0.000846045	0.0029244	0.00111147	0.00329078	0.00741559	0.00595722	0.0128688	0.031142	0.0101306	0.0131855	0.0160591	0.011476	0.0340935	0.00141271	0.00359309	0.00154485	0.00460292	0.00822259	0.00309476	0.00770286	0.0100692	0.00755701	0.00880873	0.299767	0.358816	0.0512814	0.000192972	3.14944e-05	0.00171579	0.000800882	0.00691874	0.00374685	0.00152778	0.00237742	0.0187805
	印刷品和记录媒介复制品	37	1.07357e-05	0.000319506	4.21054e-06	0.000476518	0.0013705	0.000229906	0.000141225	0.00254019	0.000247302	0.000223967	0.000165441	0.000203788	0.000296829	7.4889e-05	0.000133785	0.000235256	0.00137311	0.000619469	0.00038189	0.000808201	0.000395074	0.00109591	0.00697582	0.00452722	0.0110498	0.000137853	0.000214967	0.000179418	0.000798165	0.00118777	0.00109694	0.00031967	0.00113097	0.000468909	0.00104974	0.00260881	0.028311	0.00215436	0.000104539	4.06025e-05	0.000146268	0.000556067	0.000634457	0.00124002	9.88009e-05	0.000490113	0.00844321
	文教、工美、体育和娱乐用品	38	1.37428e-06	0.000129342	7.64048e-07	1.84539e-05	2.50335e-05	0.00064016	0.000312439	0.00245105	0.00176884	0.000667449	0.000642028	0.00033096	0.000348654	0.000121539	0.000342327	0.000257979	0.000892396	0.00130143	0.000949958	0.00238718	0.00121453	0.00147111	0.00245152	0.000280008	0.000753939	0.000369656	0.000425748	0.000422699	0.00201957	0.000776438	0.00188494	0.00111008	0.00249678	0.0007364	0.00113848	0.0018409	0.00302791	0.0915565	0.000102306	0.000144063	0.000381294	0.000554686	0.000741873	0.00088462	0.000355434	0.000934557	0.00374698
	精炼石油和核燃料加工品	39	0.0221934	0.0256779	0.00323771	0.0186604	0.0217811	0.00658218	0.031712	0.0395138	0.0684436	0.0602068	0.0483728	0.000673049	0.000792922	0.000795912	0.00204281	0.000677724	0.00199272	0.00166302	0.000720061	0.00119013	0.00221123	0.00205824	0.00656088	0.00130835	0.00140633	0.000864388	0.00152688	0.00277902	0.00178101	0.00171558	0.00166327	0.00126097	0.00246557	0.0056075	0.00395518	0.00270216	0.00265818	0.00448181	0.0776328	0.00382513	0.0988726	0.0273976	0.0121179	0.0350127	0.190206	0.0429056	0.00262917
	煤炭加工品	40	0	0	0	0	0	4.71063e-05	1.15431e-05	0.00149067	0.00130053	0.00105148	6.80974e-06	0	0	0	0	0	0	0	0	0	0	0	0	0	0	0	0	0	0	0	0	0	0	0	0	0	0	0	0	0.0208295	0.0159318	0.00146993	0.000268912	0.000180435	0.000116649	0.0175251	0
	基础化学原料	41	1.06294e-06	0.000408237	1.12363e-07	2.99557e-06	2.70939e-05	0.000796378	0.0114716	0.0114285	0.0136417	0.0145987	0.0101427	0	0	0.00093837	0.00765961	0	0	0.000314575	0	0	0.00652897	0.00486375	0.00246853	0.000698325	0.000178614	0.00120407	4.66878e-05	0.00126537	3.34674e-05	0.00104703	0.000176399	0.00431929	0.00269802	0.0173521	0.00497661	0.0529478	0.00252602	0.003932	0.0115968	0.00157146	0.216387	0.162471	0.280123	0.182581	0.262658	0.210063	0.100967
	肥料	42	0.110249	0.0347151	2.51833e-06	7.76925e-05	0.000292957	0	0	0	0	0	0	0	0	0	0	0	0	0	0	0	0	0	0	0	0	0	0	0	0	0	0	0	0	0	0	0	0	0	0	0	0.00040593	0.151715	0.00946909	0	0	0	0
	农药	43	0.0232716	0.0221048	1.23417e-05	9.68735e-05	0.00518874	0	0	0	0	0	0	0	0	0	0	0	0	0	0	0	0	0	0	0	0	0	0	0	0	0	0	0	0	0	0	0	0	0	0	0	0	0	0.193603	0	0	0	0
	涂料、油墨、颜料及类似产品	44	4.23568e-07	0.000394998	4.20764e-07	1.29765e-06	2.61723e-05	0.000859292	0.000182408	4.56789e-05	5.53651e-05	6.0306e-05	0.000432229	5.29124e-05	1.32035e-05	2.25972e-05	1.96889e-05	4.01268e-05	2.00633e-06	1.92725e-05	2.83128e-05	0.000107595	2.90216e-05	4.16181e-05	2.4644e-05	0.000189659	5.10087e-05	0.00939333	0.0173773	0.00151933	0.00536932	0.00246338	0.000723099	0.00314414	0.00103921	0.00307535	0.0103929	0.00402451	0.0431497	0.00558103	5.85282e-05	3.35653e-05	0.00121202	0.000435759	0.000201345	0.147324	0.00360937	0.00165037	0.000708232
	合成材料	45	2.17387e-06	0.000299036	2.50282e-07	6.21806e-05	0.000146588	0.00297813	6.78767e-05	0.000177669	0.000396959	0.000125445	0.00141591	7.41676e-05	4.79245e-06	1.93318e-05	4.32295e-06	1.38639e-05	1.64023e-06	9.76299e-07	1.60579e-06	0.0013019	0.000152398	0.000504512	0.000188726	0.0123001	1.99376e-05	0.00220283	6.0602e-05	4.7181e-06	7.05813e-05	0.00362693	0.000337601	0.00211764	0.0535005	0.00444692	0.00955255	0.00447142	0.00683591	0.0283909	0.00184525	2.07262e-05	0.0120782	0.000534968	0.00547614	0.0733762	0.137756	0.0230306	0.00316235
	专用化学产品和炸药、火工、焰火产品	46	6.59922e-07	9.82294e-05	1.27599e-06	9.40545e-06	0.000105298	0.0105091	0.0125963	0.0197038	0.0400805	0.0450996	0.0518108	7.04186e-06	0.00071608	0.000405166	0.00703805	0.000766525	4.23447e-05	0.000761377	5.78056e-05	0.000389511	0.00190728	0.00180134	0.00123543	0.000797222	0.000674523	0.00317431	0.00209309	0.00290047	0.0117585	0.00572932	0.0002916	0.0169484	0.0172981	0.0502597	0.00668155	0.04589	0.0171025	0.0114581	0.0126643	0.0019757	0.0356519	0.0278624	0.0312255	0.137179	0.0431275	0.160006	0.0462683
	日用化学产品	47	5.05112e-06	0.000159502	1.36134e-06	2.47268e-05	0.000473392	0.00147895	9.85514e-05	2.3648e-05	4.66972e-05	1.83958e-05	0.0013735	2.69881e-05	0.000535571	6.51826e-05	1.35101e-06	0.000595639	2.97137e-05	0.000304924	0.00067508	0.00177598	0.00146412	0.0023689	0.000829796	0.00571711	0.00457739	3.96865e-05	9.39854e-05	9.43475e-06	1.86465e-05	3.58295e-05	7.77035e-05	0.000800193	0.00195662	5.57059e-05	0.00119729	0.00139536	0.000201168	0.00330013	1.02299e-05	1.24411e-05	1.57455e-05	0.000370937	4.26184e-05	0.000301492	7.48395e-06	0.000129613	0.106541
	医药制品	48	4.18718e-06	0.000563587	0.010514	0.00215379	0.0264198	0.000245409	3.91297e-05	0.000294726	0.000528667	2.39348e-05	0.000550773	1.35848e-06	0.00124156	0.000111777	0.000256489	0.00146085	0.000850738	0.000271124	4.23388e-06	0.000115936	0.00201953	0.00255588	0.000454639	0.000500165	9.53002e-06	1.55462e-06	4.99618e-07	1.84821e-05	1.18046e-05	8.75942e-05	1.68285e-05	0.00132414	0.000385442	1.90726e-06	1.91273e-05	0.00128445	6.96844e-06	1.93994e-05	2.30968e-05	5.70535e-06	0.00033695	0.00126006	0.0179978	0.00185462	3.69826e-05	0.000905761	0.00608521
	化学纤维制品	49	1.40621e-05	0	0	0.00288502	0.00258528	1.65429e-05	2.83198e-07	1.22876e-05	3.25214e-05	1.30278e-05	0	0	0	0	1.55006e-08	0	5.20278e-08	0	3.27323e-07	0	4.96062e-07	2.78655e-05	1.5753e-05	0	0.00991759	0.0742249	0.090215	0.0768833	0.117117	0.0770713	0.0220669	0.00367975	0.00220393	5.82861e-05	0.0049193	0.00301706	0.000149631	0.0116213	5.46593e-07	0.000680498	0.000156389	9.13898e-06	1.22836e-05	0.00393927	0.00056915	0.00524287	0.000120485
	橡胶制品	50	8.96312e-06	0.000667746	2.77203e-06	0.00019587	0.000234987	0.00363411	0.000543905	0.0147298	0.00258653	0.00365906	0.0129491	6.01789e-05	4.83249e-05	2.75052e-05	0.000148173	7.15761e-05	0.000104659	0.00029643	9.48841e-05	0.000147969	0.000487832	0.000420482	0.000326514	0.000290055	0.000144807	0.000436932	0.000130761	0.000233411	0.000330651	0.00498335	0.000950265	0.0115367	0.0481872	0.00285263	0.0039073	0.00186038	0.0036553	0.00545096	0.000140145	0.000388151	0.000614468	0.000660549	0.000127298	0.000359923	0.00362589	0.00209946	0.000131197
	塑料制品	51	0.0139024	0.00204786	1.16896e-07	8.9809e-06	2.78712e-05	0.00080981	0.000186743	0.000424856	0.00103231	0.00612717	0.0208367	0.00957158	0.00425983	0.00712003	0.00269032	0.00721137	0.0098959	0.0107714	0.0178153	0.0336297	0.0272752	0.0169552	0.00919617	0.051722	0.00194122	0.00137152	0.00192657	0.00132617	0.00403568	0.0156259	0.00573167	0.0123866	0.0573248	0.00906873	0.0245457	0.0144513	0.0511522	0.0480265	0.00139569	0.000274462	0.0221705	0.0874745	0.0236302	0.00951967	0.0154431	0.0223664	0.0612515
	水泥、石灰和石膏	52	5.86959e-06	8.3485e-05	9.7613e-07	6.95297e-05	0.000265772	0.00163999	9.49678e-05	0.0004576	0.00334593	0.0110599	0.0235627	2.12413e-06	3.60734e-06	4.67078e-06	0.000112	2.6994e-06	0.000117408	0.000144455	5.26443e-06	2.33096e-06	7.36094e-05	5.84937e-05	2.96477e-05	4.41545e-06	9.13792e-05	2.15798e-05	7.32985e-06	4.3059e-05	1.64219e-05	7.28792e-06	1.79766e-05	2.15394e-05	5.67516e-06	0.0004153	0.000227891	0.000271236	2.03116e-05	0.000459453	0.000488115	0.000162372	0.00222497	0.000540734	4.19454e-05	0.0013823	0.000279982	7.37201e-05	0.000324369
	石膏、水泥制品及类似制品	53	4.60753e-06	6.81235e-05	1.39677e-06	9.72719e-05	0.000185706	0.00122833	0.000134505	5.72286e-05	0.000789324	0.00242223	0.0185692	3.765e-08	1.30089e-06	0	1.51542e-05	4.69814e-06	3.0831e-05	1.97684e-05	3.42837e-08	8.01043e-10	2.18494e-06	4.87413e-05	9.45782e-05	1.6696e-05	5.84362e-09	0.000254748	6.3317e-06	4.45615e-06	8.04364e-05	6.32337e-06	1.99558e-05	1.13323e-05	7.12459e-05	4.48789e-05	3.09102e-05	3.04189e-06	2.9893e-06	0.000180501	3.35322e-05	3.58797e-07	3.59374e-05	4.43458e-05	6.63529e-05	2.96891e-06	1.83831e-05	2.19677e-05	1.18584e-06
	砖瓦、石材等建筑材料	54	1.1457e-05	0.000138451	1.15828e-05	0.00107674	0.000485489	0.0008676	0.00013087	0.00152469	0.000855449	0.00272995	0.00392951	1.00635e-05	4.3821e-05	7.44194e-06	1.66403e-06	9.53439e-06	3.70399e-05	1.92139e-05	4.64348e-06	0	5.11433e-06	2.56936e-05	7.66589e-05	1.39985e-05	6.9201e-07	1.02949e-05	3.74829e-07	6.50674e-05	3.33454e-06	0.000170007	6.64272e-06	2.10039e-05	1.04157e-05	0.000132822	0.00184882	0.000112106	3.57237e-06	0.000768703	5.08482e-05	5.50101e-05	0.000674997	9.54007e-05	1.7518e-05	0.000592178	0.000133365	4.17719e-05	1.54159e-05
	玻璃和玻璃制品	55	4.1506e-06	0.000270012	1.41445e-06	0.000156793	0.000482498	0.000327113	0.000182682	3.42314e-05	0.000165495	3.8383e-06	0.000133557	0.000207545	0.000181426	0.000149498	7.39606e-05	0.00016449	0.00038126	0.00032827	0.00225227	0.00276189	0.00580194	0.00360302	0.0331745	0.0147729	8.14918e-06	3.25832e-05	2.66802e-06	4.67949e-06	1.49576e-05	0.00104998	8.03351e-05	0.000224641	5.88415e-06	0.000273512	0.0133526	2.88571e-05	0.000225803	0.002941	6.94119e-05	8.17255e-06	0.000315519	0.000389008	0.00177273	0.000446732	0.00230716	0.00105096	0.0011966
	陶瓷制品	56	9.02223e-06	0.000107949	2.00235e-06	0.000284963	0.000106416	1.94739e-06	2.75311e-07	5.72128e-06	0.000246775	0.000173879	0.00041399	4.11626e-06	3.3961e-06	1.64964e-05	1.26696e-06	8.44218e-06	8.84971e-06	0.000245851	1.47723e-06	1.89645e-06	6.13934e-06	1.48789e-06	0.0015953	0.000814756	7.5747e-08	2.54411e-05	7.39767e-06	3.22815e-07	1.72868e-07	2.09545e-08	1.39086e-06	3.37528e-10	0	9.55625e-07	2.81773e-05	1.62377e-05	4.25373e-09	0.000339117	2.55947e-06	8.80475e-07	6.04619e-06	7.26071e-05	2.93504e-06	2.05667e-06	3.29021e-05	6.78182e-05	0.00291371
	耐火材料制品	57	5.89576e-06	0.000403842	9.29453e-07	2.24544e-05	0.000107149	3.25266e-05	3.27468e-05	0.000312337	0.000386022	0.000710419	0.000877924	2.51521e-05	7.72638e-05	2.10512e-05	7.81195e-06	7.79625e-05	9.52171e-05	6.53406e-06	3.6488e-06	2.7928e-08	1.42337e-05	0.000138901	1.56086e-05	4.98246e-07	6.67187e-08	7.45521e-08	1.12824e-06	1.53896e-05	0.000431964	6.99638e-05	3.04419e-05	0.000972071	7.22888e-05	0.000209787	1.08674e-05	0.000931396	2.60959e-05	1.46369e-05	4.86038e-05	0.0519243	0.000236507	0.000117647	2.1855e-05	0.00130425	4.85671e-05	0.001003	6.82383e-06
	石墨及其他非金属矿物制品	58	1.07526e-05	0.000446527	1.96813e-06	5.97389e-05	8.48524e-05	0.000258395	0.000217236	0.000597356	0.00331588	0.00230853	0.00032712	5.57115e-06	7.71576e-06	4.04822e-06	3.86554e-06	5.04136e-07	1.9079e-06	1.44627e-06	1.04788e-06	1.52694e-06	1.17211e-05	2.65527e-05	1.8321e-06	3.24725e-06	1.45017e-05	0.000673405	2.56114e-06	1.2831e-06	5.39723e-06	4.08622e-05	4.06619e-05	0.000480582	5.18211e-05	0.00118898	0.000272645	1.65014e-05	7.82361e-05	0.00101545	2.41688e-05	1.05882e-06	0.00276189	0.000159085	6.89648e-05	0.00317661	0.00385805	0.00219036	0.00030732
	钢	59	0	0	0	0	0	0.00318288	0.0011323	0.00299591	0.00551989	0.00034751	0.000334843	0	0	0	0	0	0	0	0	0	0	0	0	0	0	0	0	0	0	0	0	0	0	0	0	0	0	0.00653552	0	5.43753e-05	0.000286266	0.000160121	5.60043e-05	0.00316439	0.000356295	2.53647e-05	0.0003175
	钢压延产品	60	3.00575e-06	0.000190393	4.49861e-06	0.000126424	5.53504e-06	0.0400952	0.0370878	0.00899194	0.00961809	0.00618034	0.0551858	2.29005e-05	4.49137e-05	9.07811e-05	0.000227413	9.87596e-05	0.000187402	0.000168547	1.29245e-05	2.6754e-05	0.000989992	0.000190203	0.000256762	0.00015949	4.57356e-06	0.000132386	1.09504e-05	0.000303828	0.000229726	0.00125919	2.36201e-05	0.00051126	0.000268432	0.000891932	0.0270355	0.000655896	0.000385347	0.00844576	0.000117256	0.00038951	0.000829681	0.00250272	0.000388951	0.000529856	0.000647795	0.000547835	0.000165947
	铁及铁合金产品	61	2.93259e-08	0	0	0	8.84351e-06	2.64032e-06	3.098e-06	8.14997e-05	0.000129939	3.41311e-06	5.25526e-05	0	0	0	0	0	0	0	0	0	0	0	0	0	0	0	0	0	0	0	0	0	0	0	0	0	0	0.000119969	0	0	0.000138208	0	0	0	0.000235389	8.70518e-05	0.000165908
	有色金属及其合金	62	9.72448e-08	4.39437e-07	2.86537e-10	2.6214e-08	1.89072e-05	0.000235895	6.33295e-06	0.000116358	0.00829901	2.93669e-05	0.00684753	0	5.66983e-06	3.76741e-06	9.71142e-06	1.14942e-05	2.89678e-08	5.94229e-08	1.33398e-07	0	6.96625e-07	1.4412e-05	1.92474e-05	6.03033e-06	5.90073e-06	5.21039e-05	1.60594e-06	5.84733e-06	0.000140114	0.000204267	5.38667e-07	0.000262634	0.000543934	0.000593647	0.00148307	0.000412085	0.0044088	0.0821679	2.41394e-05	7.82815e-06	0.00430977	0.00018184	4.14511e-05	0.000152019	0.000397153	0.0154536	0.000343644
	有色金属压延加工品	63	0	9.97331e-06	0	0	0	0.000151543	6.85184e-06	8.20748e-05	7.28556e-05	3.56512e-06	3.70308e-05	1.81742e-05	0	8.20748e-08	8.4775e-05	1.20928e-07	4.33768e-07	0	9.78624e-07	5.20935e-07	4.94816e-06	0.000165491	4.85075e-05	5.09969e-05	0.000307452	1.73015e-06	7.03914e-05	4.65094e-06	0	0.000635262	5.67003e-07	0.000689777	1.42446e-05	0.000257615	0.00233613	0.000596641	0.00794155	0.0673578	5.97947e-06	1.65006e-07	0.000534457	1.60881e-05	3.20718e-05	0.000842729	0.00413633	0.00995604	8.72999e-05
	金属制品	64	0.000140583	0.00335595	2.00405e-05	0.00093693	0.00443747	0.0199779	0.00511178	0.0201301	0.0279613	0.0263251	0.0326945	0.000961664	0.000333039	0.0003761	0.000222185	0.000776924	0.000944234	0.00118117	0.00405318	0.00441931	0.0045808	0.00591127	0.00599126	0.0131478	0.00108786	0.000401721	0.000584317	0.000506587	0.000751228	0.00150246	0.00234811	0.00141888	0.00158243	0.0272212	0.0508469	0.00423537	0.00553155	0.01142	0.00043658	0.00133288	0.0033075	0.00369521	0.00563855	0.0147588	0.00136557	0.00479785	0.00544754
	锅炉及原动设备	65	1.26446e-08	1.46281e-05	0	6.08708e-07	0.000292593	0.000104628	0.000143637	0.00058635	0.0019653	0.00142946	0.00124615	5.37291e-05	0.00033789	0.0001178	7.42467e-05	5.0639e-05	6.32469e-05	4.60517e-05	5.20645e-06	4.36805e-05	4.96426e-06	1.97292e-05	2.45473e-05	1.80551e-05	0	0.000108479	4.33516e-06	0.00011088	0.000383105	2.4331e-06	3.76074e-07	3.18291e-05	7.17754e-06	5.80104e-05	4.04752e-06	0.000145977	2.34594e-05	2.25991e-05	2.92178e-05	7.85131e-05	0.000123064	0.00029062	0.000182949	1.83885e-05	7.37172e-05	6.16395e-05	1.70555e-05
	金属加工机械	66	0	8.46835e-06	0	0	7.33579e-06	0.000240232	4.75909e-05	4.95126e-05	0.00089105	0.00139068	0.000241855	8.79963e-06	1.34377e-05	2.57292e-05	8.13127e-05	9.16465e-06	4.43035e-05	1.96978e-06	1.99629e-05	2.63006e-06	1.59636e-05	1.4245e-05	7.13616e-06	7.58526e-06	6.6739e-05	9.74866e-06	7.15253e-05	6.34574e-06	0.000272811	1.72105e-05	9.76659e-05	0.000176941	2.78412e-05	7.71301e-05	8.25132e-05	0.000134046	0.000349876	0.000271738	1.49454e-06	0.000775956	5.2093e-05	0.000192953	0.000116727	3.79289e-06	0.000257196	0.000157391	0.000112143
	物料搬运设备	67	0	0	0	0	0	0.00138262	0.00112335	0.00626077	0.00273389	0.00716946	0.00155215	3.27678e-05	3.9348e-05	1.88479e-05	9.01458e-05	1.75604e-05	2.37779e-05	4.30143e-05	4.46482e-05	1.23175e-05	0.000183691	0.000902225	3.69639e-05	3.66092e-05	3.7525e-05	3.9907e-05	4.67356e-09	1.47562e-06	5.08825e-05	9.48167e-06	3.99199e-08	1.3056e-06	9.48806e-05	0.00040295	0.000118396	9.81948e-05	2.30357e-05	2.86587e-05	4.05136e-05	0.00230791	0.000116025	0.000347152	0.000203897	6.6737e-05	2.4227e-05	4.26938e-05	2.38326e-05
	泵、阀门、压缩机及类似机械	68	5.10452e-06	5.58267e-05	1.18807e-07	7.63151e-06	4.69164e-05	0.00129027	0.00105436	0.0021415	0.003437	0.00265027	0.00795492	3.23103e-06	0.000139109	8.14389e-05	0.000472635	3.61427e-05	0.000233609	0.000173244	6.04557e-05	7.88819e-05	0.00166382	0.000248543	0.000556171	0.000266465	9.30223e-05	0.000212949	4.91356e-05	6.65775e-05	0.000191862	6.78156e-05	2.45416e-05	0.00059663	4.48864e-05	0.000242899	3.78441e-05	0.00113048	0.000127639	0.000210854	0.00120516	0.00200463	0.00145738	0.00212024	0.00165696	0.000554133	0.000740225	0.000954663	0.000455657
	文化、办公用机械	69	5.05688e-07	1.14119e-05	6.70499e-09	3.09391e-07	0.000121352	4.52952e-05	1.20157e-05	8.55268e-05	1.87601e-05	1.90226e-05	9.96595e-05	1.51968e-05	3.13882e-06	1.0884e-06	1.42194e-06	1.18984e-05	9.57735e-06	1.71298e-05	3.09778e-06	7.83613e-06	3.48275e-05	1.81204e-05	1.58239e-05	1.4007e-05	8.93306e-06	4.29019e-06	1.96674e-05	1.28947e-05	1.30197e-05	1.93009e-05	1.1808e-05	2.55142e-05	1.77652e-05	3.3284e-05	2.29278e-05	5.77037e-05	5.62348e-05	5.12587e-05	2.71749e-05	9.46123e-06	1.09599e-05	6.39429e-06	3.19816e-05	9.90424e-06	3.61472e-07	1.64432e-05	1.22838e-05
	通用设备	70	6.94978e-06	0.000391389	1.46404e-06	0.000392204	0.000843127	0.0161617	0.00953403	0.0126396	0.0218858	0.011877	0.00147813	0.000572808	0.000627265	0.000488765	0.00152326	0.000437027	0.000262289	0.00245599	0.000680678	0.000602587	0.00134861	0.00157559	0.00122499	0.00197133	0.00125788	0.00220225	0.00108866	0.00227073	0.00177904	0.00122688	0.00117004	0.000997265	0.00228501	0.00904258	0.00449593	0.00130483	0.00193491	0.00296588	0.00242625	0.0193897	0.00835727	0.0185483	0.00158814	0.00107945	0.0030429	0.00122967	0.00204558
	采矿、冶金、建筑专用设备	71	0	0	2.37025e-11	0	0	0.019179	0.0150652	0.0216662	0.0343035	0.0316328	0.0809988	0.000163805	5.72767e-05	0	8.94685e-07	2.52103e-05	0.000171284	3.9393e-05	4.48351e-06	3.15206e-07	0	1.87153e-05	0	1.02756e-06	5.81904e-06	7.61398e-05	1.64499e-05	1.10098e-05	0.00106575	6.0557e-05	0.000128885	7.46573e-05	0.000169084	0.000177722	3.41192e-05	7.21939e-07	2.13677e-06	3.69492e-06	7.58722e-05	0.00188035	5.85824e-05	7.74825e-05	4.66693e-07	5.43387e-06	1.47044e-05	1.04244e-05	8.97846e-05
	化工、木材、非金属加工专用设备	72	0	0	0	0	0	5.59571e-05	0.00020986	0.000107286	2.26329e-05	0.000247085	0.00019802	0	0	0	0	0	0	0.000307262	2.14027e-06	9.22837e-06	1.60867e-06	1.97499e-05	5.83002e-06	3.13109e-05	2.3303e-07	0	0	0	0	0	0	0	0	0.00262667	0.0021745	0.000997756	0.000226254	0.000381203	0.00137182	0.000374085	0.00453375	0.00793348	0.000203681	0.000165025	0.00508916	0.000313001	0.000139546
	农、林、牧、渔专用机械	73	0.00877977	0.0171365	0.00140047	0.00656232	0.00346233	6.66102e-07	0.0001001	7.59049e-06	0	9.17645e-06	7.39249e-06	0	0	0	0	0	0	0.000441005	2.00659e-06	1.14113e-07	0	4.06889e-05	0	4.43177e-05	0	0	0	0	0	0	0	0	0	0.00109429	2.8848e-06	0	0	0	0	0	0	2.17591e-05	0.000147875	0	0	0	0
	其他专用设备	74	1.09644e-06	6.93959e-05	1.37134e-07	4.20537e-05	0.00195533	0.00043087	0.0138364	0.00160519	0.00280746	0.00975822	0.00211779	0.000193199	0.000695211	0.000362901	0.000177608	0.000483996	0.00016839	0.00163387	0.000393788	0.000746678	0.00167991	0.000711008	0.00367113	0.0042295	0.00163007	0.00401095	0.00619349	0.00407479	0.00245246	0.000888039	0.00556166	0.0031464	0.0050133	0.000760169	0.00102007	0.00491004	0.0125743	0.00136204	0.000919729	0.000452791	0.000282336	0.000721242	0.00252647	0.000246439	0.000253974	0.000286647	0.0023326
	汽车整车	75	0	0	0	0	0	0.000182828	3.45399e-05	0.000232729	0.00243067	0.00205367	0.000812919	0	0	0	0	0	0	0	0	4.96324e-05	0	6.76718e-06	1.28482e-05	9.15055e-08	0	0	0	0	9.72107e-06	0	0	0	2.4389e-05	0	0	3.81612e-07	0	0	0.000143108	0	0.000227985	0	5.62836e-06	0	0	2.41471e-06	0
	汽车零部件及配件	76	0.000248616	0.00272061	0.000284607	0.00135469	0.0037509	0.000450547	0.000745773	0.00199258	0.00356496	0.00758951	0.00415014	2.66149e-05	2.91926e-05	1.55163e-05	4.08332e-05	0.000177974	0.000118158	0.000169626	0.000132333	0.000289782	0.000112345	8.21614e-05	0.000105054	7.52262e-05	0.000252256	3.28678e-05	5.69865e-05	6.44569e-05	4.19085e-05	5.00738e-05	6.38482e-05	5.64264e-05	0.0002454	9.17346e-05	7.88856e-05	0.000133521	0.000161558	0.000272543	0.000146048	0.00025382	7.92773e-05	7.61799e-05	8.34036e-05	0.000115676	3.0013e-05	0.000230621	6.41675e-05
	铁路运输和城市轨道交通设备	77	0	0	0	0	0	4.67709e-05	5.05676e-08	0.000168625	0.000376152	1.35204e-05	7.19649e-07	0	0	0	0	0	0	0	1.67076e-08	0	0	0	0	0	0	0	0	0	0	0	0	0	0	0	0	0	0	0	1.42946e-06	3.28072e-05	7.30639e-07	2.95207e-06	6.99458e-05	0	2.19022e-08	4.52162e-07	0
	船舶及相关装置	78	0	0	0	0.00586693	0	0	5.6704e-08	0	0	2.44488e-05	1.52626e-08	0	0	0	0	0	0	0	0	0	0	9.12412e-07	0	0	0	0	0	0	0	0	0	0	0	0	0	0	0	0	1.00527e-06	0	0	0	0	0	0	0	0
	其他交通运输设备	79	2.74695e-05	0.0004867	2.81211e-05	0.00014613	0.000965239	5.61147e-05	7.71247e-05	1.08498e-05	0.000219609	0.000103094	2.32556e-05	7.60717e-07	1.26451e-06	5.85201e-07	1.25853e-06	1.31699e-06	2.80086e-06	1.59915e-06	9.14703e-07	2.30602e-06	1.0585e-06	2.87611e-06	1.91201e-06	9.55501e-07	6.77793e-07	5.3672e-08	1.56459e-08	3.30304e-08	6.88243e-07	8.93329e-08	1.17381e-05	8.25637e-09	1.27136e-06	3.93045e-06	1.19849e-07	2.54709e-07	1.1501e-05	6.47985e-05	8.11605e-06	6.13237e-07	4.50348e-05	7.48211e-07	1.55474e-06	7.43493e-07	3.41653e-07	1.83813e-06	8.79485e-07
	电机	80	1.60384e-06	7.46852e-05	2.77674e-06	1.75672e-05	0.000135626	0.000165684	0.000172793	0.000242775	0.00314802	0.00322917	0.000417828	2.079e-05	0.000285424	4.68698e-06	3.76136e-05	6.21715e-06	2.11361e-05	0.000188221	3.80329e-05	3.34127e-05	4.29728e-05	0.000161608	0.000155497	4.89464e-05	5.19134e-05	5.33746e-05	8.31791e-05	7.90583e-05	2.894e-05	9.33542e-05	0.000222677	7.85061e-06	1.86928e-05	0.000256781	0.000289878	0.000245519	7.6591e-05	0.00100238	0.00027926	0.000166662	0.000275453	0.000250989	8.07576e-06	0.000187968	8.79564e-05	0.000425296	1.21913e-05
	输配电及控制设备	81	4.21556e-07	2.86336e-05	7.50128e-08	2.23115e-06	2.00072e-05	0.000603695	0.000538725	0.00169321	0.00557731	0.00455553	0.00178593	1.62878e-05	0.000162759	0.000102534	0.000151823	1.72666e-05	3.19203e-05	0.00101452	8.36746e-05	4.73298e-05	1.94795e-05	0.000122232	9.87281e-05	8.25484e-05	0.00017449	0.000219139	5.06215e-05	4.61186e-05	6.33803e-05	0.000348861	0.000135032	3.59897e-05	6.13294e-05	0.000568396	2.10354e-05	0.000466477	0.00040787	0.000834355	8.10795e-05	0.000196863	0.000346389	0.000460509	1.8169e-05	0.000119054	0.000214929	0.000521453	0.000127438
	电线、电缆、光缆及电工器材	82	8.4124e-07	9.9165e-05	2.49014e-07	5.42621e-06	2.66029e-05	0.0036248	0.00240568	0.00107787	0.00232716	0.00182758	0.00229019	1.42005e-05	0.000113349	1.5931e-05	8.89381e-05	4.95388e-05	1.84754e-05	4.76324e-05	0.000111208	1.25057e-05	0.000320241	6.86715e-05	5.25864e-05	6.54658e-05	2.49608e-06	0.000209115	0.000210463	0.000115881	9.18619e-05	0.000109645	6.12229e-05	0.000172374	3.69951e-05	9.85295e-05	7.25279e-05	0.000198435	5.80233e-05	0.000951885	0.000497105	0.000243679	0.000201424	0.000412563	6.09016e-05	6.26547e-05	0.000210461	0.000175006	0.000101649
	电池	83	0	0	0	0	0	8.84495e-05	9.92099e-05	3.57528e-05	0.000229219	0.000218967	0.00133704	1.69504e-07	5.33696e-07	7.98321e-07	1.87891e-05	7.22913e-07	5.55438e-05	3.64564e-05	3.36932e-06	4.18471e-06	1.79502e-06	8.34538e-06	2.6296e-06	1.25677e-05	3.30047e-06	5.14789e-06	2.06849e-05	3.15454e-05	2.60267e-05	5.88797e-06	1.185e-05	3.09577e-07	3.5602e-07	1.47895e-05	1.79442e-06	3.0312e-06	1.32733e-05	0.000556292	0.000148122	0	1.42607e-05	8.42494e-07	3.32398e-07	3.5199e-05	4.28492e-06	0.00430368	3.15018e-07
	家用器具	84	4.91198e-06	0.000417155	5.4872e-07	0.000255101	0.00173888	0.000507249	0.000170428	1.25733e-05	0.000209682	0.000100793	0.000409669	3.88478e-06	3.70104e-06	5.01616e-06	3.67565e-06	2.0245e-06	1.11778e-05	0.000224348	2.34706e-05	1.39677e-05	0.000157475	1.32179e-05	2.11496e-05	5.09978e-05	2.82796e-05	1.37807e-06	2.84643e-07	0.000111817	1.01623e-06	1.25151e-05	0.000390314	2.07689e-07	1.33948e-06	7.69187e-06	0.000557469	3.77412e-06	1.18704e-05	4.41367e-05	3.51484e-05	6.62544e-06	4.40727e-05	4.24268e-06	3.58767e-06	1.34277e-05	3.07389e-06	8.82706e-06	0.00106442
	其他电气机械和器材	85	1.07609e-06	0.000232839	6.47431e-07	3.84278e-05	8.24874e-05	0.000259614	7.72338e-05	0.000480229	0.00062162	0.00131597	0.000163295	6.3513e-06	8.52707e-05	8.97593e-06	5.45377e-05	1.81061e-05	4.86664e-05	0.000370636	6.36622e-05	1.55611e-05	0.00011564	7.86028e-05	0.000149835	5.36944e-05	0.00027932	3.6835e-05	6.42261e-05	4.19153e-05	9.57199e-05	0.000149761	0.000187294	5.09753e-05	6.33466e-05	0.000190008	0.000154695	0.000256624	0.000542679	0.000440895	0.000336574	8.13721e-05	0.000381805	0.000110252	0.000109199	4.77334e-05	0.000114548	0.000122143	0.00159304
	计算机	86	2.64521e-07	0.000150767	3.25979e-07	4.28406e-06	0.000410362	0.000193572	0.000243056	0.000253354	0.000354825	0.000298834	0.000822899	1.75794e-05	2.18769e-05	9.70726e-06	3.6616e-05	1.8698e-05	5.66308e-05	6.19956e-05	4.2032e-05	3.3919e-05	0.000102374	8.77811e-05	5.66893e-05	8.0248e-05	2.84011e-05	3.354e-05	2.49375e-05	3.84089e-05	5.3701e-05	0.000101519	9.57512e-05	6.99969e-05	9.90317e-05	0.000127108	5.11627e-05	7.44186e-05	0.000838998	0.000119615	0.00052877	3.17503e-05	0.000408633	6.90618e-05	5.83787e-05	4.26072e-05	2.28821e-05	8.83992e-05	6.47736e-05
	通信设备	87	0	8.81489e-06	1.4406e-06	9.80421e-05	1.93857e-05	0.000101176	8.56406e-06	3.35779e-05	0.000222945	0.000213227	0.000259489	6.60267e-06	5.03031e-06	3.59819e-06	3.13551e-06	9.51478e-07	1.25084e-06	2.03789e-08	1.77836e-06	1.62854e-07	7.05149e-07	3.22822e-06	2.10764e-06	1.15865e-05	2.35058e-05	2.6171e-07	1.43176e-05	7.03475e-07	3.63887e-06	7.91858e-05	1.69334e-06	2.25215e-06	1.89581e-07	3.61075e-06	7.61062e-05	6.60134e-07	9.60731e-07	4.35642e-06	2.60281e-05	3.71995e-05	1.54162e-05	4.69577e-06	6.48068e-07	6.55811e-08	7.00799e-06	3.94013e-06	1.45048e-07
	广播电视设备和雷达及配套设备	88	0	0	0	0	0	5.32073e-07	2.21913e-05	5.16266e-07	6.67095e-05	4.77761e-11	1.88861e-06	0	0	0	2.67052e-07	0	4.73326e-07	0	0	0	0	8.16275e-09	7.17833e-08	0	6.44254e-10	0	0	0	0	0	0	0	0	0	0	0	0	0	0	0	0	0	0	0	0	0	0
	视听设备	89	0	0	0	0	0	1.67099e-05	3.96809e-06	9.01364e-06	1.73952e-05	1.44862e-06	3.47801e-05	1.67173e-07	2.61134e-06	1.28602e-07	6.08739e-07	4.4865e-07	6.12938e-07	2.64909e-07	5.27187e-08	1.37815e-07	6.3259e-08	1.40503e-07	1.50572e-06	2.98264e-07	6.65122e-07	0	0	0	0	0	0	0	0	0	0	4.55523e-07	1.74664e-06	1.80618e-05	1.24016e-05	1.71543e-06	2.56636e-07	2.07541e-07	2.11478e-07	3.27031e-07	8.85305e-06	3.52322e-07	1.58833e-07
	电子元器件	90	0	0	0	0	0	0.00246995	9.41969e-05	0.00024396	0.000284821	5.3155e-05	0.000190432	6.0016e-06	1.28079e-05	8.00326e-06	1.64668e-05	1.95041e-05	1.44112e-05	4.47275e-05	1.44263e-05	5.52538e-05	0.000161062	5.23333e-05	3.80504e-05	4.39675e-05	5.09018e-05	4.25669e-05	3.12919e-05	1.92506e-05	3.03485e-05	3.07164e-05	0.00030407	0.000151046	0.000188665	6.34929e-05	0.000112493	0.000972903	0.000211239	0.00931981	2.3998e-05	1.75272e-05	6.29657e-05	0.000266658	0.000116748	3.3901e-05	2.37275e-05	0.00129397	4.31866e-05
	其他电子设备	91	0	0	0	0	0	0.000879141	0.000780541	0.000925443	0.00024542	0.000763199	8.96643e-05	2.08022e-06	2.89353e-06	1.60026e-06	1.04696e-06	7.26598e-05	7.62709e-06	3.2964e-06	1.75952e-05	7.38995e-06	0.00034062	1.95438e-05	7.24121e-06	8.6515e-06	2.61957e-05	4.25349e-05	1.57073e-07	3.31601e-07	3.98475e-07	7.05193e-06	1.50499e-06	4.70902e-06	1.11813e-06	0.000412742	5.21867e-07	2.71321e-06	6.47111e-05	6.76474e-05	0.000811468	1.68274e-05	0.00131066	0.000771338	0.00181009	0.000182224	0.000138161	0.000846723	2.60486e-06
	仪器仪表	92	2.97814e-07	0.000175038	1.569e-06	0.000158825	0.00257441	0.000260007	0.0117309	0.000233211	0.00124118	0.000214247	0.0123079	2.15962e-05	5.77248e-05	4.52447e-05	0.000168223	2.80975e-05	0.000544253	4.30285e-05	4.10169e-05	0.000383305	5.42414e-05	0.000222224	0.000228903	7.11408e-05	0.000111152	2.85425e-05	4.59655e-06	0.000266452	0.000115221	2.85019e-05	8.44342e-06	1.96898e-05	1.36743e-05	0.000402503	1.59428e-05	0.000318266	3.88696e-05	0.000209264	0.00164711	0.00155239	0.000476668	0.00137693	0.000536949	0.000105505	0.000449509	0.000381597	0.000704581
	其他制造产品	93	2.26153e-05	0.0012249	1.72562e-05	0.000387101	0.000659852	0.00178321	0.000176828	9.2675e-05	0.000276647	1.46084e-05	0.00437092	5.52067e-07	7.05577e-05	9.22593e-05	1.97868e-06	1.34101e-05	6.90596e-06	3.90765e-05	3.74427e-05	0.00020288	6.77165e-05	6.74759e-05	6.09206e-05	0.000254177	2.2992e-05	6.40992e-05	3.81095e-06	7.79007e-06	0.000428852	0.000177203	0.00423563	0.00451688	0.00132566	7.39313e-05	0.000127067	0.000138569	0.00126121	0.0027938	0.000254776	3.40755e-05	8.1913e-05	8.71627e-05	7.77395e-07	3.93216e-05	3.49612e-05	0.000190876	7.42378e-05
	废弃资源和废旧材料回收加工品	94	1.12657e-06	4.33008e-08	4.63194e-07	3.3911e-06	4.42029e-05	0.000217037	3.34778e-05	6.66976e-05	1.34617e-06	0.000419619	2.2662e-06	2.19842e-06	0.0012778	5.31198e-05	0.000149036	9.56996e-07	1.56444e-06	1.90521e-06	1.07972e-06	9.38207e-07	1.66242e-06	1.74906e-06	5.25947e-06	1.94635e-06	9.6868e-11	1.84991e-05	4.4419e-05	2.47069e-05	3.19635e-05	2.25026e-05	2.36672e-05	0.000256492	2.34985e-06	8.57183e-05	3.66946e-05	0.0554828	1.21082e-05	0.000318144	6.10244e-06	0.000193724	0.000543882	0.00011023	3.41441e-06	0.00233713	0.00162388	0.000956433	3.51177e-06
	金属制品、机械和设备修理服务	95	1.1038e-06	9.81282e-06	1.77124e-07	0.00116584	0.00319973	0.000615329	0.00142524	0.000758497	0.0022321	0.00198558	0.00343402	0.000288703	0.000520864	0.000197474	0.000440479	0.000261032	6.41321e-06	0.000176528	0.000750796	0.000188666	0.000478423	0.000408926	0.000205848	0.000428229	0.000107766	0.000648218	0.000396754	0.00023698	0.000248049	0.000373917	0.000274052	0.000346684	0.000863835	0.000666996	0.000681912	0.000622235	0.000417177	0.0004593	0.000507855	0.00033638	0.000766171	0.000705141	0.000727538	0.000641238	0.000543762	0.000702057	0.000654327
	电力、热力生产和供应	96	0.015758	0.00772607	0.00193179	0.00602996	0.00551725	0.0395642	0.0452318	0.100633	0.0930371	0.0760566	0.0337	0.00840769	0.00904313	0.00585224	0.0216918	0.0049049	0.00516302	0.00881801	0.00897486	0.00702692	0.0169034	0.0119596	0.00921725	0.00875403	0.00472559	0.0226571	0.00839796	0.0150901	0.0200423	0.00710287	0.00785821	0.00284327	0.0119097	0.0232411	0.0131829	0.0321114	0.00782538	0.0103063	0.0146414	0.0266198	0.129903	0.0422631	0.0216412	0.0139264	0.0279959	0.0218684	0.0102373
	燃气生产和供应	97	2.75299e-06	1.62974e-05	8.53702e-07	3.8548e-05	7.4376e-05	1.66725e-05	0.000114186	9.93127e-06	4.34491e-06	3.82132e-05	0	3.18061e-05	8.11083e-06	8.20147e-06	8.02807e-05	3.64095e-06	3.73592e-06	0.000224288	2.22575e-05	2.8783e-08	0	7.60431e-05	2.15721e-06	0	2.19725e-06	3.31442e-07	8.70014e-06	4.0856e-05	0.00010607	2.65942e-06	4.82178e-07	4.75714e-05	5.94649e-05	8.46886e-06	1.17374e-06	0.000112395	1.02521e-05	4.60687e-05	0.000946959	0.000593647	0.00464783	0.00152913	1.04646e-06	2.22504e-05	1.39984e-08	0.000373027	0.00197002
	水的生产和供应	98	1.82478e-06	0.000349381	1.06909e-06	2.97996e-05	0.000573038	0.000477288	0.000200582	0.00154818	0.000809271	0.000919833	0.00181953	0.000386457	0.000272131	7.49222e-05	0.000218254	0.000224838	0.000469521	0.000734402	0.0003796	0.000426659	0.000836564	0.00111712	0.00161287	0.00281994	0.000112467	0.000483281	0.000307003	0.000683961	0.000308246	0.000297521	0.000232382	0.000345486	0.000312998	0.000688634	0.000327826	0.000923011	0.000481025	0.000313829	7.8369e-05	0.00036843	0.00101262	0.0011121	0.000911585	0.000539467	0.000401958	0.000697608	0.000218091
	房屋建筑	99	5.1442e-05	0.000245948	4.02117e-06	9.35709e-05	0.000550903	0	0	0	0	0	0	0	0	0	0	0	0	0	0	0	0	0	0	0	0	0	0	0	0	0	0	0	0	0	0	0	0	0	0	0	0	0	0	0	0	0	0
	土木工程建筑	100	1.93697e-05	9.26083e-05	1.51411e-06	3.52328e-05	0.000207434	0	0	0	0	0	0	0	0	0	0	0	0	0	0	0	0	0	0	0	0	0	0	0	0	0	0	0	0	0	0	0	0	0	0	0	0	0	0	0	0	0	0
	建筑安装	101	0	0	0	0	0	0	0	0	0	0	0	0	0	0	0	0	0	0	0	0	0	0	0	0	0	0	0	0	0	0	0	0	0	0	0	0	0	0	0	0	0	0	0	0	0	0	0
	建筑装饰、装修和其他建筑服务	102	0	0	0	0	0	0.00258103	0.0016007	0.00125791	0.00353214	0.00381144	0.00260746	0.000360422	0.000425824	0.000329327	0.000986392	0.000554819	0.000666289	0.00125932	0.000644204	0.000806315	0.00137384	0.0015744	0.00209106	0.0011944	0.00327965	0.000642588	0.00048563	0.00207975	0.000667174	0.00106228	0.00140646	0.000504437	0.00183443	0.00150812	0.00202205	0.00160891	0.00185674	0.00189544	0.00138666	0.000807832	0.00155372	0.00116539	0.00219979	0.00084219	0.00136506	0.0012367	0.000910083
	批发和零售	103	0.00978938	0.0135745	0.020961	0.0168582	0.0304792	0.0138501	0.008788	0.0138075	0.0184278	0.0191131	0.0238328	0.0260909	0.0372974	0.0315388	0.0275038	0.0709727	0.0444451	0.0364712	0.0551029	0.0581592	0.0485005	0.0555263	0.0591782	0.0671116	0.0471615	0.0324723	0.0505978	0.0334489	0.0540442	0.0482499	0.0634095	0.0856393	0.0829491	0.0222524	0.0302447	0.0210709	0.033371	0.0476566	0.0111687	0.0160726	0.0179659	0.0276104	0.0164955	0.0317216	0.0175679	0.0321792	0.0574285
	铁路运输业	104	0.00121393	0.00240088	0.00209584	0.00119836	0.00378703	0.00669491	0.00127285	0.00971299	0.00427276	0.00461607	0.00124267	0.00397534	0.00254565	0.00146299	0.000842791	0.0113858	0.00153951	0.004576	0.00196492	0.0107887	0.00400868	0.00425831	0.00259042	0.00241299	0.000374172	0.000853634	0.00740233	0.00262956	0.00086235	0.00118863	0.00109462	0.00257877	0.00102042	0.00261713	0.00124331	0.00224105	0.0011644	0.00145569	0.000965556	0.00804756	0.0035642	0.0111107	0.00263011	0.00231296	0.00270259	0.00249659	0.00206665
	道路运输业	105	0.00403171	0.00973323	0.00594705	0.00773145	0.0210352	0.0101141	0.00368411	0.0139678	0.016722	0.0280956	0.0134021	0.0158264	0.0135158	0.0131021	0.0159658	0.0192513	0.0209143	0.0194522	0.0203964	0.0284928	0.022668	0.021794	0.0182073	0.0292653	0.00972104	0.0108777	0.0135802	0.0160806	0.0116234	0.0118781	0.012842	0.0138714	0.0155753	0.023894	0.0171052	0.0232296	0.0192513	0.0125009	0.00378705	0.0150986	0.0138983	0.0138854	0.0143687	0.0251628	0.0114307	0.0234083	0.020372
	水上运输业	106	0.000576445	0.0010827	0.00134289	0.00205739	0.00315413	0.00209476	0.000626516	0.00955638	0.00111113	0.00336832	0.0009993	0.00134592	0.00186176	0.00177674	0.00127038	0.00623648	0.0034599	0.00314414	0.00109737	0.00443542	0.00279589	0.00207792	0.00113509	0.00132083	0.000241224	0.00137468	0.00467634	0.00186169	0.00162056	0.00226501	0.00154516	0.0018619	0.00165656	0.00137794	0.00151109	0.00182072	0.000849657	0.00176171	0.00136722	0.00348518	0.00302039	0.00209964	0.00267652	0.00180607	0.00206183	0.00154934	0.0013079
	航空运输业	107	7.21418e-05	0.000966706	2.55143e-05	0.00031428	0.0026488	0.00064168	0.000375767	0.00103231	0.00123081	0.000420208	0.000930837	0.000123784	0.000454905	9.20407e-05	0.000201751	0.000297102	0.000916052	0.00101398	0.000476036	0.000815194	0.000539208	0.00129452	0.000778422	0.000707895	0.0010642	0.000668745	0.000625581	0.000723238	0.000689641	0.000785499	0.00146121	0.000968046	0.0011871	0.000861872	0.00117377	0.000870979	0.00191332	0.00175687	0.00019753	0.000211554	0.000536541	0.000669611	0.000799902	0.0015495	0.000461937	0.00130376	0.0014577
	管道运输业	108	0.000114279	0.000138887	1.71521e-05	0.000114168	0.00018043	0.000211307	0.000706133	0.000694266	0.000531599	0.000339397	0.000478082	7.90348e-06	5.29527e-06	6.31348e-06	2.08868e-05	4.0889e-06	1.09169e-05	3.82949e-05	6.88633e-06	6.38339e-06	1.18983e-05	2.13363e-05	3.46899e-05	9.43234e-06	7.42198e-06	4.85515e-06	9.07156e-06	1.99014e-05	2.61506e-05	9.95336e-06	8.6043e-06	1.28511e-05	2.0381e-05	2.98029e-05	2.02329e-05	2.90896e-05	1.51e-05	2.86998e-05	0.00702262	0.00020427	0.00152773	0.000474716	0.000243623	0.000246961	0.00103937	0.000292955	0.000366074
	多式联运和运输代理	109	0.00123995	0.00099351	0.00163021	0.00121586	0.00187608	0.0019961	0.000398486	0.00280062	0.00260594	0.00411103	0.00103967	0.0040107	0.00312449	0.00272758	0.00305443	0.00483936	0.0056209	0.00486151	0.00276237	0.00371268	0.00330294	0.00331001	0.00313771	0.00387737	0.000629794	0.00233581	0.00380801	0.00229291	0.00233119	0.00209658	0.00329577	0.0031232	0.00211126	0.00473908	0.00428708	0.0035477	0.00267257	0.00250787	0.00119667	0.00271738	0.00294992	0.00516309	0.00152065	0.00213091	0.00209565	0.00185839	0.00287372
	装卸搬运和仓储	110	0.00200944	0.00194742	9.4382e-05	0.00288929	0.000536751	0.000665921	8.68405e-06	0.00186354	0.000797219	0.000808438	0.00018913	0.00403477	0.00109908	0.00118461	0.00276954	0.00067411	0.00348782	0.00292258	0.0042611	0.00165302	0.000974452	0.00332502	0.00130698	0.00230306	0.000630936	0.000542251	0.000530575	0.000473147	0.000342339	0.001063	0.00177699	0.000563532	0.00123292	0.000827912	0.00158155	0.00233075	0.00114346	0.000991116	0.00131114	0.000213089	0.00132695	0.00165656	0.000410937	0.00128286	0.001095	0.00102069	0.00514288
	邮政	111	0.000378218	0.00145966	0.000133876	0.000857457	0.004436	0.000896248	0.00018713	0.000610558	0.000231724	0.000365705	5.17546e-05	0.000110209	0.000199046	0.000158863	0.000222018	9.24138e-05	0.000319655	0.000238565	0.000472839	0.00106979	0.000444949	0.000646562	0.00105973	0.000980928	0.000205254	8.25271e-05	0.000135663	0.000111061	0.000243925	0.000223379	0.000319879	0.000205901	0.00031898	0.00019727	0.000576044	0.000524507	0.000395036	0.000444099	0.000157306	6.03673e-05	0.000252687	0.000302354	0.0001967	0.000371899	6.83643e-05	0.000257253	0.0019899
	住宿	112	3.23472e-05	0.000580746	8.66542e-06	0.000317584	0.0024306	0.0010974	0.000650718	0.00210748	0.00163268	0.00142769	0.00177863	0.00070965	0.00182443	0.000268229	0.000474189	0.000291085	0.000629867	0.00119412	0.00103443	0.00165061	0.00166539	0.00192246	0.00207594	0.000839569	0.00116914	0.000534195	0.000277953	0.000630485	0.000632912	0.00062991	0.000804073	0.000528934	0.000721574	0.000975738	0.000892661	0.000588112	0.00144516	0.000667985	0.000298757	0.000276914	0.000540781	0.000777042	0.00103474	0.00124273	0.000296129	0.00122313	0.00402404
	餐饮	113	9.12534e-05	0.00340724	4.86767e-05	0.000931126	0.0126373	0.00261137	0.000765474	0.0045933	0.00450802	0.00415425	0.0017718	0.00109844	0.00141668	0.000441574	0.00103622	0.000912351	0.00450046	0.00455992	0.00230799	0.00245529	0.00208004	0.00495692	0.00373484	0.00266401	0.00390543	0.00135879	0.00124278	0.00193451	0.00144247	0.00188301	0.00204732	0.00175059	0.00179492	0.00257995	0.00355272	0.00246247	0.00556004	0.00199709	0.000490326	0.000990662	0.00155868	0.00199775	0.00205758	0.00351937	0.000984039	0.00399746	0.00637715
	电信和其他信息传输服务	114	0.000293517	0.00207157	9.8129e-05	0.00229417	0.0140648	0.000614767	0.00087352	0.00323994	0.00129906	0.00121972	0.000837255	0.000327712	0.000682465	0.000134164	0.000682483	0.00042143	0.000913168	0.00154825	0.000539166	0.000937104	0.0010054	0.00128545	0.00123903	0.000972549	0.000820433	0.000667186	0.000708045	0.00077973	0.000870742	0.000689406	0.00120432	0.000676531	0.00128649	0.00115114	0.00112991	0.000969625	0.00189523	0.0012155	0.000159128	0.0003111	0.00105032	0.000638022	0.000746799	0.00137738	0.000397963	0.00127	0.00193273
	软件和信息技术服务	115	3.36237e-07	1.45595e-05	3.10754e-07	1.64053e-07	4.92416e-05	0.00043431	2.31376e-05	0.000404675	0.00117208	0.00118607	0.00249595	0.000251861	0.000228122	0.000147372	4.62617e-05	0.000114582	0.000195532	0.000235178	7.5848e-05	7.6275e-05	0.000111557	0.000133983	0.000205082	0.000243303	1.41117e-05	0.000313026	0.000322574	0.000432228	0.000574076	0.000399055	0.00103346	0.000635795	0.000573143	0.000548373	0.000739614	0.000150015	0.00112842	0.000467035	0.000149177	7.28879e-06	0.000166886	0.000141879	4.40738e-05	6.08118e-05	2.17263e-05	5.84514e-05	5.25462e-05
	货币金融和其他金融服务	116	0.0145876	0.0110207	0.00607053	0.0154645	0.00580428	0.0441357	0.0147919	0.0243624	0.0379975	0.0333426	0.0114529	0.0102015	0.00797993	0.0142677	0.0235942	0.00458288	0.0116337	0.0103635	0.00685452	0.00795445	0.0125181	0.0108936	0.0174592	0.0161834	0.00337494	0.0100991	0.0106804	0.0129287	0.0111273	0.00873819	0.00992284	0.00935006	0.00771122	0.0161221	0.0136623	0.0250186	0.0185019	0.00931841	0.00916073	0.0237683	0.021873	0.0239543	0.0260065	0.0132062	0.0158924	0.0183225	0.0105353
	资本市场服务	117	2.71387e-05	0.000504542	2.80301e-05	0.000632742	0.002687	0.000327997	0.000308927	0.000594411	0.000432271	0.000507223	0.00158232	7.66488e-05	0.000154603	5.75463e-05	0.000109858	0.000141137	0.000175409	0.000252133	0.000144927	0.000180732	0.000302565	0.000291378	0.000426408	0.000241719	0.000155617	0.000165499	0.000209861	0.000223157	0.000233249	0.000186249	0.000283939	0.000200426	0.000175459	0.000334154	0.000333232	0.000305046	0.000346745	0.000373744	0.000697427	8.6059e-05	0.000232691	0.000266253	0.000186826	0.000315968	0.00019282	0.000311845	0.00018421
	保险	118	7.12544e-05	0.00132471	7.35949e-05	0.0016613	0.00705489	0.00264729	0.000811108	0.00156067	0.00113496	0.00133175	0.00769425	0.000201246	0.00040592	0.000151092	0.00028844	0.000370565	0.000460548	0.00130408	0.000380514	0.000474523	0.000794403	0.000765031	0.00111956	0.000634648	0.000408583	0.000434527	0.000551004	0.000585914	0.00061241	0.000489009	0.000745499	0.000526232	0.00046068	0.000877342	0.000874922	0.000800917	0.0009104	0.000981289	0.000328615	0.000225953	0.000610946	0.000699064	0.000490523	0.000829595	0.000506262	0.00081877	0.000483654
	房地产	119	1.76592e-05	8.66119e-06	4.93946e-08	1.95555e-07	0.000111708	0.000238422	0.000185368	9.81478e-05	6.35743e-05	0.000319502	0.000459605	0.00011387	0.000129629	3.32317e-05	7.89211e-05	7.17644e-05	9.41915e-05	0.000982647	0.000291811	9.6899e-05	0.000147043	0.000248271	0.000149331	0.000288741	0.000389606	0.000217257	0.000220435	0.00015402	0.000661517	0.000355648	0.000668483	0.000681481	0.000951356	0.000522611	0.00121818	0.00046447	0.00126149	0.00121792	0.000164437	3.23335e-06	0.000117307	0.000156661	3.86498e-05	0.000337359	2.79573e-05	0.000393367	0.000177103
	租赁	120	0.000106829	0.000118191	2.8762e-05	0.000116896	0.000320782	0.00109396	0.000634006	0.000552616	0.000272302	0.00120771	0.00111524	9.28845e-05	0.000157362	6.28189e-05	0.000553374	0.000134961	0.0001828	0.000362111	8.98774e-05	0.000817888	0.000245336	0.000564685	0.000229519	0.000621188	8.55849e-05	9.24842e-05	0.000280961	0.000186907	0.000221107	0.000306752	0.00131086	0.000298512	0.000262004	0.000490508	0.000542677	0.00144144	0.000408551	0.000473373	6.47893e-05	0.000278498	0.000293496	0.000132934	0.000103834	0.000358596	0.000114833	0.000209774	0.00060579
	商务服务	121	6.64707e-05	0.00101707	2.4626e-05	0.000907399	0.0023506	0.0199712	0.00580314	0.0193469	0.0215622	0.0190066	0.0075626	0.0048145	0.00401532	0.00189126	0.00311433	0.000642489	0.00444708	0.026845	0.00557451	0.0289795	0.0126742	0.0133967	0.0260379	0.0387389	0.0106523	0.00308183	0.00337866	0.00448576	0.00394496	0.00620924	0.0110992	0.00644524	0.00920362	0.00729119	0.00951882	0.00903318	0.010024	0.0271649	0.00563377	0.0047135	0.00567512	0.0124832	0.0062957	0.014541	0.00495499	0.00883903	0.0444174
	研究和试验发展	122	0.000110354	5.81576e-05	3.74841e-05	0.000193709	0.00784629	0.00281223	0.0078582	0.000183265	0.00113455	0.000563755	0.000768344	0.00062725	0.000554969	0.000407439	0.000959795	0.000358988	0.000915943	0.000844648	0.000318647	0.000672025	0.00041542	0.00061081	0.00157553	0.000638194	0.00232742	0.000398161	0.000391448	0.000285229	0.00122255	0.00141732	0.000567472	0.00046674	0.000434856	0.000521012	0.00169191	0.000643691	0.00125385	0.000387372	0.000609309	0.000675443	0.00203802	0.00184273	0.00474859	0.00397814	0.00303195	0.00255166	0.00828011
	专业技术服务	123	0.00317273	0.00690826	0.00217022	0.00226111	0.00559833	0.00526647	0.00586439	0.00362079	0.0162397	0.0102575	0.00740395	0.000453206	0.00153693	0.000942833	8.33067e-05	0.000229487	0.000175602	0.000527619	0.000259255	0.000275794	0.00245209	0.000966976	0.00091811	0.00296787	3.12027e-05	0.000239211	0.00237732	0.000866752	0.00114965	0.00052014	0.00103892	0.000433181	0.0012022	0.00283262	0.00155993	0.00451841	0.00191347	0.00183452	4.05711e-05	0.000179924	0.000430148	0.000854038	0.000911543	0.000306228	0.00117459	0.00149601	0.00106704
	科技推广和应用服务	124	0.00246641	0.00779232	0.000993025	0.00246856	0.00738113	0.000115926	0.000179532	0.000155989	0.00542482	0.00431119	0.0106288	0.000110688	0.000932193	1.11881e-06	7.82612e-06	0.00010955	0.000123436	0.00100479	0.00028698	0.00343737	0.00449659	0.00145733	0.0011041	0.00201015	0.00147196	8.48655e-05	0.000404724	0.000214096	6.16416e-05	0.000822384	0.00225148	0.00030313	0.000600428	0.00110081	0.000214836	0.00101204	0.000247003	0.000159169	0.000260977	7.96136e-06	0.00237987	0.00159553	0.00521148	0.0103344	0.00264067	0.0155027	0.0163359
	水利管理	125	0.00224296	0.00028399	1.11743e-05	0.000742801	0.00409002	2.18168e-05	0.000524587	0.000332378	0.000593352	0.00215223	0	0	0	0	0	0	0	0	0	0	0	0	0	0.00155522	0	0	0	0	0	0	0	0	0	0	0	0.0033471	0	0	1.52481e-05	0.000277047	0.000743052	0.00133611	1.81183e-05	0	0.00025995	0.00588402	2.38202e-05
	生态保护和环境治理	126	2.74073e-05	3.6452e-05	4.61355e-06	1.44926e-05	0.000350567	0.000355719	9.82574e-05	0.000556954	0.00161004	0.00101536	0	6.68776e-05	4.79367e-05	3.19772e-05	0.000862112	7.67088e-05	0.000255642	0.000180748	0.000105137	0.00015744	0.000490745	0.000225105	0.000761964	0.000151054	0.000729697	0.00194092	0.00274075	0.000204973	0.000389706	0.000250459	0.000168902	0.000166736	0.000171413	0.000147505	0.000330938	0.000392043	0.000401943	5.80905e-05	0.000279524	0.00133204	0.00042983	0.00116324	0.00067132	0.000692314	0.00029535	0.000288535	0.000160697
	公共设施及土地管理	127	0	0	0	0	0	4.81787e-05	1.25404e-05	7.46346e-05	8.08103e-05	5.96378e-05	2.87557e-05	2.98668e-05	2.20057e-05	1.18073e-05	1.68644e-05	2.29076e-05	7.92572e-05	7.39877e-05	1.28691e-05	3.64469e-05	3.25572e-05	4.78804e-05	5.01182e-05	3.66357e-05	9.18092e-05	3.20098e-05	2.34562e-05	3.19795e-05	2.58268e-05	2.68974e-05	4.55698e-05	2.90049e-05	2.9983e-05	3.92925e-05	4.69879e-05	3.92346e-05	9.00962e-05	3.22131e-05	9.01618e-06	1.92499e-05	2.57508e-05	3.02573e-05	2.65887e-05	4.43304e-05	1.54673e-05	4.18622e-05	2.45922e-05
	居民服务	128	6.16697e-05	0.000486451	2.69164e-05	0.000640228	0.000838456	0.000235894	0.000460293	7.85298e-05	0.00019322	0.000252563	0	2.94612e-05	2.96598e-05	3.26161e-05	7.05918e-05	2.97373e-05	5.36341e-05	6.19313e-05	4.74613e-05	4.73607e-05	5.33948e-05	7.28657e-05	0.000143059	7.2623e-05	9.19044e-05	4.26588e-05	6.14272e-05	6.57276e-05	9.5283e-05	0.000200882	0.000136547	0.000154687	0.000167864	9.65916e-05	0.000149727	8.84879e-05	0.000134076	5.52851e-05	0.000218957	0.000104814	0.00013789	0.000147448	8.03279e-05	0.00014842	0.000162122	7.48804e-05	0.000142223
	其他服务	129	0.000169217	0.00192972	3.71687e-05	0.00163122	0.0105679	0.00582177	0.00212604	0.00171708	0.00163823	0.00622701	0.00306715	0.00104543	0.00079099	0.000355289	0.00120733	0.000556517	0.00181634	0.00155879	0.00179623	0.00625695	0.00192494	0.00598684	0.00346144	0.0019816	0.00201881	0.000806775	0.00110841	0.000952765	0.000819249	0.00135639	0.00162509	0.00111382	0.00139342	0.00202859	0.00178169	0.00396913	0.0035846	0.00151358	0.000897919	0.00381258	0.00193342	0.00167341	0.00190796	0.0015501	0.00113877	0.0014288	0.0178294
	教育	130	4.38559e-05	0.000239841	1.89378e-05	0.000256752	0.00183723	0.000722803	0.000133497	0.000538925	0.000366862	0.000300397	0.000193338	5.03047e-05	5.80528e-05	2.6255e-05	6.692e-05	8.11173e-05	0.000218335	0.000171607	0.00012851	0.000129745	0.000287473	0.000256333	0.000195765	0.000225048	0.000500813	8.18997e-05	6.17997e-05	0.000122705	0.000161257	0.000102655	0.000224702	0.00016869	0.000160424	0.000176234	0.000278246	0.000209956	0.000394488	0.000177372	7.91399e-05	0.000121082	0.000124556	0.000149947	0.00019904	0.000220434	0.000128859	0.000204396	0.000260903
	卫生	131	3.94521e-06	8.51688e-05	0.000147498	1.39979e-05	0.000641919	0.000301338	5.5528e-05	0.000308726	0.000166889	0.000447949	0	4.69882e-06	1.61717e-05	2.53364e-05	0.000442957	0.00010254	8.35176e-05	2.69173e-05	1.84621e-05	2.70874e-05	2.53504e-05	2.1769e-05	1.79152e-05	5.6999e-05	3.72671e-05	4.09201e-05	2.08282e-05	1.33469e-05	3.06453e-05	0.000178154	1.5463e-05	0.000268928	0.000310166	0.00015331	5.83686e-05	0.000258115	1.97378e-05	7.0593e-05	0.000586359	0.000289068	6.87773e-05	9.57735e-05	1.54197e-05	5.35564e-05	4.73774e-05	4.53972e-05	8.16001e-05
	社会工作	132	0	0	0	0	0	0	0	0	0	0	0	0	0	0	0	0	0	0	0	0	0	0	0	0	0	0	0	0	0	0	0	0	0	0	0	0	0	0	0	0	0	0	0	0	0	0	0
	新闻和出版	133	2.15328e-06	3.41789e-05	3.74545e-07	7.74082e-06	5.09189e-05	0.000375698	0.000127319	0.00140504	0.000440998	0.000275723	0.000397059	9.30312e-05	5.71596e-05	1.88122e-05	5.72175e-05	8.74811e-05	0.00022465	0.00102788	2.65323e-05	0.000238079	0.000265739	0.000178499	0.000175453	9.01791e-05	0.000147192	0.000127573	5.56739e-05	0.000206397	0.000215699	8.49473e-05	9.64305e-05	0.000103141	0.000366753	0.000232537	0.000217799	0.000132983	0.000570742	0.000156014	2.39975e-05	2.9842e-05	0.000159856	0.000119479	0.00029138	0.000145439	2.32459e-05	0.00017713	0.000210808
	广播、电视、电影和影视录音制作	134	1.2499e-06	2.11637e-05	1.01254e-06	1.06502e-06	0.000191357	0.000217781	0.000242059	0.000169092	0.000222846	0.000264763	0	0.000125925	6.71279e-05	5.97311e-05	0.000275857	6.46757e-05	0.000210193	0.00047096	0.000435228	0.000638561	0.000597612	0.000513184	0.000111031	0.000376657	3.74496e-05	0.000222908	0.000563748	0.000453884	0.000547186	0.000961807	0.00071745	0.000319536	0.000326666	0.000387535	0.00052099	0.000135768	0.000846562	0.000301059	0.000128096	0.000230415	0.000162029	0.000521029	0.000582453	0.000497692	0.000198913	0.000409804	7.23744e-05
	文化艺术	135	1.15765e-05	9.37884e-05	6.94544e-06	8.02533e-05	0.000108712	4.05634e-05	9.79839e-05	3.16002e-05	5.05109e-05	5.32931e-05	0	1.13973e-05	1.05815e-05	1.47119e-05	1.62464e-05	8.07086e-06	1.79627e-05	1.64294e-05	1.21342e-05	1.44175e-05	1.53949e-05	1.37839e-05	3.08549e-05	1.26352e-05	5.87712e-05	1.20244e-05	2.09763e-05	2.83336e-05	3.05268e-05	3.76044e-05	2.02874e-05	1.53023e-05	1.77891e-05	2.26743e-05	2.88962e-05	2.8849e-05	3.38183e-05	1.00655e-05	1.11053e-05	2.60002e-05	1.87564e-05	2.15301e-05	1.8281e-05	2.10008e-05	2.16005e-05	1.1257e-05	3.08022e-05
	体育	136	0	0	0	0	0	0	0	0	0	0	0	0	0	0	0	0	0	0	0	0	0	0	0	0	0	0	0	0	0	0	0	0	0	0	0	0	0	0	0	0	0	0	0	0	0	0	0
	娱乐	137	1.17034e-06	3.87255e-05	1.30246e-06	5.82107e-06	1.38696e-05	0.00044164	0.000114954	0.000684153	0.000740764	0.000546683	0.000263595	0.000196706	0.000130721	7.33291e-05	0.000154591	0.000107256	0.000459012	0.000478104	0.000117967	0.000215738	0.000298442	0.000307202	0.00034903	0.000218843	0.000711565	0.000184002	0.000215016	0.000293146	0.000236747	0.000246561	0.000284602	0.000265879	0.000274846	0.000360183	0.000430724	0.000359652	0.000825885	0.000295288	8.26486e-05	0.000176458	0.00023605	0.00027736	0.000243731	0.000406364	0.000141784	0.000383739	0.00022543
	社会保障	138	0.0001413	0.000109198	0.000118424	9.34393e-05	0.000126574	0.00012525	0.000201701	9.75738e-05	0.000155966	0.000164556	0	3.51921e-05	3.26733e-05	4.54269e-05	5.01651e-05	2.49209e-05	5.54644e-05	5.07302e-05	3.74674e-05	4.45178e-05	4.75359e-05	4.25616e-05	9.52726e-05	3.90146e-05	0.000181471	3.71286e-05	6.477e-05	8.74873e-05	9.42597e-05	0.000116114	6.26426e-05	8.63506e-05	0.000107822	7.0013e-05	8.92247e-05	8.9079e-05	0.000104423	3.10798e-05	3.42907e-05	8.02825e-05	5.79154e-05	6.64797e-05	5.64473e-05	6.48455e-05	6.66972e-05	3.47591e-05	9.51098e-05
	公共管理和社会组织	139	0.000259553	0.00037686	0.000211803	0.000322473	0.000436825	0.000136145	0.000229998	0.000600339	0.000387241	0.000228865	0.00045128	0.000204316	0.00016669	0.000150784	6.55656e-05	0.000103018	0.000229716	0.000279662	8.52115e-05	4.66667e-05	0.000172663	0.000394132	0.000184379	0.000159732	0.000542678	0.000123319	0.000112165	9.73355e-05	0.000163299	8.14209e-05	0.00017153	8.71285e-05	0.000250321	0.000371166	0.000210373	0.000216686	0.000416234	0.000163772	4.18558e-05	4.44695e-05	0.000103316	0.000239624	0.000278824	0.000363543	7.70848e-05	0.000259624	0.000229038
[truncated: 92 more columns]

## Sheet: L
产出 投入		代码	农产品	林产品	畜牧产品	渔产品	农、林、牧、渔服务产品	煤炭采选产品	石油和天然气开采产品	黑色金属矿采选产品	有色金属矿采选产品	非金属矿采选产品	开采辅助服务和其他采矿产品	谷物磨制品	饲料加工品	植物油加工品	糖及糖制品	屠宰及肉类加工品	水产加工品	蔬菜、水果、坚果和其他农副食品加工品	方便食品	乳制品	调味品、发酵制品	其他食品	酒精和酒	饮料和精制茶	烟草制品	棉、化纤纺织及印染精加工品	毛纺织及染整精加工品	麻、丝绢纺织及加工品	针织或钩针编织及其制品	纺织制成品	纺织服装服饰	皮革、毛皮、羽毛及其制品	鞋	木材加工品和木、竹、藤、棕、草制品	家具	造纸和纸制品	印刷品和记录媒介复制品	文教、工美、体育和娱乐用品	精炼石油和核燃料加工品	煤炭加工品	基础化学原料	肥料	农药	涂料、油墨、颜料及类似产品	合成材料	专用化学产品和炸药、火工、焰火产品	日用化学产品
部门名称		-	1	2	3	4	5	6	7	8	9	10	11	12	13	14	15	16	17	18	19	20	21	22	23	24	25	26	27	28	29	30	31	32	33	34	35	36	37	38	39	40	41	42	43	44	45	46	47
中间投入	农产品	1	1.13179	0.0295826	0.313101	0.155043	0.186565	0.0114789	0.00806496	0.0143074	0.0159855	0.0146185	0.0153896	0.81384	0.589395	0.724779	0.582306	0.22738	0.13087	0.600191	0.424905	0.186776	0.427168	0.384638	0.330457	0.223379	0.0954009	0.31196	0.177061	0.294792	0.154239	0.155684	0.165596	0.117797	0.0762411	0.0595275	0.0486543	0.104037	0.0519535	0.0647941	0.0110636	0.00975564	0.0304334	0.0408341	0.0619646	0.0559042	0.0219375	0.0730771	0.131272
	林产品	2	0.00153465	1.08899	0.000958813	0.00208051	0.0052883	0.00859401	0.00272559	0.00581656	0.00578891	0.00535849	0.00824123	0.00168627	0.00183279	0.00191327	0.00184487	0.00163181	0.00266514	0.00398103	0.00284044	0.00516858	0.00311723	0.00375274	0.0035928	0.00621367	0.00336706	0.00379568	0.00298393	0.00372522	0.00493732	0.00497223	0.00379899	0.00521024	0.0153771	0.227317	0.104962	0.0529324	0.0236191	0.0217381	0.00303366	0.00502871	0.00527401	0.00582759	0.00550496	0.00899217	0.00571776	0.0326354	0.00856715
	畜牧产品	3	0.00478732	0.00663923	1.10046	0.0116159	0.0539219	0.00276741	0.00194245	0.00340011	0.00369949	0.00334856	0.00360863	0.0043001	0.0465578	0.00407536	0.00373105	0.658154	0.013409	0.054976	0.0534802	0.414988	0.0366147	0.106586	0.00663001	0.0336504	0.0022432	0.0152634	0.4396	0.149542	0.0452088	0.0390672	0.0539843	0.256584	0.0518483	0.00491216	0.013746	0.00472342	0.00494944	0.0279883	0.00223688	0.00235231	0.00400577	0.0258044	0.00942632	0.00821573	0.00386329	0.0126084	0.0241417
	渔产品	4	0.000888473	0.00184598	0.0217862	1.06017	0.0165336	0.00141703	0.00102532	0.00176387	0.00184292	0.00168207	0.001522	0.00107562	0.081344	0.00100286	0.00103614	0.0149452	0.623266	0.0124819	0.00658013	0.0128426	0.00552459	0.0229723	0.00434052	0.00589459	0.00107017	0.00261352	0.0096781	0.00540741	0.00294229	0.00259775	0.00318095	0.0119968	0.00363768	0.0018802	0.00230892	0.00176463	0.00207889	0.00384314	0.00106973	0.00122746	0.00183171	0.00239721	0.00259127	0.00234923	0.00158019	0.00244543	0.00343882
	农、林、牧、渔服务产品	5	0.0114785	0.0574567	0.00595054	0.0332074	1.06363	0.00112512	0.000615169	0.00108192	0.00126821	0.00101999	0.00141754	0.00850003	0.0111506	0.00766953	0.00616602	0.00426573	0.0202642	0.00724723	0.00514626	0.0038899	0.00518707	0.005404	0.00421135	0.00354495	0.00150431	0.0838846	0.0105573	0.100707	0.0513013	0.0377657	0.0419514	0.0251418	0.0290606	0.0134261	0.0103371	0.00667227	0.00352778	0.0102915	0.000674164	0.000861994	0.00137123	0.00195653	0.00214461	0.0020675	0.00127754	0.00347691	0.00331502
	煤炭采选产品	6	0.0329106	0.0191732	0.0149837	0.0138493	0.0187344	1.23028	0.0444292	0.0762772	0.0737628	0.067749	0.0750654	0.0313162	0.0297198	0.0293947	0.0381695	0.018428	0.0187279	0.032104	0.0298377	0.0271112	0.0381915	0.0317895	0.0370297	0.0347682	0.0143767	0.0521597	0.0398338	0.0428018	0.0552982	0.0461504	0.041051	0.0278837	0.0422253	0.053055	0.0484874	0.0882575	0.055678	0.0563178	0.0484489	0.556272	0.17375	0.159827	0.100359	0.0931948	0.099809	0.113855	0.0553077
	石油和天然气开采产品	7	0.0452237	0.0400051	0.0223705	0.0304244	0.0416541	0.0325	1.05788	0.075078	0.0921692	0.084608	0.0789766	0.0414025	0.0368071	0.038433	0.0370003	0.0279016	0.0335116	0.0415046	0.0361334	0.0369342	0.0426833	0.0396578	0.0400888	0.0464756	0.0164338	0.0560291	0.0494168	0.0507484	0.0640128	0.056979	0.0483371	0.0364797	0.061459	0.0569935	0.0530405	0.0603036	0.0547263	0.0645303	0.745749	0.046699	0.20468	0.127075	0.141135	0.147235	0.262267	0.130898	0.0711289
	黑色金属矿采选产品	8	0.0041383	0.00454387	0.0022606	0.00325799	0.00481881	0.0268047	0.0224851	1.24571	0.0230828	0.0200128	0.0359135	0.00416095	0.00400279	0.00385734	0.0040341	0.00319709	0.00380568	0.00486673	0.00449948	0.00489446	0.00590588	0.00532124	0.00555549	0.00728669	0.00224402	0.00595848	0.00510888	0.00529318	0.00653691	0.00618998	0.00582481	0.00485308	0.00695088	0.0122123	0.0222423	0.00909041	0.0084889	0.0169702	0.0176822	0.0164332	0.0184778	0.015105	0.0123286	0.014463	0.0142536	0.0124419	0.0101306
	有色金属矿采选产品	9	0.00323521	0.00302456	0.00168885	0.00202497	0.0035814	0.00711829	0.00652792	0.0110514	1.06573	0.0103618	0.013299	0.00318895	0.00305127	0.0029951	0.00328958	0.00232051	0.00262023	0.00380447	0.00338048	0.00389103	0.00437546	0.00407405	0.00425191	0.0053421	0.00203303	0.00512535	0.00442719	0.00432147	0.00602747	0.00545588	0.00495135	0.00455211	0.00644544	0.00881982	0.0096093	0.00939795	0.0106083	0.0467037	0.00679316	0.00831315	0.0324819	0.0136133	0.0157515	0.019753	0.0160312	0.0273329	0.0103909
	非金属矿采选产品	10	0.00550625	0.00273667	0.00187861	0.00150639	0.00224805	0.0027162	0.00293259	0.00434751	0.00519106	1.0171	0.00982881	0.00443128	0.00354635	0.0039671	0.00388129	0.00188232	0.00175261	0.00414574	0.00327072	0.00265853	0.0046323	0.00411004	0.00567362	0.00466875	0.00132257	0.0045257	0.00360929	0.00367229	0.00464796	0.00424574	0.00342617	0.00306053	0.0045165	0.00540466	0.0055834	0.00686065	0.00554936	0.0105218	0.00323391	0.00643782	0.0409701	0.0366449	0.0185989	0.0255817	0.0176198	0.0172236	0.00887402
	开采辅助服务和其他采矿产品	11	0.00486324	0.00426925	0.0024014	0.00324081	0.00445009	0.00671848	0.110621	0.00976792	0.0134135	0.0125724	1.0126	0.00445898	0.00397046	0.00413851	0.00401881	0.00299625	0.00358559	0.00448217	0.00390269	0.00399044	0.00462416	0.00428802	0.00434844	0.00920656	0.00178389	0.00606541	0.00532614	0.00547588	0.00693068	0.00614941	0.00522465	0.00393653	0.00668462	0.00619507	0.00578556	0.0066401	0.00596437	0.00714859	0.0780529	0.00643747	0.0221954	0.013944	0.0151912	0.0158435	0.0278312	0.0141868	0.00769153
	谷物磨制品	12	0.00314002	0.00239088	0.0673249	0.0305703	0.0279031	0.00110698	0.000809679	0.00157942	0.00173272	0.00151202	0.00146903	1.06745	0.0975814	0.0153624	0.0106954	0.0471576	0.0304273	0.060751	0.319618	0.0332614	0.0907974	0.163059	0.121332	0.0213374	0.00134674	0.00430968	0.0279705	0.0126993	0.00538129	0.0045915	0.00558273	0.018559	0.00561607	0.00217349	0.00257431	0.00209583	0.00233592	0.00339789	0.00101093	0.000994142	0.00230303	0.00347773	0.00539005	0.00549877	0.00177319	0.00594028	0.00708122
	饲料加工品	13	0.00314553	0.00469097	0.282994	0.18735	0.0657274	0.00101663	0.00071041	0.00123933	0.0013395	0.00120944	0.00126671	0.00256889	1.09298	0.00236323	0.00205531	0.173028	0.113224	0.0171034	0.0156154	0.10769	0.0110523	0.0317737	0.00299801	0.00996372	0.000933652	0.00853337	0.113657	0.0437669	0.0144982	0.0122614	0.0163668	0.0689705	0.0152978	0.00226278	0.00444152	0.00193194	0.00184247	0.00830996	0.000799441	0.000864312	0.0014357	0.00709241	0.00327437	0.00265438	0.00134207	0.00386798	0.00710426
	植物油加工品	14	0.0024665	0.0029322	0.0245224	0.0191783	0.0208928	0.00313284	0.00278137	0.00430642	0.00545819	0.00546439	0.00613112	0.00284526	0.0871068	1.31011	0.0117014	0.0192255	0.0288541	0.0746152	0.0897743	0.0245999	0.0724546	0.0690365	0.00527383	0.0273153	0.00241804	0.00568455	0.0132189	0.00796302	0.00685628	0.00573308	0.00542725	0.0105488	0.00756767	0.0078377	0.00618444	0.00816433	0.00796298	0.00638206	0.00533758	0.00247022	0.0139357	0.00829922	0.0146085	0.043361	0.00978373	0.0604767	0.143656
	糖及糖制品	15	0.000185531	0.000272526	0.000583638	0.000437672	0.000802796	0.000309543	0.000189442	0.000502011	0.000417555	0.00038343	0.000338275	0.000408179	0.00169969	0.000333788	1.12444	0.00217438	0.00294488	0.0202234	0.00878146	0.0247043	0.0278076	0.0303497	0.00306399	0.0669396	0.000307249	0.000344275	0.000503391	0.000416036	0.000656748	0.000445288	0.000419577	0.00076232	0.00169632	0.000440617	0.000478228	0.000409293	0.000480248	0.000580192	0.000226502	0.000268792	0.000588565	0.000638832	0.00116679	0.000630008	0.000412829	0.000791423	0.000862557
	屠宰及肉类加工品	16	0.000724731	0.00122121	0.00405269	0.00310218	0.00462373	0.00144475	0.000896296	0.0018407	0.00186211	0.00173663	0.00162315	0.00106933	0.014321	0.000992767	0.00107799	1.16333	0.00944767	0.00958028	0.0771919	0.0073847	0.038701	0.046899	0.00260925	0.00405776	0.00119655	0.0018963	0.00276998	0.00210527	0.00204519	0.00201919	0.0101562	0.223296	0.0392624	0.00185312	0.00970038	0.00186411	0.00215619	0.003677	0.00101503	0.00128089	0.00178757	0.00221972	0.00275065	0.00249355	0.00164731	0.00287969	0.0326621
	水产加工品	17	0.000431379	0.00078543	0.011277	0.0122187	0.00393805	0.000839797	0.000525095	0.00108282	0.00111165	0.00102438	0.000902971	0.000577475	0.0398595	0.000540276	0.000571979	0.00766558	1.12848	0.00705794	0.00742243	0.00554055	0.00399179	0.0156636	0.0012717	0.00205197	0.00063315	0.00107509	0.00504809	0.00245418	0.00139491	0.00127931	0.00148614	0.00351714	0.00146365	0.00106227	0.00120376	0.0010192	0.00123266	0.00126489	0.000574746	0.000733189	0.000933766	0.00125564	0.00129862	0.00128868	0.000843017	0.00135573	0.002125
	蔬菜、水果、坚果和其他农副食品加工品	18	0.00139725	0.00162768	0.00755451	0.00527583	0.00610452	0.00158323	0.00109005	0.00207137	0.002246	0.00214219	0.00209499	0.0032752	0.0270917	0.00536654	0.00293154	0.0148864	0.0150746	1.06038	0.0541386	0.0227176	0.0568594	0.0846179	0.0154684	0.0555616	0.00129998	0.00227422	0.00419005	0.00278742	0.00258317	0.00221833	0.00234336	0.00523443	0.00375909	0.00263539	0.00233272	0.00251861	0.00244591	0.00258446	0.00132383	0.00131771	0.00263367	0.00292031	0.0256647	0.00451363	0.0023997	0.0134948	0.0096182
	方便食品	19	9.24794e-05	0.000140242	0.000104199	0.000120347	0.000304119	0.000223257	0.00013305	0.000375541	0.000259846	0.000261472	0.000233125	0.000144998	0.000182336	0.000136151	0.000131949	0.000236573	0.000226692	0.000234983	1.03037	0.000280521	0.000235124	0.000257561	0.000215825	0.000240121	0.000117919	0.000205414	0.000240082	0.000211548	0.000234088	0.000229142	0.000235714	0.000226929	0.000232348	0.000247425	0.000256783	0.000243936	0.000266104	0.000249135	0.000156422	0.000230961	0.000262291	0.000290706	0.000282716	0.00030417	0.000235893	0.000289279	0.000341352
	乳制品	20	0.000124564	0.000196792	0.000243667	0.000212112	0.000459819	0.000251637	0.000150598	0.000395091	0.000332242	0.000303292	0.000260398	0.000179328	0.000745013	0.000178753	0.000202021	0.00115045	0.000459301	0.00194671	0.0046389	1.15439	0.00240281	0.0282943	0.00103019	0.0506287	0.000253674	0.000245019	0.000305992	0.000282444	0.000487498	0.000328603	0.000301559	0.000449842	0.0012536	0.00033443	0.000366172	0.000296564	0.000371459	0.000437773	0.000171217	0.000218918	0.000440928	0.000485392	0.000522381	0.000426019	0.000306576	0.000451894	0.000891751
	调味品、发酵制品	21	0.000149009	0.000250455	0.00217673	0.00157722	0.00105769	0.000275869	0.000172832	0.000383419	0.000382666	0.00034998	0.000310107	0.000390446	0.00803	0.00108054	0.000715795	0.00438585	0.0213939	0.012239	0.0475254	0.0045488	1.09723	0.0185878	0.0079766	0.00498552	0.000235545	0.000338271	0.00107644	0.000600459	0.000431004	0.000387857	0.000440343	0.00133224	0.000595755	0.00037902	0.000418071	0.000368819	0.000442019	0.000409309	0.000200205	0.000248716	0.00038649	0.000454901	0.000778284	0.000659592	0.000322079	0.000745341	0.000902829
	其他食品	22	0.000648744	0.000623287	0.00550788	0.00374783	0.0022424	0.000539879	0.000417023	0.000724461	0.000752169	0.000687916	0.000664894	0.000912492	0.0205047	0.00167448	0.00220758	0.0366934	0.00855196	0.0080664	0.0321655	0.0367837	0.0784485	1.04811	0.0173483	0.03419	0.0023732	0.000834097	0.00294392	0.00174753	0.00155591	0.00132287	0.00126571	0.00822893	0.002705	0.00116611	0.00128369	0.000896544	0.000949727	0.00115903	0.000477226	0.000468007	0.00135805	0.00280448	0.00565967	0.00165778	0.000975418	0.0025762	0.00482251
	酒精和酒	23	0.0016169	0.00195074	0.00187059	0.00183984	0.00764928	0.00248638	0.00223658	0.00438862	0.0057509	0.00442753	0.00444733	0.00203738	0.00460404	0.00175271	0.00203319	0.0031758	0.00336094	0.00345264	0.00285957	0.00361998	0.00549279	0.00590247	1.09935	0.0250665	0.00253067	0.00374742	0.00355705	0.00350558	0.00431876	0.00382228	0.00368421	0.00380404	0.00472078	0.00550698	0.0048803	0.00596735	0.00858362	0.00455355	0.00322439	0.00242589	0.00939709	0.00606943	0.00933563	0.031373	0.0062204	0.0256879	0.0186082
	饮料和精制茶	24	0.00143176	0.00219586	0.00102507	0.00117255	0.0045012	0.0028523	0.00167281	0.00525571	0.00378294	0.00342929	0.00290177	0.00195775	0.00196438	0.00159277	0.00174321	0.00177568	0.00220401	0.00432798	0.00222554	0.0058659	0.00265327	0.00347029	0.00275795	1.15224	0.0025521	0.00271523	0.00299226	0.00292892	0.00764943	0.00419761	0.00344789	0.00278502	0.0246784	0.00385215	0.00436348	0.00320648	0.00424268	0.00640598	0.00194149	0.00238721	0.00648997	0.00625914	0.00468222	0.00488501	0.00391223	0.00476898	0.00464361
	烟草制品	25	0.00265077	0.00230566	0.00217371	0.00215695	0.00527553	0.0074694	0.00768436	0.00887508	0.00950944	0.0115616	0.00589966	0.00424092	0.00500681	0.00560066	0.00578316	0.00464556	0.00521872	0.00614081	0.00602756	0.00696546	0.00623752	0.00578749	0.00600585	0.00631385	1.08363	0.00745685	0.0090577	0.0105272	0.0105131	0.0112963	0.00904833	0.00916896	0.010817	0.00942616	0.010951	0.010372	0.0107332	0.00901499	0.01129	0.00788691	0.0104334	0.0105427	0.00990521	0.0122121	0.0116863	0.0098763	0.00975519
	棉、化纤纺织及印染精加工品	26	0.00563168	0.00510693	0.00376557	0.00358458	0.0134243	0.00901972	0.00623928	0.00987462	0.0133003	0.00933548	0.0141176	0.00777077	0.00741334	0.00836047	0.00621997	0.0055526	0.00638773	0.0130104	0.00972636	0.011035	0.0109785	0.00998878	0.011224	0.0141701	0.00506017	1.67207	0.140923	0.0873304	0.655016	0.691357	0.684992	0.126095	0.210658	0.0158556	0.0722245	0.0185096	0.0193915	0.146081	0.00644326	0.00810418	0.0130952	0.0210544	0.0206547	0.0171956	0.0127289	0.0168786	0.0255714
	毛纺织及染整精加工品	27	0.00033613	0.000383017	0.000247433	0.00027677	0.000829242	0.000802359	0.000659334	0.000904425	0.00105039	0.000868672	0.00103705	0.000441228	0.000477785	0.000421955	0.000421592	0.000406204	0.000530366	0.000713273	0.000616214	0.000729171	0.000730088	0.000692824	0.000744867	0.000892657	0.00047989	0.016744	1.18668	0.0270109	0.0823943	0.0754458	0.0799803	0.0140857	0.00852695	0.00100298	0.00253303	0.00146182	0.00222067	0.0183756	0.000865119	0.000724584	0.000987419	0.00114686	0.00120921	0.00113893	0.000955442	0.00107162	0.00130916
	麻、丝绢纺织及加工品	28	0.000244971	0.000261477	0.000198526	0.000202128	0.000522516	0.000663743	0.000451821	0.000877623	0.000873904	0.000725099	0.000819739	0.000368202	0.000410629	0.000352594	0.000320759	0.000358102	0.000496693	0.000600898	0.000478928	0.000530278	0.000563626	0.000537624	0.000666493	0.000744903	0.000349136	0.01675	0.00760483	1.26727	0.0201937	0.0284946	0.0716679	0.00460208	0.00829953	0.000850703	0.00244735	0.00087763	0.000844285	0.0142295	0.000460482	0.000593932	0.000737724	0.000892079	0.000997114	0.000894146	0.000670417	0.000801094	0.00109443
	针织或钩针编织及其制品	29	0.000250503	0.000482385	0.000187344	0.000213861	0.00100906	0.000637555	0.000453822	0.000705474	0.00108974	0.000651008	0.000817758	0.000321802	0.000363226	0.000301205	0.00030794	0.000346977	0.000426485	0.000515842	0.000484259	0.000572477	0.000579839	0.000578696	0.000573606	0.000693617	0.000371278	0.00169302	0.0059283	0.00946193	1.11075	0.0585905	0.0788452	0.0154422	0.0188076	0.00086319	0.00311993	0.000952475	0.000989196	0.00812242	0.000476598	0.000588148	0.000715859	0.000857835	0.000870661	0.00082891	0.000653341	0.000808197	0.000839826
	纺织制成品	30	0.000483909	0.000502238	0.000370812	0.00041812	0.000802857	0.0009531	0.000681447	0.000997162	0.00142987	0.00134673	0.00157164	0.000592892	0.000778568	0.000614917	0.000572621	0.000552781	0.000717496	0.00124802	0.00113624	0.00120594	0.00104434	0.000961324	0.000901819	0.00125769	0.000704578	0.00207412	0.0012097	0.00222917	0.00360675	1.01944	0.0275802	0.00846151	0.00607217	0.00130301	0.00640103	0.00529588	0.00291478	0.00900196	0.00071583	0.000769155	0.00108642	0.00175536	0.00130322	0.00141429	0.00129617	0.00151636	0.00160239
	纺织服装服饰	31	0.00175793	0.00209388	0.00138988	0.00149242	0.00402781	0.00595302	0.00428532	0.00655897	0.00701554	0.00558113	0.00686311	0.00240183	0.00277439	0.00219056	0.00246372	0.00246284	0.00341615	0.00411301	0.00350996	0.00378923	0.00458259	0.00424758	0.00451428	0.0054022	0.00337527	0.00716083	0.0154205	0.00898718	0.0146115	0.00788871	1.02718	0.0142597	0.00979124	0.00719769	0.00876155	0.0060932	0.00592588	0.0093428	0.00438016	0.00565191	0.00617747	0.0062206	0.00752296	0.00683844	0.00539896	0.00602591	0.00597217
	皮革、毛皮、羽毛及其制品	32	0.000684679	0.00107179	0.000357394	0.000583605	0.00903496	0.000870191	0.000713856	0.000968927	0.00112619	0.00110751	0.0012732	0.000656319	0.000645162	0.000605958	0.000596784	0.000474426	0.000661236	0.00075696	0.000742811	0.000731838	0.000842805	0.000808732	0.000762912	0.000925654	0.000420276	0.00306238	0.00142366	0.00185704	0.00275748	0.00300634	0.0500475	1.29898	0.186908	0.00149051	0.0467534	0.00128987	0.00163272	0.0107886	0.000742818	0.000763387	0.00193376	0.00271218	0.00414408	0.00313685	0.0019614	0.00519034	0.00497665
	鞋	33	9.0946e-05	8.69499e-05	6.71175e-05	7.617e-05	0.000131411	0.00033568	0.000393768	0.000461515	0.000380443	0.000322164	0.000702258	0.000116654	0.00012333	0.000107699	0.000110459	0.00011673	0.000143147	0.000152831	0.000163564	0.000167825	0.000164733	0.000173059	0.000186352	0.000199678	7.73543e-05	0.000188925	0.000187468	0.000168553	0.000210392	0.0011759	0.000968817	0.000537463	1.11814	0.000197928	0.000213901	0.000265852	0.000272182	0.000463371	0.00032732	0.000238405	0.000479061	0.000295636	0.000341489	0.000348241	0.000320861	0.000320221	0.000256608
	木材加工品和木、竹、藤、棕、草制品	34	0.00278674	0.00313299	0.00176185	0.00303195	0.00486058	0.0379175	0.00451241	0.00734301	0.0134761	0.00928005	0.00834382	0.00324795	0.00343288	0.00319004	0.00346055	0.00306329	0.00458791	0.00506417	0.00453893	0.00556136	0.00543818	0.00549666	0.00757831	0.00695659	0.00512241	0.00874355	0.00744148	0.00865843	0.0124592	0.0112594	0.0087715	0.00598957	0.0105958	1.53792	0.512003	0.035705	0.0253487	0.0555624	0.00521819	0.0195052	0.0104787	0.010734	0.00957046	0.0100142	0.00811705	0.00933593	0.0135661
	家具	35	0.000211274	0.000722201	0.000184182	0.000842132	0.00163321	0.000573913	0.000372942	0.000478147	0.000571786	0.000487077	0.000526896	0.000262754	0.000328091	0.000258462	0.000267089	0.000287323	0.000699325	0.00034349	0.000399629	0.000400389	0.000387224	0.00040176	0.000396209	0.000438358	0.000244791	0.000455986	0.000347999	0.000473189	0.000493787	0.000479798	0.000632837	0.000414429	0.000473447	0.00359739	1.00895	0.000516249	0.000557734	0.000872182	0.000430232	0.000498689	0.0004918	0.000510607	0.000482358	0.00054432	0.000453857	0.000512242	0.000509576
	造纸和纸制品	36	0.00472459	0.00506844	0.00468145	0.00499527	0.00868687	0.0107182	0.00706844	0.0131323	0.0126164	0.0125935	0.0130187	0.00768599	0.00958872	0.0113765	0.00779423	0.0129224	0.0202682	0.0195636	0.0299276	0.0637513	0.0280416	0.032648	0.0400886	0.0390041	0.0638669	0.0134868	0.016364	0.0126809	0.0220246	0.0260559	0.019665	0.0258686	0.032409	0.0271145	0.0306568	1.4415	0.54	0.0967511	0.0082482	0.00948997	0.0148275	0.0152967	0.0259949	0.0220995	0.0141081	0.0177839	0.0521382
	印刷品和记录媒介复制品	37	0.00229362	0.00274636	0.0022795	0.00289857	0.0053143	0.00541256	0.00327884	0.0086926	0.00621524	0.00567251	0.00542016	0.00333672	0.0039812	0.00332452	0.00340868	0.00403747	0.00568062	0.00561396	0.00476187	0.0067764	0.00548963	0.00626764	0.0131412	0.0124794	0.0149903	0.00483237	0.0048568	0.00470435	0.00660397	0.00653324	0.00701795	0.00579593	0.00743956	0.00577486	0.0066981	0.0091973	1.03609	0.00911071	0.00385119	0.00465359	0.00575967	0.00677741	0.00674758	0.00818623	0.00526231	0.00682105	0.0176003
	文教、工美、体育和娱乐用品	38	0.00158466	0.00166678	0.00137651	0.00155528	0.00242999	0.00403764	0.00254719	0.00670569	0.00588094	0.00429057	0.00436068	0.00234851	0.00256698	0.00214076	0.00250575	0.0023171	0.00333946	0.00406429	0.0037259	0.00591599	0.00438419	0.0046571	0.00571245	0.00402267	0.0022525	0.00341363	0.00324077	0.00321068	0.00594226	0.00419701	0.00560448	0.00428943	0.0065212	0.0044603	0.00505484	0.00642304	0.00782544	1.10471	0.00275117	0.00343215	0.00446735	0.00479876	0.00506695	0.00537359	0.00406586	0.0051929	0.0087424
	精炼石油和核燃料加工品	39	0.0581785	0.0553355	0.0303271	0.0438561	0.0592775	0.0441424	0.0700953	0.104652	0.13212	0.119341	0.108398	0.0542264	0.0490091	0.0504254	0.0482171	0.0385055	0.0476776	0.0553444	0.048288	0.0505632	0.05678	0.0531212	0.0543652	0.0627028	0.0221227	0.0746084	0.0667727	0.0685627	0.0857849	0.0765209	0.0654075	0.0492217	0.0820724	0.075487	0.0708916	0.0757614	0.0708251	0.0867554	1.14689	0.0441362	0.211681	0.133441	0.129599	0.177099	0.346509	0.161433	0.085638
	煤炭加工品	40	0.00264178	0.00211529	0.00117351	0.00132615	0.00204525	0.00801292	0.00724831	0.00834705	0.00944779	0.00803848	0.0122655	0.00239014	0.00212471	0.00223653	0.00244714	0.00149992	0.00161841	0.00251562	0.00226904	0.00238612	0.00300021	0.00267547	0.00273487	0.00349048	0.00120601	0.00363154	0.00306236	0.00303238	0.00426784	0.00382808	0.00320162	0.00305387	0.00466987	0.00701967	0.00848533	0.0070373	0.00577899	0.00773503	0.00641295	1.02659	0.0274394	0.0123472	0.0133848	0.0150437	0.0132091	0.0316371	0.00771035
	基础化学原料	41	0.0599095	0.0340419	0.0211151	0.0155999	0.0266353	0.0259757	0.0383336	0.0495272	0.0587861	0.0592333	0.0652275	0.0485568	0.0386842	0.0459347	0.0498567	0.0222623	0.0202051	0.0438849	0.0386794	0.0372381	0.0537113	0.0460687	0.0434547	0.0553395	0.0213491	0.0817217	0.0697391	0.0663768	0.0976291	0.0862769	0.0634241	0.0500616	0.0941948	0.0960704	0.0781673	0.158941	0.11261	0.0937571	0.0532116	0.0228521	1.33551	0.312474	0.508255	0.404556	0.451879	0.37793	0.214628
	肥料	42	0.147562	0.0488021	0.0408562	0.0204118	0.0250017	0.00187636	0.00119819	0.0021394	0.0023691	0.00216926	0.00239084	0.106138	0.0769058	0.0945418	0.0759778	0.0297146	0.0172448	0.0783964	0.0555065	0.0245787	0.0558218	0.0503046	0.0432356	0.0293996	0.0125861	0.0408861	0.0232424	0.0386455	0.0203793	0.0205569	0.0217906	0.0156073	0.0106356	0.0171915	0.0107209	0.0158296	0.00781104	0.00939944	0.00160667	0.00150051	0.00483705	1.18457	0.022405	0.0078669	0.00332675	0.0110655	0.0175827
	农药	43	0.0328601	0.0311655	0.00917699	0.00494423	0.0125515	0.000692907	0.000434887	0.000702319	0.000815933	0.000739163	0.000814128	0.0236838	0.0172327	0.0211027	0.0169855	0.00671911	0.00415166	0.0175824	0.0124742	0.00566742	0.0125582	0.0113554	0.00976637	0.00677136	0.00291732	0.00976958	0.00538998	0.00935834	0.0050399	0.00498701	0.00527007	0.00379806	0.0029204	0.00816088	0.00447172	0.00466965	0.00230983	0.00265174	0.000527045	0.000533237	0.00117787	0.00150617	1.24219	0.00204228	0.00094317	0.00321997	0.00424957
	涂料、油墨、颜料及类似产品	44	0.0019103	0.00200755	0.00104902	0.00123166	0.00212376	0.0041285	0.00251667	0.00347538	0.00398461	0.00389786	0.00531668	0.00217359	0.00196438	0.00202277	0.0018014	0.00167528	0.00193942	0.00256517	0.00266873	0.00345597	0.00322721	0.00294744	0.00337636	0.00508249	0.00214688	0.0213859	0.0281259	0.00617116	0.019047	0.0156542	0.0136561	0.00905523	0.00941952	0.00970624	0.0200361	0.0107926	0.0591917	0.0146403	0.00261178	0.00357766	0.00582929	0.00687994	0.00524647	1.17818	0.00911474	0.006957	0.00702903
	合成材料	45	0.0184183	0.00957522	0.00786469	0.00721443	0.0109578	0.0155649	0.0109206	0.0172021	0.016564	0.0180976	0.0306622	0.0194502	0.0156665	0.0178511	0.0139301	0.0118758	0.0130128	0.0197677	0.0223573	0.0297063	0.0280043	0.0228374	0.0191528	0.0571919	0.0102487	0.0563744	0.0485743	0.0438701	0.0727436	0.0695289	0.0466867	0.0313161	0.134672	0.0318533	0.047519	0.0374033	0.0586464	0.08613	0.0140924	0.012477	0.0458938	0.0665742	0.0470468	0.136223	1.19368	0.0675626	0.0548437
	专用化学产品和炸药、火工、焰火产品	46	0.017577	0.0119742	0.00803239	0.00766803	0.0129825	0.0314646	0.0351062	0.0487534	0.0727507	0.0754812	0.0876342	0.0162954	0.0151073	0.0157768	0.0233221	0.0112494	0.0111376	0.0184544	0.0166641	0.0200457	0.0222038	0.0204735	0.0200563	0.0266946	0.0119127	0.0316526	0.0271902	0.0247813	0.0469744	0.0374551	0.0275079	0.0450568	0.0624993	0.114255	0.0657318	0.106231	0.0846998	0.0559213	0.0454967	0.023138	0.0855503	0.082446	0.0924621	0.238611	0.106804	1.23312	0.0978402
	日用化学产品	47	0.000500614	0.000747577	0.000549664	0.000617318	0.00158716	0.00276663	0.000948781	0.000962208	0.00109884	0.00103483	0.00250496	0.000638557	0.00138995	0.000658205	0.000588309	0.00151736	0.000849103	0.00115964	0.00176951	0.00338216	0.00287596	0.0038131	0.00193131	0.00851155	0.00603574	0.000908811	0.000957837	0.000840159	0.0010246	0.000965711	0.00106328	0.00213846	0.00372822	0.00105695	0.00239374	0.00329767	0.00206192	0.00514991	0.000942903	0.00159427	0.00123628	0.00172405	0.00122197	0.0016252	0.00107637	0.00141374	1.1208
	医药制品	48	0.00172467	0.00392355	0.0158514	0.00483732	0.0373546	0.0011676	0.000744316	0.00135487	0.00170054	0.00107776	0.00169276	0.00136697	0.00393569	0.00145538	0.00167586	0.0120187	0.00450918	0.0024092	0.00209021	0.00685406	0.00469436	0.00607754	0.00172515	0.00235506	0.000557537	0.00391832	0.00714444	0.00622976	0.00320277	0.00275671	0.0030215	0.00778126	0.00360798	0.00170589	0.00162934	0.0036916	0.00199767	0.00183986	0.00103717	0.000910441	0.00156091	0.00328075	0.0293961	0.00416134	0.00121277	0.00270202	0.0101529
	化学纤维制品	49	0.00162588	0.00182924	0.00113948	0.00541929	0.00676948	0.00314716	0.0023837	0.00449745	0.00421686	0.00376896	0.00556322	0.0019921	0.00230347	0.00202495	0.00178716	0.0016644	0.00443457	0.00302281	0.00259943	0.00320814	0.00303305	0.00290577	0.00302131	0.0039026	0.0163656	0.176761	0.16519	0.149708	0.260596	0.202581	0.136309	0.0284992	0.038321	0.00498501	0.019007	0.0113925	0.00838153	0.0419393	0.00253563	0.00356307	0.00435917	0.00560152	0.00524979	0.0122717	0.0053411	0.0130897	0.00633916
	橡胶制品	50	0.00360781	0.00475273	0.00208278	0.00279804	0.00414327	0.00978284	0.00648266	0.026365	0.00977641	0.0111045	0.0242941	0.00392044	0.00363466	0.00362114	0.00346814	0.00311293	0.00375505	0.0046146	0.00445346	0.0052449	0.005663	0.00511172	0.00459791	0.00687884	0.00207527	0.00511947	0.00402355	0.00433469	0.00547881	0.0109093	0.00662536	0.0214234	0.0713985	0.0110997	0.0131286	0.00918121	0.0121108	0.0145195	0.0058321	0.00708644	0.00801049	0.0102574	0.00710027	0.0080555	0.0113604	0.00986901	0.0079264
	塑料制品	51	0.0425351	0.0154169	0.016563	0.0111041	0.0153113	0.0117106	0.0122655	0.0141173	0.0165438	0.0224722	0.0434134	0.0452363	0.0345642	0.0412325	0.0290626	0.0258312	0.0264864	0.043738	0.0525208	0.0664425	0.0648664	0.0496666	0.0357555	0.0984378	0.0127044	0.0298597	0.0254374	0.0266549	0.0343177	0.0456311	0.0316089	0.0386138	0.106514	0.0361483	0.0550514	0.0480946	0.093431	0.0885171	0.014112	0.0102463	0.0517217	0.152315	0.0675154	0.0471734	0.0489295	0.0598135	0.112285
	水泥、石灰和石膏	52	0.000805769	0.000746277	0.00038594	0.000619125	0.00108584	0.00363	0.00435851	0.00208862	0.00574681	0.0146343	0.032915	0.000752065	0.000710179	0.000706899	0.000874283	0.0005148	0.000809932	0.000970998	0.000736577	0.000751475	0.0010114	0.000932323	0.00106651	0.00118797	0.000548921	0.00126563	0.00096082	0.00107427	0.00133163	0.00119294	0.00107263	0.000816414	0.00125997	0.00199018	0.00198868	0.00205576	0.00158365	0.00244107	0.00394176	0.00287563	0.00587668	0.00354	0.00305542	0.00471891	0.00369072	0.00283609	0.00205309
	石膏、水泥制品及类似制品	53	0.000307403	0.00035838	0.000172703	0.000342724	0.000571044	0.00209992	0.00267769	0.000745302	0.00172777	0.00359319	0.0210952	0.000314383	0.000312403	0.000292805	0.000334149	0.000267602	0.000386841	0.000383269	0.00032571	0.000352216	0.000407689	0.00043656	0.000519608	0.000550025	0.000225299	0.000941068	0.000463386	0.00050841	0.000816161	0.000692861	0.000667158	0.000388392	0.000650327	0.000627072	0.000681872	0.000617736	0.000537381	0.000915577	0.00205271	0.00125447	0.00131343	0.00107678	0.000998105	0.000963818	0.00118143	0.000929412	0.00058089
	砖瓦、石材等建筑材料	54	0.000525647	0.00066075	0.000367216	0.00162834	0.00127249	0.00226579	0.0015671	0.00319714	0.00250696	0.00464795	0.00660303	0.000586865	0.000721796	0.00055714	0.000614965	0.000557141	0.00132997	0.000762543	0.00070141	0.000784962	0.000913359	0.000905305	0.00138277	0.00120991	0.000569521	0.000928172	0.000778626	0.00103512	0.00100111	0.00113077	0.000970817	0.00079141	0.00111876	0.00143692	0.00356786	0.00147303	0.00128303	0.00236783	0.0015052	0.00181758	0.00262559	0.00183158	0.00180653	0.00248033	0.00191246	0.00179408	0.00127867
	玻璃和玻璃制品	55	0.00124735	0.00166791	0.0011001	0.00127965	0.00310169	0.00296441	0.00275596	0.00299965	0.00382485	0.0033965	0.00424939	0.00161634	0.0019082	0.00149336	0.00140868	0.00175488	0.00220059	0.00231319	0.00481104	0.00584394	0.00970789	0.00660174	0.0436312	0.0230528	0.000954834	0.00220022	0.00193132	0.00197298	0.00250082	0.00344874	0.00232992	0.00231065	0.00316593	0.0033614	0.0185425	0.00294662	0.00325154	0.00720148	0.00277585	0.00279126	0.00411091	0.00424559	0.00627547	0.00530494	0.00628677	0.0054866	0.00551324
	陶瓷制品	56	0.000235011	0.000411985	0.000191453	0.00054215	0.000556342	0.000537731	0.00047205	0.000617854	0.00102908	0.000981986	0.00118138	0.000300673	0.000348556	0.000302732	0.00030786	0.000318289	0.000534637	0.000674377	0.000387529	0.000458459	0.000464066	0.000478133	0.00225036	0.00155486	0.00028541	0.00046006	0.000385381	0.000435929	0.00047838	0.000449081	0.000482712	0.000389743	0.000527514	0.00057204	0.000603801	0.000599368	0.000565086	0.00104774	0.000492958	0.000488207	0.000671803	0.000713312	0.00063626	0.000689327	0.000615835	0.000745584	0.00399734
	耐火材料制品	57	0.00080122	0.00130142	0.000480141	0.000642156	0.00111062	0.00318159	0.00286039	0.00312566	0.00381939	0.00364307	0.00556912	0.000856089	0.000908751	0.000805241	0.000824346	0.00077021	0.000908526	0.00100754	0.000982352	0.00111768	0.00128962	0.00130925	0.0017339	0.00172277	0.000566376	0.00124715	0.00109346	0.00111849	0.0019049	0.00140114	0.0013531	0.00247266	0.00183108	0.0026378	0.00338876	0.00338731	0.0024592	0.0032577	0.00248664	0.0598109	0.00402175	0.00302425	0.00267543	0.00486389	0.00292241	0.00499978	0.00213745
	石墨及其他非金属矿物制品	58	0.00124195	0.00167457	0.000642139	0.00087945	0.00147588	0.00281068	0.00249546	0.00354975	0.00768152	0.00616366	0.00551255	0.00125851	0.00118456	0.00117339	0.00118723	0.000899588	0.00110953	0.00145489	0.00142434	0.00166286	0.00192411	0.00170047	0.00276532	0.00284733	0.00074379	0.0033113	0.00181971	0.00170311	0.00282386	0.00277123	0.00247997	0.00258279	0.00342652	0.00517857	0.00483771	0.00313325	0.00350178	0.00900866	0.00241114	0.0055933	0.00780806	0.00474756	0.00463269	0.00981978	0.00982317	0.0083929	0.00409644
	钢	59	0.00450277	0.00537591	0.00250285	0.00368683	0.00546273	0.0273534	0.0215002	0.0213917	0.0265954	0.0184178	0.0341794	0.00454872	0.00438739	0.00419852	0.00432097	0.00351123	0.00423684	0.00537064	0.00500373	0.00546328	0.00645945	0.00591428	0.00622913	0.00828064	0.00247611	0.006407	0.00555317	0.00568373	0.00693561	0.00647887	0.00640065	0.00525185	0.00745508	0.0139719	0.0228004	0.00948662	0.00923176	0.0214392	0.0171264	0.0171805	0.0151649	0.015279	0.0117209	0.0174034	0.0135924	0.0118039	0.00954521
	钢压延产品	60	0.0116894	0.0127379	0.00645092	0.0095146	0.0136636	0.0839136	0.0752225	0.0503816	0.0565876	0.0493947	0.117258	0.011838	0.0114286	0.0109804	0.0114955	0.00926037	0.0110586	0.0138603	0.0127643	0.0138299	0.0168777	0.0150561	0.0156346	0.0204004	0.00622556	0.0167718	0.0143441	0.0150671	0.0183425	0.0176593	0.0163854	0.0137085	0.019514	0.0341662	0.0696689	0.0245597	0.0227813	0.0378118	0.0579999	0.0498445	0.042632	0.0424591	0.0318091	0.035296	0.0387322	0.0320367	0.0232808
	铁及铁合金产品	61	0.000742268	0.000821557	0.000413386	0.00059192	0.000893921	0.00395159	0.00353578	0.00307859	0.00380686	0.00308895	0.00611348	0.000749763	0.000737268	0.000699395	0.000740499	0.000579859	0.000695119	0.000895216	0.000804967	0.000878777	0.00107198	0.000949102	0.000988781	0.00126836	0.000413656	0.00109627	0.000917599	0.000955201	0.00120597	0.00111525	0.0010606	0.000891736	0.00126292	0.00209092	0.00341721	0.00166746	0.00157389	0.00363365	0.00287181	0.0026482	0.0028233	0.00265294	0.00205187	0.00234014	0.00271882	0.00237955	0.00175883
	有色金属及其合金	62	0.00821499	0.00959421	0.0051913	0.00703509	0.0126117	0.0262952	0.0229716	0.0281096	0.046133	0.032258	0.048084	0.00903122	0.00931431	0.00846662	0.00931093	0.00770737	0.00912842	0.0120507	0.0107013	0.0130024	0.0135705	0.0129576	0.0136827	0.0173234	0.0066345	0.0142701	0.0123335	0.0124081	0.0165799	0.0153232	0.0152148	0.0140615	0.018439	0.0266977	0.0318433	0.0248163	0.03411	0.199989	0.0217656	0.0240796	0.0343401	0.0284515	0.0256832	0.0323984	0.03037	0.0581318	0.0248668
	有色金属压延加工品	63	0.00471816	0.00536778	0.00302712	0.00407058	0.00716957	0.014329	0.0119694	0.0161563	0.0207125	0.0185845	0.0206957	0.00524769	0.00548118	0.0049127	0.00547294	0.00450367	0.00530373	0.0071851	0.00622474	0.00763752	0.0080023	0.00767566	0.00815792	0.0102371	0.00417957	0.00823928	0.0072055	0.00717031	0.00933469	0.00907432	0.00883334	0.00837361	0.0103876	0.0143033	0.0174305	0.0142736	0.0222496	0.103885	0.0117567	0.0123495	0.016561	0.0161115	0.0135785	0.0175484	0.0193661	0.0278475	0.0137584
	金属制品	64	0.00875539	0.0133756	0.00542051	0.00783057	0.0165174	0.0448708	0.0257067	0.048591	0.0584185	0.0536991	0.06794	0.010201	0.00982533	0.00896862	0.00889154	0.00851472	0.0103699	0.0129185	0.0154208	0.0181202	0.019047	0.0191024	0.0207301	0.0335448	0.0071471	0.0137906	0.0122222	0.0124252	0.0155219	0.0152509	0.0164946	0.0136562	0.0196639	0.0653206	0.0923759	0.0251395	0.026603	0.036292	0.0225843	0.0302044	0.0302112	0.0307659	0.0303544	0.0445687	0.0248101	0.0305773	0.0293377
	锅炉及原动设备	65	0.00148071	0.00209645	0.000859307	0.00163601	0.00158838	0.00250073	0.00258664	0.00401807	0.00621982	0.00508843	0.0066646	0.00135076	0.00164529	0.00134801	0.00123971	0.000943924	0.00139417	0.00135381	0.00108567	0.00104457	0.0012218	0.00120607	0.00104795	0.00115953	0.000423509	0.00156289	0.00110388	0.00138022	0.00192841	0.0012577	0.00124608	0.000969721	0.00121482	0.00205598	0.00168903	0.00174514	0.00134082	0.00175947	0.00223677	0.00217143	0.00294745	0.00289758	0.00220527	0.00194668	0.00229957	0.00201929	0.00143944
	金属加工机械	66	0.000920601	0.00135622	0.000467538	0.000747322	0.000893984	0.00188131	0.00168287	0.00184594	0.00320166	0.00362244	0.00296207	0.000819709	0.000768975	0.000778905	0.000786979	0.000528842	0.000737933	0.000896008	0.000765127	0.00074038	0.00091715	0.000861526	0.000899824	0.00114844	0.000448135	0.000992197	0.000945975	0.000886718	0.00129823	0.000899992	0.00112645	0.000991768	0.00110771	0.0019734	0.00217882	0.00139962	0.0017763	0.00170453	0.00145446	0.00231635	0.00165402	0.00197081	0.00150723	0.0015006	0.00168932	0.00150592	0.00130048
	物料搬运设备	67	0.000661568	0.00059978	0.0005073	0.000601089	0.00075838	0.00326204	0.00272969	0.0104429	0.00522561	0.0101797	0.00460473	0.000906519	0.000889896	0.000790971	0.00088811	0.000880003	0.000979753	0.0010384	0.00105426	0.00101009	0.0013056	0.00209005	0.000986897	0.0012302	0.000405076	0.001047	0.000973267	0.000891439	0.00115884	0.00102005	0.00106019	0.000930539	0.00119611	0.00204838	0.00185975	0.00148929	0.00128845	0.00156056	0.00223898	0.00474219	0.00235468	0.00248244	0.00192648	0.0019023	0.00184281	0.00176949	0.00139466
	泵、阀门、压缩机及类似机械	68	0.00214383	0.00217739	0.00110684	0.00151257	0.0020981	0.00575005	0.00614455	0.00802854	0.0104685	0.00882479	0.0176237	0.00197347	0.00205535	0.00196277	0.00242473	0.00144279	0.0019614	0.00238199	0.00203584	0.00201325	0.00446911	0.00244715	0.00284122	0.0029597	0.00105996	0.00290322	0.00220565	0.00231756	0.00310624	0.00262289	0.00256768	0.00284651	0.00295646	0.00391001	0.00365369	0.00501047	0.0037599	0.00386696	0.00662147	0.00683413	0.00716099	0.00836587	0.00697708	0.00541455	0.00622166	0.00564521	0.00400404
	文化、办公用机械	69	7.64734e-05	9.03625e-05	5.79632e-05	7.60969e-05	0.000235602	0.000203478	0.000122628	0.000258424	0.000196093	0.0001833	0.000257937	0.00010847	9.90673e-05	9.56442e-05	0.000103283	9.52485e-05	0.000111653	0.000126902	0.000113801	0.000123084	0.000159981	0.000139144	0.000133402	0.000154592	6.1796e-05	0.000135435	0.000133993	0.000139485	0.00015643	0.000149576	0.000147741	0.000145864	0.000158808	0.00019675	0.000184269	0.000246969	0.000239372	0.000215752	0.000156016	0.000170456	0.000199352	0.000192972	0.000224272	0.000191782	0.000171203	0.000202218	0.000186641
	通用设备	70	0.00917659	0.0081205	0.00458575	0.00580775	0.00824531	0.0348524	0.02387	0.0334183	0.044772	0.0317811	0.0274386	0.00891818	0.0084624	0.00835043	0.00928077	0.00621462	0.00669195	0.0115337	0.00855846	0.00812535	0.0107836	0.0103733	0.00972054	0.0121987	0.0048721	0.0138205	0.0100874	0.0120131	0.0141366	0.0124303	0.0122912	0.00912714	0.0137602	0.0279092	0.0238783	0.0146656	0.0141664	0.0185397	0.0224043	0.0430953	0.0310276	0.0439543	0.020846	0.0200735	0.0239965	0.0197542	0.01536
	采矿、冶金、建筑专用设备	71	0.00268415	0.00218323	0.00134324	0.00166071	0.00237499	0.0306941	0.0317013	0.0367483	0.0488297	0.0436518	0.101851	0.00272634	0.00242698	0.0023482	0.00252936	0.00172505	0.00215711	0.00271625	0.00247614	0.00243721	0.00302312	0.00276349	0.00300423	0.00373096	0.00117918	0.0038822	0.0031898	0.00327902	0.00555654	0.00384757	0.00357704	0.00262204	0.00410445	0.00507822	0.0055171	0.00531331	0.00438905	0.00686592	0.0231719	0.0178348	0.013854	0.0103949	0.00861652	0.00929912	0.0119459	0.00909814	0.00503247
	化工、木材、非金属加工专用设备	72	0.0020973	0.00100597	0.000710607	0.000552143	0.000820511	0.000967422	0.00108953	0.00132708	0.00135108	0.00158075	0.00185703	0.00167688	0.00132352	0.00152951	0.00133834	0.000722847	0.000662467	0.00182943	0.00125947	0.00110102	0.00146211	0.00132906	0.00123113	0.00159785	0.000535221	0.00159092	0.00126464	0.0013655	0.00164986	0.00157875	0.00127545	0.00108089	0.00236052	0.00618065	0.00564462	0.00351709	0.00262589	0.0027045	0.00278059	0.00126918	0.00823794	0.0137806	0.00422461	0.00414051	0.0104985	0.00374659	0.00258274
	农、林、牧、渔专用机械	73	0.0114271	0.0218166	0.00510391	0.00967892	0.00639728	0.00036371	0.000284993	0.000321367	0.000344314	0.000321279	0.000388329	0.00823909	0.00668726	0.00734865	0.00591483	0.0035045	0.00614228	0.00684108	0.00450737	0.00277144	0.00450394	0.00439205	0.00346296	0.00257484	0.00104872	0.00359574	0.00266704	0.00372193	0.00196779	0.00191338	0.00202994	0.00189748	0.00131775	0.00704095	0.00327296	0.00218177	0.00106409	0.0012726	0.000287316	0.000251068	0.000484733	0.000662573	0.00103093	0.000815305	0.000407885	0.00146339	0.00159549
	其他专用设备	74	0.00186122	0.00190062	0.00130915	0.00157478	0.00455396	0.00301113	0.0184221	0.00578814	0.00751768	0.0148499	0.00692925	0.00211695	0.00278375	0.00231671	0.00202055	0.00227759	0.00219773	0.0041763	0.00280565	0.00341885	0.00459085	0.00341208	0.00700464	0.00842803	0.00343777	0.0104376	0.0113402	0.00895899	0.00977103	0.00770748	0.0132502	0.00754727	0.0110452	0.00428511	0.00503596	0.0109804	0.0201955	0.0064772	0.0146529	0.00327598	0.00674772	0.00597083	0.00850332	0.00560388	0.00716757	0.00520248	0.00684391
	汽车整车	75	0.000373321	0.000427464	0.000377829	0.000379408	0.000644433	0.00148147	0.00127266	0.00185562	0.00471152	0.00416075	0.00414694	0.000587869	0.000627819	0.000583382	0.000574174	0.000741298	0.000725861	0.000716308	0.000817965	0.000987325	0.000851067	0.000854139	0.000756429	0.00104119	0.000372119	0.000766327	0.000764116	0.000761896	0.000933409	0.000830531	0.000863244	0.00086062	0.000998353	0.00104028	0.000994854	0.00102496	0.000974918	0.00106351	0.00123995	0.00112813	0.00157306	0.00120433	0.00116396	0.00139797	0.00119767	0.00130427	0.00106117
	汽车零部件及配件	76	0.00575572	0.0115324	0.00557307	0.00784279	0.0153836	0.0118922	0.00941312	0.0165322	0.0209935	0.0273268	0.0230281	0.00821755	0.0087478	0.00784093	0.00784555	0.00937505	0.0110346	0.0114701	0.0108427	0.0144976	0.0119019	0.0122177	0.0113612	0.0157543	0.0057005	0.0102269	0.00984017	0.0104101	0.0112916	0.0106467	0.0115201	0.010751	0.012418	0.0146141	0.0134212	0.0139188	0.0132583	0.0138683	0.00964651	0.0114357	0.0130629	0.013481	0.0128947	0.0160663	0.0118406	0.0149112	0.0172673
	铁路运输和城市轨道交通设备	77	0.000434914	0.000457167	0.000477728	0.00036929	0.000709848	0.0010976	0.000477491	0.00164522	0.00138054	0.00093244	0.000805793	0.000742699	0.000678379	0.000539557	0.000449744	0.00146986	0.000551747	0.000848978	0.000783214	0.00146518	0.000888706	0.000948415	0.000664704	0.000770476	0.00021804	0.000607515	0.00117743	0.000746096	0.000679694	0.000653184	0.000667191	0.000901129	0.000672973	0.000837252	0.000750843	0.000788853	0.000668096	0.000764414	0.000532738	0.00135671	0.00100486	0.00167467	0.00103578	0.000939534	0.000890632	0.000922049	0.000862095
	船舶及相关装置	78	0.000275544	0.000286827	0.000458772	0.00742347	0.00079948	0.000513943	0.000382257	0.00128016	0.000588066	0.000775267	0.000654991	0.000391985	0.00102441	0.000435513	0.000371747	0.000963259	0.0047842	0.000653043	0.000545095	0.000837477	0.000648416	0.000731311	0.000430857	0.000575894	0.000167845	0.000593419	0.000871	0.000588588	0.000662998	0.000671612	0.000630771	0.000722511	0.000655309	0.000571743	0.000612905	0.000680151	0.000547906	0.000645322	0.000497411	0.000657307	0.000827152	0.000763362	0.000814654	0.000759117	0.000738545	0.000769798	0.00066851
	其他交通运输设备	79	0.00075859	0.00187178	0.000660835	0.00119905	0.00393502	0.00181677	0.00129367	0.00192866	0.00224904	0.00226722	0.00199909	0.000993896	0.00113286	0.000920889	0.00100236	0.00102814	0.00152312	0.00134032	0.00132454	0.00180362	0.00144276	0.00177988	0.00149629	0.00174308	0.000770814	0.00159137	0.00132784	0.00149875	0.00165145	0.00156445	0.00175594	0.00144197	0.00174437	0.00197762	0.00193508	0.00199987	0.00202139	0.00200237	0.00143352	0.00168606	0.00198762	0.00197879	0.00192575	0.00211825	0.00173487	0.00200264	0.00308792
	电机	80	0.000877994	0.000955627	0.000592968	0.000983723	0.00130919	0.00271392	0.00282122	0.00361551	0.00742121	0.00710751	0.00545546	0.000914014	0.00125774	0.000850449	0.000946696	0.000802858	0.00102348	0.00128774	0.00100696	0.00105948	0.00131256	0.00131378	0.00131129	0.00140413	0.000575632	0.00150446	0.00132682	0.00133795	0.00160179	0.00144897	0.00167423	0.00114835	0.00153747	0.00233241	0.00231117	0.0023642	0.00201424	0.00316589	0.00282465	0.00278446	0.00336049	0.00341284	0.00237558	0.00256877	0.00269494	0.00274393	0.00181267
	输配电及控制设备	81	0.00453102	0.00328284	0.00246985	0.00289136	0.00393864	0.00992928	0.0101662	0.0181919	0.022454	0.0188052	0.0146466	0.0047145	0.00475349	0.00447189	0.00558801	0.00333739	0.00358733	0.00627507	0.00486037	0.00458254	0.0060393	0.00553693	0.00506683	0.00593335	0.00255011	0.00834852	0.00566206	0.00628152	0.00869482	0.00748894	0.00698655	0.00445576	0.00698838	0.00980229	0.00854359	0.0105043	0.00845964	0.0105408	0.00988117	0.00958662	0.0208965	0.0150051	0.0130763	0.0121333	0.0139587	0.012768	0.00847171
	电线、电缆、光缆及电工器材	82	0.00299289	0.00336778	0.00226848	0.00288612	0.00577264	0.0115785	0.00882848	0.0103309	0.0128864	0.0114232	0.011135	0.00365335	0.00407522	0.00344179	0.00381361	0.00348962	0.00398381	0.00577236	0.0045379	0.00629728	0.00596704	0.00560122	0.00608494	0.00791275	0.00295125	0.0059376	0.00536524	0.00521973	0.00647803	0.00595803	0.00650416	0.00527188	0.00658763	0.00676313	0.0068347	0.00848676	0.00761131	0.00994532	0.00870088	0.0085498	0.0100988	0.00976132	0.00847079	0.00902579	0.00868625	0.0087657	0.0100948
	电池	83	0.000738593	0.000886064	0.000483296	0.000690749	0.00144105	0.00198838	0.00201963	0.00225446	0.0030339	0.00279439	0.00447552	0.000816085	0.00086387	0.000767671	0.000883319	0.00071718	0.000935588	0.00108979	0.000927767	0.00114515	0.00112596	0.00114752	0.00108146	0.00133942	0.000579631	0.0012705	0.00110861	0.00115829	0.00148039	0.00129807	0.00131225	0.00116354	0.00153118	0.0021022	0.0017807	0.00286036	0.00217006	0.00298006	0.00214991	0.00176591	0.00250811	0.00238112	0.00218176	0.00303192	0.00231617	0.00819068	0.00229261
	家用器具	84	0.000565098	0.00120682	0.000724463	0.00101427	0.00342788	0.00165315	0.00127421	0.00102205	0.00140913	0.00120887	0.00176301	0.000885406	0.00116322	0.00099011	0.000888	0.0015942	0.00147421	0.00142049	0.00149741	0.00159242	0.00160635	0.0015485	0.00144609	0.00179842	0.000973294	0.00150643	0.0015056	0.00159203	0.00186893	0.00171303	0.00238719	0.00219061	0.00219832	0.00134352	0.00211261	0.00125036	0.00139163	0.00166431	0.00128035	0.00126451	0.00150334	0.00157281	0.0015585	0.00178617	0.00148019	0.00163942	0.00353785
	其他电气机械和器材	85	0.000440754	0.000755782	0.000322271	0.000485366	0.00102521	0.00131179	0.0010097	0.00189321	0.00212832	0.00274735	0.00170826	0.000500154	0.000633977	0.000475975	0.000558834	0.000530924	0.000626732	0.00104734	0.00067059	0.000700607	0.000847897	0.000797206	0.000836412	0.000890304	0.000670542	0.000825807	0.000769962	0.000763132	0.000975917	0.000948301	0.00103027	0.000734306	0.000962481	0.00133607	0.00128187	0.00137398	0.00168212	0.00168748	0.00135517	0.00117842	0.00186834	0.00152445	0.00142929	0.00136005	0.00144682	0.00141931	0.00299242
	计算机	86	0.00221444	0.00307117	0.00191475	0.00208311	0.00439153	0.00534068	0.00418234	0.00562867	0.00773024	0.00651535	0.00690786	0.00276389	0.00306298	0.00265659	0.00262807	0.00268197	0.00300302	0.00449091	0.00335443	0.0051253	0.00451571	0.00428854	0.00466592	0.00656271	0.00218997	0.00366203	0.00372779	0.00357694	0.00432741	0.00409343	0.00476641	0.00395374	0.00484838	0.00509542	0.00494047	0.00535372	0.0061064	0.00617416	0.00482886	0.00431158	0.00585996	0.00583997	0.00556336	0.00640271	0.00520329	0.00620251	0.0081315
	通信设备	87	0.000336063	0.000527315	0.00028583	0.00075263	0.00152327	0.000891997	0.000677064	0.00106097	0.00124314	0.00122026	0.00136073	0.000451424	0.000530053	0.000417185	0.000465142	0.000479237	0.000777231	0.000609066	0.00055274	0.000702966	0.000642594	0.000711315	0.000632917	0.000743148	0.000336524	0.000721948	0.000650581	0.00069396	0.000792883	0.000804613	0.00081078	0.000654077	0.000792684	0.00085303	0.000936592	0.000859439	0.000909994	0.000861578	0.000774675	0.000817848	0.00102328	0.000949086	0.000908266	0.000959719	0.000867331	0.000938387	0.00112541
	广播电视设备和雷达及配套设备	88	2.5301e-05	2.74606e-05	3.00786e-05	0.000160875	5.61296e-05	5.18844e-05	7.12866e-05	7.60015e-05	0.000134834	6.49861e-05	6.97208e-05	3.58359e-05	5.34523e-05	3.79634e-05	3.48249e-05	6.47432e-05	0.000126618	4.91986e-05	5.26846e-05	6.4489e-05	5.77308e-05	5.94151e-05	4.99122e-05	6.22258e-05	2.73512e-05	5.44634e-05	6.33505e-05	5.13658e-05	6.60526e-05	6.16492e-05	6.67435e-05	7.26253e-05	7.36935e-05	5.7331e-05	5.79847e-05	5.6138e-05	5.68059e-05	7.0641e-05	7.09263e-05	5.36446e-05	8.01108e-05	7.8371e-05	7.85093e-05	7.36308e-05	6.97006e-05	7.57724e-05	7.19185e-05
	视听设备	89	0.000367679	0.000548015	0.000427351	0.000428813	0.000878576	0.000683298	0.000594139	0.000698968	0.00106872	0.000955133	0.000970032	0.000503812	0.000631567	0.000547682	0.000478775	0.000784726	0.000672816	0.000644108	0.0007441	0.000873442	0.000803992	0.000830848	0.000752872	0.000960455	0.000442181	0.000703694	0.000807078	0.000686859	0.000890133	0.000809521	0.000933595	0.00100853	0.00104711	0.000798406	0.000801871	0.000830654	0.000830116	0.000895282	0.000609393	0.00060824	0.000757968	0.000806703	0.00077447	0.000910329	0.000748957	0.000903077	0.00119979
	电子元器件	90	0.00697031	0.00802563	0.00488796	0.00631393	0.0132851	0.0228175	0.0213732	0.021885	0.0272952	0.0247753	0.0293291	0.00796604	0.00849831	0.00759763	0.00813666	0.00731239	0.00850995	0.010958	0.0092319	0.0118998	0.0120384	0.0114828	0.0115885	0.0144544	0.00586012	0.012703	0.0113171	0.0114161	0.0140288	0.0125036	0.0143463	0.0111641	0.0144641	0.0164487	0.0154911	0.0190692	0.0184614	0.0348181	0.020723	0.0191615	0.0238053	0.0228769	0.0203058	0.0195671	0.0196169	0.022289	0.0209666
	其他电子设备	91	0.000869818	0.00071278	0.000442369	0.000504411	0.000869332	0.00268359	0.00241186	0.00307705	0.00260055	0.00280982	0.00220818	0.000836234	0.000796117	0.000788676	0.000823916	0.000689398	0.000648591	0.00095459	0.000847587	0.000839894	0.00139205	0.000955085	0.000925401	0.00110569	0.000469462	0.00133487	0.0010568	0.0010916	0.00141804	0.00125061	0.0012035	0.00092241	0.00129516	0.00228745	0.00169083	0.00158025	0.00150363	0.00184661	0.00304812	0.00212131	0.00413597	0.00362066	0.00479783	0.00262195	0.00282688	0.00328627	0.0016973
	仪器仪表	92	0.00397817	0.00371567	0.00220076	0.00310201	0.00725672	0.00642425	0.0216869	0.0108814	0.0128557	0.0100084	0.0231598	0.00395694	0.00391173	0.00371251	0.00439238	0.00277334	0.00401462	0.00414504	0.00381344	0.00423369	0.00488483	0.00452689	0.00429104	0.00489841	0.00200896	0.00642783	0.0047471	0.00561957	0.00690019	0.00568086	0.00538694	0.00364723	0.00561774	0.00733242	0.00638694	0.00798391	0.0062378	0.00725124	0.0189131	0.00790809	0.016177	0.0124617	0.0114268	0.0104992	0.0135515	0.010697	0.00810465
	其他制造产品	93	0.0006948	0.00216232	0.000593258	0.00107375	0.00184254	0.00372763	0.00171108	0.00184493	0.00234378	0.00184776	0.00636062	0.000862433	0.00104257	0.00093187	0.000829848	0.000852951	0.00119399	0.00147742	0.00112048	0.00191167	0.00145464	0.0014403	0.00156987	0.00236244	0.000745406	0.00131449	0.00118369	0.00118767	0.0019361	0.00154788	0.00617284	0.00730228	0.0039439	0.0018539	0.00200526	0.00187552	0.00296979	0.00520085	0.00188656	0.00228584	0.00201326	0.00209852	0.00183778	0.00219761	0.00182081	0.00230172	0.00276482
	废弃资源和废旧材料回收加工品	94	0.0022112	0.00240886	0.001758	0.00205396	0.0031488	0.00874738	0.00694491	0.00780844	0.0102617	0.0084048	0.0128332	0.00249609	0.00401854	0.00263216	0.00259307	0.00259948	0.00325137	0.00368281	0.00416675	0.00666123	0.00475682	0.00478738	0.00568851	0.00653642	0.00502461	0.00447385	0.00436711	0.00396813	0.00569614	0.00553853	0.00478793	0.00481412	0.00625021	0.00781775	0.0106826	0.088644	0.0373575	0.029524	0.0061098	0.00684673	0.00837908	0.00780768	0.00718749	0.0115282	0.00914084	0.0109352	0.00820855
	金属制品、机械和设备修理服务	95	0.000823633	0.000805542	0.000623995	0.00192664	0.00419314	0.00183823	0.00286728	0.0025989	0.00411943	0.00364589	0.00526325	0.00113067	0.00148155	0.00100855	0.00128965	0.00101425	0.00150085	0.00111415	0.00177449	0.00116854	0.00158164	0.00147652	0.00115644	0.00163828	0.000525723	0.00254456	0.00165337	0.00171039	0.00223981	0.00216805	0.00199603	0.00151688	0.00251527	0.00236574	0.00244701	0.00236676	0.0020518	0.00234835	0.00322067	0.00174911	0.00354224	0.00301665	0.00306187	0.00302737	0.00316432	0.00289582	0.00234666
	电力、热力生产和供应	96	0.0674815	0.0418441	0.0344268	0.0350059	0.0455285	0.114431	0.115258	0.23919	0.21222	0.17699	0.131384	0.0696957	0.0654049	0.0634989	0.0844983	0.0442697	0.0449065	0.0691587	0.0673632	0.0593102	0.0858511	0.0738524	0.066657	0.0755183	0.0301392	0.122357	0.0781018	0.0901732	0.128992	0.102025	0.0949148	0.0565132	0.0945967	0.12012	0.108745	0.147178	0.104939	0.126819	0.118647	0.112273	0.333378	0.202238	0.197788	0.175111	0.205141	0.178497	0.113054
	燃气生产和供应	97	0.00124778	0.00108084	0.000863842	0.000883095	0.00155654	0.00145188	0.00131321	0.00203866	0.00220343	0.00234616	0.00208504	0.0015714	0.00151347	0.00147708	0.00159036	0.00146057	0.00151695	0.00199663	0.00184177	0.00198354	0.00199721	0.00202411	0.00166349	0.00227095	0.000813561	0.00201894	0.00185035	0.00197882	0.00241607	0.00208717	0.00198046	0.00180508	0.00228094	0.00262972	0.00238488	0.00302703	0.00254394	0.00231409	0.00269278	0.00224396	0.00915005	0.00565746	0.00464761	0.00460846	0.00445212	0.00467935	0.00557755
	水的生产和供应	98	0.000678213	0.000912811	0.00046724	0.000480408	0.00133404	0.0014258	0.00112596	0.00309679	0.0020673	0.00207149	0.00310661	0.00108874	0.00104261	0.000722067	0.000892033	0.000853933	0.00114962	0.00157606	0.0013392	0.0013386	0.00192014	0.0021546	0.00266677	0.00441419	0.000518424	0.00181639	0.00126797	0.00181016	0.0017927	0.00165913	0.00158345	0.00133308	0.00163997	0.0021955	0.0018176	0.00268242	0.00211004	0.00176589	0.00112027	0.00141949	0.00287179	0.0029566	0.00290007	0.00243269	0.00212498	0.002512	0.00163658
	房屋建筑	99	8.4743e-05	0.000320678	4.6622e-05	0.000147677	0.000630473	4.368e-05	2.62184e-05	4.19975e-05	4.71578e-05	4.49831e-05	4.45182e-05	7.55504e-05	7.75426e-05	7.33008e-05	6.51124e-05	5.70875e-05	0.000113087	7.632e-05	6.65541e-05	5.9204e-05	6.78617e-05	6.96504e-05	6.19116e-05	6.64008e-05	2.94827e-05	0.000103868	6.00896e-05	0.000110378	8.89973e-05	7.61188e-05	8.52166e-05	7.75607e-05	8.13856e-05	0.000109848	8.24132e-05	6.89831e-05	6.09145e-05	6.74786e-05	3.1269e-05	4.03693e-05	4.98862e-05	5.47604e-05	5.32515e-05	5.75823e-05	4.55335e-05	6.45411e-05	6.56846e-05
	土木工程建筑	100	2.44841e-05	0.000113416	9.82163e-06	4.74546e-05	0.000225402	1.30573e-06	5.75302e-07	1.10752e-06	1.17934e-06	1.05531e-06	1.41443e-06	1.77276e-05	1.68357e-05	1.58484e-05	1.27712e-05	6.96334e-06	2.89649e-05	1.40206e-05	9.87368e-06	5.98418e-06	9.88887e-06	9.88961e-06	7.77013e-06	5.89621e-06	2.51286e-06	2.39098e-05	6.9025e-06	2.73621e-05	1.42586e-05	1.14606e-05	1.24553e-05	8.79067e-06	9.13565e-06	2.50632e-05	1.29092e-05	8.37053e-06	4.00617e-06	5.58077e-06	6.76161e-07	8.8028e-07	1.43295e-06	1.86001e-06	2.26048e-06	2.43968e-06	1.28096e-06	5.26427e-06	4.18146e-06
	建筑安装	101	3.73357e-05	5.06544e-05	2.3691e-05	3.80658e-05	9.29569e-05	5.42395e-05	5.26676e-05	8.01772e-05	7.55341e-05	6.77304e-05	6.42071e-05	3.85312e-05	3.87433e-05	3.82388e-05	3.85721e-05	3.10869e-05	4.36343e-05	4.34342e-05	4.25843e-05	5.27334e-05	4.76978e-05	4.8574e-05	5.20777e-05	5.97971e-05	1.93434e-05	5.1956e-05	4.47349e-05	5.00429e-05	5.86304e-05	5.18613e-05	5.01984e-05	4.08912e-05	5.62343e-05	5.77627e-05	5.78308e-05	6.44955e-05	5.75799e-05	6.08088e-05	0.000231286	4.92553e-05	0.000132884	9.32366e-05	9.10885e-05	0.000101827	0.00014322	9.4821e-05	9.61313e-05
	建筑装饰、装修和其他建筑服务	102	0.00248366	0.00225948	0.00193755	0.0020712	0.00325048	0.00714996	0.00499248	0.00669503	0.009249	0.00903095	0.00765321	0.00337001	0.00359911	0.00331251	0.00413929	0.00375105	0.00381693	0.00493165	0.00446739	0.00498704	0.00569533	0.00575915	0.00609555	0.00614103	0.00540934	0.0051873	0.0046013	0.00645749	0.00588938	0.00586267	0.00635063	0.00463699	0.00700424	0.00700972	0.00762872	0.00762251	0.00758334	0.00774905	0.00622933	0.00639865	0.00874884	0.00803957	0.00924022	0.00793758	0.0080834	0.0080884	0.00679649
	批发和零售	103	0.0312647	0.0338433	0.0533169	0.0426725	0.0642745	0.0442178	0.0343409	0.0514793	0.0585603	0.0564177	0.0665397	0.0573215	0.0803383	0.0695081	0.0572499	0.128896	0.0904168	0.0784026	0.109914	0.116142	0.101191	0.109425	0.100684	0.126828	0.0667687	0.0919748	0.110436	0.0852529	0.126655	0.115893	0.13891	0.172465	0.164172	0.0731402	0.087266	0.0698121	0.0849688	0.106137	0.0443598	0.0493133	0.0671233	0.0836358	0.0714586	0.0947414	0.0682287	0.0891209	0.121379
	铁路运输业	104	0.00518043	0.00533685	0.00585049	0.00409562	0.00765288	0.0119019	0.00469153	0.016695	0.0096937	0.00951211	0.00702647	0.00899725	0.00806371	0.00634911	0.00505887	0.0187113	0.00617396	0.0102397	0.00919169	0.0180538	0.010541	0.0111926	0.00767148	0.00873374	0.00232436	0.0067595	0.0145831	0.00873414	0.00764576	0.00737585	0.00755098	0.0108695	0.00749651	0.00938364	0.00824387	0.00865254	0.00717062	0.00836277	0.00544059	0.0155099	0.0112104	0.0203766	0.010605	0.0104287	0.0100489	0.010249	0.00904486
	道路运输业	105	0.016655	0.0221417	0.0214602	0.0210886	0.0390225	0.0298356	0.0193614	0.0384819	0.0417844	0.0520599	0.041237	0.0338158	0.036105	0.0333201	0.0333728	0.0440769	0.0455162	0.0426401	0.0498445	0.058718	0.0511305	0.0507924	0.0414808	0.0625101	0.0202821	0.0411853	0.0417255	0.0440817	0.0465457	0.0443873	0.0462349	0.0456628	0.0499104	0.0628536	0.0567482	0.0597434	0.057406	0.0471766	0.0227032	0.037743	0.0455253	0.0483503	0.0501262	0.0668692	0.0435754	0.059821	0.0554824
	水上运输业	106	0.00266338	0.0030591	0.00384008	0.00432234	0.00602129	0.00552798	0.00324581	0.0159929	0.00513323	0.00731825	0.00556413	0.00419474	0.00554677	0.00499427	0.00392667	0.011386	0.00811642	0.00688497	0.0055975	0.00937222	0.00722097	0.00668009	0.00446202	0.00580427	0.00169396	0.00613133	0.0100757	0.0063132	0.00731305	0.0075659	0.00701992	0.00786375	0.00704555	0.00596897	0.00656081	0.00657796	0.00546819	0.00689624	0.00465836	0.00760208	0.00866884	0.00785674	0.00888476	0.00799925	0.00783302	0.00719803	0.00661703
	航空运输业	107	0.00202785	0.00333146	0.00188867	0.00232587	0.0064825	0.00449495	0.0032595	0.00553975	0.00615139	0.00486011	0.0055079	0.00270969	0.00339141	0.00261214	0.00273286	0.00323782	0.00433861	0.00471595	0.00388364	0.00510119	0.00444747	0.0053181	0.00462354	0.00576585	0.0030695	0.00490444	0.00439947	0.00457203	0.00550825	0.00529048	0.0064691	0.00530168	0.0062319	0.00585017	0.00629322	0.00578712	0.00706138	0.00729479	0.00363413	0.0039913	0.00540111	0.00604038	0.00605152	0.00747016	0.00509692	0.00671602	0.0076413
	管道运输业	108	0.000958193	0.000874095	0.000517342	0.000693419	0.0010326	0.00101328	0.0016617	0.00226591	0.00220678	0.0018952	0.00194106	0.000941958	0.000860415	0.000878529	0.000870516	0.000699941	0.000825439	0.00100762	0.000893243	0.000932306	0.0010323	0.000983057	0.000946166	0.00114298	0.000404677	0.0012789	0.00113369	0.00118189	0.00147695	0.00130239	0.00113874	0.000898326	0.00140118	0.00137982	0.00128499	0.00147341	0.00131288	0.00148272	0.00914648	0.00111276	0.00454999	0.00280286	0.00276354	0.0031287	0.00517418	0.00288467	0.00206419
	多式联运和运输代理	109	0.00453026	0.00404134	0.00591575	0.00480985	0.00683461	0.00661336	0.00364446	0.00920026	0.00835727	0.0101211	0.00711073	0.00927408	0.00941167	0.00836696	0.00790254	0.0123701	0.0123199	0.0114449	0.0108204	0.0117655	0.0108375	0.0112004	0.00913783	0.0119469	0.00318022	0.00953675	0.0113611	0.00897094	0.0105674	0.00991841	0.011494	0.0114327	0.0100888	0.0137385	0.0134237	0.0118267	0.0108893	0.0103966	0.0051365	0.00838787	0.0102932	0.0135357	0.00968153	0.0112752	0.00951787	0.0101868	0.0111859
	装卸搬运和仓储	110	0.00456531	0.00466901	0.00378648	0.0061156	0.00508696	0.00439916	0.00256565	0.00732291	0.00556092	0.00597143	0.00522238	0.0094739	0.00715096	0.00651574	0.00760218	0.00675138	0.0107177	0.00922953	0.011917	0.00869368	0.00795749	0.0106685	0.00711522	0.00977982	0.00320023	0.00604487	0.00629221	0.00584338	0.00642227	0.00686215	0.00788003	0.00675331	0.00780865	0.00740531	0.00797869	0.00920136	0.00796317	0.00717172	0.00438691	0.00454481	0.00696327	0.00802901	0.00664183	0.00878321	0.00689452	0.00788183	0.0128267
	邮政	111	0.00132109	0.0026879	0.00102893	0.00194305	0.00613423	0.00271557	0.00121172	0.00239918	0.00210867	0.00206656	0.00165534	0.00146204	0.00165244	0.00156928	0.00161591	0.00130579	0.00216299	0.00176204	0.0019266	0.00275126	0.00209109	0.00227291	0.00266353	0.00293941	0.000877377	0.00195303	0.00161316	0.00198608	0.00213295	0.00189518	0.00209071	0.00176464	0.00207818	0.00225966	0.00246512	0.00266441	0.00238406	0.00231544	0.00143285	0.00206107	0.00230579	0.00243698	0.00232773	0.0025194	0.00191678	0.00240651	0.00424876
	住宿	112	0.00183396	0.0025889	0.00198888	0.00240458	0.00570849	0.00479227	0.00332958	0.00633254	0.00599895	0.00538396	0.00616289	0.0029173	0.00446602	0.00251282	0.00276448	0.00285383	0.00352614	0.00426573	0.00406576	0.00533628	0.00516192	0.00533462	0.00543265	0.00507881	0.00273309	0.00411623	0.00350977	0.00397632	0.00470979	0.00435293	0.00474328	0.0039075	0.00463259	0.00513077	0.00506678	0.00476849	0.00549899	0.0050419	0.00359305	0.00398159	0.0050875	0.00546514	0.00581198	0.00639606	0.00452758	0.00613626	0.00938744
	餐饮	113	0.00385801	0.00804108	0.00364432	0.00494302	0.0194569	0.0100744	0.00601628	0.0132841	0.0136281	0.0125656	0.0106899	0.00583717	0.00700878	0.00517801	0.00583016	0.00619514	0.0110735	0.0112083	0.00891234	0.0102844	0.0096005	0.012431	0.0108575	0.0121923	0.0074181	0.00959244	0.00802548	0.00980784	0.0105173	0.0102092	0.010836	0.00929073	0.0106514	0.0125485	0.0133147	0.0121194	0.0151559	0.0118235	0.0066179	0.00884824	0.0109046	0.0120049	0.0122144	0.0148455	0.00980038	0.0144986	0.0176238
	电信和其他信息传输服务	114	0.0030992	0.00596926	0.00268737	0.00584286	0.0208659	0.00576117	0.00435079	0.0102913	0.00739261	0.00691383	0.00671969	0.00399745	0.0048861	0.00374831	0.00441476	0.00456929	0.00674153	0.00619243	0.00491836	0.00605755	0.00603584	0.00631459	0.00583647	0.00657492	0.00290188	0.0069478	0.00576817	0.00696933	0.00743091	0.00656819	0.00749458	0.00598995	0.00733296	0.00774123	0.00750628	0.00732248	0.00807619	0.00746729	0.0045705	0.00550413	0.00784605	0.00758838	0.00765576	0.00861003	0.00655596	0.00829169	0.00862062
	软件和信息技术服务	115	0.000785029	0.000734893	0.000656222	0.000738142	0.00113736	0.00219972	0.0014325	0.00240459	0.00331731	0.00307722	0.00441187	0.00121171	0.00126149	0.00115782	0.00109701	0.00103135	0.00123592	0.00144483	0.00124534	0.00131873	0.00143027	0.00143087	0.00151052	0.00183622	0.000564372	0.0018657	0.0016503	0.00182179	0.00239809	0.00203704	0.00283012	0.00211355	0.00230066	0.00240647	0.00267391	0.00196514	0.00289923	0.00240275	0.0015952	0.0017695	0.00250151	0.00230177	0.00210878	0.00207815	0.0019523	0.00205039	0.00186733
	货币金融和其他金融服务	116	0.0402772	0.0329755	0.0309395	0.0375648	0.0382971	0.0894681	0.0466377	0.0790643	0.0920385	0.0824248	0.0657799	0.0495757	0.0489358	0.0552042	0.0615419	0.0417061	0.05203	0.054654	0.0511426	0.0531278	0.0599886	0.0573405	0.0590509	0.067694	0.0222459	0.0620375	0.0576625	0.0592794	0.0693913	0.061833	0.0633295	0.0538852	0.0601573	0.0719548	0.0701286	0.0865756	0.0775434	0.0737823	0.0535649	0.0821913	0.0935163	0.0931413	0.0960233	0.0848069	0.0813137	0.0877006	0.070474
	资本市场服务	117	0.00135542	0.00206945	0.00119036	0.00219283	0.00538507	0.00327621	0.00221941	0.00367753	0.00350787	0.00342269	0.00500851	0.00183103	0.002065	0.0018281	0.0019626	0.00204992	0.00267219	0.00252152	0.00221411	0.0025708	0.00267758	0.00264271	0.0027088	0.00297998	0.00110336	0.0027737	0.00254339	0.00277201	0.00308138	0.00275129	0.00301491	0.00257902	0.00279805	0.00340822	0.00331925	0.00342827	0.00327773	0.00340529	0.00304232	0.00287103	0.00363467	0.00375914	0.00346503	0.00374284	0.00338321	0.00361553	0.00313117
	保险	118	0.00178813	0.00353055	0.00175415	0.00364265	0.0104683	0.00619571	0.00372008	0.00564303	0.00493896	0.00503687	0.0117437	0.00258896	0.00316578	0.00243498	0.00252995	0.0034131	0.0043657	0.00451776	0.00347901	0.0041955	0.00421484	0.00424033	0.00426055	0.00468353	0.00183332	0.00429829	0.00397587	0.00435711	0.0047968	0.00429223	0.0048811	0.00425627	0.00451543	0.00536223	0.00521307	0.00504828	0.00495494	0.00531987	0.00387223	0.00459113	0.00522385	0.00558762	0.00479758	0.0057006	0.00478852	0.00539563	0.00493266
	房地产	119	0.00548597	0.00541629	0.00571397	0.00602266	0.00886211	0.0111878	0.00686933	0.0108661	0.0122487	0.0117353	0.0113406	0.00792069	0.00913406	0.00868337	0.00867895	0.0107376	0.010061	0.0108739	0.011221	0.01205	0.0115736	0.0120707	0.0114837	0.0141172	0.00634589	0.0112313	0.0116178	0.0104916	0.0142251	0.0127095	0.0145057	0.0150834	0.0158927	0.0120427	0.0133903	0.0130074	0.0139874	0.0146502	0.0082	0.010581	0.0128205	0.013861	0.0131453	0.0142178	0.0117217	0.0140668	0.015185
	租赁	120	0.00086141	0.00085825	0.00075177	0.000876093	0.00148114	0.00269273	0.0017415	0.00228516	0.00200338	0.00282664	0.00270618	0.00113847	0.00131247	0.0011466	0.0016975	0.00136884	0.00144197	0.00167173	0.00145187	0.00244252	0.00174198	0.00208826	0.00161911	0.00244203	0.000818852	0.00154949	0.00174261	0.00157038	0.00194985	0.00188917	0.00303209	0.00193564	0.00206112	0.00230694	0.00241969	0.00381688	0.00280639	0.00243771	0.00169223	0.00218465	0.0023979	0.00222624	0.00211369	0.00246961	0.00202896	0.00221954	0.00259026
	商务服务	121	0.0155696	0.0151643	0.0154667	0.0155942	0.0250985	0.0500003	0.0253346	0.0528626	0.0556001	0.0497803	0.040266	0.0245111	0.0274911	0.0229303	0.023502	0.0260949	0.0285692	0.0537085	0.0351553	0.0639359	0.0445358	0.0460217	0.0570886	0.0827857	0.0260316	0.0324875	0.0324685	0.0315392	0.0397092	0.0389048	0.0465362	0.0415741	0.0494686	0.0401979	0.044626	0.0445098	0.0467625	0.067866	0.0314721	0.0398778	0.0441804	0.0540809	0.0465393	0.0581053	0.0411737	0.0490492	0.0899766
	研究和试验发展	122	0.00212693	0.0021581	0.0014369	0.00177881	0.0105314	0.00592196	0.0107728	0.00362516	0.00516639	0.00424527	0.00533065	0.00268318	0.00272011	0.00244975	0.00294515	0.00217781	0.00293696	0.00315066	0.0026409	0.0030165	0.00300828	0.00311625	0.00401197	0.00361029	0.00360066	0.00409423	0.0031972	0.00363662	0.00519067	0.00493354	0.00401369	0.0033181	0.00446926	0.00398027	0.00531193	0.00427215	0.00496658	0.00450894	0.00892117	0.00455956	0.00774701	0.00714791	0.0110718	0.0102868	0.00949048	0.00787143	0.0132194
	专业技术服务	123	0.00699831	0.0125513	0.00622768	0.00597187	0.0118444	0.0110506	0.0115679	0.010017	0.0260928	0.0176485	0.0157441	0.00628524	0.00739581	0.00668245	0.00485722	0.00540661	0.00519389	0.00628979	0.0053332	0.00601989	0.00896372	0.00652743	0.00583054	0.00906699	0.00237295	0.00593562	0.0086196	0.00687355	0.00708266	0.00585911	0.0066061	0.00523683	0.00684048	0.0119821	0.00933984	0.0132311	0.0097795	0.00909169	0.00919713	0.00706612	0.00918307	0.00858269	0.00898717	0.00966074	0.00928254	0.0116339	0.00995574
	科技推广和应用服务	124	0.00463372	0.0106281	0.00319509	0.00446177	0.0105079	0.00278871	0.00396709	0.00353285	0.0099286	0.00846921	0.0157314	0.00384156	0.00445687	0.00340881	0.0031153	0.00285773	0.00365568	0.00460103	0.00344432	0.00698768	0.00833987	0.00489726	0.00405027	0.00579041	0.00297377	0.00483324	0.00459693	0.00466728	0.00503275	0.00511593	0.00611468	0.0037865	0.00528174	0.00773698	0.00534758	0.0062903	0.00534248	0.00512097	0.0039112	0.00337248	0.00754354	0.00685615	0.0119508	0.0200015	0.00854491	0.0234066	0.0233286
	水利管理	125	0.00344639	0.00109724	0.00111886	0.00164097	0.00551912	0.000945067	0.0014524	0.00203861	0.00228923	0.00379429	0.00157846	0.00265275	0.0021244	0.00237796	0.00212856	0.00100492	0.00135141	0.00220799	0.00173535	0.0012558	0.00190053	0.00177823	0.00166145	0.00348893	0.000746669	0.00220196	0.00131901	0.00204143	0.00188708	0.00163176	0.00149075	0.00120184	0.00152217	0.00185711	0.00144632	0.0069806	0.00329566	0.00176768	0.00138529	0.00115161	0.00337837	0.00375011	0.00236212	0.00306121	0.00257219	0.00921957	0.00197686
	生态保护和环境治理	126	0.00045681	0.000345687	0.0002507	0.00024441	0.000739941	0.000861948	0.000459174	0.00122492	0.00230333	0.00157521	0.000644227	0.000498077	0.000472562	0.000442311	0.00135373	0.000434248	0.000611461	0.000682682	0.00058611	0.000659706	0.00106809	0.000750627	0.00131925	0.000791476	0.00101979	0.00392354	0.004108	0.00103595	0.00261624	0.00243402	0.00232397	0.00095164	0.00121872	0.00076834	0.00111664	0.00116243	0.00119991	0.00115857	0.000764987	0.00198209	0.00131067	0.00221485	0.0016834	0.00172609	0.00117328	0.00118816	0.000888973
	公共设施及土地管理	127	0.000133648	0.00012366	0.000125784	0.000131568	0.000191814	0.00037628	0.000200191	0.000423045	0.000448457	0.000390858	0.000326822	0.000213457	0.000228404	0.000198133	0.000208244	0.000222222	0.000298422	0.000376263	0.000266563	0.000385837	0.000327026	0.000347923	0.000375958	0.000477539	0.000246418	0.000297965	0.000275333	0.000276749	0.000342816	0.000326453	0.00037809	0.000323266	0.000368769	0.000347357	0.000376136	0.000377723	0.000434584	0.000442097	0.00023597	0.000322709	0.000370995	0.000417285	0.000388806	0.000446168	0.000333683	0.000408876	0.000504979
	居民服务	128	0.00051087	0.00108446	0.000534718	0.0011737	0.0018225	0.000966762	0.00106889	0.000833084	0.0011409	0.00114794	0.000951643	0.00067061	0.000847986	0.0007204	0.000691746	0.000994163	0.00125096	0.000864156	0.00098404	0.00110981	0.00102725	0.00110417	0.00107373	0.0012134	0.000654489	0.00103939	0.00106814	0.00100877	0.00130212	0.00130995	0.00137477	0.001487	0.00156939	0.00113533	0.00120063	0.0010814	0.00115567	0.0011519	0.00120771	0.000905497	0.00121153	0.00126648	0.00117624	0.00143879	0.00128414	0.00132089	0.00166928
	其他服务	129	0.00344816	0.0055316	0.00288259	0.00477446	0.0155789	0.0120564	0.0064654	0.00859418	0.00874238	0.0131922	0.0100854	0.00525485	0.00548651	0.0044069	0.00532064	0.00516189	0.0075772	0.00679923	0.00734116	0.013086	0.00811994	0.0121247	0.00905894	0.00943742	0.00470939	0.00752953	0.00681141	0.00724648	0.00801593	0.00792844	0.00838459	0.00696503	0.008405	0.0100579	0.00976055	0.0128081	0.0121572	0.0091584	0.00764687	0.0120561	0.0108659	0.0107885	0.0104962	0.010621	0.00946489	0.010191	0.0275072
	教育	130	0.000563165	0.000808883	0.000444416	0.000780442	0.0026605	0.00179694	0.000788878	0.00163654	0.00148432	0.00132249	0.00117923	0.000693015	0.000752166	0.000686743	0.000754941	0.000717359	0.00107527	0.000924616	0.000872572	0.000936262	0.00114484	0.00108326	0.000991346	0.00119647	0.000902057	0.00110292	0.00089158	0.00111057	0.00125077	0.00107326	0.00123356	0.00105069	0.00116413	0.00125708	0.00134273	0.00138778	0.00149662	0.00125107	0.000879369	0.00138187	0.00137657	0.00143645	0.00146994	0.00149203	0.00126062	0.0014808	0.00139044
	卫生	131	0.000161888	0.000262196	0.000269521	0.000151665	0.000869861	0.000597493	0.000287145	0.00071178	0.000554089	0.000803561	0.000393987	0.000172416	0.000200767	0.000195889	0.000664608	0.000366638	0.000272478	0.000235658	0.000226369	0.000303945	0.000263329	0.000263734	0.000234337	0.000344611	0.000143907	0.000358563	0.000311974	0.000316085	0.000369935	0.000481128	0.000327976	0.000627247	0.000697496	0.000535615	0.000460582	0.000667923	0.000421924	0.000447162	0.00094214	0.000669577	0.000581869	0.000530515	0.000412235	0.000494923	0.000576416	0.000469647	0.000405597
	社会工作	132	0	0	0	0	0	0	0	0	0	0	0	0	0	0	0	0	0	0	0	0	0	0	0	0	0	0	0	0	0	0	0	0	0	0	0	0	0	0	0	0	0	0	0	0	0	0	0
	新闻和出版	133	0.000284552	0.000318209	0.000238929	0.000262689	0.000526197	0.000949481	0.00056397	0.00234817	0.00112719	0.000891283	0.00103689	0.000438202	0.00045151	0.000349653	0.000403598	0.000452618	0.000629451	0.00151597	0.000523901	0.000762816	0.0008255	0.000746203	0.000643837	0.000716685	0.000373281	0.000670236	0.000507562	0.000698081	0.000838108	0.000656627	0.000690168	0.000586802	0.000983186	0.000925379	0.000925733	0.000826218	0.00123342	0.000832603	0.000555161	0.000729929	0.000969814	0.000912203	0.00113821	0.000964575	0.000731113	0.000969367	0.000958996
	广播、电视、电影和影视录音制作	134	0.000379809	0.000323421	0.000250968	0.000246039	0.000614731	0.000786963	0.000695654	0.000933988	0.000993838	0.000963191	0.000766847	0.000522628	0.000493118	0.000442235	0.000688973	0.000422856	0.000583474	0.000971201	0.00098295	0.00123903	0.00124525	0.00110365	0.000609223	0.00109363	0.00024766	0.00092841	0.00118366	0.00109962	0.00141574	0.00177148	0.00156749	0.000922532	0.00110976	0.00121434	0.00139984	0.000844492	0.00160655	0.00119287	0.000771906	0.000844527	0.00116132	0.00154466	0.00160136	0.00148088	0.00107718	0.00130222	0.000818984
	文化艺术	135	4.50011e-05	0.000145407	3.87397e-05	0.000123924	0.000168148	9.64714e-05	0.000146452	0.000101877	0.000121193	0.000117415	6.34888e-05	5.65158e-05	6.49294e-05	6.24419e-05	5.9121e-05	5.42939e-05	0.00011454	6.90745e-05	6.48795e-05	6.96123e-05	7.17552e-05	7.07251e-05	8.39417e-05	7.28424e-05	9.23495e-05	8.44242e-05	8.32723e-05	0.000101896	0.000112719	0.000112665	9.54014e-05	7.6899e-05	9.12169e-05	0.000114634	0.00011243	0.000107249	0.000110471	8.72777e-05	0.000127949	9.60273e-05	0.000114096	0.000109804	0.000104471	0.000112199	0.000117427	9.708e-05	0.00010636
	体育	136	0	0	0	0	0	0	0	0	0	0	0	0	0	0	0	0	0	0	0	0	0	0	0	0	0	0	0	0	0	0	0	0	0	0	0	0	0	0	0	0	0	0	0	0	0	0	0
	娱乐	137	0.000737822	0.000718027	0.000610964	0.000706259	0.00102087	0.00198416	0.00107345	0.00230608	0.00244858	0.00208772	0.00183496	0.00109493	0.00109663	0.00101941	0.00115755	0.000980383	0.00149572	0.00158795	0.00123439	0.00137985	0.00154787	0.00153441	0.00154651	0.00166743	0.00127699	0.0015028	0.00142038	0.00151159	0.00176301	0.00163862	0.0017321	0.00149905	0.00170727	0.00194796	0.00205127	0.0021028	0.00252008	0.00194887	0.00120933	0.00175868	0.00204879	0.00215765	0.00212073	0.00229495	0.00179233	0.00222331	0.00185657
	社会保障	138	0.000238792	0.000197712	0.000240932	0.000189335	0.000264897	0.000265211	0.000302696	0.000275835	0.000329639	0.000320218	0.000170726	0.000238742	0.000229601	0.00024557	0.000222378	0.000233348	0.000231094	0.000253618	0.000226326	0.000248126	0.000243309	0.000239759	0.00026365	0.000223437	0.000264671	0.000246097	0.000284861	0.000302511	0.00031696	0.000320449	0.00027705	0.00029132	0.000318885	0.000276971	0.000295509	0.00029467	0.000303615	0.000240351	0.000282732	0.000263292	0.000301076	0.000299305	0.000285132	0.000306386	0.000304183	0.000264228	0.00030924
	公共管理和社会组织	139	0.000694953	0.000834819	0.000705449	0.000787774	0.00116896	0.00101126	0.00084285	0.00167509	0.00145671	0.00121382	0.00142623	0.000931111	0.000953838	0.000868938	0.000712194	0.000874925	0.00107291	0.00127803	0.000956898	0.00113467	0.00113488	0.00137433	0.00114673	0.00141084	0.00100715	0.000997736	0.000967747	0.00092585	0.00112641	0.000987264	0.00115885	0.0009829	0.00126041	0.001491	0.00134154	0.00124238	0.00145327	0.00136769	0.000862643	0.000851563	0.00111295	0.00137639	0.00136716	0.00159052	0.0010306	0.00137117	0.00163487
[truncated: 92 more columns]

## Sheet: 完全消耗系数
产出 投入		代码	农产品	林产品	畜牧产品	渔产品	农、林、牧、渔服务产品	煤炭采选产品	石油和天然气开采产品	黑色金属矿采选产品	有色金属矿采选产品	非金属矿采选产品	开采辅助服务和其他采矿产品	谷物磨制品	饲料加工品	植物油加工品	糖及糖制品	屠宰及肉类加工品	水产加工品	蔬菜、水果、坚果和其他农副食品加工品	方便食品	乳制品	调味品、发酵制品	其他食品	酒精和酒	饮料和精制茶	烟草制品	棉、化纤纺织及印染精加工品	毛纺织及染整精加工品	麻、丝绢纺织及加工品	针织或钩针编织及其制品	纺织制成品	纺织服装服饰	皮革、毛皮、羽毛及其制品	鞋	木材加工品和木、竹、藤、棕、草制品	家具	造纸和纸制品	印刷品和记录媒介复制品	文教、工美、体育和娱乐用品	精炼石油和核燃料加工品	煤炭加工品	基础化学原料	肥料	农药	涂料、油墨、颜料及类似产品	合成材料	专用化学产品和炸药、火工、焰火产品	日用化学产品
部门名称		-	1	2	3	4	5	6	7	8	9	10	11	12	13	14	15	16	17	18	19	20	21	22	23	24	25	26	27	28	29	30	31	32	33	34	35	36	37	38	39	40	41	42	43	44	45	46	47
中间投入	农产品	1	0.131786	0.0295826	0.313101	0.155043	0.186565	0.0114789	0.00806496	0.0143074	0.0159855	0.0146185	0.0153896	0.81384	0.589395	0.724779	0.582306	0.22738	0.13087	0.600191	0.424905	0.186776	0.427168	0.384638	0.330457	0.223379	0.0954009	0.31196	0.177061	0.294792	0.154239	0.155684	0.165596	0.117797	0.0762411	0.0595275	0.0486543	0.104037	0.0519535	0.0647941	0.0110636	0.00975564	0.0304334	0.0408341	0.0619646	0.0559042	0.0219375	0.0730771	0.131272
	林产品	2	0.00153465	0.0889908	0.000958813	0.00208051	0.0052883	0.00859401	0.00272559	0.00581656	0.00578891	0.00535849	0.00824123	0.00168627	0.00183279	0.00191327	0.00184487	0.00163181	0.00266514	0.00398103	0.00284044	0.00516858	0.00311723	0.00375274	0.0035928	0.00621367	0.00336706	0.00379568	0.00298393	0.00372522	0.00493732	0.00497223	0.00379899	0.00521024	0.0153771	0.227317	0.104962	0.0529324	0.0236191	0.0217381	0.00303366	0.00502871	0.00527401	0.00582759	0.00550496	0.00899217	0.00571776	0.0326354	0.00856715
	畜牧产品	3	0.00478732	0.00663923	0.100461	0.0116159	0.0539219	0.00276741	0.00194245	0.00340011	0.00369949	0.00334856	0.00360863	0.0043001	0.0465578	0.00407536	0.00373105	0.658154	0.013409	0.054976	0.0534802	0.414988	0.0366147	0.106586	0.00663001	0.0336504	0.0022432	0.0152634	0.4396	0.149542	0.0452088	0.0390672	0.0539843	0.256584	0.0518483	0.00491216	0.013746	0.00472342	0.00494944	0.0279883	0.00223688	0.00235231	0.00400577	0.0258044	0.00942632	0.00821573	0.00386329	0.0126084	0.0241417
	渔产品	4	0.000888473	0.00184598	0.0217862	0.0601733	0.0165336	0.00141703	0.00102532	0.00176387	0.00184292	0.00168207	0.001522	0.00107562	0.081344	0.00100286	0.00103614	0.0149452	0.623266	0.0124819	0.00658013	0.0128426	0.00552459	0.0229723	0.00434052	0.00589459	0.00107017	0.00261352	0.0096781	0.00540741	0.00294229	0.00259775	0.00318095	0.0119968	0.00363768	0.0018802	0.00230892	0.00176463	0.00207889	0.00384314	0.00106973	0.00122746	0.00183171	0.00239721	0.00259127	0.00234923	0.00158019	0.00244543	0.00343882
	农、林、牧、渔服务产品	5	0.0114785	0.0574567	0.00595054	0.0332074	0.0636324	0.00112512	0.000615169	0.00108192	0.00126821	0.00101999	0.00141754	0.00850003	0.0111506	0.00766953	0.00616602	0.00426573	0.0202642	0.00724723	0.00514626	0.0038899	0.00518707	0.005404	0.00421135	0.00354495	0.00150431	0.0838846	0.0105573	0.100707	0.0513013	0.0377657	0.0419514	0.0251418	0.0290606	0.0134261	0.0103371	0.00667227	0.00352778	0.0102915	0.000674164	0.000861994	0.00137123	0.00195653	0.00214461	0.0020675	0.00127754	0.00347691	0.00331502
	煤炭采选产品	6	0.0329106	0.0191732	0.0149837	0.0138493	0.0187344	0.230279	0.0444292	0.0762772	0.0737628	0.067749	0.0750654	0.0313162	0.0297198	0.0293947	0.0381695	0.018428	0.0187279	0.032104	0.0298377	0.0271112	0.0381915	0.0317895	0.0370297	0.0347682	0.0143767	0.0521597	0.0398338	0.0428018	0.0552982	0.0461504	0.041051	0.0278837	0.0422253	0.053055	0.0484874	0.0882575	0.055678	0.0563178	0.0484489	0.556272	0.17375	0.159827	0.100359	0.0931948	0.099809	0.113855	0.0553077
	石油和天然气开采产品	7	0.0452237	0.0400051	0.0223705	0.0304244	0.0416541	0.0325	0.0578758	0.075078	0.0921692	0.084608	0.0789766	0.0414025	0.0368071	0.038433	0.0370003	0.0279016	0.0335116	0.0415046	0.0361334	0.0369342	0.0426833	0.0396578	0.0400888	0.0464756	0.0164338	0.0560291	0.0494168	0.0507484	0.0640128	0.056979	0.0483371	0.0364797	0.061459	0.0569935	0.0530405	0.0603036	0.0547263	0.0645303	0.745749	0.046699	0.20468	0.127075	0.141135	0.147235	0.262267	0.130898	0.0711289
	黑色金属矿采选产品	8	0.0041383	0.00454387	0.0022606	0.00325799	0.00481881	0.0268047	0.0224851	0.245711	0.0230828	0.0200128	0.0359135	0.00416095	0.00400279	0.00385734	0.0040341	0.00319709	0.00380568	0.00486673	0.00449948	0.00489446	0.00590588	0.00532124	0.00555549	0.00728669	0.00224402	0.00595848	0.00510888	0.00529318	0.00653691	0.00618998	0.00582481	0.00485308	0.00695088	0.0122123	0.0222423	0.00909041	0.0084889	0.0169702	0.0176822	0.0164332	0.0184778	0.015105	0.0123286	0.014463	0.0142536	0.0124419	0.0101306
	有色金属矿采选产品	9	0.00323521	0.00302456	0.00168885	0.00202497	0.0035814	0.00711829	0.00652792	0.0110514	0.0657313	0.0103618	0.013299	0.00318895	0.00305127	0.0029951	0.00328958	0.00232051	0.00262023	0.00380447	0.00338048	0.00389103	0.00437546	0.00407405	0.00425191	0.0053421	0.00203303	0.00512535	0.00442719	0.00432147	0.00602747	0.00545588	0.00495135	0.00455211	0.00644544	0.00881982	0.0096093	0.00939795	0.0106083	0.0467037	0.00679316	0.00831315	0.0324819	0.0136133	0.0157515	0.019753	0.0160312	0.0273329	0.0103909
	非金属矿采选产品	10	0.00550625	0.00273667	0.00187861	0.00150639	0.00224805	0.0027162	0.00293259	0.00434751	0.00519106	0.0171027	0.00982881	0.00443128	0.00354635	0.0039671	0.00388129	0.00188232	0.00175261	0.00414574	0.00327072	0.00265853	0.0046323	0.00411004	0.00567362	0.00466875	0.00132257	0.0045257	0.00360929	0.00367229	0.00464796	0.00424574	0.00342617	0.00306053	0.0045165	0.00540466	0.0055834	0.00686065	0.00554936	0.0105218	0.00323391	0.00643782	0.0409701	0.0366449	0.0185989	0.0255817	0.0176198	0.0172236	0.00887402
	开采辅助服务和其他采矿产品	11	0.00486324	0.00426925	0.0024014	0.00324081	0.00445009	0.00671848	0.110621	0.00976792	0.0134135	0.0125724	0.0126017	0.00445898	0.00397046	0.00413851	0.00401881	0.00299625	0.00358559	0.00448217	0.00390269	0.00399044	0.00462416	0.00428802	0.00434844	0.00920656	0.00178389	0.00606541	0.00532614	0.00547588	0.00693068	0.00614941	0.00522465	0.00393653	0.00668462	0.00619507	0.00578556	0.0066401	0.00596437	0.00714859	0.0780529	0.00643747	0.0221954	0.013944	0.0151912	0.0158435	0.0278312	0.0141868	0.00769153
	谷物磨制品	12	0.00314002	0.00239088	0.0673249	0.0305703	0.0279031	0.00110698	0.000809679	0.00157942	0.00173272	0.00151202	0.00146903	0.0674476	0.0975814	0.0153624	0.0106954	0.0471576	0.0304273	0.060751	0.319618	0.0332614	0.0907974	0.163059	0.121332	0.0213374	0.00134674	0.00430968	0.0279705	0.0126993	0.00538129	0.0045915	0.00558273	0.018559	0.00561607	0.00217349	0.00257431	0.00209583	0.00233592	0.00339789	0.00101093	0.000994142	0.00230303	0.00347773	0.00539005	0.00549877	0.00177319	0.00594028	0.00708122
	饲料加工品	13	0.00314553	0.00469097	0.282994	0.18735	0.0657274	0.00101663	0.00071041	0.00123933	0.0013395	0.00120944	0.00126671	0.00256889	0.0929768	0.00236323	0.00205531	0.173028	0.113224	0.0171034	0.0156154	0.10769	0.0110523	0.0317737	0.00299801	0.00996372	0.000933652	0.00853337	0.113657	0.0437669	0.0144982	0.0122614	0.0163668	0.0689705	0.0152978	0.00226278	0.00444152	0.00193194	0.00184247	0.00830996	0.000799441	0.000864312	0.0014357	0.00709241	0.00327437	0.00265438	0.00134207	0.00386798	0.00710426
	植物油加工品	14	0.0024665	0.0029322	0.0245224	0.0191783	0.0208928	0.00313284	0.00278137	0.00430642	0.00545819	0.00546439	0.00613112	0.00284526	0.0871068	0.31011	0.0117014	0.0192255	0.0288541	0.0746152	0.0897743	0.0245999	0.0724546	0.0690365	0.00527383	0.0273153	0.00241804	0.00568455	0.0132189	0.00796302	0.00685628	0.00573308	0.00542725	0.0105488	0.00756767	0.0078377	0.00618444	0.00816433	0.00796298	0.00638206	0.00533758	0.00247022	0.0139357	0.00829922	0.0146085	0.043361	0.00978373	0.0604767	0.143656
	糖及糖制品	15	0.000185531	0.000272526	0.000583638	0.000437672	0.000802796	0.000309543	0.000189442	0.000502011	0.000417555	0.00038343	0.000338275	0.000408179	0.00169969	0.000333788	0.124435	0.00217438	0.00294488	0.0202234	0.00878146	0.0247043	0.0278076	0.0303497	0.00306399	0.0669396	0.000307249	0.000344275	0.000503391	0.000416036	0.000656748	0.000445288	0.000419577	0.00076232	0.00169632	0.000440617	0.000478228	0.000409293	0.000480248	0.000580192	0.000226502	0.000268792	0.000588565	0.000638832	0.00116679	0.000630008	0.000412829	0.000791423	0.000862557
	屠宰及肉类加工品	16	0.000724731	0.00122121	0.00405269	0.00310218	0.00462373	0.00144475	0.000896296	0.0018407	0.00186211	0.00173663	0.00162315	0.00106933	0.014321	0.000992767	0.00107799	0.163331	0.00944767	0.00958028	0.0771919	0.0073847	0.038701	0.046899	0.00260925	0.00405776	0.00119655	0.0018963	0.00276998	0.00210527	0.00204519	0.00201919	0.0101562	0.223296	0.0392624	0.00185312	0.00970038	0.00186411	0.00215619	0.003677	0.00101503	0.00128089	0.00178757	0.00221972	0.00275065	0.00249355	0.00164731	0.00287969	0.0326621
	水产加工品	17	0.000431379	0.00078543	0.011277	0.0122187	0.00393805	0.000839797	0.000525095	0.00108282	0.00111165	0.00102438	0.000902971	0.000577475	0.0398595	0.000540276	0.000571979	0.00766558	0.128479	0.00705794	0.00742243	0.00554055	0.00399179	0.0156636	0.0012717	0.00205197	0.00063315	0.00107509	0.00504809	0.00245418	0.00139491	0.00127931	0.00148614	0.00351714	0.00146365	0.00106227	0.00120376	0.0010192	0.00123266	0.00126489	0.000574746	0.000733189	0.000933766	0.00125564	0.00129862	0.00128868	0.000843017	0.00135573	0.002125
	蔬菜、水果、坚果和其他农副食品加工品	18	0.00139725	0.00162768	0.00755451	0.00527583	0.00610452	0.00158323	0.00109005	0.00207137	0.002246	0.00214219	0.00209499	0.0032752	0.0270917	0.00536654	0.00293154	0.0148864	0.0150746	0.0603764	0.0541386	0.0227176	0.0568594	0.0846179	0.0154684	0.0555616	0.00129998	0.00227422	0.00419005	0.00278742	0.00258317	0.00221833	0.00234336	0.00523443	0.00375909	0.00263539	0.00233272	0.00251861	0.00244591	0.00258446	0.00132383	0.00131771	0.00263367	0.00292031	0.0256647	0.00451363	0.0023997	0.0134948	0.0096182
	方便食品	19	9.24794e-05	0.000140242	0.000104199	0.000120347	0.000304119	0.000223257	0.00013305	0.000375541	0.000259846	0.000261472	0.000233125	0.000144998	0.000182336	0.000136151	0.000131949	0.000236573	0.000226692	0.000234983	0.0303708	0.000280521	0.000235124	0.000257561	0.000215825	0.000240121	0.000117919	0.000205414	0.000240082	0.000211548	0.000234088	0.000229142	0.000235714	0.000226929	0.000232348	0.000247425	0.000256783	0.000243936	0.000266104	0.000249135	0.000156422	0.000230961	0.000262291	0.000290706	0.000282716	0.00030417	0.000235893	0.000289279	0.000341352
	乳制品	20	0.000124564	0.000196792	0.000243667	0.000212112	0.000459819	0.000251637	0.000150598	0.000395091	0.000332242	0.000303292	0.000260398	0.000179328	0.000745013	0.000178753	0.000202021	0.00115045	0.000459301	0.00194671	0.0046389	0.154394	0.00240281	0.0282943	0.00103019	0.0506287	0.000253674	0.000245019	0.000305992	0.000282444	0.000487498	0.000328603	0.000301559	0.000449842	0.0012536	0.00033443	0.000366172	0.000296564	0.000371459	0.000437773	0.000171217	0.000218918	0.000440928	0.000485392	0.000522381	0.000426019	0.000306576	0.000451894	0.000891751
	调味品、发酵制品	21	0.000149009	0.000250455	0.00217673	0.00157722	0.00105769	0.000275869	0.000172832	0.000383419	0.000382666	0.00034998	0.000310107	0.000390446	0.00803	0.00108054	0.000715795	0.00438585	0.0213939	0.012239	0.0475254	0.0045488	0.097233	0.0185878	0.0079766	0.00498552	0.000235545	0.000338271	0.00107644	0.000600459	0.000431004	0.000387857	0.000440343	0.00133224	0.000595755	0.00037902	0.000418071	0.000368819	0.000442019	0.000409309	0.000200205	0.000248716	0.00038649	0.000454901	0.000778284	0.000659592	0.000322079	0.000745341	0.000902829
	其他食品	22	0.000648744	0.000623287	0.00550788	0.00374783	0.0022424	0.000539879	0.000417023	0.000724461	0.000752169	0.000687916	0.000664894	0.000912492	0.0205047	0.00167448	0.00220758	0.0366934	0.00855196	0.0080664	0.0321655	0.0367837	0.0784485	0.0481076	0.0173483	0.03419	0.0023732	0.000834097	0.00294392	0.00174753	0.00155591	0.00132287	0.00126571	0.00822893	0.002705	0.00116611	0.00128369	0.000896544	0.000949727	0.00115903	0.000477226	0.000468007	0.00135805	0.00280448	0.00565967	0.00165778	0.000975418	0.0025762	0.00482251
	酒精和酒	23	0.0016169	0.00195074	0.00187059	0.00183984	0.00764928	0.00248638	0.00223658	0.00438862	0.0057509	0.00442753	0.00444733	0.00203738	0.00460404	0.00175271	0.00203319	0.0031758	0.00336094	0.00345264	0.00285957	0.00361998	0.00549279	0.00590247	0.0993518	0.0250665	0.00253067	0.00374742	0.00355705	0.00350558	0.00431876	0.00382228	0.00368421	0.00380404	0.00472078	0.00550698	0.0048803	0.00596735	0.00858362	0.00455355	0.00322439	0.00242589	0.00939709	0.00606943	0.00933563	0.031373	0.0062204	0.0256879	0.0186082
	饮料和精制茶	24	0.00143176	0.00219586	0.00102507	0.00117255	0.0045012	0.0028523	0.00167281	0.00525571	0.00378294	0.00342929	0.00290177	0.00195775	0.00196438	0.00159277	0.00174321	0.00177568	0.00220401	0.00432798	0.00222554	0.0058659	0.00265327	0.00347029	0.00275795	0.152238	0.0025521	0.00271523	0.00299226	0.00292892	0.00764943	0.00419761	0.00344789	0.00278502	0.0246784	0.00385215	0.00436348	0.00320648	0.00424268	0.00640598	0.00194149	0.00238721	0.00648997	0.00625914	0.00468222	0.00488501	0.00391223	0.00476898	0.00464361
	烟草制品	25	0.00265077	0.00230566	0.00217371	0.00215695	0.00527553	0.0074694	0.00768436	0.00887508	0.00950944	0.0115616	0.00589966	0.00424092	0.00500681	0.00560066	0.00578316	0.00464556	0.00521872	0.00614081	0.00602756	0.00696546	0.00623752	0.00578749	0.00600585	0.00631385	0.0836322	0.00745685	0.0090577	0.0105272	0.0105131	0.0112963	0.00904833	0.00916896	0.010817	0.00942616	0.010951	0.010372	0.0107332	0.00901499	0.01129	0.00788691	0.0104334	0.0105427	0.00990521	0.0122121	0.0116863	0.0098763	0.00975519
	棉、化纤纺织及印染精加工品	26	0.00563168	0.00510693	0.00376557	0.00358458	0.0134243	0.00901972	0.00623928	0.00987462	0.0133003	0.00933548	0.0141176	0.00777077	0.00741334	0.00836047	0.00621997	0.0055526	0.00638773	0.0130104	0.00972636	0.011035	0.0109785	0.00998878	0.011224	0.0141701	0.00506017	0.672069	0.140923	0.0873304	0.655016	0.691357	0.684992	0.126095	0.210658	0.0158556	0.0722245	0.0185096	0.0193915	0.146081	0.00644326	0.00810418	0.0130952	0.0210544	0.0206547	0.0171956	0.0127289	0.0168786	0.0255714
	毛纺织及染整精加工品	27	0.00033613	0.000383017	0.000247433	0.00027677	0.000829242	0.000802359	0.000659334	0.000904425	0.00105039	0.000868672	0.00103705	0.000441228	0.000477785	0.000421955	0.000421592	0.000406204	0.000530366	0.000713273	0.000616214	0.000729171	0.000730088	0.000692824	0.000744867	0.000892657	0.00047989	0.016744	0.186679	0.0270109	0.0823943	0.0754458	0.0799803	0.0140857	0.00852695	0.00100298	0.00253303	0.00146182	0.00222067	0.0183756	0.000865119	0.000724584	0.000987419	0.00114686	0.00120921	0.00113893	0.000955442	0.00107162	0.00130916
	麻、丝绢纺织及加工品	28	0.000244971	0.000261477	0.000198526	0.000202128	0.000522516	0.000663743	0.000451821	0.000877623	0.000873904	0.000725099	0.000819739	0.000368202	0.000410629	0.000352594	0.000320759	0.000358102	0.000496693	0.000600898	0.000478928	0.000530278	0.000563626	0.000537624	0.000666493	0.000744903	0.000349136	0.01675	0.00760483	0.267268	0.0201937	0.0284946	0.0716679	0.00460208	0.00829953	0.000850703	0.00244735	0.00087763	0.000844285	0.0142295	0.000460482	0.000593932	0.000737724	0.000892079	0.000997114	0.000894146	0.000670417	0.000801094	0.00109443
	针织或钩针编织及其制品	29	0.000250503	0.000482385	0.000187344	0.000213861	0.00100906	0.000637555	0.000453822	0.000705474	0.00108974	0.000651008	0.000817758	0.000321802	0.000363226	0.000301205	0.00030794	0.000346977	0.000426485	0.000515842	0.000484259	0.000572477	0.000579839	0.000578696	0.000573606	0.000693617	0.000371278	0.00169302	0.0059283	0.00946193	0.110751	0.0585905	0.0788452	0.0154422	0.0188076	0.00086319	0.00311993	0.000952475	0.000989196	0.00812242	0.000476598	0.000588148	0.000715859	0.000857835	0.000870661	0.00082891	0.000653341	0.000808197	0.000839826
	纺织制成品	30	0.000483909	0.000502238	0.000370812	0.00041812	0.000802857	0.0009531	0.000681447	0.000997162	0.00142987	0.00134673	0.00157164	0.000592892	0.000778568	0.000614917	0.000572621	0.000552781	0.000717496	0.00124802	0.00113624	0.00120594	0.00104434	0.000961324	0.000901819	0.00125769	0.000704578	0.00207412	0.0012097	0.00222917	0.00360675	0.0194373	0.0275802	0.00846151	0.00607217	0.00130301	0.00640103	0.00529588	0.00291478	0.00900196	0.00071583	0.000769155	0.00108642	0.00175536	0.00130322	0.00141429	0.00129617	0.00151636	0.00160239
	纺织服装服饰	31	0.00175793	0.00209388	0.00138988	0.00149242	0.00402781	0.00595302	0.00428532	0.00655897	0.00701554	0.00558113	0.00686311	0.00240183	0.00277439	0.00219056	0.00246372	0.00246284	0.00341615	0.00411301	0.00350996	0.00378923	0.00458259	0.00424758	0.00451428	0.0054022	0.00337527	0.00716083	0.0154205	0.00898718	0.0146115	0.00788871	0.0271766	0.0142597	0.00979124	0.00719769	0.00876155	0.0060932	0.00592588	0.0093428	0.00438016	0.00565191	0.00617747	0.0062206	0.00752296	0.00683844	0.00539896	0.00602591	0.00597217
	皮革、毛皮、羽毛及其制品	32	0.000684679	0.00107179	0.000357394	0.000583605	0.00903496	0.000870191	0.000713856	0.000968927	0.00112619	0.00110751	0.0012732	0.000656319	0.000645162	0.000605958	0.000596784	0.000474426	0.000661236	0.00075696	0.000742811	0.000731838	0.000842805	0.000808732	0.000762912	0.000925654	0.000420276	0.00306238	0.00142366	0.00185704	0.00275748	0.00300634	0.0500475	0.29898	0.186908	0.00149051	0.0467534	0.00128987	0.00163272	0.0107886	0.000742818	0.000763387	0.00193376	0.00271218	0.00414408	0.00313685	0.0019614	0.00519034	0.00497665
	鞋	33	9.0946e-05	8.69499e-05	6.71175e-05	7.617e-05	0.000131411	0.00033568	0.000393768	0.000461515	0.000380443	0.000322164	0.000702258	0.000116654	0.00012333	0.000107699	0.000110459	0.00011673	0.000143147	0.000152831	0.000163564	0.000167825	0.000164733	0.000173059	0.000186352	0.000199678	7.73543e-05	0.000188925	0.000187468	0.000168553	0.000210392	0.0011759	0.000968817	0.000537463	0.118144	0.000197928	0.000213901	0.000265852	0.000272182	0.000463371	0.00032732	0.000238405	0.000479061	0.000295636	0.000341489	0.000348241	0.000320861	0.000320221	0.000256608
	木材加工品和木、竹、藤、棕、草制品	34	0.00278674	0.00313299	0.00176185	0.00303195	0.00486058	0.0379175	0.00451241	0.00734301	0.0134761	0.00928005	0.00834382	0.00324795	0.00343288	0.00319004	0.00346055	0.00306329	0.00458791	0.00506417	0.00453893	0.00556136	0.00543818	0.00549666	0.00757831	0.00695659	0.00512241	0.00874355	0.00744148	0.00865843	0.0124592	0.0112594	0.0087715	0.00598957	0.0105958	0.537919	0.512003	0.035705	0.0253487	0.0555624	0.00521819	0.0195052	0.0104787	0.010734	0.00957046	0.0100142	0.00811705	0.00933593	0.0135661
	家具	35	0.000211274	0.000722201	0.000184182	0.000842132	0.00163321	0.000573913	0.000372942	0.000478147	0.000571786	0.000487077	0.000526896	0.000262754	0.000328091	0.000258462	0.000267089	0.000287323	0.000699325	0.00034349	0.000399629	0.000400389	0.000387224	0.00040176	0.000396209	0.000438358	0.000244791	0.000455986	0.000347999	0.000473189	0.000493787	0.000479798	0.000632837	0.000414429	0.000473447	0.00359739	0.00894544	0.000516249	0.000557734	0.000872182	0.000430232	0.000498689	0.0004918	0.000510607	0.000482358	0.00054432	0.000453857	0.000512242	0.000509576
	造纸和纸制品	36	0.00472459	0.00506844	0.00468145	0.00499527	0.00868687	0.0107182	0.00706844	0.0131323	0.0126164	0.0125935	0.0130187	0.00768599	0.00958872	0.0113765	0.00779423	0.0129224	0.0202682	0.0195636	0.0299276	0.0637513	0.0280416	0.032648	0.0400886	0.0390041	0.0638669	0.0134868	0.016364	0.0126809	0.0220246	0.0260559	0.019665	0.0258686	0.032409	0.0271145	0.0306568	0.441497	0.54	0.0967511	0.0082482	0.00948997	0.0148275	0.0152967	0.0259949	0.0220995	0.0141081	0.0177839	0.0521382
	印刷品和记录媒介复制品	37	0.00229362	0.00274636	0.0022795	0.00289857	0.0053143	0.00541256	0.00327884	0.0086926	0.00621524	0.00567251	0.00542016	0.00333672	0.0039812	0.00332452	0.00340868	0.00403747	0.00568062	0.00561396	0.00476187	0.0067764	0.00548963	0.00626764	0.0131412	0.0124794	0.0149903	0.00483237	0.0048568	0.00470435	0.00660397	0.00653324	0.00701795	0.00579593	0.00743956	0.00577486	0.0066981	0.0091973	0.0360857	0.00911071	0.00385119	0.00465359	0.00575967	0.00677741	0.00674758	0.00818623	0.00526231	0.00682105	0.0176003
	文教、工美、体育和娱乐用品	38	0.00158466	0.00166678	0.00137651	0.00155528	0.00242999	0.00403764	0.00254719	0.00670569	0.00588094	0.00429057	0.00436068	0.00234851	0.00256698	0.00214076	0.00250575	0.0023171	0.00333946	0.00406429	0.0037259	0.00591599	0.00438419	0.0046571	0.00571245	0.00402267	0.0022525	0.00341363	0.00324077	0.00321068	0.00594226	0.00419701	0.00560448	0.00428943	0.0065212	0.0044603	0.00505484	0.00642304	0.00782544	0.104708	0.00275117	0.00343215	0.00446735	0.00479876	0.00506695	0.00537359	0.00406586	0.0051929	0.0087424
	精炼石油和核燃料加工品	39	0.0581785	0.0553355	0.0303271	0.0438561	0.0592775	0.0441424	0.0700953	0.104652	0.13212	0.119341	0.108398	0.0542264	0.0490091	0.0504254	0.0482171	0.0385055	0.0476776	0.0553444	0.048288	0.0505632	0.05678	0.0531212	0.0543652	0.0627028	0.0221227	0.0746084	0.0667727	0.0685627	0.0857849	0.0765209	0.0654075	0.0492217	0.0820724	0.075487	0.0708916	0.0757614	0.0708251	0.0867554	0.146889	0.0441362	0.211681	0.133441	0.129599	0.177099	0.346509	0.161433	0.085638
	煤炭加工品	40	0.00264178	0.00211529	0.00117351	0.00132615	0.00204525	0.00801292	0.00724831	0.00834705	0.00944779	0.00803848	0.0122655	0.00239014	0.00212471	0.00223653	0.00244714	0.00149992	0.00161841	0.00251562	0.00226904	0.00238612	0.00300021	0.00267547	0.00273487	0.00349048	0.00120601	0.00363154	0.00306236	0.00303238	0.00426784	0.00382808	0.00320162	0.00305387	0.00466987	0.00701967	0.00848533	0.0070373	0.00577899	0.00773503	0.00641295	0.0265898	0.0274394	0.0123472	0.0133848	0.0150437	0.0132091	0.0316371	0.00771035
	基础化学原料	41	0.0599095	0.0340419	0.0211151	0.0155999	0.0266353	0.0259757	0.0383336	0.0495272	0.0587861	0.0592333	0.0652275	0.0485568	0.0386842	0.0459347	0.0498567	0.0222623	0.0202051	0.0438849	0.0386794	0.0372381	0.0537113	0.0460687	0.0434547	0.0553395	0.0213491	0.0817217	0.0697391	0.0663768	0.0976291	0.0862769	0.0634241	0.0500616	0.0941948	0.0960704	0.0781673	0.158941	0.11261	0.0937571	0.0532116	0.0228521	0.335514	0.312474	0.508255	0.404556	0.451879	0.37793	0.214628
	肥料	42	0.147562	0.0488021	0.0408562	0.0204118	0.0250017	0.00187636	0.00119819	0.0021394	0.0023691	0.00216926	0.00239084	0.106138	0.0769058	0.0945418	0.0759778	0.0297146	0.0172448	0.0783964	0.0555065	0.0245787	0.0558218	0.0503046	0.0432356	0.0293996	0.0125861	0.0408861	0.0232424	0.0386455	0.0203793	0.0205569	0.0217906	0.0156073	0.0106356	0.0171915	0.0107209	0.0158296	0.00781104	0.00939944	0.00160667	0.00150051	0.00483705	0.184575	0.022405	0.0078669	0.00332675	0.0110655	0.0175827
	农药	43	0.0328601	0.0311655	0.00917699	0.00494423	0.0125515	0.000692907	0.000434887	0.000702319	0.000815933	0.000739163	0.000814128	0.0236838	0.0172327	0.0211027	0.0169855	0.00671911	0.00415166	0.0175824	0.0124742	0.00566742	0.0125582	0.0113554	0.00976637	0.00677136	0.00291732	0.00976958	0.00538998	0.00935834	0.0050399	0.00498701	0.00527007	0.00379806	0.0029204	0.00816088	0.00447172	0.00466965	0.00230983	0.00265174	0.000527045	0.000533237	0.00117787	0.00150617	0.242194	0.00204228	0.00094317	0.00321997	0.00424957
	涂料、油墨、颜料及类似产品	44	0.0019103	0.00200755	0.00104902	0.00123166	0.00212376	0.0041285	0.00251667	0.00347538	0.00398461	0.00389786	0.00531668	0.00217359	0.00196438	0.00202277	0.0018014	0.00167528	0.00193942	0.00256517	0.00266873	0.00345597	0.00322721	0.00294744	0.00337636	0.00508249	0.00214688	0.0213859	0.0281259	0.00617116	0.019047	0.0156542	0.0136561	0.00905523	0.00941952	0.00970624	0.0200361	0.0107926	0.0591917	0.0146403	0.00261178	0.00357766	0.00582929	0.00687994	0.00524647	0.178176	0.00911474	0.006957	0.00702903
	合成材料	45	0.0184183	0.00957522	0.00786469	0.00721443	0.0109578	0.0155649	0.0109206	0.0172021	0.016564	0.0180976	0.0306622	0.0194502	0.0156665	0.0178511	0.0139301	0.0118758	0.0130128	0.0197677	0.0223573	0.0297063	0.0280043	0.0228374	0.0191528	0.0571919	0.0102487	0.0563744	0.0485743	0.0438701	0.0727436	0.0695289	0.0466867	0.0313161	0.134672	0.0318533	0.047519	0.0374033	0.0586464	0.08613	0.0140924	0.012477	0.0458938	0.0665742	0.0470468	0.136223	0.193683	0.0675626	0.0548437
	专用化学产品和炸药、火工、焰火产品	46	0.017577	0.0119742	0.00803239	0.00766803	0.0129825	0.0314646	0.0351062	0.0487534	0.0727507	0.0754812	0.0876342	0.0162954	0.0151073	0.0157768	0.0233221	0.0112494	0.0111376	0.0184544	0.0166641	0.0200457	0.0222038	0.0204735	0.0200563	0.0266946	0.0119127	0.0316526	0.0271902	0.0247813	0.0469744	0.0374551	0.0275079	0.0450568	0.0624993	0.114255	0.0657318	0.106231	0.0846998	0.0559213	0.0454967	0.023138	0.0855503	0.082446	0.0924621	0.238611	0.106804	0.233118	0.0978402
	日用化学产品	47	0.000500614	0.000747577	0.000549664	0.000617318	0.00158716	0.00276663	0.000948781	0.000962208	0.00109884	0.00103483	0.00250496	0.000638557	0.00138995	0.000658205	0.000588309	0.00151736	0.000849103	0.00115964	0.00176951	0.00338216	0.00287596	0.0038131	0.00193131	0.00851155	0.00603574	0.000908811	0.000957837	0.000840159	0.0010246	0.000965711	0.00106328	0.00213846	0.00372822	0.00105695	0.00239374	0.00329767	0.00206192	0.00514991	0.000942903	0.00159427	0.00123628	0.00172405	0.00122197	0.0016252	0.00107637	0.00141374	0.120797
	医药制品	48	0.00172467	0.00392355	0.0158514	0.00483732	0.0373546	0.0011676	0.000744316	0.00135487	0.00170054	0.00107776	0.00169276	0.00136697	0.00393569	0.00145538	0.00167586	0.0120187	0.00450918	0.0024092	0.00209021	0.00685406	0.00469436	0.00607754	0.00172515	0.00235506	0.000557537	0.00391832	0.00714444	0.00622976	0.00320277	0.00275671	0.0030215	0.00778126	0.00360798	0.00170589	0.00162934	0.0036916	0.00199767	0.00183986	0.00103717	0.000910441	0.00156091	0.00328075	0.0293961	0.00416134	0.00121277	0.00270202	0.0101529
	化学纤维制品	49	0.00162588	0.00182924	0.00113948	0.00541929	0.00676948	0.00314716	0.0023837	0.00449745	0.00421686	0.00376896	0.00556322	0.0019921	0.00230347	0.00202495	0.00178716	0.0016644	0.00443457	0.00302281	0.00259943	0.00320814	0.00303305	0.00290577	0.00302131	0.0039026	0.0163656	0.176761	0.16519	0.149708	0.260596	0.202581	0.136309	0.0284992	0.038321	0.00498501	0.019007	0.0113925	0.00838153	0.0419393	0.00253563	0.00356307	0.00435917	0.00560152	0.00524979	0.0122717	0.0053411	0.0130897	0.00633916
	橡胶制品	50	0.00360781	0.00475273	0.00208278	0.00279804	0.00414327	0.00978284	0.00648266	0.026365	0.00977641	0.0111045	0.0242941	0.00392044	0.00363466	0.00362114	0.00346814	0.00311293	0.00375505	0.0046146	0.00445346	0.0052449	0.005663	0.00511172	0.00459791	0.00687884	0.00207527	0.00511947	0.00402355	0.00433469	0.00547881	0.0109093	0.00662536	0.0214234	0.0713985	0.0110997	0.0131286	0.00918121	0.0121108	0.0145195	0.0058321	0.00708644	0.00801049	0.0102574	0.00710027	0.0080555	0.0113604	0.00986901	0.0079264
	塑料制品	51	0.0425351	0.0154169	0.016563	0.0111041	0.0153113	0.0117106	0.0122655	0.0141173	0.0165438	0.0224722	0.0434134	0.0452363	0.0345642	0.0412325	0.0290626	0.0258312	0.0264864	0.043738	0.0525208	0.0664425	0.0648664	0.0496666	0.0357555	0.0984378	0.0127044	0.0298597	0.0254374	0.0266549	0.0343177	0.0456311	0.0316089	0.0386138	0.106514	0.0361483	0.0550514	0.0480946	0.093431	0.0885171	0.014112	0.0102463	0.0517217	0.152315	0.0675154	0.0471734	0.0489295	0.0598135	0.112285
	水泥、石灰和石膏	52	0.000805769	0.000746277	0.00038594	0.000619125	0.00108584	0.00363	0.00435851	0.00208862	0.00574681	0.0146343	0.032915	0.000752065	0.000710179	0.000706899	0.000874283	0.0005148	0.000809932	0.000970998	0.000736577	0.000751475	0.0010114	0.000932323	0.00106651	0.00118797	0.000548921	0.00126563	0.00096082	0.00107427	0.00133163	0.00119294	0.00107263	0.000816414	0.00125997	0.00199018	0.00198868	0.00205576	0.00158365	0.00244107	0.00394176	0.00287563	0.00587668	0.00354	0.00305542	0.00471891	0.00369072	0.00283609	0.00205309
	石膏、水泥制品及类似制品	53	0.000307403	0.00035838	0.000172703	0.000342724	0.000571044	0.00209992	0.00267769	0.000745302	0.00172777	0.00359319	0.0210952	0.000314383	0.000312403	0.000292805	0.000334149	0.000267602	0.000386841	0.000383269	0.00032571	0.000352216	0.000407689	0.00043656	0.000519608	0.000550025	0.000225299	0.000941068	0.000463386	0.00050841	0.000816161	0.000692861	0.000667158	0.000388392	0.000650327	0.000627072	0.000681872	0.000617736	0.000537381	0.000915577	0.00205271	0.00125447	0.00131343	0.00107678	0.000998105	0.000963818	0.00118143	0.000929412	0.00058089
	砖瓦、石材等建筑材料	54	0.000525647	0.00066075	0.000367216	0.00162834	0.00127249	0.00226579	0.0015671	0.00319714	0.00250696	0.00464795	0.00660303	0.000586865	0.000721796	0.00055714	0.000614965	0.000557141	0.00132997	0.000762543	0.00070141	0.000784962	0.000913359	0.000905305	0.00138277	0.00120991	0.000569521	0.000928172	0.000778626	0.00103512	0.00100111	0.00113077	0.000970817	0.00079141	0.00111876	0.00143692	0.00356786	0.00147303	0.00128303	0.00236783	0.0015052	0.00181758	0.00262559	0.00183158	0.00180653	0.00248033	0.00191246	0.00179408	0.00127867
	玻璃和玻璃制品	55	0.00124735	0.00166791	0.0011001	0.00127965	0.00310169	0.00296441	0.00275596	0.00299965	0.00382485	0.0033965	0.00424939	0.00161634	0.0019082	0.00149336	0.00140868	0.00175488	0.00220059	0.00231319	0.00481104	0.00584394	0.00970789	0.00660174	0.0436312	0.0230528	0.000954834	0.00220022	0.00193132	0.00197298	0.00250082	0.00344874	0.00232992	0.00231065	0.00316593	0.0033614	0.0185425	0.00294662	0.00325154	0.00720148	0.00277585	0.00279126	0.00411091	0.00424559	0.00627547	0.00530494	0.00628677	0.0054866	0.00551324
	陶瓷制品	56	0.000235011	0.000411985	0.000191453	0.00054215	0.000556342	0.000537731	0.00047205	0.000617854	0.00102908	0.000981986	0.00118138	0.000300673	0.000348556	0.000302732	0.00030786	0.000318289	0.000534637	0.000674377	0.000387529	0.000458459	0.000464066	0.000478133	0.00225036	0.00155486	0.00028541	0.00046006	0.000385381	0.000435929	0.00047838	0.000449081	0.000482712	0.000389743	0.000527514	0.00057204	0.000603801	0.000599368	0.000565086	0.00104774	0.000492958	0.000488207	0.000671803	0.000713312	0.00063626	0.000689327	0.000615835	0.000745584	0.00399734
	耐火材料制品	57	0.00080122	0.00130142	0.000480141	0.000642156	0.00111062	0.00318159	0.00286039	0.00312566	0.00381939	0.00364307	0.00556912	0.000856089	0.000908751	0.000805241	0.000824346	0.00077021	0.000908526	0.00100754	0.000982352	0.00111768	0.00128962	0.00130925	0.0017339	0.00172277	0.000566376	0.00124715	0.00109346	0.00111849	0.0019049	0.00140114	0.0013531	0.00247266	0.00183108	0.0026378	0.00338876	0.00338731	0.0024592	0.0032577	0.00248664	0.0598109	0.00402175	0.00302425	0.00267543	0.00486389	0.00292241	0.00499978	0.00213745
	石墨及其他非金属矿物制品	58	0.00124195	0.00167457	0.000642139	0.00087945	0.00147588	0.00281068	0.00249546	0.00354975	0.00768152	0.00616366	0.00551255	0.00125851	0.00118456	0.00117339	0.00118723	0.000899588	0.00110953	0.00145489	0.00142434	0.00166286	0.00192411	0.00170047	0.00276532	0.00284733	0.00074379	0.0033113	0.00181971	0.00170311	0.00282386	0.00277123	0.00247997	0.00258279	0.00342652	0.00517857	0.00483771	0.00313325	0.00350178	0.00900866	0.00241114	0.0055933	0.00780806	0.00474756	0.00463269	0.00981978	0.00982317	0.0083929	0.00409644
	钢	59	0.00450277	0.00537591	0.00250285	0.00368683	0.00546273	0.0273534	0.0215002	0.0213917	0.0265954	0.0184178	0.0341794	0.00454872	0.00438739	0.00419852	0.00432097	0.00351123	0.00423684	0.00537064	0.00500373	0.00546328	0.00645945	0.00591428	0.00622913	0.00828064	0.00247611	0.006407	0.00555317	0.00568373	0.00693561	0.00647887	0.00640065	0.00525185	0.00745508	0.0139719	0.0228004	0.00948662	0.00923176	0.0214392	0.0171264	0.0171805	0.0151649	0.015279	0.0117209	0.0174034	0.0135924	0.0118039	0.00954521
	钢压延产品	60	0.0116894	0.0127379	0.00645092	0.0095146	0.0136636	0.0839136	0.0752225	0.0503816	0.0565876	0.0493947	0.117258	0.011838	0.0114286	0.0109804	0.0114955	0.00926037	0.0110586	0.0138603	0.0127643	0.0138299	0.0168777	0.0150561	0.0156346	0.0204004	0.00622556	0.0167718	0.0143441	0.0150671	0.0183425	0.0176593	0.0163854	0.0137085	0.019514	0.0341662	0.0696689	0.0245597	0.0227813	0.0378118	0.0579999	0.0498445	0.042632	0.0424591	0.0318091	0.035296	0.0387322	0.0320367	0.0232808
	铁及铁合金产品	61	0.000742268	0.000821557	0.000413386	0.00059192	0.000893921	0.00395159	0.00353578	0.00307859	0.00380686	0.00308895	0.00611348	0.000749763	0.000737268	0.000699395	0.000740499	0.000579859	0.000695119	0.000895216	0.000804967	0.000878777	0.00107198	0.000949102	0.000988781	0.00126836	0.000413656	0.00109627	0.000917599	0.000955201	0.00120597	0.00111525	0.0010606	0.000891736	0.00126292	0.00209092	0.00341721	0.00166746	0.00157389	0.00363365	0.00287181	0.0026482	0.0028233	0.00265294	0.00205187	0.00234014	0.00271882	0.00237955	0.00175883
	有色金属及其合金	62	0.00821499	0.00959421	0.0051913	0.00703509	0.0126117	0.0262952	0.0229716	0.0281096	0.046133	0.032258	0.048084	0.00903122	0.00931431	0.00846662	0.00931093	0.00770737	0.00912842	0.0120507	0.0107013	0.0130024	0.0135705	0.0129576	0.0136827	0.0173234	0.0066345	0.0142701	0.0123335	0.0124081	0.0165799	0.0153232	0.0152148	0.0140615	0.018439	0.0266977	0.0318433	0.0248163	0.03411	0.199989	0.0217656	0.0240796	0.0343401	0.0284515	0.0256832	0.0323984	0.03037	0.0581318	0.0248668
	有色金属压延加工品	63	0.00471816	0.00536778	0.00302712	0.00407058	0.00716957	0.014329	0.0119694	0.0161563	0.0207125	0.0185845	0.0206957	0.00524769	0.00548118	0.0049127	0.00547294	0.00450367	0.00530373	0.0071851	0.00622474	0.00763752	0.0080023	0.00767566	0.00815792	0.0102371	0.00417957	0.00823928	0.0072055	0.00717031	0.00933469	0.00907432	0.00883334	0.00837361	0.0103876	0.0143033	0.0174305	0.0142736	0.0222496	0.103885	0.0117567	0.0123495	0.016561	0.0161115	0.0135785	0.0175484	0.0193661	0.0278475	0.0137584
	金属制品	64	0.00875539	0.0133756	0.00542051	0.00783057	0.0165174	0.0448708	0.0257067	0.048591	0.0584185	0.0536991	0.06794	0.010201	0.00982533	0.00896862	0.00889154	0.00851472	0.0103699	0.0129185	0.0154208	0.0181202	0.019047	0.0191024	0.0207301	0.0335448	0.0071471	0.0137906	0.0122222	0.0124252	0.0155219	0.0152509	0.0164946	0.0136562	0.0196639	0.0653206	0.0923759	0.0251395	0.026603	0.036292	0.0225843	0.0302044	0.0302112	0.0307659	0.0303544	0.0445687	0.0248101	0.0305773	0.0293377
	锅炉及原动设备	65	0.00148071	0.00209645	0.000859307	0.00163601	0.00158838	0.00250073	0.00258664	0.00401807	0.00621982	0.00508843	0.0066646	0.00135076	0.00164529	0.00134801	0.00123971	0.000943924	0.00139417	0.00135381	0.00108567	0.00104457	0.0012218	0.00120607	0.00104795	0.00115953	0.000423509	0.00156289	0.00110388	0.00138022	0.00192841	0.0012577	0.00124608	0.000969721	0.00121482	0.00205598	0.00168903	0.00174514	0.00134082	0.00175947	0.00223677	0.00217143	0.00294745	0.00289758	0.00220527	0.00194668	0.00229957	0.00201929	0.00143944
	金属加工机械	66	0.000920601	0.00135622	0.000467538	0.000747322	0.000893984	0.00188131	0.00168287	0.00184594	0.00320166	0.00362244	0.00296207	0.000819709	0.000768975	0.000778905	0.000786979	0.000528842	0.000737933	0.000896008	0.000765127	0.00074038	0.00091715	0.000861526	0.000899824	0.00114844	0.000448135	0.000992197	0.000945975	0.000886718	0.00129823	0.000899992	0.00112645	0.000991768	0.00110771	0.0019734	0.00217882	0.00139962	0.0017763	0.00170453	0.00145446	0.00231635	0.00165402	0.00197081	0.00150723	0.0015006	0.00168932	0.00150592	0.00130048
	物料搬运设备	67	0.000661568	0.00059978	0.0005073	0.000601089	0.00075838	0.00326204	0.00272969	0.0104429	0.00522561	0.0101797	0.00460473	0.000906519	0.000889896	0.000790971	0.00088811	0.000880003	0.000979753	0.0010384	0.00105426	0.00101009	0.0013056	0.00209005	0.000986897	0.0012302	0.000405076	0.001047	0.000973267	0.000891439	0.00115884	0.00102005	0.00106019	0.000930539	0.00119611	0.00204838	0.00185975	0.00148929	0.00128845	0.00156056	0.00223898	0.00474219	0.00235468	0.00248244	0.00192648	0.0019023	0.00184281	0.00176949	0.00139466
	泵、阀门、压缩机及类似机械	68	0.00214383	0.00217739	0.00110684	0.00151257	0.0020981	0.00575005	0.00614455	0.00802854	0.0104685	0.00882479	0.0176237	0.00197347	0.00205535	0.00196277	0.00242473	0.00144279	0.0019614	0.00238199	0.00203584	0.00201325	0.00446911	0.00244715	0.00284122	0.0029597	0.00105996	0.00290322	0.00220565	0.00231756	0.00310624	0.00262289	0.00256768	0.00284651	0.00295646	0.00391001	0.00365369	0.00501047	0.0037599	0.00386696	0.00662147	0.00683413	0.00716099	0.00836587	0.00697708	0.00541455	0.00622166	0.00564521	0.00400404
	文化、办公用机械	69	7.64734e-05	9.03625e-05	5.79632e-05	7.60969e-05	0.000235602	0.000203478	0.000122628	0.000258424	0.000196093	0.0001833	0.000257937	0.00010847	9.90673e-05	9.56442e-05	0.000103283	9.52485e-05	0.000111653	0.000126902	0.000113801	0.000123084	0.000159981	0.000139144	0.000133402	0.000154592	6.1796e-05	0.000135435	0.000133993	0.000139485	0.00015643	0.000149576	0.000147741	0.000145864	0.000158808	0.00019675	0.000184269	0.000246969	0.000239372	0.000215752	0.000156016	0.000170456	0.000199352	0.000192972	0.000224272	0.000191782	0.000171203	0.000202218	0.000186641
	通用设备	70	0.00917659	0.0081205	0.00458575	0.00580775	0.00824531	0.0348524	0.02387	0.0334183	0.044772	0.0317811	0.0274386	0.00891818	0.0084624	0.00835043	0.00928077	0.00621462	0.00669195	0.0115337	0.00855846	0.00812535	0.0107836	0.0103733	0.00972054	0.0121987	0.0048721	0.0138205	0.0100874	0.0120131	0.0141366	0.0124303	0.0122912	0.00912714	0.0137602	0.0279092	0.0238783	0.0146656	0.0141664	0.0185397	0.0224043	0.0430953	0.0310276	0.0439543	0.020846	0.0200735	0.0239965	0.0197542	0.01536
	采矿、冶金、建筑专用设备	71	0.00268415	0.00218323	0.00134324	0.00166071	0.00237499	0.0306941	0.0317013	0.0367483	0.0488297	0.0436518	0.101851	0.00272634	0.00242698	0.0023482	0.00252936	0.00172505	0.00215711	0.00271625	0.00247614	0.00243721	0.00302312	0.00276349	0.00300423	0.00373096	0.00117918	0.0038822	0.0031898	0.00327902	0.00555654	0.00384757	0.00357704	0.00262204	0.00410445	0.00507822	0.0055171	0.00531331	0.00438905	0.00686592	0.0231719	0.0178348	0.013854	0.0103949	0.00861652	0.00929912	0.0119459	0.00909814	0.00503247
	化工、木材、非金属加工专用设备	72	0.0020973	0.00100597	0.000710607	0.000552143	0.000820511	0.000967422	0.00108953	0.00132708	0.00135108	0.00158075	0.00185703	0.00167688	0.00132352	0.00152951	0.00133834	0.000722847	0.000662467	0.00182943	0.00125947	0.00110102	0.00146211	0.00132906	0.00123113	0.00159785	0.000535221	0.00159092	0.00126464	0.0013655	0.00164986	0.00157875	0.00127545	0.00108089	0.00236052	0.00618065	0.00564462	0.00351709	0.00262589	0.0027045	0.00278059	0.00126918	0.00823794	0.0137806	0.00422461	0.00414051	0.0104985	0.00374659	0.00258274
	农、林、牧、渔专用机械	73	0.0114271	0.0218166	0.00510391	0.00967892	0.00639728	0.00036371	0.000284993	0.000321367	0.000344314	0.000321279	0.000388329	0.00823909	0.00668726	0.00734865	0.00591483	0.0035045	0.00614228	0.00684108	0.00450737	0.00277144	0.00450394	0.00439205	0.00346296	0.00257484	0.00104872	0.00359574	0.00266704	0.00372193	0.00196779	0.00191338	0.00202994	0.00189748	0.00131775	0.00704095	0.00327296	0.00218177	0.00106409	0.0012726	0.000287316	0.000251068	0.000484733	0.000662573	0.00103093	0.000815305	0.000407885	0.00146339	0.00159549
	其他专用设备	74	0.00186122	0.00190062	0.00130915	0.00157478	0.00455396	0.00301113	0.0184221	0.00578814	0.00751768	0.0148499	0.00692925	0.00211695	0.00278375	0.00231671	0.00202055	0.00227759	0.00219773	0.0041763	0.00280565	0.00341885	0.00459085	0.00341208	0.00700464	0.00842803	0.00343777	0.0104376	0.0113402	0.00895899	0.00977103	0.00770748	0.0132502	0.00754727	0.0110452	0.00428511	0.00503596	0.0109804	0.0201955	0.0064772	0.0146529	0.00327598	0.00674772	0.00597083	0.00850332	0.00560388	0.00716757	0.00520248	0.00684391
	汽车整车	75	0.000373321	0.000427464	0.000377829	0.000379408	0.000644433	0.00148147	0.00127266	0.00185562	0.00471152	0.00416075	0.00414694	0.000587869	0.000627819	0.000583382	0.000574174	0.000741298	0.000725861	0.000716308	0.000817965	0.000987325	0.000851067	0.000854139	0.000756429	0.00104119	0.000372119	0.000766327	0.000764116	0.000761896	0.000933409	0.000830531	0.000863244	0.00086062	0.000998353	0.00104028	0.000994854	0.00102496	0.000974918	0.00106351	0.00123995	0.00112813	0.00157306	0.00120433	0.00116396	0.00139797	0.00119767	0.00130427	0.00106117
	汽车零部件及配件	76	0.00575572	0.0115324	0.00557307	0.00784279	0.0153836	0.0118922	0.00941312	0.0165322	0.0209935	0.0273268	0.0230281	0.00821755	0.0087478	0.00784093	0.00784555	0.00937505	0.0110346	0.0114701	0.0108427	0.0144976	0.0119019	0.0122177	0.0113612	0.0157543	0.0057005	0.0102269	0.00984017	0.0104101	0.0112916	0.0106467	0.0115201	0.010751	0.012418	0.0146141	0.0134212	0.0139188	0.0132583	0.0138683	0.00964651	0.0114357	0.0130629	0.013481	0.0128947	0.0160663	0.0118406	0.0149112	0.0172673
	铁路运输和城市轨道交通设备	77	0.000434914	0.000457167	0.000477728	0.00036929	0.000709848	0.0010976	0.000477491	0.00164522	0.00138054	0.00093244	0.000805793	0.000742699	0.000678379	0.000539557	0.000449744	0.00146986	0.000551747	0.000848978	0.000783214	0.00146518	0.000888706	0.000948415	0.000664704	0.000770476	0.00021804	0.000607515	0.00117743	0.000746096	0.000679694	0.000653184	0.000667191	0.000901129	0.000672973	0.000837252	0.000750843	0.000788853	0.000668096	0.000764414	0.000532738	0.00135671	0.00100486	0.00167467	0.00103578	0.000939534	0.000890632	0.000922049	0.000862095
	船舶及相关装置	78	0.000275544	0.000286827	0.000458772	0.00742347	0.00079948	0.000513943	0.000382257	0.00128016	0.000588066	0.000775267	0.000654991	0.000391985	0.00102441	0.000435513	0.000371747	0.000963259	0.0047842	0.000653043	0.000545095	0.000837477	0.000648416	0.000731311	0.000430857	0.000575894	0.000167845	0.000593419	0.000871	0.000588588	0.000662998	0.000671612	0.000630771	0.000722511	0.000655309	0.000571743	0.000612905	0.000680151	0.000547906	0.000645322	0.000497411	0.000657307	0.000827152	0.000763362	0.000814654	0.000759117	0.000738545	0.000769798	0.00066851
	其他交通运输设备	79	0.00075859	0.00187178	0.000660835	0.00119905	0.00393502	0.00181677	0.00129367	0.00192866	0.00224904	0.00226722	0.00199909	0.000993896	0.00113286	0.000920889	0.00100236	0.00102814	0.00152312	0.00134032	0.00132454	0.00180362	0.00144276	0.00177988	0.00149629	0.00174308	0.000770814	0.00159137	0.00132784	0.00149875	0.00165145	0.00156445	0.00175594	0.00144197	0.00174437	0.00197762	0.00193508	0.00199987	0.00202139	0.00200237	0.00143352	0.00168606	0.00198762	0.00197879	0.00192575	0.00211825	0.00173487	0.00200264	0.00308792
	电机	80	0.000877994	0.000955627	0.000592968	0.000983723	0.00130919	0.00271392	0.00282122	0.00361551	0.00742121	0.00710751	0.00545546	0.000914014	0.00125774	0.000850449	0.000946696	0.000802858	0.00102348	0.00128774	0.00100696	0.00105948	0.00131256	0.00131378	0.00131129	0.00140413	0.000575632	0.00150446	0.00132682	0.00133795	0.00160179	0.00144897	0.00167423	0.00114835	0.00153747	0.00233241	0.00231117	0.0023642	0.00201424	0.00316589	0.00282465	0.00278446	0.00336049	0.00341284	0.00237558	0.00256877	0.00269494	0.00274393	0.00181267
	输配电及控制设备	81	0.00453102	0.00328284	0.00246985	0.00289136	0.00393864	0.00992928	0.0101662	0.0181919	0.022454	0.0188052	0.0146466	0.0047145	0.00475349	0.00447189	0.00558801	0.00333739	0.00358733	0.00627507	0.00486037	0.00458254	0.0060393	0.00553693	0.00506683	0.00593335	0.00255011	0.00834852	0.00566206	0.00628152	0.00869482	0.00748894	0.00698655	0.00445576	0.00698838	0.00980229	0.00854359	0.0105043	0.00845964	0.0105408	0.00988117	0.00958662	0.0208965	0.0150051	0.0130763	0.0121333	0.0139587	0.012768	0.00847171
	电线、电缆、光缆及电工器材	82	0.00299289	0.00336778	0.00226848	0.00288612	0.00577264	0.0115785	0.00882848	0.0103309	0.0128864	0.0114232	0.011135	0.00365335	0.00407522	0.00344179	0.00381361	0.00348962	0.00398381	0.00577236	0.0045379	0.00629728	0.00596704	0.00560122	0.00608494	0.00791275	0.00295125	0.0059376	0.00536524	0.00521973	0.00647803	0.00595803	0.00650416	0.00527188	0.00658763	0.00676313	0.0068347	0.00848676	0.00761131	0.00994532	0.00870088	0.0085498	0.0100988	0.00976132	0.00847079	0.00902579	0.00868625	0.0087657	0.0100948
	电池	83	0.000738593	0.000886064	0.000483296	0.000690749	0.00144105	0.00198838	0.00201963	0.00225446	0.0030339	0.00279439	0.00447552	0.000816085	0.00086387	0.000767671	0.000883319	0.00071718	0.000935588	0.00108979	0.000927767	0.00114515	0.00112596	0.00114752	0.00108146	0.00133942	0.000579631	0.0012705	0.00110861	0.00115829	0.00148039	0.00129807	0.00131225	0.00116354	0.00153118	0.0021022	0.0017807	0.00286036	0.00217006	0.00298006	0.00214991	0.00176591	0.00250811	0.00238112	0.00218176	0.00303192	0.00231617	0.00819068	0.00229261
	家用器具	84	0.000565098	0.00120682	0.000724463	0.00101427	0.00342788	0.00165315	0.00127421	0.00102205	0.00140913	0.00120887	0.00176301	0.000885406	0.00116322	0.00099011	0.000888	0.0015942	0.00147421	0.00142049	0.00149741	0.00159242	0.00160635	0.0015485	0.00144609	0.00179842	0.000973294	0.00150643	0.0015056	0.00159203	0.00186893	0.00171303	0.00238719	0.00219061	0.00219832	0.00134352	0.00211261	0.00125036	0.00139163	0.00166431	0.00128035	0.00126451	0.00150334	0.00157281	0.0015585	0.00178617	0.00148019	0.00163942	0.00353785
	其他电气机械和器材	85	0.000440754	0.000755782	0.000322271	0.000485366	0.00102521	0.00131179	0.0010097	0.00189321	0.00212832	0.00274735	0.00170826	0.000500154	0.000633977	0.000475975	0.000558834	0.000530924	0.000626732	0.00104734	0.00067059	0.000700607	0.000847897	0.000797206	0.000836412	0.000890304	0.000670542	0.000825807	0.000769962	0.000763132	0.000975917	0.000948301	0.00103027	0.000734306	0.000962481	0.00133607	0.00128187	0.00137398	0.00168212	0.00168748	0.00135517	0.00117842	0.00186834	0.00152445	0.00142929	0.00136005	0.00144682	0.00141931	0.00299242
	计算机	86	0.00221444	0.00307117	0.00191475	0.00208311	0.00439153	0.00534068	0.00418234	0.00562867	0.00773024	0.00651535	0.00690786	0.00276389	0.00306298	0.00265659	0.00262807	0.00268197	0.00300302	0.00449091	0.00335443	0.0051253	0.00451571	0.00428854	0.00466592	0.00656271	0.00218997	0.00366203	0.00372779	0.00357694	0.00432741	0.00409343	0.00476641	0.00395374	0.00484838	0.00509542	0.00494047	0.00535372	0.0061064	0.00617416	0.00482886	0.00431158	0.00585996	0.00583997	0.00556336	0.00640271	0.00520329	0.00620251	0.0081315
	通信设备	87	0.000336063	0.000527315	0.00028583	0.00075263	0.00152327	0.000891997	0.000677064	0.00106097	0.00124314	0.00122026	0.00136073	0.000451424	0.000530053	0.000417185	0.000465142	0.000479237	0.000777231	0.000609066	0.00055274	0.000702966	0.000642594	0.000711315	0.000632917	0.000743148	0.000336524	0.000721948	0.000650581	0.00069396	0.000792883	0.000804613	0.00081078	0.000654077	0.000792684	0.00085303	0.000936592	0.000859439	0.000909994	0.000861578	0.000774675	0.000817848	0.00102328	0.000949086	0.000908266	0.000959719	0.000867331	0.000938387	0.00112541
	广播电视设备和雷达及配套设备	88	2.5301e-05	2.74606e-05	3.00786e-05	0.000160875	5.61296e-05	5.18844e-05	7.12866e-05	7.60015e-05	0.000134834	6.49861e-05	6.97208e-05	3.58359e-05	5.34523e-05	3.79634e-05	3.48249e-05	6.47432e-05	0.000126618	4.91986e-05	5.26846e-05	6.4489e-05	5.77308e-05	5.94151e-05	4.99122e-05	6.22258e-05	2.73512e-05	5.44634e-05	6.33505e-05	5.13658e-05	6.60526e-05	6.16492e-05	6.67435e-05	7.26253e-05	7.36935e-05	5.7331e-05	5.79847e-05	5.6138e-05	5.68059e-05	7.0641e-05	7.09263e-05	5.36446e-05	8.01108e-05	7.8371e-05	7.85093e-05	7.36308e-05	6.97006e-05	7.57724e-05	7.19185e-05
	视听设备	89	0.000367679	0.000548015	0.000427351	0.000428813	0.000878576	0.000683298	0.000594139	0.000698968	0.00106872	0.000955133	0.000970032	0.000503812	0.000631567	0.000547682	0.000478775	0.000784726	0.000672816	0.000644108	0.0007441	0.000873442	0.000803992	0.000830848	0.000752872	0.000960455	0.000442181	0.000703694	0.000807078	0.000686859	0.000890133	0.000809521	0.000933595	0.00100853	0.00104711	0.000798406	0.000801871	0.000830654	0.000830116	0.000895282	0.000609393	0.00060824	0.000757968	0.000806703	0.00077447	0.000910329	0.000748957	0.000903077	0.00119979
	电子元器件	90	0.00697031	0.00802563	0.00488796	0.00631393	0.0132851	0.0228175	0.0213732	0.021885	0.0272952	0.0247753	0.0293291	0.00796604	0.00849831	0.00759763	0.00813666	0.00731239	0.00850995	0.010958	0.0092319	0.0118998	0.0120384	0.0114828	0.0115885	0.0144544	0.00586012	0.012703	0.0113171	0.0114161	0.0140288	0.0125036	0.0143463	0.0111641	0.0144641	0.0164487	0.0154911	0.0190692	0.0184614	0.0348181	0.020723	0.0191615	0.0238053	0.0228769	0.0203058	0.0195671	0.0196169	0.022289	0.0209666
	其他电子设备	91	0.000869818	0.00071278	0.000442369	0.000504411	0.000869332	0.00268359	0.00241186	0.00307705	0.00260055	0.00280982	0.00220818	0.000836234	0.000796117	0.000788676	0.000823916	0.000689398	0.000648591	0.00095459	0.000847587	0.000839894	0.00139205	0.000955085	0.000925401	0.00110569	0.000469462	0.00133487	0.0010568	0.0010916	0.00141804	0.00125061	0.0012035	0.00092241	0.00129516	0.00228745	0.00169083	0.00158025	0.00150363	0.00184661	0.00304812	0.00212131	0.00413597	0.00362066	0.00479783	0.00262195	0.00282688	0.00328627	0.0016973
	仪器仪表	92	0.00397817	0.00371567	0.00220076	0.00310201	0.00725672	0.00642425	0.0216869	0.0108814	0.0128557	0.0100084	0.0231598	0.00395694	0.00391173	0.00371251	0.00439238	0.00277334	0.00401462	0.00414504	0.00381344	0.00423369	0.00488483	0.00452689	0.00429104	0.00489841	0.00200896	0.00642783	0.0047471	0.00561957	0.00690019	0.00568086	0.00538694	0.00364723	0.00561774	0.00733242	0.00638694	0.00798391	0.0062378	0.00725124	0.0189131	0.00790809	0.016177	0.0124617	0.0114268	0.0104992	0.0135515	0.010697	0.00810465
	其他制造产品	93	0.0006948	0.00216232	0.000593258	0.00107375	0.00184254	0.00372763	0.00171108	0.00184493	0.00234378	0.00184776	0.00636062	0.000862433	0.00104257	0.00093187	0.000829848	0.000852951	0.00119399	0.00147742	0.00112048	0.00191167	0.00145464	0.0014403	0.00156987	0.00236244	0.000745406	0.00131449	0.00118369	0.00118767	0.0019361	0.00154788	0.00617284	0.00730228	0.0039439	0.0018539	0.00200526	0.00187552	0.00296979	0.00520085	0.00188656	0.00228584	0.00201326	0.00209852	0.00183778	0.00219761	0.00182081	0.00230172	0.00276482
	废弃资源和废旧材料回收加工品	94	0.0022112	0.00240886	0.001758	0.00205396	0.0031488	0.00874738	0.00694491	0.00780844	0.0102617	0.0084048	0.0128332	0.00249609	0.00401854	0.00263216	0.00259307	0.00259948	0.00325137	0.00368281	0.00416675	0.00666123	0.00475682	0.00478738	0.00568851	0.00653642	0.00502461	0.00447385	0.00436711	0.00396813	0.00569614	0.00553853	0.00478793	0.00481412	0.00625021	0.00781775	0.0106826	0.088644	0.0373575	0.029524	0.0061098	0.00684673	0.00837908	0.00780768	0.00718749	0.0115282	0.00914084	0.0109352	0.00820855
	金属制品、机械和设备修理服务	95	0.000823633	0.000805542	0.000623995	0.00192664	0.00419314	0.00183823	0.00286728	0.0025989	0.00411943	0.00364589	0.00526325	0.00113067	0.00148155	0.00100855	0.00128965	0.00101425	0.00150085	0.00111415	0.00177449	0.00116854	0.00158164	0.00147652	0.00115644	0.00163828	0.000525723	0.00254456	0.00165337	0.00171039	0.00223981	0.00216805	0.00199603	0.00151688	0.00251527	0.00236574	0.00244701	0.00236676	0.0020518	0.00234835	0.00322067	0.00174911	0.00354224	0.00301665	0.00306187	0.00302737	0.00316432	0.00289582	0.00234666
	电力、热力生产和供应	96	0.0674815	0.0418441	0.0344268	0.0350059	0.0455285	0.114431	0.115258	0.23919	0.21222	0.17699	0.131384	0.0696957	0.0654049	0.0634989	0.0844983	0.0442697	0.0449065	0.0691587	0.0673632	0.0593102	0.0858511	0.0738524	0.066657	0.0755183	0.0301392	0.122357	0.0781018	0.0901732	0.128992	0.102025	0.0949148	0.0565132	0.0945967	0.12012	0.108745	0.147178	0.104939	0.126819	0.118647	0.112273	0.333378	0.202238	0.197788	0.175111	0.205141	0.178497	0.113054
	燃气生产和供应	97	0.00124778	0.00108084	0.000863842	0.000883095	0.00155654	0.00145188	0.00131321	0.00203866	0.00220343	0.00234616	0.00208504	0.0015714	0.00151347	0.00147708	0.00159036	0.00146057	0.00151695	0.00199663	0.00184177	0.00198354	0.00199721	0.00202411	0.00166349	0.00227095	0.000813561	0.00201894	0.00185035	0.00197882	0.00241607	0.00208717	0.00198046	0.00180508	0.00228094	0.00262972	0.00238488	0.00302703	0.00254394	0.00231409	0.00269278	0.00224396	0.00915005	0.00565746	0.00464761	0.00460846	0.00445212	0.00467935	0.00557755
	水的生产和供应	98	0.000678213	0.000912811	0.00046724	0.000480408	0.00133404	0.0014258	0.00112596	0.00309679	0.0020673	0.00207149	0.00310661	0.00108874	0.00104261	0.000722067	0.000892033	0.000853933	0.00114962	0.00157606	0.0013392	0.0013386	0.00192014	0.0021546	0.00266677	0.00441419	0.000518424	0.00181639	0.00126797	0.00181016	0.0017927	0.00165913	0.00158345	0.00133308	0.00163997	0.0021955	0.0018176	0.00268242	0.00211004	0.00176589	0.00112027	0.00141949	0.00287179	0.0029566	0.00290007	0.00243269	0.00212498	0.002512	0.00163658
	房屋建筑	99	8.4743e-05	0.000320678	4.6622e-05	0.000147677	0.000630473	4.368e-05	2.62184e-05	4.19975e-05	4.71578e-05	4.49831e-05	4.45182e-05	7.55504e-05	7.75426e-05	7.33008e-05	6.51124e-05	5.70875e-05	0.000113087	7.632e-05	6.65541e-05	5.9204e-05	6.78617e-05	6.96504e-05	6.19116e-05	6.64008e-05	2.94827e-05	0.000103868	6.00896e-05	0.000110378	8.89973e-05	7.61188e-05	8.52166e-05	7.75607e-05	8.13856e-05	0.000109848	8.24132e-05	6.89831e-05	6.09145e-05	6.74786e-05	3.1269e-05	4.03693e-05	4.98862e-05	5.47604e-05	5.32515e-05	5.75823e-05	4.55335e-05	6.45411e-05	6.56846e-05
	土木工程建筑	100	2.44841e-05	0.000113416	9.82163e-06	4.74546e-05	0.000225402	1.30573e-06	5.75302e-07	1.10752e-06	1.17934e-06	1.05531e-06	1.41443e-06	1.77276e-05	1.68357e-05	1.58484e-05	1.27712e-05	6.96334e-06	2.89649e-05	1.40206e-05	9.87368e-06	5.98418e-06	9.88887e-06	9.88961e-06	7.77013e-06	5.89621e-06	2.51286e-06	2.39098e-05	6.9025e-06	2.73621e-05	1.42586e-05	1.14606e-05	1.24553e-05	8.79067e-06	9.13565e-06	2.50632e-05	1.29092e-05	8.37053e-06	4.00617e-06	5.58077e-06	6.76161e-07	8.8028e-07	1.43295e-06	1.86001e-06	2.26048e-06	2.43968e-06	1.28096e-06	5.26427e-06	4.18146e-06
	建筑安装	101	3.73357e-05	5.06544e-05	2.3691e-05	3.80658e-05	9.29569e-05	5.42395e-05	5.26676e-05	8.01772e-05	7.55341e-05	6.77304e-05	6.42071e-05	3.85312e-05	3.87433e-05	3.82388e-05	3.85721e-05	3.10869e-05	4.36343e-05	4.34342e-05	4.25843e-05	5.27334e-05	4.76978e-05	4.8574e-05	5.20777e-05	5.97971e-05	1.93434e-05	5.1956e-05	4.47349e-05	5.00429e-05	5.86304e-05	5.18613e-05	5.01984e-05	4.08912e-05	5.62343e-05	5.77627e-05	5.78308e-05	6.44955e-05	5.75799e-05	6.08088e-05	0.000231286	4.92553e-05	0.000132884	9.32366e-05	9.10885e-05	0.000101827	0.00014322	9.4821e-05	9.61313e-05
	建筑装饰、装修和其他建筑服务	102	0.00248366	0.00225948	0.00193755	0.0020712	0.00325048	0.00714996	0.00499248	0.00669503	0.009249	0.00903095	0.00765321	0.00337001	0.00359911	0.00331251	0.00413929	0.00375105	0.00381693	0.00493165	0.00446739	0.00498704	0.00569533	0.00575915	0.00609555	0.00614103	0.00540934	0.0051873	0.0046013	0.00645749	0.00588938	0.00586267	0.00635063	0.00463699	0.00700424	0.00700972	0.00762872	0.00762251	0.00758334	0.00774905	0.00622933	0.00639865	0.00874884	0.00803957	0.00924022	0.00793758	0.0080834	0.0080884	0.00679649
	批发和零售	103	0.0312647	0.0338433	0.0533169	0.0426725	0.0642745	0.0442178	0.0343409	0.0514793	0.0585603	0.0564177	0.0665397	0.0573215	0.0803383	0.0695081	0.0572499	0.128896	0.0904168	0.0784026	0.109914	0.116142	0.101191	0.109425	0.100684	0.126828	0.0667687	0.0919748	0.110436	0.0852529	0.126655	0.115893	0.13891	0.172465	0.164172	0.0731402	0.087266	0.0698121	0.0849688	0.106137	0.0443598	0.0493133	0.0671233	0.0836358	0.0714586	0.0947414	0.0682287	0.0891209	0.121379
	铁路运输业	104	0.00518043	0.00533685	0.00585049	0.00409562	0.00765288	0.0119019	0.00469153	0.016695	0.0096937	0.00951211	0.00702647	0.00899725	0.00806371	0.00634911	0.00505887	0.0187113	0.00617396	0.0102397	0.00919169	0.0180538	0.010541	0.0111926	0.00767148	0.00873374	0.00232436	0.0067595	0.0145831	0.00873414	0.00764576	0.00737585	0.00755098	0.0108695	0.00749651	0.00938364	0.00824387	0.00865254	0.00717062	0.00836277	0.00544059	0.0155099	0.0112104	0.0203766	0.010605	0.0104287	0.0100489	0.010249	0.00904486
	道路运输业	105	0.016655	0.0221417	0.0214602	0.0210886	0.0390225	0.0298356	0.0193614	0.0384819	0.0417844	0.0520599	0.041237	0.0338158	0.036105	0.0333201	0.0333728	0.0440769	0.0455162	0.0426401	0.0498445	0.058718	0.0511305	0.0507924	0.0414808	0.0625101	0.0202821	0.0411853	0.0417255	0.0440817	0.0465457	0.0443873	0.0462349	0.0456628	0.0499104	0.0628536	0.0567482	0.0597434	0.057406	0.0471766	0.0227032	0.037743	0.0455253	0.0483503	0.0501262	0.0668692	0.0435754	0.059821	0.0554824
	水上运输业	106	0.00266338	0.0030591	0.00384008	0.00432234	0.00602129	0.00552798	0.00324581	0.0159929	0.00513323	0.00731825	0.00556413	0.00419474	0.00554677	0.00499427	0.00392667	0.011386	0.00811642	0.00688497	0.0055975	0.00937222	0.00722097	0.00668009	0.00446202	0.00580427	0.00169396	0.00613133	0.0100757	0.0063132	0.00731305	0.0075659	0.00701992	0.00786375	0.00704555	0.00596897	0.00656081	0.00657796	0.00546819	0.00689624	0.00465836	0.00760208	0.00866884	0.00785674	0.00888476	0.00799925	0.00783302	0.00719803	0.00661703
	航空运输业	107	0.00202785	0.00333146	0.00188867	0.00232587	0.0064825	0.00449495	0.0032595	0.00553975	0.00615139	0.00486011	0.0055079	0.00270969	0.00339141	0.00261214	0.00273286	0.00323782	0.00433861	0.00471595	0.00388364	0.00510119	0.00444747	0.0053181	0.00462354	0.00576585	0.0030695	0.00490444	0.00439947	0.00457203	0.00550825	0.00529048	0.0064691	0.00530168	0.0062319	0.00585017	0.00629322	0.00578712	0.00706138	0.00729479	0.00363413	0.0039913	0.00540111	0.00604038	0.00605152	0.00747016	0.00509692	0.00671602	0.0076413
	管道运输业	108	0.000958193	0.000874095	0.000517342	0.000693419	0.0010326	0.00101328	0.0016617	0.00226591	0.00220678	0.0018952	0.00194106	0.000941958	0.000860415	0.000878529	0.000870516	0.000699941	0.000825439	0.00100762	0.000893243	0.000932306	0.0010323	0.000983057	0.000946166	0.00114298	0.000404677	0.0012789	0.00113369	0.00118189	0.00147695	0.00130239	0.00113874	0.000898326	0.00140118	0.00137982	0.00128499	0.00147341	0.00131288	0.00148272	0.00914648	0.00111276	0.00454999	0.00280286	0.00276354	0.0031287	0.00517418	0.00288467	0.00206419
	多式联运和运输代理	109	0.00453026	0.00404134	0.00591575	0.00480985	0.00683461	0.00661336	0.00364446	0.00920026	0.00835727	0.0101211	0.00711073	0.00927408	0.00941167	0.00836696	0.00790254	0.0123701	0.0123199	0.0114449	0.0108204	0.0117655	0.0108375	0.0112004	0.00913783	0.0119469	0.00318022	0.00953675	0.0113611	0.00897094	0.0105674	0.00991841	0.011494	0.0114327	0.0100888	0.0137385	0.0134237	0.0118267	0.0108893	0.0103966	0.0051365	0.00838787	0.0102932	0.0135357	0.00968153	0.0112752	0.00951787	0.0101868	0.0111859
	装卸搬运和仓储	110	0.00456531	0.00466901	0.00378648	0.0061156	0.00508696	0.00439916	0.00256565	0.00732291	0.00556092	0.00597143	0.00522238	0.0094739	0.00715096	0.00651574	0.00760218	0.00675138	0.0107177	0.00922953	0.011917	0.00869368	0.00795749	0.0106685	0.00711522	0.00977982	0.00320023	0.00604487	0.00629221	0.00584338	0.00642227	0.00686215	0.00788003	0.00675331	0.00780865	0.00740531	0.00797869	0.00920136	0.00796317	0.00717172	0.00438691	0.00454481	0.00696327	0.00802901	0.00664183	0.00878321	0.00689452	0.00788183	0.0128267
	邮政	111	0.00132109	0.0026879	0.00102893	0.00194305	0.00613423	0.00271557	0.00121172	0.00239918	0.00210867	0.00206656	0.00165534	0.00146204	0.00165244	0.00156928	0.00161591	0.00130579	0.00216299	0.00176204	0.0019266	0.00275126	0.00209109	0.00227291	0.00266353	0.00293941	0.000877377	0.00195303	0.00161316	0.00198608	0.00213295	0.00189518	0.00209071	0.00176464	0.00207818	0.00225966	0.00246512	0.00266441	0.00238406	0.00231544	0.00143285	0.00206107	0.00230579	0.00243698	0.00232773	0.0025194	0.00191678	0.00240651	0.00424876
	住宿	112	0.00183396	0.0025889	0.00198888	0.00240458	0.00570849	0.00479227	0.00332958	0.00633254	0.00599895	0.00538396	0.00616289	0.0029173	0.00446602	0.00251282	0.00276448	0.00285383	0.00352614	0.00426573	0.00406576	0.00533628	0.00516192	0.00533462	0.00543265	0.00507881	0.00273309	0.00411623	0.00350977	0.00397632	0.00470979	0.00435293	0.00474328	0.0039075	0.00463259	0.00513077	0.00506678	0.00476849	0.00549899	0.0050419	0.00359305	0.00398159	0.0050875	0.00546514	0.00581198	0.00639606	0.00452758	0.00613626	0.00938744
	餐饮	113	0.00385801	0.00804108	0.00364432	0.00494302	0.0194569	0.0100744	0.00601628	0.0132841	0.0136281	0.0125656	0.0106899	0.00583717	0.00700878	0.00517801	0.00583016	0.00619514	0.0110735	0.0112083	0.00891234	0.0102844	0.0096005	0.012431	0.0108575	0.0121923	0.0074181	0.00959244	0.00802548	0.00980784	0.0105173	0.0102092	0.010836	0.00929073	0.0106514	0.0125485	0.0133147	0.0121194	0.0151559	0.0118235	0.0066179	0.00884824	0.0109046	0.0120049	0.0122144	0.0148455	0.00980038	0.0144986	0.0176238
	电信和其他信息传输服务	114	0.0030992	0.00596926	0.00268737	0.00584286	0.0208659	0.00576117	0.00435079	0.0102913	0.00739261	0.00691383	0.00671969	0.00399745	0.0048861	0.00374831	0.00441476	0.00456929	0.00674153	0.00619243	0.00491836	0.00605755	0.00603584	0.00631459	0.00583647	0.00657492	0.00290188	0.0069478	0.00576817	0.00696933	0.00743091	0.00656819	0.00749458	0.00598995	0.00733296	0.00774123	0.00750628	0.00732248	0.00807619	0.00746729	0.0045705	0.00550413	0.00784605	0.00758838	0.00765576	0.00861003	0.00655596	0.00829169	0.00862062
	软件和信息技术服务	115	0.000785029	0.000734893	0.000656222	0.000738142	0.00113736	0.00219972	0.0014325	0.00240459	0.00331731	0.00307722	0.00441187	0.00121171	0.00126149	0.00115782	0.00109701	0.00103135	0.00123592	0.00144483	0.00124534	0.00131873	0.00143027	0.00143087	0.00151052	0.00183622	0.000564372	0.0018657	0.0016503	0.00182179	0.00239809	0.00203704	0.00283012	0.00211355	0.00230066	0.00240647	0.00267391	0.00196514	0.00289923	0.00240275	0.0015952	0.0017695	0.00250151	0.00230177	0.00210878	0.00207815	0.0019523	0.00205039	0.00186733
	货币金融和其他金融服务	116	0.0402772	0.0329755	0.0309395	0.0375648	0.0382971	0.0894681	0.0466377	0.0790643	0.0920385	0.0824248	0.0657799	0.0495757	0.0489358	0.0552042	0.0615419	0.0417061	0.05203	0.054654	0.0511426	0.0531278	0.0599886	0.0573405	0.0590509	0.067694	0.0222459	0.0620375	0.0576625	0.0592794	0.0693913	0.061833	0.0633295	0.0538852	0.0601573	0.0719548	0.0701286	0.0865756	0.0775434	0.0737823	0.0535649	0.0821913	0.0935163	0.0931413	0.0960233	0.0848069	0.0813137	0.0877006	0.070474
	资本市场服务	117	0.00135542	0.00206945	0.00119036	0.00219283	0.00538507	0.00327621	0.00221941	0.00367753	0.00350787	0.00342269	0.00500851	0.00183103	0.002065	0.0018281	0.0019626	0.00204992	0.00267219	0.00252152	0.00221411	0.0025708	0.00267758	0.00264271	0.0027088	0.00297998	0.00110336	0.0027737	0.00254339	0.00277201	0.00308138	0.00275129	0.00301491	0.00257902	0.00279805	0.00340822	0.00331925	0.00342827	0.00327773	0.00340529	0.00304232	0.00287103	0.00363467	0.00375914	0.00346503	0.00374284	0.00338321	0.00361553	0.00313117
	保险	118	0.00178813	0.00353055	0.00175415	0.00364265	0.0104683	0.00619571	0.00372008	0.00564303	0.00493896	0.00503687	0.0117437	0.00258896	0.00316578	0.00243498	0.00252995	0.0034131	0.0043657	0.00451776	0.00347901	0.0041955	0.00421484	0.00424033	0.00426055	0.00468353	0.00183332	0.00429829	0.00397587	0.00435711	0.0047968	0.00429223	0.0048811	0.00425627	0.00451543	0.00536223	0.00521307	0.00504828	0.00495494	0.00531987	0.00387223	0.00459113	0.00522385	0.00558762	0.00479758	0.0057006	0.00478852	0.00539563	0.00493266
	房地产	119	0.00548597	0.00541629	0.00571397	0.00602266	0.00886211	0.0111878	0.00686933	0.0108661	0.0122487	0.0117353	0.0113406	0.00792069	0.00913406	0.00868337	0.00867895	0.0107376	0.010061	0.0108739	0.011221	0.01205	0.0115736	0.0120707	0.0114837	0.0141172	0.00634589	0.0112313	0.0116178	0.0104916	0.0142251	0.0127095	0.0145057	0.0150834	0.0158927	0.0120427	0.0133903	0.0130074	0.0139874	0.0146502	0.0082	0.010581	0.0128205	0.013861	0.0131453	0.0142178	0.0117217	0.0140668	0.015185
	租赁	120	0.00086141	0.00085825	0.00075177	0.000876093	0.00148114	0.00269273	0.0017415	0.00228516	0.00200338	0.00282664	0.00270618	0.00113847	0.00131247	0.0011466	0.0016975	0.00136884	0.00144197	0.00167173	0.00145187	0.00244252	0.00174198	0.00208826	0.00161911	0.00244203	0.000818852	0.00154949	0.00174261	0.00157038	0.00194985	0.00188917	0.00303209	0.00193564	0.00206112	0.00230694	0.00241969	0.00381688	0.00280639	0.00243771	0.00169223	0.00218465	0.0023979	0.00222624	0.00211369	0.00246961	0.00202896	0.00221954	0.00259026
	商务服务	121	0.0155696	0.0151643	0.0154667	0.0155942	0.0250985	0.0500003	0.0253346	0.0528626	0.0556001	0.0497803	0.040266	0.0245111	0.0274911	0.0229303	0.023502	0.0260949	0.0285692	0.0537085	0.0351553	0.0639359	0.0445358	0.0460217	0.0570886	0.0827857	0.0260316	0.0324875	0.0324685	0.0315392	0.0397092	0.0389048	0.0465362	0.0415741	0.0494686	0.0401979	0.044626	0.0445098	0.0467625	0.067866	0.0314721	0.0398778	0.0441804	0.0540809	0.0465393	0.0581053	0.0411737	0.0490492	0.0899766
	研究和试验发展	122	0.00212693	0.0021581	0.0014369	0.00177881	0.0105314	0.00592196	0.0107728	0.00362516	0.00516639	0.00424527	0.00533065	0.00268318	0.00272011	0.00244975	0.00294515	0.00217781	0.00293696	0.00315066	0.0026409	0.0030165	0.00300828	0.00311625	0.00401197	0.00361029	0.00360066	0.00409423	0.0031972	0.00363662	0.00519067	0.00493354	0.00401369	0.0033181	0.00446926	0.00398027	0.00531193	0.00427215	0.00496658	0.00450894	0.00892117	0.00455956	0.00774701	0.00714791	0.0110718	0.0102868	0.00949048	0.00787143	0.0132194
	专业技术服务	123	0.00699831	0.0125513	0.00622768	0.00597187	0.0118444	0.0110506	0.0115679	0.010017	0.0260928	0.0176485	0.0157441	0.00628524	0.00739581	0.00668245	0.00485722	0.00540661	0.00519389	0.00628979	0.0053332	0.00601989	0.00896372	0.00652743	0.00583054	0.00906699	0.00237295	0.00593562	0.0086196	0.00687355	0.00708266	0.00585911	0.0066061	0.00523683	0.00684048	0.0119821	0.00933984	0.0132311	0.0097795	0.00909169	0.00919713	0.00706612	0.00918307	0.00858269	0.00898717	0.00966074	0.00928254	0.0116339	0.00995574
	科技推广和应用服务	124	0.00463372	0.0106281	0.00319509	0.00446177	0.0105079	0.00278871	0.00396709	0.00353285	0.0099286	0.00846921	0.0157314	0.00384156	0.00445687	0.00340881	0.0031153	0.00285773	0.00365568	0.00460103	0.00344432	0.00698768	0.00833987	0.00489726	0.00405027	0.00579041	0.00297377	0.00483324	0.00459693	0.00466728	0.00503275	0.00511593	0.00611468	0.0037865	0.00528174	0.00773698	0.00534758	0.0062903	0.00534248	0.00512097	0.0039112	0.00337248	0.00754354	0.00685615	0.0119508	0.0200015	0.00854491	0.0234066	0.0233286
	水利管理	125	0.00344639	0.00109724	0.00111886	0.00164097	0.00551912	0.000945067	0.0014524	0.00203861	0.00228923	0.00379429	0.00157846	0.00265275	0.0021244	0.00237796	0.00212856	0.00100492	0.00135141	0.00220799	0.00173535	0.0012558	0.00190053	0.00177823	0.00166145	0.00348893	0.000746669	0.00220196	0.00131901	0.00204143	0.00188708	0.00163176	0.00149075	0.00120184	0.00152217	0.00185711	0.00144632	0.0069806	0.00329566	0.00176768	0.00138529	0.00115161	0.00337837	0.00375011	0.00236212	0.00306121	0.00257219	0.00921957	0.00197686
	生态保护和环境治理	126	0.00045681	0.000345687	0.0002507	0.00024441	0.000739941	0.000861948	0.000459174	0.00122492	0.00230333	0.00157521	0.000644227	0.000498077	0.000472562	0.000442311	0.00135373	0.000434248	0.000611461	0.000682682	0.00058611	0.000659706	0.00106809	0.000750627	0.00131925	0.000791476	0.00101979	0.00392354	0.004108	0.00103595	0.00261624	0.00243402	0.00232397	0.00095164	0.00121872	0.00076834	0.00111664	0.00116243	0.00119991	0.00115857	0.000764987	0.00198209	0.00131067	0.00221485	0.0016834	0.00172609	0.00117328	0.00118816	0.000888973
	公共设施及土地管理	127	0.000133648	0.00012366	0.000125784	0.000131568	0.000191814	0.00037628	0.000200191	0.000423045	0.000448457	0.000390858	0.000326822	0.000213457	0.000228404	0.000198133	0.000208244	0.000222222	0.000298422	0.000376263	0.000266563	0.000385837	0.000327026	0.000347923	0.000375958	0.000477539	0.000246418	0.000297965	0.000275333	0.000276749	0.000342816	0.000326453	0.00037809	0.000323266	0.000368769	0.000347357	0.000376136	0.000377723	0.000434584	0.000442097	0.00023597	0.000322709	0.000370995	0.000417285	0.000388806	0.000446168	0.000333683	0.000408876	0.000504979
	居民服务	128	0.00051087	0.00108446	0.000534718	0.0011737	0.0018225	0.000966762	0.00106889	0.000833084	0.0011409	0.00114794	0.000951643	0.00067061	0.000847986	0.0007204	0.000691746	0.000994163	0.00125096	0.000864156	0.00098404	0.00110981	0.00102725	0.00110417	0.00107373	0.0012134	0.000654489	0.00103939	0.00106814	0.00100877	0.00130212	0.00130995	0.00137477	0.001487	0.00156939	0.00113533	0.00120063	0.0010814	0.00115567	0.0011519	0.00120771	0.000905497	0.00121153	0.00126648	0.00117624	0.00143879	0.00128414	0.00132089	0.00166928
	其他服务	129	0.00344816	0.0055316	0.00288259	0.00477446	0.0155789	0.0120564	0.0064654	0.00859418	0.00874238	0.0131922	0.0100854	0.00525485	0.00548651	0.0044069	0.00532064	0.00516189	0.0075772	0.00679923	0.00734116	0.013086	0.00811994	0.0121247	0.00905894	0.00943742	0.00470939	0.00752953	0.00681141	0.00724648	0.00801593	0.00792844	0.00838459	0.00696503	0.008405	0.0100579	0.00976055	0.0128081	0.0121572	0.0091584	0.00764687	0.0120561	0.0108659	0.0107885	0.0104962	0.010621	0.00946489	0.010191	0.0275072
	教育	130	0.000563165	0.000808883	0.000444416	0.000780442	0.0026605	0.00179694	0.000788878	0.00163654	0.00148432	0.00132249	0.00117923	0.000693015	0.000752166	0.000686743	0.000754941	0.000717359	0.00107527	0.000924616	0.000872572	0.000936262	0.00114484	0.00108326	0.000991346	0.00119647	0.000902057	0.00110292	0.00089158	0.00111057	0.00125077	0.00107326	0.00123356	0.00105069	0.00116413	0.00125708	0.00134273	0.00138778	0.00149662	0.00125107	0.000879369	0.00138187	0.00137657	0.00143645	0.00146994	0.00149203	0.00126062	0.0014808	0.00139044
	卫生	131	0.000161888	0.000262196	0.000269521	0.000151665	0.000869861	0.000597493	0.000287145	0.00071178	0.000554089	0.000803561	0.000393987	0.000172416	0.000200767	0.000195889	0.000664608	0.000366638	0.000272478	0.000235658	0.000226369	0.000303945	0.000263329	0.000263734	0.000234337	0.000344611	0.000143907	0.000358563	0.000311974	0.000316085	0.000369935	0.000481128	0.000327976	0.000627247	0.000697496	0.000535615	0.000460582	0.000667923	0.000421924	0.000447162	0.00094214	0.000669577	0.000581869	0.000530515	0.000412235	0.000494923	0.000576416	0.000469647	0.000405597
	社会工作	132	0	0	0	0	0	0	0	0	0	0	0	0	0	0	0	0	0	0	0	0	0	0	0	0	0	0	0	0	0	0	0	0	0	0	0	0	0	0	0	0	0	0	0	0	0	0	0
	新闻和出版	133	0.000284552	0.000318209	0.000238929	0.000262689	0.000526197	0.000949481	0.00056397	0.00234817	0.00112719	0.000891283	0.00103689	0.000438202	0.00045151	0.000349653	0.000403598	0.000452618	0.000629451	0.00151597	0.000523901	0.000762816	0.0008255	0.000746203	0.000643837	0.000716685	0.000373281	0.000670236	0.000507562	0.000698081	0.000838108	0.000656627	0.000690168	0.000586802	0.000983186	0.000925379	0.000925733	0.000826218	0.00123342	0.000832603	0.000555161	0.000729929	0.000969814	0.000912203	0.00113821	0.000964575	0.000731113	0.000969367	0.000958996
	广播、电视、电影和影视录音制作	134	0.000379809	0.000323421	0.000250968	0.000246039	0.000614731	0.000786963	0.000695654	0.000933988	0.000993838	0.000963191	0.000766847	0.000522628	0.000493118	0.000442235	0.000688973	0.000422856	0.000583474	0.000971201	0.00098295	0.00123903	0.00124525	0.00110365	0.000609223	0.00109363	0.00024766	0.00092841	0.00118366	0.00109962	0.00141574	0.00177148	0.00156749	0.000922532	0.00110976	0.00121434	0.00139984	0.000844492	0.00160655	0.00119287	0.000771906	0.000844527	0.00116132	0.00154466	0.00160136	0.00148088	0.00107718	0.00130222	0.000818984
	文化艺术	135	4.50011e-05	0.000145407	3.87397e-05	0.000123924	0.000168148	9.64714e-05	0.000146452	0.000101877	0.000121193	0.000117415	6.34888e-05	5.65158e-05	6.49294e-05	6.24419e-05	5.9121e-05	5.42939e-05	0.00011454	6.90745e-05	6.48795e-05	6.96123e-05	7.17552e-05	7.07251e-05	8.39417e-05	7.28424e-05	9.23495e-05	8.44242e-05	8.32723e-05	0.000101896	0.000112719	0.000112665	9.54014e-05	7.6899e-05	9.12169e-05	0.000114634	0.00011243	0.000107249	0.000110471	8.72777e-05	0.000127949	9.60273e-05	0.000114096	0.000109804	0.000104471	0.000112199	0.000117427	9.708e-05	0.00010636
	体育	136	0	0	0	0	0	0	0	0	0	0	0	0	0	0	0	0	0	0	0	0	0	0	0	0	0	0	0	0	0	0	0	0	0	0	0	0	0	0	0	0	0	0	0	0	0	0	0
	娱乐	137	0.000737822	0.000718027	0.000610964	0.000706259	0.00102087	0.00198416	0.00107345	0.00230608	0.00244858	0.00208772	0.00183496	0.00109493	0.00109663	0.00101941	0.00115755	0.000980383	0.00149572	0.00158795	0.00123439	0.00137985	0.00154787	0.00153441	0.00154651	0.00166743	0.00127699	0.0015028	0.00142038	0.00151159	0.00176301	0.00163862	0.0017321	0.00149905	0.00170727	0.00194796	0.00205127	0.0021028	0.00252008	0.00194887	0.00120933	0.00175868	0.00204879	0.00215765	0.00212073	0.00229495	0.00179233	0.00222331	0.00185657
	社会保障	138	0.000238792	0.000197712	0.000240932	0.000189335	0.000264897	0.000265211	0.000302696	0.000275835	0.000329639	0.000320218	0.000170726	0.000238742	0.000229601	0.00024557	0.000222378	0.000233348	0.000231094	0.000253618	0.000226326	0.000248126	0.000243309	0.000239759	0.00026365	0.000223437	0.000264671	0.000246097	0.000284861	0.000302511	0.00031696	0.000320449	0.00027705	0.00029132	0.000318885	0.000276971	0.000295509	0.00029467	0.000303615	0.000240351	0.000282732	0.000263292	0.000301076	0.000299305	0.000285132	0.000306386	0.000304183	0.000264228	0.00030924
	公共管理和社会组织	139	0.000694953	0.000834819	0.000705449	0.000787774	0.00116896	0.00101126	0.00084285	0.00167509	0.00145671	0.00121382	0.00142623	0.000931111	0.000953838	0.000868938	0.000712194	0.000874925	0.00107291	0.00127803	0.000956898	0.00113467	0.00113488	0.00137433	0.00114673	0.00141084	0.00100715	0.000997736	0.000967747	0.00092585	0.00112641	0.000987264	0.00115885	0.0009829	0.00126041	0.001491	0.00134154	0.00124238	0.00145327	0.00136769	0.000862643	0.000851563	0.00111295	0.00137639	0.00136716	0.00159052	0.0010306	0.00137117	0.00163487
[truncated: 92 more columns]

## Sheet: I-A
0.894215	-0.0095459	-0.101898	-0.0293631	-0.0890314	0	0	0	0	-9.34383e-11	0	-0.670772	-0.356292	-0.478594	-0.443681	-0.0128617	-0.00122179	-0.402016	-0.0607071	-0.013606	-0.204964	-0.11101	-0.172968	-0.0814894	-0.0692179	-0.149908	-0.0128226	-0.149666	-0.00397519	-0.00335834	-0.00318906	-0.00104277	-0.00100425	-0.0207726	-0.00306683	-0.0509269	0	-0.00696947	0	0	-0.0054448	-0.00934373	-0.0118211	-0.0025523	-0.000549675	-0.0068177	-0.0132622	-0.0890901	-0.0047153	-0.00175379
-1.87562e-05	0.919688	-1.32618e-05	-0.000704159	-0.00291903	-0.000685778	-3.29975e-05	-0.000314796	-0.00042645	-0.000460233	-0.00176813	-8.96223e-06	-6.45868e-06	-0.000131658	-2.27768e-05	-1.55811e-05	-3.71153e-05	-0.00132018	-0.000118691	-0.000920778	-3.2369e-05	-0.000511894	-8.3747e-05	-0.00186202	-5.97751e-05	-0.000153473	-5.73284e-06	-0.000325543	-0.000105771	-2.25397e-05	-3.4588e-05	-8.47388e-05	-0.0034224	-0.132963	-0.0245029	-0.0281089	0	-0.00638005	-3.85947e-05	-0.000100641	-6.34775e-05	-0.000360557	-2.14846e-05	-2.1107e-05	-0.000102596	-0.0219293	-0.00129144	-0.000700648	-0.000601644	-0.0866811
-0.000192012	-0.000965865	0.920766	-0.000863251	-0.0366011	0	0	0	0	0	0	0	-0.0274911	0	0	-0.512187	-6.12287e-05	-0.0386539	-0.00131544	-0.320524	-0.00318411	-0.0552307	-0.000363297	-0.00520716	0	-8.53654e-06	-0.334203	-0.0947075	-0.00567452	-0.00264958	-0.00201861	-0.0853519	-0.00340923	0	0	0	0	-0.0116108	0	0	-0.00017797	-0.0164613	-0.000318455	-0.00170667	-0.000172926	-0.00534343	-0.000171428	-0.0826437	-0.000632015	0
-1.89032e-07	-7.84152e-06	-8.59075e-06	0.959042	-0.00823596	0	0	0	0	0	0	0	-0.0513202	0	0	-0.000373173	-0.523472	-0.00600527	-0.000157397	-0.00219031	-0.000614841	-0.0101119	-0.00197593	-0.00196212	0	0	0	0	0	0	0	-0.00382938	0	0	0	0	0	-0.00135496	0	0	-0.000146274	-0.000128261	-0.000166429	0	0	0	-7.50264e-05	-0.00019718	0	-7.72976e-05
-0.00921424	-0.0492092	-0.00116825	-0.0275367	0.943379	0	0	0	0	0	0	0	-0.0021201	0	0	0	0	0	0	0	0	0	0	0	0	-0.0446891	-0.000175291	-0.0691282	-0.014241	-7.22618e-06	-0.000337576	-0.0118414	-0.0118495	-2.19872e-05	0	-0.00121396	0	0	0	0	0	0	0	0	0	0	0	0	0	0
-3.59107e-05	-0.000299903	-2.87586e-05	-0.000133243	-0.000239546	0.840254	-0.00257449	-0.00571711	-0.00655313	-0.00886231	-0.0150269	-0.00112901	-0.00238922	-0.00127786	-0.00536161	-0.000824005	-0.00128729	-0.0025469	-0.00207899	-0.00204159	-0.00384683	-0.00184082	-0.00685749	-0.00219519	-0.0011061	-0.00340763	-0.00439826	-0.00443118	-0.00201652	-0.00131934	-0.00116057	-0.00192934	-0.00176762	-0.00394885	-0.00043786	-0.019987	-0.00146757	-0.0015245	-0.00396521	-0.426087	-0.0470736	-0.0572504	-0.00699105	-0.00592328	-0.00769431	-0.0187447	-0.00233035	-0.00221286	-0.0193539	-0.00592973
0	0	0	0	0	-0.000281553	0.99174	-0.000969926	-0.000165906	-0.00114014	-0.00245955	0	0	0	0	0	0	0	0	0	0	0	0	0	0	0	0	0	0	0	0	0	0	0	0	0	0	0	-0.640024	-0.0137752	-0.0436932	-0.0175361	-0.0233623	-0.00687639	-0.0113237	-0.00345586	-0.000857979	-4.52843e-05	-0.000584597	-0.000477566
0	0	0	0	0	-0.000573165	0	0.814195	-0.00190001	-0.00262424	0	0	0	0	0	0	0	0	0	0	0	0	0	0	0	0	0	0	0	0	0	0	0	0	0	0	0	0	0	0	-0.00251431	0	0	0	0	0	-0.000862865	-0.000123543	-1.2099e-06	0
0	0	0	0	0	-1.61666e-07	-5.45809e-07	-0.00237028	0.949341	-0.000993495	-6.483e-09	0	0	0	0	0	0	0	0	0	0	0	0	0	0	0	0	0	0	0	0	0	0	0	0	0	0	0	-0.000252	0	-0.0168816	-0.000565908	-2.51592e-06	-0.00269848	-7.48612e-08	-0.00549392	-6.13243e-05	-4.50282e-05	-1.52382e-05	0
-7.19855e-07	-1.10042e-05	-3.41759e-07	-2.97802e-05	-6.41889e-05	-0.000168452	-6.62105e-06	-0.000945227	-0.000758012	0.988348	-0.0014035	-0.000105212	-8.88404e-05	-8.15838e-06	-0.000155898	-3.14832e-05	-4.50998e-05	-0.000342315	-4.86578e-06	-1.58984e-06	-0.000459671	-0.000521162	-1.74343e-05	-1.8373e-06	-1.2879e-06	-3.87122e-06	-2.80825e-07	-9.16802e-07	-3.31073e-06	-9.82987e-06	-4.4751e-07	-0.000123231	-2.91755e-06	-0.000249018	-3.67586e-05	-0.000137437	-1.36465e-06	-0.00436321	-3.3103e-07	-2.25972e-06	-0.0281973	-0.0213282	-0.00117821	-0.00875365	-0.00166759	-0.00306213	-0.000113666	-0.000258312	-4.21565e-05	-5.83559e-05
0	0	0	0	0	-0.00260659	-0.103953	-0.00127991	-0.00325716	-0.00337552	0.996021	0	0	0	0	0	0	0	0	0	0	0	0	-0.00363303	0	0	0	0	0	0	0	0	0	0	0	0	0	0	0	0	0	0	0	0	0	0	0	0	0	0
-0.00162653	0	-0.0357813	-0.0113758	-0.015563	0	0	0	0	0	0	0.93923	-0.0746997	-0.00905966	-0.00684228	-0.000475576	-0.0069721	-0.0463429	-0.276655	-0.000368608	-0.0614941	-0.132546	-0.099037	-0.00569516	0	0	0	0	0	0	0	0	0	0	0	0	0	0	0	0	0	0	-0.000614124	0	0	0	0	-0.00105733	0	0
-0.00102847	0	-0.237505	-0.161659	-0.0432185	0	0	0	0	0	0	0	0.938158	0	0	-0.00271951	-0.00109971	0	0	0	0	0	0	0	0	0	0	0	0	0	0	0	0	0	0	0	0	0	0	0	0	0	-0.000198012	0	0	0	0	0	0	0
-6.14444e-05	0	-0.000884254	-0.00212526	-0.00899914	0	0	0	0	0	0	-0.000154134	-0.0565803	0.764838	-0.00603425	-0.000412022	-0.0094572	-0.0499799	-0.0578928	-0.00619208	-0.0421522	-0.0409837	0	-0.0105567	0	0	0	0	0	0	0	0	0	0	0	-5.37875e-05	0	0	-0.00134289	0	-0.00459901	0	-0.00208016	-0.0180584	-5.38883e-05	-0.0340548	-0.0917602	-0.00398438	-0.00123364	-0.00011513
0	0	0	0	0	0	0	0	0	-1.90871e-10	0	-9.35834e-05	-0.000153325	0	0.889583	-0.0004146	-0.00131542	-0.0161982	-0.00472863	-0.0175102	-0.0197504	-0.0232675	-0.00149905	-0.0492118	0	0	0	0	0	0	0	0	0	0	0	0	0	0	0	0	0	0	0	0	0	0	0	-0.00407966	0	0
0	0	0	0	0	0	0	0	0	0	0	0	-0.00928146	0	0	0.863051	-0.00429541	-0.00580019	-0.0606923	-0.00212549	-0.0263265	-0.03581	0	0	0	0	0	0	0	0	0	-0.146761	-0.00442494	0	0	0	0	-0.000100404	0	0	0	0	0	0	0	0	-0.0225286	-0.00267081	0	0
0	0	-0.000654307	-0.00434402	0	0	0	0	0	0	0	0	-0.0314206	0	0	0	0.892522	-0.00454117	-0.00466383	0	-0.00125697	-0.0110335	0	0	0	0	0	0	0	0	0	0	0	0	0	0	0	0	0	0	0	0	0	0	0	0	-0.000276095	-0.000563141	0	0
0	0	0	0	-0.00217692	0	0	0	0	0	0	-0.001632	-0.0199402	-0.00285033	-0.0012131	-0.00568234	-0.00816612	0.946478	-0.0427411	-0.0125827	-0.0416922	-0.0723368	-0.0102127	-0.0406342	-0.000132443	-0.000190467	-5.67206e-09	0	0	0	0	0	0	0	0	0	0	0	0	0	-0.000160064	-9.9073e-05	-0.0171895	-5.07912e-07	-1.1359e-06	-0.00856997	-0.00434493	-0.00539549	-3.43131e-08	-1.30481e-06
0	0	0	0	0	0	0	0	0	0	0	0	0	0	0	0	0	0	0.970711	0	0	0	0	0	0	0	0	0	0	0	0	0	0	0	0	0	0	0	0	0	0	0	0	0	0	0	0	0	0	0
0	0	0	0	0	0	0	0	0	0	0	0	0	0	0	0	0	-0.00116638	-0.0029609	0.867291	-1.38302e-05	-0.0230848	-0.000248288	-0.0372636	0	0	0	0	0	0	0	0	0	0	0	0	0	0	0	0	0	0	0	0	0	0	-0.000283242	-5.85591e-05	0	0
0	0	0	0	0	0	0	0	0	0	0	-0.000147789	-0.00536106	-0.00058937	-0.000390514	-0.00179455	-0.0162998	-0.00993959	-0.0405393	-0.00212112	0.913378	-0.0145208	-0.00601786	-0.00250928	0	0	0	0	0	0	0	0	0	0	0	0	0	0	0	0	0	0	0	0	0	0	0	-0.00111739	0	0
0	0	0	0	0	0	0	0	0	0	-8.55928e-10	-0.000237092	-0.0163277	-0.000747062	-0.00136507	-0.0271059	-0.00366671	-0.00527017	-0.0235608	-0.0279368	-0.0664788	0.958927	-0.0139869	-0.0256658	-0.00171935	-1.71163e-05	-0.000240657	-0.000235815	-0.000381686	-0.000335634	-4.02008e-08	-3.85547e-05	-1.9052e-07	-0.000201701	-9.66628e-05	-3.2577e-05	0	-0.000109876	0	-1.47765e-06	-0.000348312	-0.00138947	-0.00332031	-1.23613e-05	-5.30581e-05	-0.000919196	-0.00206645	-0.00201788	-8.3239e-06	-0.000140226
-2.16957e-05	-0.000152606	-1.6573e-05	-0.000116695	-0.00406071	-1.89105e-05	-0.000148202	-0.00090172	-0.00173429	-0.000662387	-0.000335202	-0.000254769	-0.00215435	-9.2023e-05	-0.000201923	-0.000843068	-0.000916351	-0.000968938	-0.000373899	-0.000578306	-0.00226468	-0.00267221	0.911661	-0.0174776	-0.000937301	-0.000232969	-0.000275262	-0.000372874	-0.000298035	-0.000324901	-0.00036516	-0.000354133	-0.000350171	-0.000555813	-0.000534732	-0.000770991	-0.00257749	-0.000382213	-0.000606615	-0.000228453	-0.00383848	-0.000717686	-0.00224238	-0.0178753	-0.000236093	-0.0159795	-0.0104694	-0.00995089	-0.000404101	-0.000324963
-3.64177e-06	-0.000562169	-2.82745e-06	-2.87057e-05	-0.00172702	-0.00045984	-4.42008e-05	-0.00178062	-0.000802746	-0.000747279	-0.000115741	-0.000246191	-5.43713e-05	-5.46469e-05	-0.000160504	-0.000138165	-0.000346298	-0.00178164	-9.1031e-05	-0.00265867	-0.000176988	-0.000722908	-0.000360077	0.869976	-0.00110115	-0.000210089	-0.000675183	-0.000430997	-0.00385073	-0.001191	-0.000318513	-0.000333493	-0.0170662	-0.000618838	-0.0010914	-0.000208132	-0.0010423	-0.00271177	-0.000113523	-9.35172e-05	-0.0025612	-0.001902	-0.000368224	-0.000541944	-0.000235228	-0.000656899	-0.000592339	-0.000441413	-0.000165503	-0.000282523
0	0	0	0	-0.00193346	-0.00284711	-0.00396909	-0.002865	-0.003455	-0.00589839	0	-0.00132133	-0.00155975	-0.00212582	-0.00262963	-0.00152133	-0.00199413	-0.00229213	-0.00180893	-0.00253969	-0.00176928	-0.00138955	-0.00204163	-0.00127324	0.924333	-0.00157569	-0.00359836	-0.00452643	-0.00315212	-0.00443787	-0.00227957	-0.00354095	-0.00380064	-0.00292953	-0.00378717	-0.00336834	-0.00350656	-0.00146841	-0.00417799	-0.00239552	-0.00233223	-0.00270417	-0.00224658	-0.00354664	-0.00298844	-0.00223927	-0.00306444	-0.00133971	-0.00329707	-0.00293049
-1.93748e-06	-0.00019704	-2.61043e-06	-5.93289e-06	-0.00317553	-0.000513602	-7.31802e-05	-0.000204693	-0.00185178	-0.000179694	-0.00071027	-0.000855915	-0.00052212	-0.00116296	-0.000502424	-0.000132313	-7.89722e-05	-0.00264088	-0.000491096	-0.000585417	-0.000368518	-0.000330608	-0.00142034	-0.000493424	-7.26994e-06	0.604667	-0.0607565	-0.0307655	-0.33904	-0.375903	-0.352922	-0.0444288	-0.0880441	-0.00186554	-0.0294411	-0.00163892	-0.00144467	-0.0639922	-8.49795e-06	-0.000224345	-0.00100656	-0.00176083	-0.00305999	-0.0020681	-0.000864562	-0.00199292	-0.00505856	-0.0130031	-0.0166451	-0.0240759
0	0	0	0	0	0	0	0	0	0	0	0	0	0	0	0	0	0	0	0	0	0	0	0	0	-0.00783475	0.844886	-0.0164445	-0.0566714	-0.0528747	-0.0531193	-0.00660466	-0.00180834	-1.26601e-06	-2.05425e-05	-0.000125017	-0.000812812	-0.0112535	-0.000162839	0	-1.72611e-05	-5.95325e-06	0	0	-2.75109e-10	-4.93937e-07	-3.0963e-10	-5.64001e-07	-4.07255e-06	-4.31226e-06
0	0	0	0	0	-2.49613e-05	-1.23827e-06	-0.00010819	-6.21242e-05	-6.92205e-05	-4.57168e-06	-3.39301e-05	-3.61426e-05	-2.48883e-05	-1.01401e-05	-2.98659e-05	-7.37338e-05	-5.38146e-05	-1.05325e-06	-6.14895e-07	-1.56054e-06	-6.38628e-07	-6.95681e-05	-4.75358e-05	-5.3312e-06	-0.00758326	-0.00338659	0.790206	-0.00882451	-0.0156871	-0.04853	-0.00119387	-0.00340735	-1.92317e-05	-0.000577261	-2.17927e-05	-5.47212e-06	-0.00840547	-3.27405e-07	-5.3944e-08	-2.19079e-05	-4.07415e-05	-6.87756e-05	-3.8939e-05	-1.46285e-05	-2.45734e-05	-0.00013399	-7.3219e-05	-9.59776e-05	-0.000229405
-2.63008e-06	-0.000158537	-3.43705e-06	-6.70478e-07	-0.000395457	-1.46642e-05	-5.15264e-06	-1.21097e-05	-0.000281279	-8.39113e-06	-1.52626e-05	-5.03841e-06	-7.00543e-06	-3.92577e-06	-3.09623e-06	-3.22298e-05	-1.84441e-05	-8.00658e-06	-2.15043e-05	-4.6378e-05	-2.03129e-05	-5.48574e-05	-2.46096e-05	-1.65402e-05	-1.51424e-05	-0.00038004	-0.00342105	-0.00596389	0.902063	-0.0504914	-0.0663363	-0.00945552	-0.0124317	-3.30932e-05	-0.00123529	-1.05116e-05	-0.000134868	-0.00523723	-8.17724e-06	-1.04248e-05	-1.09894e-05	-3.21252e-05	-1.52728e-05	-2.36167e-05	-7.36289e-06	-2.5086e-05	-1.14739e-05	-1.49758e-05	-3.22843e-05	-4.47274e-06
-2.61415e-07	-5.23699e-05	-6.58417e-08	-3.16974e-05	-3.21385e-05	-0.000182826	-5.37982e-05	-4.91091e-05	-0.000450755	-0.000412596	-0.000451618	-8.58869e-06	-0.000139157	-5.4476e-05	-5.59552e-05	-8.75464e-06	-5.69965e-05	-0.000437917	-0.000310124	-0.000128851	-9.44005e-05	-3.49706e-05	-3.22269e-05	-5.64115e-05	-0.000126324	-0.000703898	-5.30704e-05	-0.00101364	-0.00171872	0.982505	-0.0247117	-0.00546702	-0.00296678	-0.000198123	-0.00477424	-0.00296551	-0.000143484	-0.00651755	-3.14091e-05	-2.01231e-05	-5.18518e-05	-0.000299142	-8.09622e-05	-0.000185009	-0.000289184	-0.000318471	-5.03e-05	-0.0010767	-0.000341608	-0.00278934
-4.74734e-07	-0.000404449	-5.15075e-07	-2.70461e-06	-0.00164456	-0.00227362	-0.00166169	-0.00233553	-0.00273561	-0.001718	-0.0027683	-0.000301044	-0.000488183	-0.000140118	-0.000341762	-0.000381572	-0.00105887	-0.00118226	-0.000733558	-0.000511521	-0.00133479	-0.00112042	-0.00132177	-0.00122646	-0.00175221	-0.00211515	-0.00991354	-0.00418257	-0.00744253	-0.00151678	0.980231	-0.00818227	-0.0034326	-0.00231925	-0.00319473	-0.00154068	-0.00128777	-0.00365738	-0.000467418	-0.000511249	-0.00129228	-0.00106229	-0.00222388	-0.00148632	-0.000696746	-0.00111695	-0.00112653	-0.000994797	-0.00251614	-0.00150259
-1.08271e-06	-9.06276e-05	-7.23473e-06	-4.05862e-06	-0.00607322	-7.33012e-05	-5.80272e-05	-5.98827e-07	-1.5392e-05	-4.6879e-05	-6.71531e-06	0	0	0	0	0	0	-3.19415e-06	-5.60618e-05	-1.24795e-05	-4.10073e-05	-4.04619e-05	-2.68737e-05	-2.62882e-05	-3.16832e-06	-0.000702286	-4.33541e-06	-5.41701e-05	-0.000306701	-0.000724167	-0.0363044	0.770791	-0.127652	-1.55152e-05	-0.0347619	-1.38752e-05	-0.000314637	-0.00654516	-2.09836e-06	-3.17359e-05	-0.000508274	-0.000920165	-0.00166044	-0.000802192	-0.000423831	-0.00259582	-0.00249996	-3.98861e-05	-5.81741e-07	-0.0014065
0	0	0	0	0	-0.000137216	-0.000151362	-0.000174276	-0.000137013	-7.52065e-05	-0.000422112	-7.95585e-06	-1.05873e-05	-4.58969e-06	-6.18053e-06	-1.06643e-05	-2.83769e-05	-1.22851e-05	-3.07825e-05	-1.52397e-05	-1.27103e-05	-2.26983e-05	-3.00704e-05	-7.15804e-06	-3.06116e-06	-9.56454e-06	-8.66066e-06	-7.51581e-06	-7.78625e-06	-0.000871474	-0.000644705	-0.000238864	0.894622	-7.84354e-06	-1.9189e-06	-2.01579e-05	-8.96981e-06	-0.000185129	-5.47191e-06	-1.2803e-05	-0.000162815	-9.2187e-06	-2.63637e-05	-4.11311e-05	-7.80343e-06	-2.60229e-05	-6.37494e-06	-3.72101e-05	-8.88322e-06	-0.00142435
-2.08138e-05	-0.000319066	-1.48284e-05	-0.000494675	-0.000752448	-0.0178627	-1.2013e-05	-0.000376108	-0.00365619	-0.00134425	-0.000245233	-0.000103007	-9.60463e-05	-9.02643e-05	-7.67556e-05	-0.000168978	-0.000491561	-0.000629659	-0.00023668	-0.000269984	-0.000304121	-0.000443415	-0.00132186	-0.000640359	-0.000727664	-0.00120226	-0.00124704	-0.00158529	-0.0025842	-0.00226333	-0.000586874	-0.00058719	-0.00213429	0.65363	-0.327143	-0.0131094	-0.0052781	-0.0273612	-0.000203107	-0.000160457	-0.000289187	-0.000445954	-0.000702208	-0.00109423	-0.000307514	-0.000512413	-0.00371156	-0.000108885	-0.00335107	-0.00152164
-2.38072e-05	-0.000430901	-8.28613e-06	-0.000582617	-0.00124957	-0.000110151	-0.00010681	-5.66792e-05	-5.63603e-05	-1.12051e-05	-8.3173e-05	-3.42694e-06	-4.7668e-06	-2.82042e-06	-2.9308e-06	-2.14254e-06	-2.75534e-05	-6.14293e-06	-8.19522e-05	-2.60111e-05	-2.67516e-05	-2.69548e-05	-3.58131e-05	-1.86773e-05	-3.65298e-05	-1.06052e-05	-2.64648e-06	-5.58704e-06	-3.28823e-05	-6.24197e-05	-0.000183125	-2.94749e-05	-1.7376e-05	-0.00200532	0.992592	-1.07118e-05	-9.3578e-05	-0.000295412	-5.21999e-05	-5.7552e-05	-5.85359e-06	-1.64224e-05	-6.55837e-06	-4.66659e-05	-6.65837e-06	-1.85047e-05	-8.2071e-06	-4.25761e-05	-1.71561e-05	-8.31361e-07
-1.54039e-05	-0.000209528	-7.51529e-07	-0.000129173	-0.000230315	-0.000223785	-0.000116816	-0.000114566	-0.00013848	-0.000547238	-0.000309415	-0.00109055	-0.000846045	-0.0029244	-0.00111147	-0.00329078	-0.00741559	-0.00595722	-0.0128688	-0.031142	-0.0101306	-0.0131855	-0.0160591	-0.011476	-0.0340935	-0.00141271	-0.00359309	-0.00154485	-0.00460292	-0.00822259	-0.00309476	-0.00770286	-0.0100692	-0.00755701	-0.00880873	0.700233	-0.358816	-0.0512814	-0.000192972	-3.14944e-05	-0.00171579	-0.000800882	-0.00691874	-0.00374685	-0.00152778	-0.00237742	-0.0187805	-0.00925741	-0.00645701	-0.00571694
-1.07357e-05	-0.000319506	-4.21054e-06	-0.000476518	-0.0013705	-0.000229906	-0.000141225	-0.00254019	-0.000247302	-0.000223967	-0.000165441	-0.000203788	-0.000296829	-7.4889e-05	-0.000133785	-0.000235256	-0.00137311	-0.000619469	-0.00038189	-0.000808201	-0.000395074	-0.00109591	-0.00697582	-0.00452722	-0.0110498	-0.000137853	-0.000214967	-0.000179418	-0.000798165	-0.00118777	-0.00109694	-0.00031967	-0.00113097	-0.000468909	-0.00104974	-0.00260881	0.971689	-0.00215436	-0.000104539	-4.06025e-05	-0.000146268	-0.000556067	-0.000634457	-0.00124002	-9.88009e-05	-0.000490113	-0.00844321	-0.00374843	-0.00121131	-0.000416191
-1.37428e-06	-0.000129342	-7.64048e-07	-1.84539e-05	-2.50335e-05	-0.00064016	-0.000312439	-0.00245105	-0.00176884	-0.000667449	-0.000642028	-0.00033096	-0.000348654	-0.000121539	-0.000342327	-0.000257979	-0.000892396	-0.00130143	-0.000949958	-0.00238718	-0.00121453	-0.00147111	-0.00245152	-0.000280008	-0.000753939	-0.000369656	-0.000425748	-0.000422699	-0.00201957	-0.000776438	-0.00188494	-0.00111008	-0.00249678	-0.0007364	-0.00113848	-0.0018409	-0.00302791	0.908443	-0.000102306	-0.000144063	-0.000381294	-0.000554686	-0.000741873	-0.00088462	-0.000355434	-0.000934557	-0.00374698	-0.00293911	-0.00098558	-0.000731536
-0.0221934	-0.0256779	-0.00323771	-0.0186604	-0.0217811	-0.00658218	-0.031712	-0.0395138	-0.0684436	-0.0602068	-0.0483728	-0.000673049	-0.000792922	-0.000795912	-0.00204281	-0.000677724	-0.00199272	-0.00166302	-0.000720061	-0.00119013	-0.00221123	-0.00205824	-0.00656088	-0.00130835	-0.00140633	-0.000864388	-0.00152688	-0.00277902	-0.00178101	-0.00171558	-0.00166327	-0.00126097	-0.00246557	-0.0056075	-0.00395518	-0.00270216	-0.00265818	-0.00448181	0.922367	-0.00382513	-0.0988726	-0.0273976	-0.0121179	-0.0350127	-0.190206	-0.0429056	-0.00262917	-0.00218801	-0.0655171	-0.0120842
0	0	0	0	0	-4.71063e-05	-1.15431e-05	-0.00149067	-0.00130053	-0.00105148	-6.80974e-06	0	0	0	0	0	0	0	0	0	0	0	0	0	0	0	0	0	0	0	0	0	0	0	0	0	0	0	0	0.979171	-0.0159318	-0.00146993	-0.000268912	-0.000180435	-0.000116649	-0.0175251	0	0	0	-0.000427662
-1.06294e-06	-0.000408237	-1.12363e-07	-2.99557e-06	-2.70939e-05	-0.000796378	-0.0114716	-0.0114285	-0.0136417	-0.0145987	-0.0101427	0	0	-0.00093837	-0.00765961	0	0	-0.000314575	0	0	-0.00652897	-0.00486375	-0.00246853	-0.000698325	-0.000178614	-0.00120407	-4.66878e-05	-0.00126537	-3.34674e-05	-0.00104703	-0.000176399	-0.00431929	-0.00269802	-0.0173521	-0.00497661	-0.0529478	-0.00252602	-0.003932	-0.0115968	-0.00157146	0.783613	-0.162471	-0.280123	-0.182581	-0.262658	-0.210063	-0.100967	-0.0438502	-0.119527	-0.0189245
-0.110249	-0.0347151	-2.51833e-06	-7.76925e-05	-0.000292957	0	0	0	0	0	0	0	0	0	0	0	0	0	0	0	0	0	0	0	0	0	0	0	0	0	0	0	0	0	0	0	0	0	0	0	-0.00040593	0.848285	-0.00946909	0	0	0	0	0	0	0
-0.0232716	-0.0221048	-1.23417e-05	-9.68735e-05	-0.00518874	0	0	0	0	0	0	0	0	0	0	0	0	0	0	0	0	0	0	0	0	0	0	0	0	0	0	0	0	0	0	0	0	0	0	0	0	0	0.806397	0	0	0	0	0	0	0
-4.23568e-07	-0.000394998	-4.20764e-07	-1.29765e-06	-2.61723e-05	-0.000859292	-0.000182408	-4.56789e-05	-5.53651e-05	-6.0306e-05	-0.000432229	-5.29124e-05	-1.32035e-05	-2.25972e-05	-1.96889e-05	-4.01268e-05	-2.00633e-06	-1.92725e-05	-2.83128e-05	-0.000107595	-2.90216e-05	-4.16181e-05	-2.4644e-05	-0.000189659	-5.10087e-05	-0.00939333	-0.0173773	-0.00151933	-0.00536932	-0.00246338	-0.000723099	-0.00314414	-0.00103921	-0.00307535	-0.0103929	-0.00402451	-0.0431497	-0.00558103	-5.85282e-05	-3.35653e-05	-0.00121202	-0.000435759	-0.000201345	0.852676	-0.00360937	-0.00165037	-0.000708232	-0.000488152	-0.00085097	-0.00146306
-2.17387e-06	-0.000299036	-2.50282e-07	-6.21806e-05	-0.000146588	-0.00297813	-6.78767e-05	-0.000177669	-0.000396959	-0.000125445	-0.00141591	-7.41676e-05	-4.79245e-06	-1.93318e-05	-4.32295e-06	-1.38639e-05	-1.64023e-06	-9.76299e-07	-1.60579e-06	-0.0013019	-0.000152398	-0.000504512	-0.000188726	-0.0123001	-1.99376e-05	-0.00220283	-6.0602e-05	-4.7181e-06	-7.05813e-05	-0.00362693	-0.000337601	-0.00211764	-0.0535005	-0.00444692	-0.00955255	-0.00447142	-0.00683591	-0.0283909	-0.00184525	-2.07262e-05	-0.0120782	-0.000534968	-0.00547614	-0.0733762	0.862244	-0.0230306	-0.00316235	-0.0056205	-0.16978	-0.168734
-6.59922e-07	-9.82294e-05	-1.27599e-06	-9.40545e-06	-0.000105298	-0.0105091	-0.0125963	-0.0197038	-0.0400805	-0.0450996	-0.0518108	-7.04186e-06	-0.00071608	-0.000405166	-0.00703805	-0.000766525	-4.23447e-05	-0.000761377	-5.78056e-05	-0.000389511	-0.00190728	-0.00180134	-0.00123543	-0.000797222	-0.000674523	-0.00317431	-0.00209309	-0.00290047	-0.0117585	-0.00572932	-0.0002916	-0.0169484	-0.0172981	-0.0502597	-0.00668155	-0.04589	-0.0171025	-0.0114581	-0.0126643	-0.0019757	-0.0356519	-0.0278624	-0.0312255	-0.137179	-0.0431275	0.839994	-0.0462683	-0.0070286	-0.0131233	-0.062282
-5.05112e-06	-0.000159502	-1.36134e-06	-2.47268e-05	-0.000473392	-0.00147895	-9.85514e-05	-2.3648e-05	-4.66972e-05	-1.83958e-05	-0.0013735	-2.69881e-05	-0.000535571	-6.51826e-05	-1.35101e-06	-0.000595639	-2.97137e-05	-0.000304924	-0.00067508	-0.00177598	-0.00146412	-0.0023689	-0.000829796	-0.00571711	-0.00457739	-3.96865e-05	-9.39854e-05	-9.43475e-06	-1.86465e-05	-3.58295e-05	-7.77035e-05	-0.000800193	-0.00195662	-5.57059e-05	-0.00119729	-0.00139536	-0.000201168	-0.00330013	-1.02299e-05	-1.24411e-05	-1.57455e-05	-0.000370937	-4.26184e-05	-0.000301492	-7.48395e-06	-0.000129613	0.893459	-0.00035566	-0.00012385	-0.000157523
-4.18718e-06	-0.000563587	-0.010514	-0.00215379	-0.0264198	-0.000245409	-3.91297e-05	-0.000294726	-0.000528667	-2.39348e-05	-0.000550773	-1.35848e-06	-0.00124156	-0.000111777	-0.000256489	-0.00146085	-0.000850738	-0.000271124	-4.23388e-06	-0.000115936	-0.00201953	-0.00255588	-0.000454639	-0.000500165	-9.53002e-06	-1.55462e-06	-4.99618e-07	-1.84821e-05	-1.18046e-05	-8.75942e-05	-1.68285e-05	-0.00132414	-0.000385442	-1.90726e-06	-1.91273e-05	-0.00128445	-6.96844e-06	-1.93994e-05	-2.30968e-05	-5.70535e-06	-0.00033695	-0.00126006	-0.0179978	-0.00185462	-3.69826e-05	-0.000905761	-0.00608521	0.794228	-0.000186565	-0.000748501
-1.40621e-05	0	0	-0.00288502	-0.00258528	-1.65429e-05	-2.83198e-07	-1.22876e-05	-3.25214e-05	-1.30278e-05	0	0	0	0	-1.55006e-08	0	-5.20278e-08	0	-3.27323e-07	0	-4.96062e-07	-2.78655e-05	-1.5753e-05	0	-0.00991759	-0.0742249	-0.090215	-0.0768833	-0.117117	-0.0770713	-0.0220669	-0.00367975	-0.00220393	-5.82861e-05	-0.0049193	-0.00301706	-0.000149631	-0.0116213	-5.46593e-07	-0.000680498	-0.000156389	-9.13898e-06	-1.22836e-05	-0.00393927	-0.00056915	-0.00524287	-0.000120485	-0.00147592	0.727789	-0.0469578
-8.96312e-06	-0.000667746	-2.77203e-06	-0.00019587	-0.000234987	-0.00363411	-0.000543905	-0.0147298	-0.00258653	-0.00365906	-0.0129491	-6.01789e-05	-4.83249e-05	-2.75052e-05	-0.000148173	-7.15761e-05	-0.000104659	-0.00029643	-9.48841e-05	-0.000147969	-0.000487832	-0.000420482	-0.000326514	-0.000290055	-0.000144807	-0.000436932	-0.000130761	-0.000233411	-0.000330651	-0.00498335	-0.000950265	-0.0115367	-0.0481872	-0.00285263	-0.0039073	-0.00186038	-0.0036553	-0.00545096	-0.000140145	-0.000388151	-0.000614468	-0.000660549	-0.000127298	-0.000359923	-0.00362589	-0.00209946	-0.000131197	-0.00122741	-0.000224791	0.866317
-0.0139024	-0.00204786	-1.16896e-07	-8.9809e-06	-2.78712e-05	-0.00080981	-0.000186743	-0.000424856	-0.00103231	-0.00612717	-0.0208367	-0.00957158	-0.00425983	-0.00712003	-0.00269032	-0.00721137	-0.0098959	-0.0107714	-0.0178153	-0.0336297	-0.0272752	-0.0169552	-0.00919617	-0.051722	-0.00194122	-0.00137152	-0.00192657	-0.00132617	-0.00403568	-0.0156259	-0.00573167	-0.0123866	-0.0573248	-0.00906873	-0.0245457	-0.0144513	-0.0511522	-0.0480265	-0.00139569	-0.000274462	-0.0221705	-0.0874745	-0.0236302	-0.00951967	-0.0154431	-0.0223664	-0.0612515	-0.00484663	-0.0287819	-0.0329559
-5.86959e-06	-8.3485e-05	-9.7613e-07	-6.95297e-05	-0.000265772	-0.00163999	-9.49678e-05	-0.0004576	-0.00334593	-0.0110599	-0.0235627	-2.12413e-06	-3.60734e-06	-4.67078e-06	-0.000112	-2.6994e-06	-0.000117408	-0.000144455	-5.26443e-06	-2.33096e-06	-7.36094e-05	-5.84937e-05	-2.96477e-05	-4.41545e-06	-9.13792e-05	-2.15798e-05	-7.32985e-06	-4.3059e-05	-1.64219e-05	-7.28792e-06	-1.79766e-05	-2.15394e-05	-5.67516e-06	-0.0004153	-0.000227891	-0.000271236	-2.03116e-05	-0.000459453	-0.000488115	-0.000162372	-0.00222497	-0.000540734	-4.19454e-05	-0.0013823	-0.000279982	-7.37201e-05	-0.000324369	-3.12151e-05	-6.4283e-05	-0.000159169
-4.60753e-06	-6.81235e-05	-1.39677e-06	-9.72719e-05	-0.000185706	-0.00122833	-0.000134505	-5.72286e-05	-0.000789324	-0.00242223	-0.0185692	-3.765e-08	-1.30089e-06	0	-1.51542e-05	-4.69814e-06	-3.0831e-05	-1.97684e-05	-3.42837e-08	-8.01043e-10	-2.18494e-06	-4.87413e-05	-9.45782e-05	-1.6696e-05	-5.84362e-09	-0.000254748	-6.3317e-06	-4.45615e-06	-8.04364e-05	-6.32337e-06	-1.99558e-05	-1.13323e-05	-7.12459e-05	-4.48789e-05	-3.09102e-05	-3.04189e-06	-2.9893e-06	-0.000180501	-3.35322e-05	-3.58797e-07	-3.59374e-05	-4.43458e-05	-6.63529e-05	-2.96891e-06	-1.83831e-05	-2.19677e-05	-1.18584e-06	-7.81761e-06	-0.000214173	-1.57389e-07
-1.1457e-05	-0.000138451	-1.15828e-05	-0.00107674	-0.000485489	-0.0008676	-0.00013087	-0.00152469	-0.000855449	-0.00272995	-0.00392951	-1.00635e-05	-4.3821e-05	-7.44194e-06	-1.66403e-06	-9.53439e-06	-3.70399e-05	-1.92139e-05	-4.64348e-06	0	-5.11433e-06	-2.56936e-05	-7.66589e-05	-1.39985e-05	-6.9201e-07	-1.02949e-05	-3.74829e-07	-6.50674e-05	-3.33454e-06	-0.000170007	-6.64272e-06	-2.10039e-05	-1.04157e-05	-0.000132822	-0.00184882	-0.000112106	-3.57237e-06	-0.000768703	-5.08482e-05	-5.50101e-05	-0.000674997	-9.54007e-05	-1.7518e-05	-0.000592178	-0.000133365	-4.17719e-05	-1.54159e-05	-7.11771e-05	-7.17236e-05	-0.000589195
-4.1506e-06	-0.000270012	-1.41445e-06	-0.000156793	-0.000482498	-0.000327113	-0.000182682	-3.42314e-05	-0.000165495	-3.8383e-06	-0.000133557	-0.000207545	-0.000181426	-0.000149498	-7.39606e-05	-0.00016449	-0.00038126	-0.00032827	-0.00225227	-0.00276189	-0.00580194	-0.00360302	-0.0331745	-0.0147729	-8.14918e-06	-3.25832e-05	-2.66802e-06	-4.67949e-06	-1.49576e-05	-0.00104998	-8.03351e-05	-0.000224641	-5.88415e-06	-0.000273512	-0.0133526	-2.88571e-05	-0.000225803	-0.002941	-6.94119e-05	-8.17255e-06	-0.000315519	-0.000389008	-0.00177273	-0.000446732	-0.00230716	-0.00105096	-0.0011966	-0.0124103	-0.000447651	-0.00028695
-9.02223e-06	-0.000107949	-2.00235e-06	-0.000284963	-0.000106416	-1.94739e-06	-2.75311e-07	-5.72128e-06	-0.000246775	-0.000173879	-0.00041399	-4.11626e-06	-3.3961e-06	-1.64964e-05	-1.26696e-06	-8.44218e-06	-8.84971e-06	-0.000245851	-1.47723e-06	-1.89645e-06	-6.13934e-06	-1.48789e-06	-0.0015953	-0.000814756	-7.5747e-08	-2.54411e-05	-7.39767e-06	-3.22815e-07	-1.72868e-07	-2.09545e-08	-1.39086e-06	-3.37528e-10	0	-9.55625e-07	-2.81773e-05	-1.62377e-05	-4.25373e-09	-0.000339117	-2.55947e-06	-8.80475e-07	-6.04619e-06	-7.26071e-05	-2.93504e-06	-2.05667e-06	-3.29021e-05	-6.78182e-05	-0.00291371	-0.000109528	-1.18894e-05	-4.35021e-06
-5.89576e-06	-0.000403842	-9.29453e-07	-2.24544e-05	-0.000107149	-3.25266e-05	-3.27468e-05	-0.000312337	-0.000386022	-0.000710419	-0.000877924	-2.51521e-05	-7.72638e-05	-2.10512e-05	-7.81195e-06	-7.79625e-05	-9.52171e-05	-6.53406e-06	-3.6488e-06	-2.7928e-08	-1.42337e-05	-0.000138901	-1.56086e-05	-4.98246e-07	-6.67187e-08	-7.45521e-08	-1.12824e-06	-1.53896e-05	-0.000431964	-6.99638e-05	-3.04419e-05	-0.000972071	-7.22888e-05	-0.000209787	-1.08674e-05	-0.000931396	-2.60959e-05	-1.46369e-05	-4.86038e-05	-0.0519243	-0.000236507	-0.000117647	-2.1855e-05	-0.00130425	-4.85671e-05	-0.001003	-6.82383e-06	-2.32782e-05	-2.07384e-05	-0.000146597
-1.07526e-05	-0.000446527	-1.96813e-06	-5.97389e-05	-8.48524e-05	-0.000258395	-0.000217236	-0.000597356	-0.00331588	-0.00230853	-0.00032712	-5.57115e-06	-7.71576e-06	-4.04822e-06	-3.86554e-06	-5.04136e-07	-1.9079e-06	-1.44627e-06	-1.04788e-06	-1.52694e-06	-1.17211e-05	-2.65527e-05	-1.8321e-06	-3.24725e-06	-1.45017e-05	-0.000673405	-2.56114e-06	-1.2831e-06	-5.39723e-06	-4.08622e-05	-4.06619e-05	-0.000480582	-5.18211e-05	-0.00118898	-0.000272645	-1.65014e-05	-7.82361e-05	-0.00101545	-2.41688e-05	-1.05882e-06	-0.00276189	-0.000159085	-6.89648e-05	-0.00317661	-0.00385805	-0.00219036	-0.00030732	-7.48691e-06	-2.89397e-05	-0.00258999
0	0	0	0	0	-0.00318288	-0.0011323	-0.00299591	-0.00551989	-0.00034751	-0.000334843	0	0	0	0	0	0	0	0	0	0	0	0	0	0	0	0	0	0	0	0	0	0	0	0	0	0	-0.00653552	0	-5.43753e-05	-0.000286266	-0.000160121	-5.60043e-05	-0.00316439	-0.000356295	-2.53647e-05	-0.0003175	-5.48879e-05	-9.16804e-05	-0.000941916
-3.00575e-06	-0.000190393	-4.49861e-06	-0.000126424	-5.53504e-06	-0.0400952	-0.0370878	-0.00899194	-0.00961809	-0.00618034	-0.0551858	-2.29005e-05	-4.49137e-05	-9.07811e-05	-0.000227413	-9.87596e-05	-0.000187402	-0.000168547	-1.29245e-05	-2.6754e-05	-0.000989992	-0.000190203	-0.000256762	-0.00015949	-4.57356e-06	-0.000132386	-1.09504e-05	-0.000303828	-0.000229726	-0.00125919	-2.36201e-05	-0.00051126	-0.000268432	-0.000891932	-0.0270355	-0.000655896	-0.000385347	-0.00844576	-0.000117256	-0.00038951	-0.000829681	-0.00250272	-0.000388951	-0.000529856	-0.000647795	-0.000547835	-0.000165947	-0.000149285	-7.10484e-05	-0.0106274
-2.93259e-08	0	0	0	-8.84351e-06	-2.64032e-06	-3.098e-06	-8.14997e-05	-0.000129939	-3.41311e-06	-5.25526e-05	0	0	0	0	0	0	0	0	0	0	0	0	0	0	0	0	0	0	0	0	0	0	0	0	0	0	-0.000119969	0	0	-0.000138208	0	0	0	-0.000235389	-8.70518e-05	-0.000165908	-6.51193e-06	-2.76117e-05	-2.99959e-05
-9.72448e-08	-4.39437e-07	-2.86537e-10	-2.6214e-08	-1.89072e-05	-0.000235895	-6.33295e-06	-0.000116358	-0.00829901	-2.93669e-05	-0.00684753	0	-5.66983e-06	-3.76741e-06	-9.71142e-06	-1.14942e-05	-2.89678e-08	-5.94229e-08	-1.33398e-07	0	-6.96625e-07	-1.4412e-05	-1.92474e-05	-6.03033e-06	-5.90073e-06	-5.21039e-05	-1.60594e-06	-5.84733e-06	-0.000140114	-0.000204267	-5.38667e-07	-0.000262634	-0.000543934	-0.000593647	-0.00148307	-0.000412085	-0.0044088	-0.0821679	-2.41394e-05	-7.82815e-06	-0.00430977	-0.00018184	-4.14511e-05	-0.000152019	-0.000397153	-0.0154536	-0.000343644	-0.000141875	-0.00127364	-0.000322616
0	-9.97331e-06	0	0	0	-0.000151543	-6.85184e-06	-8.20748e-05	-7.28556e-05	-3.56512e-06	-3.70308e-05	-1.81742e-05	0	-8.20748e-08	-8.4775e-05	-1.20928e-07	-4.33768e-07	0	-9.78624e-07	-5.20935e-07	-4.94816e-06	-0.000165491	-4.85075e-05	-5.09969e-05	-0.000307452	-1.73015e-06	-7.03914e-05	-4.65094e-06	0	-0.000635262	-5.67003e-07	-0.000689777	-1.42446e-05	-0.000257615	-0.00233613	-0.000596641	-0.00794155	-0.0673578	-5.97947e-06	-1.65006e-07	-0.000534457	-1.60881e-05	-3.20718e-05	-0.000842729	-0.00413633	-0.00995604	-8.72999e-05	-0.000102751	-1.35724e-06	-0.000751574
-0.000140583	-0.00335595	-2.00405e-05	-0.00093693	-0.00443747	-0.0199779	-0.00511178	-0.0201301	-0.0279613	-0.0263251	-0.0326945	-0.000961664	-0.000333039	-0.0003761	-0.000222185	-0.000776924	-0.000944234	-0.00118117	-0.00405318	-0.00441931	-0.0045808	-0.00591127	-0.00599126	-0.0131478	-0.00108786	-0.000401721	-0.000584317	-0.000506587	-0.000751228	-0.00150246	-0.00234811	-0.00141888	-0.00158243	-0.0272212	-0.0508469	-0.00423537	-0.00553155	-0.01142	-0.00043658	-0.00133288	-0.0033075	-0.00369521	-0.00563855	-0.0147588	-0.00136557	-0.00479785	-0.00544754	-0.00305582	-0.000786403	-0.030186
-1.26446e-08	-1.46281e-05	0	-6.08708e-07	-0.000292593	-0.000104628	-0.000143637	-0.00058635	-0.0019653	-0.00142946	-0.00124615	-5.37291e-05	-0.00033789	-0.0001178	-7.42467e-05	-5.0639e-05	-6.32469e-05	-4.60517e-05	-5.20645e-06	-4.36805e-05	-4.96426e-06	-1.97292e-05	-2.45473e-05	-1.80551e-05	0	-0.000108479	-4.33516e-06	-0.00011088	-0.000383105	-2.4331e-06	-3.76074e-07	-3.18291e-05	-7.17754e-06	-5.80104e-05	-4.04752e-06	-0.000145977	-2.34594e-05	-2.25991e-05	-2.92178e-05	-7.85131e-05	-0.000123064	-0.00029062	-0.000182949	-1.83885e-05	-7.37172e-05	-6.16395e-05	-1.70555e-05	-1.69566e-05	-1.98582e-05	-1.45607e-05
0	-8.46835e-06	0	0	-7.33579e-06	-0.000240232	-4.75909e-05	-4.95126e-05	-0.00089105	-0.00139068	-0.000241855	-8.79963e-06	-1.34377e-05	-2.57292e-05	-8.13127e-05	-9.16465e-06	-4.43035e-05	-1.96978e-06	-1.99629e-05	-2.63006e-06	-1.59636e-05	-1.4245e-05	-7.13616e-06	-7.58526e-06	-6.6739e-05	-9.74866e-06	-7.15253e-05	-6.34574e-06	-0.000272811	-1.72105e-05	-9.76659e-05	-0.000176941	-2.78412e-05	-7.71301e-05	-8.25132e-05	-0.000134046	-0.000349876	-0.000271738	-1.49454e-06	-0.000775956	-5.2093e-05	-0.000192953	-0.000116727	-3.79289e-06	-0.000257196	-0.000157391	-0.000112143	-4.45454e-05	-3.59727e-05	-6.09326e-05
0	0	0	0	0	-0.00138262	-0.00112335	-0.00626077	-0.00273389	-0.00716946	-0.00155215	-3.27678e-05	-3.9348e-05	-1.88479e-05	-9.01458e-05	-1.75604e-05	-2.37779e-05	-4.30143e-05	-4.46482e-05	-1.23175e-05	-0.000183691	-0.000902225	-3.69639e-05	-3.66092e-05	-3.7525e-05	-3.9907e-05	-4.67356e-09	-1.47562e-06	-5.08825e-05	-9.48167e-06	-3.99199e-08	-1.3056e-06	-9.48806e-05	-0.00040295	-0.000118396	-9.81948e-05	-2.30357e-05	-2.86587e-05	-4.05136e-05	-0.00230791	-0.000116025	-0.000347152	-0.000203897	-6.6737e-05	-2.4227e-05	-4.26938e-05	-2.38326e-05	-0.000865559	-6.2754e-06	-0.000153752
-5.10452e-06	-5.58267e-05	-1.18807e-07	-7.63151e-06	-4.69164e-05	-0.00129027	-0.00105436	-0.0021415	-0.003437	-0.00265027	-0.00795492	-3.23103e-06	-0.000139109	-8.14389e-05	-0.000472635	-3.61427e-05	-0.000233609	-0.000173244	-6.04557e-05	-7.88819e-05	-0.00166382	-0.000248543	-0.000556171	-0.000266465	-9.30223e-05	-0.000212949	-4.91356e-05	-6.65775e-05	-0.000191862	-6.78156e-05	-2.45416e-05	-0.00059663	-4.48864e-05	-0.000242899	-3.78441e-05	-0.00113048	-0.000127639	-0.000210854	-0.00120516	-0.00200463	-0.00145738	-0.00212024	-0.00165696	-0.000554133	-0.000740225	-0.000954663	-0.000455657	-0.000250363	-0.000267002	-0.000247444
-5.05688e-07	-1.14119e-05	-6.70499e-09	-3.09391e-07	-0.000121352	-4.52952e-05	-1.20157e-05	-8.55268e-05	-1.87601e-05	-1.90226e-05	-9.96595e-05	-1.51968e-05	-3.13882e-06	-1.0884e-06	-1.42194e-06	-1.18984e-05	-9.57735e-06	-1.71298e-05	-3.09778e-06	-7.83613e-06	-3.48275e-05	-1.81204e-05	-1.58239e-05	-1.4007e-05	-8.93306e-06	-4.29019e-06	-1.96674e-05	-1.28947e-05	-1.30197e-05	-1.93009e-05	-1.1808e-05	-2.55142e-05	-1.77652e-05	-3.3284e-05	-2.29278e-05	-5.77037e-05	-5.62348e-05	-5.12587e-05	-2.71749e-05	-9.46123e-06	-1.09599e-05	-6.39429e-06	-3.19816e-05	-9.90424e-06	-3.61472e-07	-1.64432e-05	-1.22838e-05	-3.04584e-05	-4.61056e-06	-2.80535e-05
-6.94978e-06	-0.000391389	-1.46404e-06	-0.000392204	-0.000843127	-0.0161617	-0.00953403	-0.0126396	-0.0218858	-0.011877	-0.00147813	-0.000572808	-0.000627265	-0.000488765	-0.00152326	-0.000437027	-0.000262289	-0.00245599	-0.000680678	-0.000602587	-0.00134861	-0.00157559	-0.00122499	-0.00197133	-0.00125788	-0.00220225	-0.00108866	-0.00227073	-0.00177904	-0.00122688	-0.00117004	-0.000997265	-0.00228501	-0.00904258	-0.00449593	-0.00130483	-0.00193491	-0.00296588	-0.00242625	-0.0193897	-0.00835727	-0.0185483	-0.00158814	-0.00107945	-0.0030429	-0.00122967	-0.00204558	-0.00533087	-0.00111029	-0.00357369
0	0	-2.37025e-11	0	0	-0.019179	-0.0150652	-0.0216662	-0.0343035	-0.0316328	-0.0809988	-0.000163805	-5.72767e-05	0	-8.94685e-07	-2.52103e-05	-0.000171284	-3.9393e-05	-4.48351e-06	-3.15206e-07	0	-1.87153e-05	0	-1.02756e-06	-5.81904e-06	-7.61398e-05	-1.64499e-05	-1.10098e-05	-0.00106575	-6.0557e-05	-0.000128885	-7.46573e-05	-0.000169084	-0.000177722	-3.41192e-05	-7.21939e-07	-2.13677e-06	-3.69492e-06	-7.58722e-05	-0.00188035	-5.85824e-05	-7.74825e-05	-4.66693e-07	-5.43387e-06	-1.47044e-05	-1.04244e-05	-8.97846e-05	-0.000419567	-0.000197462	-6.23707e-05
0	0	0	0	0	-5.59571e-05	-0.00020986	-0.000107286	-2.26329e-05	-0.000247085	-0.00019802	0	0	0	0	0	0	-0.000307262	-2.14027e-06	-9.22837e-06	-1.60867e-06	-1.97499e-05	-5.83002e-06	-3.13109e-05	-2.3303e-07	0	0	0	0	0	0	0	0	-0.00262667	-0.0021745	-0.000997756	-0.000226254	-0.000381203	-0.00137182	-0.000374085	-0.00453375	-0.00793348	-0.000203681	-0.000165025	-0.00508916	-0.000313001	-0.000139546	-7.44543e-05	-1.07806e-05	-0.00429876
-0.00877977	-0.0171365	-0.00140047	-0.00656232	-0.00346233	-6.66102e-07	-0.0001001	-7.59049e-06	0	-9.17645e-06	-7.39249e-06	0	0	0	0	0	0	-0.000441005	-2.00659e-06	-1.14113e-07	0	-4.06889e-05	0	-4.43177e-05	0	0	0	0	0	0	0	0	0	-0.00109429	-2.8848e-06	0	0	0	0	0	0	-2.17591e-05	-0.000147875	0	0	0	0	0	0	0
-1.09644e-06	-6.93959e-05	-1.37134e-07	-4.20537e-05	-0.00195533	-0.00043087	-0.0138364	-0.00160519	-0.00280746	-0.00975822	-0.00211779	-0.000193199	-0.000695211	-0.000362901	-0.000177608	-0.000483996	-0.00016839	-0.00163387	-0.000393788	-0.000746678	-0.00167991	-0.000711008	-0.00367113	-0.0042295	-0.00163007	-0.00401095	-0.00619349	-0.00407479	-0.00245246	-0.000888039	-0.00556166	-0.0031464	-0.0050133	-0.000760169	-0.00102007	-0.00491004	-0.0125743	-0.00136204	-0.000919729	-0.000452791	-0.000282336	-0.000721242	-0.00252647	-0.000246439	-0.000253974	-0.000286647	-0.0023326	-0.00110636	-0.000821046	-0.00032462
0	0	0	0	0	-0.000182828	-3.45399e-05	-0.000232729	-0.00243067	-0.00205367	-0.000812919	0	0	0	0	0	0	0	0	-4.96324e-05	0	-6.76718e-06	-1.28482e-05	-9.15055e-08	0	0	0	0	-9.72107e-06	0	0	0	-2.4389e-05	0	0	-3.81612e-07	0	0	-0.000143108	0	-0.000227985	0	-5.62836e-06	0	0	-2.41471e-06	0	0	0	0
-0.000248616	-0.00272061	-0.000284607	-0.00135469	-0.0037509	-0.000450547	-0.000745773	-0.00199258	-0.00356496	-0.00758951	-0.00415014	-2.66149e-05	-2.91926e-05	-1.55163e-05	-4.08332e-05	-0.000177974	-0.000118158	-0.000169626	-0.000132333	-0.000289782	-0.000112345	-8.21614e-05	-0.000105054	-7.52262e-05	-0.000252256	-3.28678e-05	-5.69865e-05	-6.44569e-05	-4.19085e-05	-5.00738e-05	-6.38482e-05	-5.64264e-05	-0.0002454	-9.17346e-05	-7.88856e-05	-0.000133521	-0.000161558	-0.000272543	-0.000146048	-0.00025382	-7.92773e-05	-7.61799e-05	-8.34036e-05	-0.000115676	-3.0013e-05	-0.000230621	-6.41675e-05	-6.71084e-05	-0.000110828	-0.000106597
0	0	0	0	0	-4.67709e-05	-5.05676e-08	-0.000168625	-0.000376152	-1.35204e-05	-7.19649e-07	0	0	0	0	0	0	0	-1.67076e-08	0	0	0	0	0	0	0	0	0	0	0	0	0	0	0	0	0	0	0	-1.42946e-06	-3.28072e-05	-7.30639e-07	-2.95207e-06	-6.99458e-05	0	-2.19022e-08	-4.52162e-07	0	-1.53799e-08	0	0
0	0	0	-0.00586693	0	0	-5.6704e-08	0	0	-2.44488e-05	-1.52626e-08	0	0	0	0	0	0	0	0	0	0	-9.12412e-07	0	0	0	0	0	0	0	0	0	0	0	0	0	0	0	0	-1.00527e-06	0	0	0	0	0	0	0	0	0	0	0
-2.74695e-05	-0.0004867	-2.81211e-05	-0.00014613	-0.000965239	-5.61147e-05	-7.71247e-05	-1.08498e-05	-0.000219609	-0.000103094	-2.32556e-05	-7.60717e-07	-1.26451e-06	-5.85201e-07	-1.25853e-06	-1.31699e-06	-2.80086e-06	-1.59915e-06	-9.14703e-07	-2.30602e-06	-1.0585e-06	-2.87611e-06	-1.91201e-06	-9.55501e-07	-6.77793e-07	-5.3672e-08	-1.56459e-08	-3.30304e-08	-6.88243e-07	-8.93329e-08	-1.17381e-05	-8.25637e-09	-1.27136e-06	-3.93045e-06	-1.19849e-07	-2.54709e-07	-1.1501e-05	-6.47985e-05	-8.11605e-06	-6.13237e-07	-4.50348e-05	-7.48211e-07	-1.55474e-06	-7.43493e-07	-3.41653e-07	-1.83813e-06	-8.79485e-07	-4.03619e-06	-3.94236e-08	-0.000103283
-1.60384e-06	-7.46852e-05	-2.77674e-06	-1.75672e-05	-0.000135626	-0.000165684	-0.000172793	-0.000242775	-0.00314802	-0.00322917	-0.000417828	-2.079e-05	-0.000285424	-4.68698e-06	-3.76136e-05	-6.21715e-06	-2.11361e-05	-0.000188221	-3.80329e-05	-3.34127e-05	-4.29728e-05	-0.000161608	-0.000155497	-4.89464e-05	-5.19134e-05	-5.33746e-05	-8.31791e-05	-7.90583e-05	-2.894e-05	-9.33542e-05	-0.000222677	-7.85061e-06	-1.86928e-05	-0.000256781	-0.000289878	-0.000245519	-7.6591e-05	-0.00100238	-0.00027926	-0.000166662	-0.000275453	-0.000250989	-8.07576e-06	-0.000187968	-8.79564e-05	-0.000425296	-1.21913e-05	-5.84683e-05	-2.81396e-05	-8.14342e-05
-4.21556e-07	-2.86336e-05	-7.50128e-08	-2.23115e-06	-2.00072e-05	-0.000603695	-0.000538725	-0.00169321	-0.00557731	-0.00455553	-0.00178593	-1.62878e-05	-0.000162759	-0.000102534	-0.000151823	-1.72666e-05	-3.19203e-05	-0.00101452	-8.36746e-05	-4.73298e-05	-1.94795e-05	-0.000122232	-9.87281e-05	-8.25484e-05	-0.00017449	-0.000219139	-5.06215e-05	-4.61186e-05	-6.33803e-05	-0.000348861	-0.000135032	-3.59897e-05	-6.13294e-05	-0.000568396	-2.10354e-05	-0.000466477	-0.00040787	-0.000834355	-8.10795e-05	-0.000196863	-0.000346389	-0.000460509	-1.8169e-05	-0.000119054	-0.000214929	-0.000521453	-0.000127438	-7.65063e-05	-0.000176494	-0.000175002
-8.4124e-07	-9.9165e-05	-2.49014e-07	-5.42621e-06	-2.66029e-05	-0.0036248	-0.00240568	-0.00107787	-0.00232716	-0.00182758	-0.00229019	-1.42005e-05	-0.000113349	-1.5931e-05	-8.89381e-05	-4.95388e-05	-1.84754e-05	-4.76324e-05	-0.000111208	-1.25057e-05	-0.000320241	-6.86715e-05	-5.25864e-05	-6.54658e-05	-2.49608e-06	-0.000209115	-0.000210463	-0.000115881	-9.18619e-05	-0.000109645	-6.12229e-05	-0.000172374	-3.69951e-05	-9.85295e-05	-7.25279e-05	-0.000198435	-5.80233e-05	-0.000951885	-0.000497105	-0.000243679	-0.000201424	-0.000412563	-6.09016e-05	-6.26547e-05	-0.000210461	-0.000175006	-0.000101649	-9.30219e-05	-0.000125407	-0.000139405
0	0	0	0	0	-8.84495e-05	-9.92099e-05	-3.57528e-05	-0.000229219	-0.000218967	-0.00133704	-1.69504e-07	-5.33696e-07	-7.98321e-07	-1.87891e-05	-7.22913e-07	-5.55438e-05	-3.64564e-05	-3.36932e-06	-4.18471e-06	-1.79502e-06	-8.34538e-06	-2.6296e-06	-1.25677e-05	-3.30047e-06	-5.14789e-06	-2.06849e-05	-3.15454e-05	-2.60267e-05	-5.88797e-06	-1.185e-05	-3.09577e-07	-3.5602e-07	-1.47895e-05	-1.79442e-06	-3.0312e-06	-1.32733e-05	-0.000556292	-0.000148122	0	-1.42607e-05	-8.42494e-07	-3.32398e-07	-3.5199e-05	-4.28492e-06	-0.00430368	-3.15018e-07	-1.55487e-06	-1.63449e-06	-0.00012195
-4.91198e-06	-0.000417155	-5.4872e-07	-0.000255101	-0.00173888	-0.000507249	-0.000170428	-1.25733e-05	-0.000209682	-0.000100793	-0.000409669	-3.88478e-06	-3.70104e-06	-5.01616e-06	-3.67565e-06	-2.0245e-06	-1.11778e-05	-0.000224348	-2.34706e-05	-1.39677e-05	-0.000157475	-1.32179e-05	-2.11496e-05	-5.09978e-05	-2.82796e-05	-1.37807e-06	-2.84643e-07	-0.000111817	-1.01623e-06	-1.25151e-05	-0.000390314	-2.07689e-07	-1.33948e-06	-7.69187e-06	-0.000557469	-3.77412e-06	-1.18704e-05	-4.41367e-05	-3.51484e-05	-6.62544e-06	-4.40727e-05	-4.24268e-06	-3.58767e-06	-1.34277e-05	-3.07389e-06	-8.82706e-06	-0.00106442	-1.26287e-05	-1.05845e-06	-2.0359e-05
-1.07609e-06	-0.000232839	-6.47431e-07	-3.84278e-05	-8.24874e-05	-0.000259614	-7.72338e-05	-0.000480229	-0.00062162	-0.00131597	-0.000163295	-6.3513e-06	-8.52707e-05	-8.97593e-06	-5.45377e-05	-1.81061e-05	-4.86664e-05	-0.000370636	-6.36622e-05	-1.55611e-05	-0.00011564	-7.86028e-05	-0.000149835	-5.36944e-05	-0.00027932	-3.6835e-05	-6.42261e-05	-4.19153e-05	-9.57199e-05	-0.000149761	-0.000187294	-5.09753e-05	-6.33466e-05	-0.000190008	-0.000154695	-0.000256624	-0.000542679	-0.000440895	-0.000336574	-8.13721e-05	-0.000381805	-0.000110252	-0.000109199	-4.77334e-05	-0.000114548	-0.000122143	-0.00159304	-9.52014e-05	-1.80375e-05	-3.03815e-05
-2.64521e-07	-0.000150767	-3.25979e-07	-4.28406e-06	-0.000410362	-0.000193572	-0.000243056	-0.000253354	-0.000354825	-0.000298834	-0.000822899	-1.75794e-05	-2.18769e-05	-9.70726e-06	-3.6616e-05	-1.8698e-05	-5.66308e-05	-6.19956e-05	-4.2032e-05	-3.3919e-05	-0.000102374	-8.77811e-05	-5.66893e-05	-8.0248e-05	-2.84011e-05	-3.354e-05	-2.49375e-05	-3.84089e-05	-5.3701e-05	-0.000101519	-9.57512e-05	-6.99969e-05	-9.90317e-05	-0.000127108	-5.11627e-05	-7.44186e-05	-0.000838998	-0.000119615	-0.00052877	-3.17503e-05	-0.000408633	-6.90618e-05	-5.83787e-05	-4.26072e-05	-2.28821e-05	-8.83992e-05	-6.47736e-05	-0.000165161	-2.46746e-05	-5.95889e-05
0	-8.81489e-06	-1.4406e-06	-9.80421e-05	-1.93857e-05	-0.000101176	-8.56406e-06	-3.35779e-05	-0.000222945	-0.000213227	-0.000259489	-6.60267e-06	-5.03031e-06	-3.59819e-06	-3.13551e-06	-9.51478e-07	-1.25084e-06	-2.03789e-08	-1.77836e-06	-1.62854e-07	-7.05149e-07	-3.22822e-06	-2.10764e-06	-1.15865e-05	-2.35058e-05	-2.6171e-07	-1.43176e-05	-7.03475e-07	-3.63887e-06	-7.91858e-05	-1.69334e-06	-2.25215e-06	-1.89581e-07	-3.61075e-06	-7.61062e-05	-6.60134e-07	-9.60731e-07	-4.35642e-06	-2.60281e-05	-3.71995e-05	-1.54162e-05	-4.69577e-06	-6.48068e-07	-6.55811e-08	-7.00799e-06	-3.94013e-06	-1.45048e-07	-2.61575e-06	-3.72478e-07	-2.17878e-06
0	0	0	0	0	-5.32073e-07	-2.21913e-05	-5.16266e-07	-6.67095e-05	-4.77761e-11	-1.88861e-06	0	0	0	-2.67052e-07	0	-4.73326e-07	0	0	0	0	-8.16275e-09	-7.17833e-08	0	-6.44254e-10	0	0	0	0	0	0	0	0	0	0	0	0	0	0	0	0	0	0	0	0	0	0	0	0	0
0	0	0	0	0	-1.67099e-05	-3.96809e-06	-9.01364e-06	-1.73952e-05	-1.44862e-06	-3.47801e-05	-1.67173e-07	-2.61134e-06	-1.28602e-07	-6.08739e-07	-4.4865e-07	-6.12938e-07	-2.64909e-07	-5.27187e-08	-1.37815e-07	-6.3259e-08	-1.40503e-07	-1.50572e-06	-2.98264e-07	-6.65122e-07	0	0	0	0	0	0	0	0	0	0	-4.55523e-07	-1.74664e-06	-1.80618e-05	-1.24016e-05	-1.71543e-06	-2.56636e-07	-2.07541e-07	-2.11478e-07	-3.27031e-07	-8.85305e-06	-3.52322e-07	-1.58833e-07	-5.04713e-07	-3.07446e-07	-3.36486e-09
0	0	0	0	0	-0.00246995	-9.41969e-05	-0.00024396	-0.000284821	-5.3155e-05	-0.000190432	-6.0016e-06	-1.28079e-05	-8.00326e-06	-1.64668e-05	-1.95041e-05	-1.44112e-05	-4.47275e-05	-1.44263e-05	-5.52538e-05	-0.000161062	-5.23333e-05	-3.80504e-05	-4.39675e-05	-5.09018e-05	-4.25669e-05	-3.12919e-05	-1.92506e-05	-3.03485e-05	-3.07164e-05	-0.00030407	-0.000151046	-0.000188665	-6.34929e-05	-0.000112493	-0.000972903	-0.000211239	-0.00931981	-2.3998e-05	-1.75272e-05	-6.29657e-05	-0.000266658	-0.000116748	-3.3901e-05	-2.37275e-05	-0.00129397	-4.31866e-05	-0.00027757	-2.06166e-05	-4.01883e-05
0	0	0	0	0	-0.000879141	-0.000780541	-0.000925443	-0.00024542	-0.000763199	-8.96643e-05	-2.08022e-06	-2.89353e-06	-1.60026e-06	-1.04696e-06	-7.26598e-05	-7.62709e-06	-3.2964e-06	-1.75952e-05	-7.38995e-06	-0.00034062	-1.95438e-05	-7.24121e-06	-8.6515e-06	-2.61957e-05	-4.25349e-05	-1.57073e-07	-3.31601e-07	-3.98475e-07	-7.05193e-06	-1.50499e-06	-4.70902e-06	-1.11813e-06	-0.000412742	-5.21867e-07	-2.71321e-06	-6.47111e-05	-6.76474e-05	-0.000811468	-1.68274e-05	-0.00131066	-0.000771338	-0.00181009	-0.000182224	-0.000138161	-0.000846723	-2.60486e-06	-7.12373e-06	-0.000393402	-8.51815e-06
-2.97814e-07	-0.000175038	-1.569e-06	-0.000158825	-0.00257441	-0.000260007	-0.0117309	-0.000233211	-0.00124118	-0.000214247	-0.0123079	-2.15962e-05	-5.77248e-05	-4.52447e-05	-0.000168223	-2.80975e-05	-0.000544253	-4.30285e-05	-4.10169e-05	-0.000383305	-5.42414e-05	-0.000222224	-0.000228903	-7.11408e-05	-0.000111152	-2.85425e-05	-4.59655e-06	-0.000266452	-0.000115221	-2.85019e-05	-8.44342e-06	-1.96898e-05	-1.36743e-05	-0.000402503	-1.59428e-05	-0.000318266	-3.88696e-05	-0.000209264	-0.00164711	-0.00155239	-0.000476668	-0.00137693	-0.000536949	-0.000105505	-0.000449509	-0.000381597	-0.000704581	-0.000255221	-0.000276655	-0.000206038
-2.26153e-05	-0.0012249	-1.72562e-05	-0.000387101	-0.000659852	-0.00178321	-0.000176828	-9.2675e-05	-0.000276647	-1.46084e-05	-0.00437092	-5.52067e-07	-7.05577e-05	-9.22593e-05	-1.97868e-06	-1.34101e-05	-6.90596e-06	-3.90765e-05	-3.74427e-05	-0.00020288	-6.77165e-05	-6.74759e-05	-6.09206e-05	-0.000254177	-2.2992e-05	-6.40992e-05	-3.81095e-06	-7.79007e-06	-0.000428852	-0.000177203	-0.00423563	-0.00451688	-0.00132566	-7.39313e-05	-0.000127067	-0.000138569	-0.00126121	-0.0027938	-0.000254776	-3.40755e-05	-8.1913e-05	-8.71627e-05	-7.77395e-07	-3.93216e-05	-3.49612e-05	-0.000190876	-7.42378e-05	-0.000180769	-1.45688e-05	-7.5045e-05
-1.12657e-06	-4.33008e-08	-4.63194e-07	-3.3911e-06	-4.42029e-05	-0.000217037	-3.34778e-05	-6.66976e-05	-1.34617e-06	-0.000419619	-2.2662e-06	-2.19842e-06	-0.0012778	-5.31198e-05	-0.000149036	-9.56996e-07	-1.56444e-06	-1.90521e-06	-1.07972e-06	-9.38207e-07	-1.66242e-06	-1.74906e-06	-5.25947e-06	-1.94635e-06	-9.6868e-11	-1.84991e-05	-4.4419e-05	-2.47069e-05	-3.19635e-05	-2.25026e-05	-2.36672e-05	-0.000256492	-2.34985e-06	-8.57183e-05	-3.66946e-05	-0.0554828	-1.21082e-05	-0.000318144	-6.10244e-06	-0.000193724	-0.000543882	-0.00011023	-3.41441e-06	-0.00233713	-0.00162388	-0.000956433	-3.51177e-06	-8.60694e-07	-0.00343607	-0.00135665
-1.1038e-06	-9.81282e-06	-1.77124e-07	-0.00116584	-0.00319973	-0.000615329	-0.00142524	-0.000758497	-0.0022321	-0.00198558	-0.00343402	-0.000288703	-0.000520864	-0.000197474	-0.000440479	-0.000261032	-6.41321e-06	-0.000176528	-0.000750796	-0.000188666	-0.000478423	-0.000408926	-0.000205848	-0.000428229	-0.000107766	-0.000648218	-0.000396754	-0.00023698	-0.000248049	-0.000373917	-0.000274052	-0.000346684	-0.000863835	-0.000666996	-0.000681912	-0.000622235	-0.000417177	-0.0004593	-0.000507855	-0.00033638	-0.000766171	-0.000705141	-0.000727538	-0.000641238	-0.000543762	-0.000702057	-0.000654327	-0.000550226	-0.000610363	-0.000446026
-0.015758	-0.00772607	-0.00193179	-0.00602996	-0.00551725	-0.0395642	-0.0452318	-0.100633	-0.0930371	-0.0760566	-0.0337	-0.00840769	-0.00904313	-0.00585224	-0.0216918	-0.0049049	-0.00516302	-0.00881801	-0.00897486	-0.00702692	-0.0169034	-0.0119596	-0.00921725	-0.00875403	-0.00472559	-0.0226571	-0.00839796	-0.0150901	-0.0200423	-0.00710287	-0.00785821	-0.00284327	-0.0119097	-0.0232411	-0.0131829	-0.0321114	-0.00782538	-0.0103063	-0.0146414	-0.0266198	-0.129903	-0.0422631	-0.0216412	-0.0139264	-0.0279959	-0.0218684	-0.0102373	-0.01802	-0.0335101	-0.0147754
-2.75299e-06	-1.62974e-05	-8.53702e-07	-3.8548e-05	-7.4376e-05	-1.66725e-05	-0.000114186	-9.93127e-06	-4.34491e-06	-3.82132e-05	0	-3.18061e-05	-8.11083e-06	-8.20147e-06	-8.02807e-05	-3.64095e-06	-3.73592e-06	-0.000224288	-2.22575e-05	-2.8783e-08	0	-7.60431e-05	-2.15721e-06	0	-2.19725e-06	-3.31442e-07	-8.70014e-06	-4.0856e-05	-0.00010607	-2.65942e-06	-4.82178e-07	-4.75714e-05	-5.94649e-05	-8.46886e-06	-1.17374e-06	-0.000112395	-1.02521e-05	-4.60687e-05	-0.000946959	-0.000593647	-0.00464783	-0.00152913	-1.04646e-06	-2.22504e-05	-1.39984e-08	-0.000373027	-0.00197002	-3.84034e-05	-0.000422976	-4.80515e-06
-1.82478e-06	-0.000349381	-1.06909e-06	-2.97996e-05	-0.000573038	-0.000477288	-0.000200582	-0.00154818	-0.000809271	-0.000919833	-0.00181953	-0.000386457	-0.000272131	-7.49222e-05	-0.000218254	-0.000224838	-0.000469521	-0.000734402	-0.0003796	-0.000426659	-0.000836564	-0.00111712	-0.00161287	-0.00281994	-0.000112467	-0.000483281	-0.000307003	-0.000683961	-0.000308246	-0.000297521	-0.000232382	-0.000345486	-0.000312998	-0.000688634	-0.000327826	-0.000923011	-0.000481025	-0.000313829	-7.8369e-05	-0.00036843	-0.00101262	-0.0011121	-0.000911585	-0.000539467	-0.000401958	-0.000697608	-0.000218091	-0.000436433	-0.000423723	-0.000808623
-5.1442e-05	-0.000245948	-4.02117e-06	-9.35709e-05	-0.000550903	0	0	0	0	0	0	0	0	0	0	0	0	0	0	0	0	0	0	0	0	0	0	0	0	0	0	0	0	0	0	0	0	0	0	0	0	0	0	0	0	0	0	0	0	0
-1.93697e-05	-9.26083e-05	-1.51411e-06	-3.52328e-05	-0.000207434	0	0	0	0	0	0	0	0	0	0	0	0	0	0	0	0	0	0	0	0	0	0	0	0	0	0	0	0	0	0	0	0	0	0	0	0	0	0	0	0	0	0	0	0	0
0	0	0	0	0	0	0	0	0	0	0	0	0	0	0	0	0	0	0	0	0	0	0	0	0	0	0	0	0	0	0	0	0	0	0	0	0	0	0	0	0	0	0	0	0	0	0	0	0	0
0	0	0	0	0	-0.00258103	-0.0016007	-0.00125791	-0.00353214	-0.00381144	-0.00260746	-0.000360422	-0.000425824	-0.000329327	-0.000986392	-0.000554819	-0.000666289	-0.00125932	-0.000644204	-0.000806315	-0.00137384	-0.0015744	-0.00209106	-0.0011944	-0.00327965	-0.000642588	-0.00048563	-0.00207975	-0.000667174	-0.00106228	-0.00140646	-0.000504437	-0.00183443	-0.00150812	-0.00202205	-0.00160891	-0.00185674	-0.00189544	-0.00138666	-0.000807832	-0.00155372	-0.00116539	-0.00219979	-0.00084219	-0.00136506	-0.0012367	-0.000910083	-0.000970415	-0.00069742	-0.00100702
-0.00978938	-0.0135745	-0.020961	-0.0168582	-0.0304792	-0.0138501	-0.008788	-0.0138075	-0.0184278	-0.0191131	-0.0238328	-0.0260909	-0.0372974	-0.0315388	-0.0275038	-0.0709727	-0.0444451	-0.0364712	-0.0551029	-0.0581592	-0.0485005	-0.0555263	-0.0591782	-0.0671116	-0.0471615	-0.0324723	-0.0505978	-0.0334489	-0.0540442	-0.0482499	-0.0634095	-0.0856393	-0.0829491	-0.0222524	-0.0302447	-0.0210709	-0.033371	-0.0476566	-0.0111687	-0.0160726	-0.0179659	-0.0276104	-0.0164955	-0.0317216	-0.0175679	-0.0321792	-0.0574285	-0.0381247	-0.0147682	-0.0298397
-0.00121393	-0.00240088	-0.00209584	-0.00119836	-0.00378703	-0.00669491	-0.00127285	-0.00971299	-0.00427276	-0.00461607	-0.00124267	-0.00397534	-0.00254565	-0.00146299	-0.000842791	-0.0113858	-0.00153951	-0.004576	-0.00196492	-0.0107887	-0.00400868	-0.00425831	-0.00259042	-0.00241299	-0.000374172	-0.000853634	-0.00740233	-0.00262956	-0.00086235	-0.00118863	-0.00109462	-0.00257877	-0.00102042	-0.00261713	-0.00124331	-0.00224105	-0.0011644	-0.00145569	-0.000965556	-0.00804756	-0.0035642	-0.0111107	-0.00263011	-0.00231296	-0.00270259	-0.00249659	-0.00206665	-0.00451345	-0.00234975	-0.00158999
-0.00403171	-0.00973323	-0.00594705	-0.00773145	-0.0210352	-0.0101141	-0.00368411	-0.0139678	-0.016722	-0.0280956	-0.0134021	-0.0158264	-0.0135158	-0.0131021	-0.0159658	-0.0192513	-0.0209143	-0.0194522	-0.0203964	-0.0284928	-0.022668	-0.021794	-0.0182073	-0.0292653	-0.00972104	-0.0108777	-0.0135802	-0.0160806	-0.0116234	-0.0118781	-0.012842	-0.0138714	-0.0155753	-0.023894	-0.0171052	-0.0232296	-0.0192513	-0.0125009	-0.00378705	-0.0150986	-0.0138983	-0.0138854	-0.0143687	-0.0251628	-0.0114307	-0.0234083	-0.020372	-0.0179981	-0.0118788	-0.0204852
-0.000576445	-0.0010827	-0.00134289	-0.00205739	-0.00315413	-0.00209476	-0.000626516	-0.00955638	-0.00111113	-0.00336832	-0.0009993	-0.00134592	-0.00186176	-0.00177674	-0.00127038	-0.00623648	-0.0034599	-0.00314414	-0.00109737	-0.00443542	-0.00279589	-0.00207792	-0.00113509	-0.00132083	-0.000241224	-0.00137468	-0.00467634	-0.00186169	-0.00162056	-0.00226501	-0.00154516	-0.0018619	-0.00165656	-0.00137794	-0.00151109	-0.00182072	-0.000849657	-0.00176171	-0.00136722	-0.00348518	-0.00302039	-0.00209964	-0.00267652	-0.00180607	-0.00206183	-0.00154934	-0.0013079	-0.0019071	-0.0017015	-0.0021122
-7.21418e-05	-0.000966706	-2.55143e-05	-0.00031428	-0.0026488	-0.00064168	-0.000375767	-0.00103231	-0.00123081	-0.000420208	-0.000930837	-0.000123784	-0.000454905	-9.20407e-05	-0.000201751	-0.000297102	-0.000916052	-0.00101398	-0.000476036	-0.000815194	-0.000539208	-0.00129452	-0.000778422	-0.000707895	-0.0010642	-0.000668745	-0.000625581	-0.000723238	-0.000689641	-0.000785499	-0.00146121	-0.000968046	-0.0011871	-0.000861872	-0.00117377	-0.000870979	-0.00191332	-0.00175687	-0.00019753	-0.000211554	-0.000536541	-0.000669611	-0.000799902	-0.0015495	-0.000461937	-0.00130376	-0.0014577	-0.0050485	-0.000524213	-0.000954156
-0.000114279	-0.000138887	-1.71521e-05	-0.000114168	-0.00018043	-0.000211307	-0.000706133	-0.000694266	-0.000531599	-0.000339397	-0.000478082	-7.90348e-06	-5.29527e-06	-6.31348e-06	-2.08868e-05	-4.0889e-06	-1.09169e-05	-3.82949e-05	-6.88633e-06	-6.38339e-06	-1.18983e-05	-2.13363e-05	-3.46899e-05	-9.43234e-06	-7.42198e-06	-4.85515e-06	-9.07156e-06	-1.99014e-05	-2.61506e-05	-9.95336e-06	-8.6043e-06	-1.28511e-05	-2.0381e-05	-2.98029e-05	-2.02329e-05	-2.90896e-05	-1.51e-05	-2.86998e-05	-0.00702262	-0.00020427	-0.00152773	-0.000474716	-0.000243623	-0.000246961	-0.00103937	-0.000292955	-0.000366074	-1.95625e-05	-0.000387165	-6.61185e-05
-0.00123995	-0.00099351	-0.00163021	-0.00121586	-0.00187608	-0.0019961	-0.000398486	-0.00280062	-0.00260594	-0.00411103	-0.00103967	-0.0040107	-0.00312449	-0.00272758	-0.00305443	-0.00483936	-0.0056209	-0.00486151	-0.00276237	-0.00371268	-0.00330294	-0.00331001	-0.00313771	-0.00387737	-0.000629794	-0.00233581	-0.00380801	-0.00229291	-0.00233119	-0.00209658	-0.00329577	-0.0031232	-0.00211126	-0.00473908	-0.00428708	-0.0035477	-0.00267257	-0.00250787	-0.00119667	-0.00271738	-0.00294992	-0.00516309	-0.00152065	-0.00213091	-0.00209565	-0.00185839	-0.00287372	-0.00257233	-0.00127905	-0.00151819
-0.00200944	-0.00194742	-9.4382e-05	-0.00288929	-0.000536751	-0.000665921	-8.68405e-06	-0.00186354	-0.000797219	-0.000808438	-0.00018913	-0.00403477	-0.00109908	-0.00118461	-0.00276954	-0.00067411	-0.00348782	-0.00292258	-0.0042611	-0.00165302	-0.000974452	-0.00332502	-0.00130698	-0.00230306	-0.000630936	-0.000542251	-0.000530575	-0.000473147	-0.000342339	-0.001063	-0.00177699	-0.000563532	-0.00123292	-0.000827912	-0.00158155	-0.00233075	-0.00114346	-0.000991116	-0.00131114	-0.000213089	-0.00132695	-0.00165656	-0.000410937	-0.00128286	-0.001095	-0.00102069	-0.00514288	-0.00179556	-0.000765303	-0.00216901
-0.000378218	-0.00145966	-0.000133876	-0.000857457	-0.004436	-0.000896248	-0.00018713	-0.000610558	-0.000231724	-0.000365705	-5.17546e-05	-0.000110209	-0.000199046	-0.000158863	-0.000222018	-9.24138e-05	-0.000319655	-0.000238565	-0.000472839	-0.00106979	-0.000444949	-0.000646562	-0.00105973	-0.000980928	-0.000205254	-8.25271e-05	-0.000135663	-0.000111061	-0.000243925	-0.000223379	-0.000319879	-0.000205901	-0.00031898	-0.00019727	-0.000576044	-0.000524507	-0.000395036	-0.000444099	-0.000157306	-6.03673e-05	-0.000252687	-0.000302354	-0.0001967	-0.000371899	-6.83643e-05	-0.000257253	-0.0019899	-0.000999175	-7.61396e-05	-0.000191348
-3.23472e-05	-0.000580746	-8.66542e-06	-0.000317584	-0.0024306	-0.0010974	-0.000650718	-0.00210748	-0.00163268	-0.00142769	-0.00177863	-0.00070965	-0.00182443	-0.000268229	-0.000474189	-0.000291085	-0.000629867	-0.00119412	-0.00103443	-0.00165061	-0.00166539	-0.00192246	-0.00207594	-0.000839569	-0.00116914	-0.000534195	-0.000277953	-0.000630485	-0.000632912	-0.00062991	-0.000804073	-0.000528934	-0.000721574	-0.000975738	-0.000892661	-0.000588112	-0.00144516	-0.000667985	-0.000298757	-0.000276914	-0.000540781	-0.000777042	-0.00103474	-0.00124273	-0.000296129	-0.00122313	-0.00402404	-0.00291797	-0.000880207	-0.00119892
-9.12534e-05	-0.00340724	-4.86767e-05	-0.000931126	-0.0126373	-0.00261137	-0.000765474	-0.0045933	-0.00450802	-0.00415425	-0.0017718	-0.00109844	-0.00141668	-0.000441574	-0.00103622	-0.000912351	-0.00450046	-0.00455992	-0.00230799	-0.00245529	-0.00208004	-0.00495692	-0.00373484	-0.00266401	-0.00390543	-0.00135879	-0.00124278	-0.00193451	-0.00144247	-0.00188301	-0.00204732	-0.00175059	-0.00179492	-0.00257995	-0.00355272	-0.00246247	-0.00556004	-0.00199709	-0.000490326	-0.000990662	-0.00155868	-0.00199775	-0.00205758	-0.00351937	-0.000984039	-0.00399746	-0.00637715	-0.0107874	-0.00177584	-0.0018387
-0.000293517	-0.00207157	-9.8129e-05	-0.00229417	-0.0140648	-0.000614767	-0.00087352	-0.00323994	-0.00129906	-0.00121972	-0.000837255	-0.000327712	-0.000682465	-0.000134164	-0.000682483	-0.00042143	-0.000913168	-0.00154825	-0.000539166	-0.000937104	-0.0010054	-0.00128545	-0.00123903	-0.000972549	-0.000820433	-0.000667186	-0.000708045	-0.00077973	-0.000870742	-0.000689406	-0.00120432	-0.000676531	-0.00128649	-0.00115114	-0.00112991	-0.000969625	-0.00189523	-0.0012155	-0.000159128	-0.0003111	-0.00105032	-0.000638022	-0.000746799	-0.00137738	-0.000397963	-0.00127	-0.00193273	-0.00227349	-0.000546205	-0.000695792
-3.36237e-07	-1.45595e-05	-3.10754e-07	-1.64053e-07	-4.92416e-05	-0.00043431	-2.31376e-05	-0.000404675	-0.00117208	-0.00118607	-0.00249595	-0.000251861	-0.000228122	-0.000147372	-4.62617e-05	-0.000114582	-0.000195532	-0.000235178	-7.5848e-05	-7.6275e-05	-0.000111557	-0.000133983	-0.000205082	-0.000243303	-1.41117e-05	-0.000313026	-0.000322574	-0.000432228	-0.000574076	-0.000399055	-0.00103346	-0.000635795	-0.000573143	-0.000548373	-0.000739614	-0.000150015	-0.00112842	-0.000467035	-0.000149177	-7.28879e-06	-0.000166886	-0.000141879	-4.40738e-05	-6.08118e-05	-2.17263e-05	-5.84514e-05	-5.25462e-05	-0.000127678	-8.47053e-05	-0.000224905
-0.0145876	-0.0110207	-0.00607053	-0.0154645	-0.00580428	-0.0441357	-0.0147919	-0.0243624	-0.0379975	-0.0333426	-0.0114529	-0.0102015	-0.00797993	-0.0142677	-0.0235942	-0.00458288	-0.0116337	-0.0103635	-0.00685452	-0.00795445	-0.0125181	-0.0108936	-0.0174592	-0.0161834	-0.00337494	-0.0100991	-0.0106804	-0.0129287	-0.0111273	-0.00873819	-0.00992284	-0.00935006	-0.00771122	-0.0161221	-0.0136623	-0.0250186	-0.0185019	-0.00931841	-0.00916073	-0.0237683	-0.021873	-0.0239543	-0.0260065	-0.0132062	-0.0158924	-0.0183225	-0.0105353	-0.0220399	-0.0212838	-0.0186817
-2.71387e-05	-0.000504542	-2.80301e-05	-0.000632742	-0.002687	-0.000327997	-0.000308927	-0.000594411	-0.000432271	-0.000507223	-0.00158232	-7.66488e-05	-0.000154603	-5.75463e-05	-0.000109858	-0.000141137	-0.000175409	-0.000252133	-0.000144927	-0.000180732	-0.000302565	-0.000291378	-0.000426408	-0.000241719	-0.000155617	-0.000165499	-0.000209861	-0.000223157	-0.000233249	-0.000186249	-0.000283939	-0.000200426	-0.000175459	-0.000334154	-0.000333232	-0.000305046	-0.000346745	-0.000373744	-0.000697427	-8.6059e-05	-0.000232691	-0.000266253	-0.000186826	-0.000315968	-0.00019282	-0.000311845	-0.00018421	-0.000143223	-0.000115666	-0.000274923
-7.12544e-05	-0.00132471	-7.35949e-05	-0.0016613	-0.00705489	-0.00264729	-0.000811108	-0.00156067	-0.00113496	-0.00133175	-0.00769425	-0.000201246	-0.00040592	-0.000151092	-0.00028844	-0.000370565	-0.000460548	-0.00130408	-0.000380514	-0.000474523	-0.000794403	-0.000765031	-0.00111956	-0.000634648	-0.000408583	-0.000434527	-0.000551004	-0.000585914	-0.00061241	-0.000489009	-0.000745499	-0.000526232	-0.00046068	-0.000877342	-0.000874922	-0.000800917	-0.0009104	-0.000981289	-0.000328615	-0.000225953	-0.000610946	-0.000699064	-0.000490523	-0.000829595	-0.000506262	-0.00081877	-0.000483654	-0.000376042	-0.000303688	-0.000721827
-1.76592e-05	-8.66119e-06	-4.93946e-08	-1.95555e-07	-0.000111708	-0.000238422	-0.000185368	-9.81478e-05	-6.35743e-05	-0.000319502	-0.000459605	-0.00011387	-0.000129629	-3.32317e-05	-7.89211e-05	-7.17644e-05	-9.41915e-05	-0.000982647	-0.000291811	-9.6899e-05	-0.000147043	-0.000248271	-0.000149331	-0.000288741	-0.000389606	-0.000217257	-0.000220435	-0.00015402	-0.000661517	-0.000355648	-0.000668483	-0.000681481	-0.000951356	-0.000522611	-0.00121818	-0.00046447	-0.00126149	-0.00121792	-0.000164437	-3.23335e-06	-0.000117307	-0.000156661	-3.86498e-05	-0.000337359	-2.79573e-05	-0.000393367	-0.000177103	-0.000174403	-0.000191825	-0.000497888
-0.000106829	-0.000118191	-2.8762e-05	-0.000116896	-0.000320782	-0.00109396	-0.000634006	-0.000552616	-0.000272302	-0.00120771	-0.00111524	-9.28845e-05	-0.000157362	-6.28189e-05	-0.000553374	-0.000134961	-0.0001828	-0.000362111	-8.98774e-05	-0.000817888	-0.000245336	-0.000564685	-0.000229519	-0.000621188	-8.55849e-05	-9.24842e-05	-0.000280961	-0.000186907	-0.000221107	-0.000306752	-0.00131086	-0.000298512	-0.000262004	-0.000490508	-0.000542677	-0.00144144	-0.000408551	-0.000473373	-6.47893e-05	-0.000278498	-0.000293496	-0.000132934	-0.000103834	-0.000358596	-0.000114833	-0.000209774	-0.00060579	-0.000235756	-9.63132e-05	-0.000134305
-6.64707e-05	-0.00101707	-2.4626e-05	-0.000907399	-0.0023506	-0.0199712	-0.00580314	-0.0193469	-0.0215622	-0.0190066	-0.0075626	-0.0048145	-0.00401532	-0.00189126	-0.00311433	-0.000642489	-0.00444708	-0.026845	-0.00557451	-0.0289795	-0.0126742	-0.0133967	-0.0260379	-0.0387389	-0.0106523	-0.00308183	-0.00337866	-0.00448576	-0.00394496	-0.00620924	-0.0110992	-0.00644524	-0.00920362	-0.00729119	-0.00951882	-0.00903318	-0.010024	-0.0271649	-0.00563377	-0.0047135	-0.00567512	-0.0124832	-0.0062957	-0.014541	-0.00495499	-0.00883903	-0.0444174	-0.0536329	-0.0042407	-0.0108791
-0.000110354	-5.81576e-05	-3.74841e-05	-0.000193709	-0.00784629	-0.00281223	-0.0078582	-0.000183265	-0.00113455	-0.000563755	-0.000768344	-0.00062725	-0.000554969	-0.000407439	-0.000959795	-0.000358988	-0.000915943	-0.000844648	-0.000318647	-0.000672025	-0.00041542	-0.00061081	-0.00157553	-0.000638194	-0.00232742	-0.000398161	-0.000391448	-0.000285229	-0.00122255	-0.00141732	-0.000567472	-0.00046674	-0.000434856	-0.000521012	-0.00169191	-0.000643691	-0.00125385	-0.000387372	-0.000609309	-0.000675443	-0.00203802	-0.00184273	-0.00474859	-0.00397814	-0.00303195	-0.00255166	-0.00828011	-0.00520736	-0.000628151	-0.00480518
-0.00317273	-0.00690826	-0.00217022	-0.00226111	-0.00559833	-0.00526647	-0.00586439	-0.00362079	-0.0162397	-0.0102575	-0.00740395	-0.000453206	-0.00153693	-0.000942833	-8.33067e-05	-0.000229487	-0.000175602	-0.000527619	-0.000259255	-0.000275794	-0.00245209	-0.000966976	-0.00091811	-0.00296787	-3.12027e-05	-0.000239211	-0.00237732	-0.000866752	-0.00114965	-0.00052014	-0.00103892	-0.000433181	-0.0012022	-0.00283262	-0.00155993	-0.00451841	-0.00191347	-0.00183452	-4.05711e-05	-0.000179924	-0.000430148	-0.000854038	-0.000911543	-0.000306228	-0.00117459	-0.00149601	-0.00106704	-0.00108224	-0.000167665	-0.000754361
-0.00246641	-0.00779232	-0.000993025	-0.00246856	-0.00738113	-0.000115926	-0.000179532	-0.000155989	-0.00542482	-0.00431119	-0.0106288	-0.000110688	-0.000932193	-1.11881e-06	-7.82612e-06	-0.00010955	-0.000123436	-0.00100479	-0.00028698	-0.00343737	-0.00449659	-0.00145733	-0.0011041	-0.00201015	-0.00147196	-8.48655e-05	-0.000404724	-0.000214096	-6.16416e-05	-0.000822384	-0.00225148	-0.00030313	-0.000600428	-0.00110081	-0.000214836	-0.00101204	-0.000247003	-0.000159169	-0.000260977	-7.96136e-06	-0.00237987	-0.00159553	-0.00521148	-0.0103344	-0.00264067	-0.0155027	-0.0163359	-0.00477548	-0.00444328	-0.00763072
-0.00224296	-0.00028399	-1.11743e-05	-0.000742801	-0.00409002	-2.18168e-05	-0.000524587	-0.000332378	-0.000593352	-0.00215223	0	0	0	0	0	0	0	0	0	0	0	0	0	-0.00155522	0	0	0	0	0	0	0	0	0	0	0	-0.0033471	0	0	-1.52481e-05	-0.000277047	-0.000743052	-0.00133611	-1.81183e-05	0	-0.00025995	-0.00588402	-2.38202e-05	-4.00827e-05	-0.000531419	-1.22387e-05
-2.74073e-05	-3.6452e-05	-4.61355e-06	-1.44926e-05	-0.000350567	-0.000355719	-9.82574e-05	-0.000556954	-0.00161004	-0.00101536	0	-6.68776e-05	-4.79367e-05	-3.19772e-05	-0.000862112	-7.67088e-05	-0.000255642	-0.000180748	-0.000105137	-0.00015744	-0.000490745	-0.000225105	-0.000761964	-0.000151054	-0.000729697	-0.00194092	-0.00274075	-0.000204973	-0.000389706	-0.000250459	-0.000168902	-0.000166736	-0.000171413	-0.000147505	-0.000330938	-0.000392043	-0.000401943	-5.80905e-05	-0.000279524	-0.00133204	-0.00042983	-0.00116324	-0.00067132	-0.000692314	-0.00029535	-0.000288535	-0.000160697	-0.000308784	-0.000653353	-0.00021808
0	0	0	0	0	-4.81787e-05	-1.25404e-05	-7.46346e-05	-8.08103e-05	-5.96378e-05	-2.87557e-05	-2.98668e-05	-2.20057e-05	-1.18073e-05	-1.68644e-05	-2.29076e-05	-7.92572e-05	-7.39877e-05	-1.28691e-05	-3.64469e-05	-3.25572e-05	-4.78804e-05	-5.01182e-05	-3.66357e-05	-9.18092e-05	-3.20098e-05	-2.34562e-05	-3.19795e-05	-2.58268e-05	-2.68974e-05	-4.55698e-05	-2.90049e-05	-2.9983e-05	-3.92925e-05	-4.69879e-05	-3.92346e-05	-9.00962e-05	-3.22131e-05	-9.01618e-06	-1.92499e-05	-2.57508e-05	-3.02573e-05	-2.65887e-05	-4.43304e-05	-1.54673e-05	-4.18622e-05	-2.45922e-05	-7.7879e-05	-2.66954e-05	-2.82012e-05
-6.16697e-05	-0.000486451	-2.69164e-05	-0.000640228	-0.000838456	-0.000235894	-0.000460293	-7.85298e-05	-0.00019322	-0.000252563	0	-2.94612e-05	-2.96598e-05	-3.26161e-05	-7.05918e-05	-2.97373e-05	-5.36341e-05	-6.19313e-05	-4.74613e-05	-4.73607e-05	-5.33948e-05	-7.28657e-05	-0.000143059	-7.2623e-05	-9.19044e-05	-4.26588e-05	-6.14272e-05	-6.57276e-05	-9.5283e-05	-0.000200882	-0.000136547	-0.000154687	-0.000167864	-9.65916e-05	-0.000149727	-8.84879e-05	-0.000134076	-5.52851e-05	-0.000218957	-0.000104814	-0.00013789	-0.000147448	-8.03279e-05	-0.00014842	-0.000162122	-7.48804e-05	-0.000142223	-0.000121747	-5.38587e-05	-9.27562e-05
-0.000169217	-0.00192972	-3.71687e-05	-0.00163122	-0.0105679	-0.00582177	-0.00212604	-0.00171708	-0.00163823	-0.00622701	-0.00306715	-0.00104543	-0.00079099	-0.000355289	-0.00120733	-0.000556517	-0.00181634	-0.00155879	-0.00179623	-0.00625695	-0.00192494	-0.00598684	-0.00346144	-0.0019816	-0.00201881	-0.000806775	-0.00110841	-0.000952765	-0.000819249	-0.00135639	-0.00162509	-0.00111382	-0.00139342	-0.00202859	-0.00178169	-0.00396913	-0.0035846	-0.00151358	-0.000897919	-0.00381258	-0.00193342	-0.00167341	-0.00190796	-0.0015501	-0.00113877	-0.0014288	-0.0178294	-0.00310306	-0.00125758	-0.00307791
-4.38559e-05	-0.000239841	-1.89378e-05	-0.000256752	-0.00183723	-0.000722803	-0.000133497	-0.000538925	-0.000366862	-0.000300397	-0.000193338	-5.03047e-05	-5.80528e-05	-2.6255e-05	-6.692e-05	-8.11173e-05	-0.000218335	-0.000171607	-0.00012851	-0.000129745	-0.000287473	-0.000256333	-0.000195765	-0.000225048	-0.000500813	-8.18997e-05	-6.17997e-05	-0.000122705	-0.000161257	-0.000102655	-0.000224702	-0.00016869	-0.000160424	-0.000176234	-0.000278246	-0.000209956	-0.000394488	-0.000177372	-7.91399e-05	-0.000121082	-0.000124556	-0.000149947	-0.00019904	-0.000220434	-0.000128859	-0.000204396	-0.000260903	-0.000424542	-0.000142524	-0.00011863
-3.94521e-06	-8.51688e-05	-0.000147498	-1.39979e-05	-0.000641919	-0.000301338	-5.5528e-05	-0.000308726	-0.000166889	-0.000447949	0	-4.69882e-06	-1.61717e-05	-2.53364e-05	-0.000442957	-0.00010254	-8.35176e-05	-2.69173e-05	-1.84621e-05	-2.70874e-05	-2.53504e-05	-2.1769e-05	-1.79152e-05	-5.6999e-05	-3.72671e-05	-4.09201e-05	-2.08282e-05	-1.33469e-05	-3.06453e-05	-0.000178154	-1.5463e-05	-0.000268928	-0.000310166	-0.00015331	-5.83686e-05	-0.000258115	-1.97378e-05	-7.0593e-05	-0.000586359	-0.000289068	-6.87773e-05	-9.57735e-05	-1.54197e-05	-5.35564e-05	-4.73774e-05	-4.53972e-05	-8.16001e-05	-0.000191009	-4.47672e-05	-2.61488e-05
0	0	0	0	0	0	0	0	0	0	0	0	0	0	0	0	0	0	0	0	0	0	0	0	0	0	0	0	0	0	0	0	0	0	0	0	0	0	0	0	0	0	0	0	0	0	0	0	0	0
-2.15328e-06	-3.41789e-05	-3.74545e-07	-7.74082e-06	-5.09189e-05	-0.000375698	-0.000127319	-0.00140504	-0.000440998	-0.000275723	-0.000397059	-9.30312e-05	-5.71596e-05	-1.88122e-05	-5.72175e-05	-8.74811e-05	-0.00022465	-0.00102788	-2.65323e-05	-0.000238079	-0.000265739	-0.000178499	-0.000175453	-9.01791e-05	-0.000147192	-0.000127573	-5.56739e-05	-0.000206397	-0.000215699	-8.49473e-05	-9.64305e-05	-0.000103141	-0.000366753	-0.000232537	-0.000217799	-0.000132983	-0.000570742	-0.000156014	-2.39975e-05	-2.9842e-05	-0.000159856	-0.000119479	-0.00029138	-0.000145439	-2.32459e-05	-0.00017713	-0.000210808	-0.000710924	-4.47763e-05	-9.12414e-05
-1.2499e-06	-2.11637e-05	-1.01254e-06	-1.06502e-06	-0.000191357	-0.000217781	-0.000242059	-0.000169092	-0.000222846	-0.000264763	0	-0.000125925	-6.71279e-05	-5.97311e-05	-0.000275857	-6.46757e-05	-0.000210193	-0.00047096	-0.000435228	-0.000638561	-0.000597612	-0.000513184	-0.000111031	-0.000376657	-3.74496e-05	-0.000222908	-0.000563748	-0.000453884	-0.000547186	-0.000961807	-0.00071745	-0.000319536	-0.000326666	-0.000387535	-0.00052099	-0.000135768	-0.000846562	-0.000301059	-0.000128096	-0.000230415	-0.000162029	-0.000521029	-0.000582453	-0.000497692	-0.000198913	-0.000409804	-7.23744e-05	-0.000752083	-8.47768e-05	-7.57853e-05
[truncated: 5 more rows]
[truncated: 88 more columns]

## Sheet: 预处理
	农产品	林产品	畜牧产品	渔产品	农、林、牧、渔服务产品	煤炭采选产品	石油和天然气开采产品	黑色金属矿采选产品	有色金属矿采选产品	非金属矿采选产品	开采辅助服务和其他采矿产品	谷物磨制品	饲料加工品	植物油加工品	糖及糖制品	屠宰及肉类加工品	水产加工品	蔬菜、水果、坚果和其他农副食品加工品	方便食品	乳制品	调味品、发酵制品	其他食品	酒精和酒	饮料和精制茶	烟草制品	棉、化纤纺织及印染精加工品	毛纺织及染整精加工品	麻、丝绢纺织及加工品	针织或钩针编织及其制品	纺织制成品	纺织服装服饰	皮革、毛皮、羽毛及其制品	鞋	木材加工品和木、竹、藤、棕、草制品	家具	造纸和纸制品	印刷品和记录媒介复制品	文教、工美、体育和娱乐用品	精炼石油和核燃料加工品	煤炭加工品	基础化学原料	肥料	农药	涂料、油墨、颜料及类似产品	合成材料	专用化学产品和炸药、火工、焰火产品	日用化学产品	医药制品	化学纤维制品
[truncated: 139 more rows]
[truncated: 90 more columns]

[truncated: 5 more sheets: MATLAB处理, matlab输出结果, eij, R, Rdj]
