# Supplementary material for: Multi-model methods for structural analysis of China’s green economy network based on input-output method
Source: PLoS One. 2024 Sep 5;19(9):e0309916. doi: 10.1371/journal.pone.0309916 (PMC11376532; doi:10.1371/journal.pone.0309916)
Supplement: S1 File — (ZIP) [file pone.0309916.s001.zip › 2017.xlsx]

## Sheet: 2017年全国投入产出表
2017年全国投入产出表
(按当年生产者价格计算） （Data are calculated at producers' prices in 2017)
单位：万元
投入 产出		部门名称	中间使用
			农产品	林产品	畜牧产品	渔产品	农、林、牧、渔服务产品	煤炭开采和洗选产品	石油和天然气开采产品	黑色金属矿采选产品	有色金属矿采选产品	非金属矿采选产品	开采辅助活动和其他采矿产品	谷物磨制品	饲料加工品	植物油加工品	糖及糖制品	屠宰及肉类加工品	水产加工品	蔬菜、水果、坚果和其他农副食品加工品	方便食品	乳制品	调味品、发酵制品	其他食品	酒精和酒	饮料	精制茶	烟草制品	棉、化纤纺织及印染精加工品	毛纺织及染整精加工品	麻、丝绢纺织及加工品	针织或钩针编织及其制品	纺织制成品	纺织服装服饰	皮革、毛皮、羽毛及其制品	鞋	木材加工和木、竹、藤、棕、草制品	家具	造纸和纸制品	印刷和记录媒介复制品	工艺美术品	文教、体育和娱乐用品	精炼石油和核燃料加工品	煤炭加工品	基础化学原料	肥料	农药	涂料、油墨、颜料及类似产品	合成材料
部门名称		代码	01001	02002	03003	04004	05005	06006	07007	08008	09009	10010	11011	13012	13013	13014	13015	13016	13017	13018	14019	14020	14021	14022	15023	15024	15025	16026	17027	17028	17029	17030	17031	18032	19033	19034	20035	21036	22037	23038	24039	24040	25041	25042	26043	26044	26045	26046	26047
中间投入	农产品	01001	5.9653e+07	0	2.56138e+07	881242	4.57165e+06	0	0	0	0	0.466136	0	9.24181e+07	3.80859e+07	4.61837e+07	7.99858e+06	2.23463e+06	213776	4.67136e+07	2.04811e+06	20049.8	7.4106e+06	1.83694e+07	1.773e+07	6.87848e+06	8.68335e+06	6.38534e+06	3.99887e+07	255507	3.85056e+06	0	649478	0	0	0	3.0166e+06	245286	9.27948e+06	0	1.02014e+06	403947	0	0	949358	644485	282174	92294.6	2695.97
	林产品	02002	134.026	2.8653e+06	0	0	246564	201516	2971.78	6113.74	18908.4	17911.7	108.246	2612.67	4349.8	20928.4	498.573	2778.1	711.972	168288	364.103	567.73	766.304	74676.1	13375.7	43516.1	2986.97	3024.56	22882.5	188.937	1394.28	0	0	0	0	262528	2.04231e+07	2.5579e+06	4.97051e+06	0	877378	237660	7951.04	1453.41	0	2663.67	932.717	2223.09	86413.4
	畜牧产品	03003	101.201	0	2.28694e+07	0	1.27796e+06	0	0	0	0	0	0	0	2042.62	0	0	8.60554e+07	0	1.48963e+06	52487.6	1.40358e+07	8706.41	7.14053e+06	18752.5	481968	0	0	89516.4	7.83069e+06	2.08027e+06	0	0	0	5.48942e+06	0	0	0	0	0	462651	211813	0	0	0	648.169	0	0.984254	0
	渔产品	04004	0	0	0	3.61653e+06	586649	0	0	0	0	0	0	0	4.69444e+06	0	0	306.561	3.39502e+07	1.06375e+06	81548.1	0	18236.6	1.68725e+06	2692.49	0	0	0	0	0	0	0	0	0	0	0	0	0	0	0	379989	0	0	0	0	0	0	0	0
	农、林、牧、渔服务产品	05005	9.92439e+06	5.48904e+06	963373	4.06667e+06	4.21208e+06	0	0	0	0	0	0	0	83325.6	0	0	0	0.0234237	467932	0	0	0	0	0	0	0	0	1.412e+07	6128.83	1.3871e+06	0	0	0	0	0	225634	0	206671	0	0	0	0	0	0	0	0	0	0
	煤炭开采和洗选产品	06006	337813	31836.5	107555	50860.3	88537.4	3.43027e+07	88341.4	336461	452024	1.05634e+06	57453.1	274032	163200	185631	110309	237743	92785.7	619703	53743.6	36249	163956	258064	363377	266396	20266.7	10869	1.03413e+06	84289.6	140105	145587	125718	164003	140118	152015	291962	4035.46	3.36667e+06	27189.5	9046.45	12506.1	121415	2.1648e+07	1.11102e+07	4.09226e+06	341740	367544	1.28876e+06
	石油和天然气开采产品	07007	0	0	0	0	0	52737	823151	20714.5	17593.9	17277.7	16029.6	0	0	0	0	0	0	0	0	0	0	0	0	0	0	0	0	0	0	0	0	0	0	0	0	0	68328.7	0	0	0	1.80089e+08	7248.67	1.07634e+07	1.35079e+06	741717	442232	2.2452e+06
	黑色金属矿采选产品	08008	0	0	0	0	0	0	0	1.06457e+07	0	0	0	0	0	0	0	0	0	0	0	0	0	0	0	0	0	0	0	0	0	0	0	0	0	0	0	0	0	0	0	0	0	0	185794	0	0	0	0
	有色金属矿采选产品	09009	0	0	0	0	0	0	0	0	2.69044e+06	0	0	0	0	0	0	0	0	0	0	0	0	0	0	0	0	0	0	0	0	0	0	0	0	0	0	0	0	0	0	0	185878	0	3.41597e+06	41638.7	0	263668	0
	非金属矿采选产品	10010	521.977	553.649	619.594	169.749	214.469	39851.1	23401.6	20709.4	70631.5	880360	60443.2	575.11	6043.89	7960.68	2545.16	2348.7	9612.16	10728.1	1918.13	1243.29	7011.51	7204.53	3658.97	1133.5	5932.8	97.2115	6459.58	675.766	156.502	3318.55	1573.73	90.2065	2322.94	3790.34	5811.44	6397.08	129769	533.229	489496	66367.2	759.341	19189.5	5.70825e+06	1.97418e+06	51971.4	465233	180187
	开采辅助活动和其他采矿产品	11011	0	0	0	0	0	966587	1.57858e+07	162805	108331	617672	147162	0	0	0	0	0	0	0	0	0	0	0	0	623226	0	0	0	0	0	0	0	0	0	0	0	0	0	0	0	0	0	0	0	0	0	0	0
	谷物磨制品	13012	799899	0	8.69443e+06	1.29681e+06	832896	0	0	0	0	0	0	7.48667e+06	6.77497e+06	1.96846e+06	63790.4	774627	380062	5.57879e+06	8.04386e+06	0	2.27864e+06	1.88795e+07	9.69314e+06	650213	0	0	0	0	0	0	0	0	0	0	135517	2697.16	0	0	0	0	0	0	0	0	134060	0	0
	饲料加工品	13013	695115	0	6.08729e+07	1.76411e+07	3.12308e+06	0	0	0	0	0	0	0	6.37094e+06	0	0	1.03019e+06	0	0	292.292	0	1173.93	65546.8	0	0	0	0	0	0	0	0	0	0	0	0	0	0	0	0	0	0	0	0	0	0	123.797	0	0
	植物油加工品	13014	3974.74	0	227521	215617	75.5893	0	0	0	0	0	0	0	4.55679e+06	2.15975e+07	0	78429.3	429497	5.01807e+06	1.59239e+06	0	1.47336e+06	7.01543e+06	0	237998	0	0.404028	0	0	0	0	0	0	0	0	0	0	11158.5	0	0	0	0	0	1.08782e+06	0	29333.8	1.17874e+06	6768.41
	糖及糖制品	13015	0	0	0	0	0	0	0	0	0	0	0	0	44695.1	0	1.55058e+06	46347	42443.3	1.85237e+06	156679	600483	693537	3.58633e+06	150506	3.66031e+06	0	0	0	0	0	0	0	0	0	0	0	0	0	0	0	0	0	0	0	0	0	0	0
	屠宰及肉类加工品	13016	0	0	17326.1	104.189	0	0	0	0	0	0	0	0	815384	0	0	2.42086e+07	243969	475474	1.24363e+06	0	739993	1.64575e+06	0	0	0	0	0	0	0	0	0	0	1.24644e+07	0	0	0	0	0	124890	16135.1	0	0	0	0	0	0	0
	水产加工品	13017	0	0	0	140466	0	0	0	0	0	0	0	0	1.10647e+06	0	0	16136.8	6.29075e+06	0	148946	0	36881	1.50672e+06	0	0	0	0	0	0	0	0	0	0	1095.86	0	0	0	0	0	0	0	0	0	0	0	0	0	0
	蔬菜、水果、坚果和其他农副食品加工品	13018	0	0	0	0	0	0	0	0	0	0	0	0	0	0	0	0	0	7.60018e+06	1.28164e+06	168940	1.50086e+06	1.13076e+07	901782	3.14924e+06	0	0	0	0	0	0	0	0	0	0	0	0	0	0	0	0	0	0	0	0	0	0	0
	方便食品	14019	0	0	0	0	0	0	0	0	0	0	0	0	0	0	0	0	0	0	850546	0	0	0	0	0	0	0	0	0	0	0	0	0	0	0	0	0	0	0	0	0	0	0	0	0	0	0	0
	乳制品	14020	0	0	0	0	0	0	0	0	0	0	0	0	67514.5	0	0	0	0	0	21247	9.56861e+06	5691.36	5.02538e+06	913.702	634061	0	0	0	0	0	0	0	0	0	0	0	0	0	0	0	0	0	0	0	0	0	0	0
	调味品、发酵制品	14021	0	0	0	0	0	0	0	0	0	0	0	0	421833	0	0	498020	952307	1.3981e+06	1.12078e+06	30762.4	3.02615e+06	2.34583e+06	521582	189201	0	0	0	0	0	0	0	0	0	0	0	0	0	0	0	0	0	0	0	0	0	0	0
	其他食品	14022	0	0	0	0	0	0	0	0	0	0	0	0	1.13883e+06	58730.9	0	4.55201e+06	237501	567248	593691	1.04764e+06	2.19036e+06	5.91659e+06	1.55064e+06	3.24627e+06	0	185102	0	0	0	0	0	0	0	0	0	0	0	0	0	0	0	0	0	0	0	0	0
	酒精和酒	15023	12140	7325.19	4689.68	6299.18	160973	74666.6	10105.2	43009.7	83228.9	57911	8262.44	8500.82	204527	3533.78	456.516	129060	84430.5	106370	3218.89	2251.97	109618	477800	1.0011e+07	1.53526e+06	268293	82824.2	13560	1081.63	1563.5	1160.37	4480.24	175065	6637.1	3925.41	94550.4	10658.7	168387	167064	1925.1	14841.2	256927	1574.46	1.2763e+06	3132.73	2416.67	1.37971e+06	34213.2
	饮料	15024	20320.1	107066	17391	21670.5	174845	154900	76695.6	41033.7	51001	58812.8	1555.47	38099.6	14318.7	23438.5	2546.95	30519.7	34198.2	243305	52415.8	274925	18048.2	199159	259214	4.31133e+06	198346	42853.6	78728.5	9756.45	20368.9	9308.55	27366.6	39633.4	47676.2	52861.7	112648	134084	19250.4	49585.4	8305.27	218357	16016.3	10452.3	70359	34321.3	12322.8	27856.8	59186.5
	精制茶	15025	3942.89	28850.8	1548.09	6197.18	94191.7	95300.7	6834.86	93670.2	45853.2	57991.9	3545.37	40384.6	8352.47	9183.3	4688.16	28239.6	28018.4	220148	184.022	76.3753	9919.89	42052	870.802	200185	185842	71149.8	41167.9	12293.6	7286.02	103481	68749.4	78875.8	28160.6	134931	98536.8	116631	37304	136.622	67614.2	193526	42985.1	7915.85	622238	141081	17491.3	34626.7	247.603
	烟草制品	16026	771.842	10220.8	303.046	1213.13	188542	68022.3	9418.62	256696	133351	310187	18.3983	877.436	164.063	159883	34375.4	196920	97979.8	8239.91	40108.4	150016	430.009	4130.26	1477.16	838.539	210.718	1.24142e+07	175815	303362	320.825	17006	7267.78	27122.9	5976.16	498.284	516136	231.576	2184.71	436761	47840.9	110147	1.38344e+06	90806.7	405.262	1223.26	47760.3	169846	594.127
	棉、化纤纺织及印染精加工品	17027	2236.93	0	0	0	42.5428	13009.6	2604.49	1568.15	5117.86	37028.7	3710.54	0	0	0	0	0	0	0	0	0	0	0	32845.3	0	45311	105132	8.71455e+07	1.16837e+06	686131	1.11052e+07	1.88427e+07	7.90086e+07	3.33246e+06	6.53848e+06	84446.7	2.65224e+06	149706	38986.6	3.04476e+06	3.75131e+06	11242.4	816.886	40903.4	35194.7	23463.9	63149.9	158015
	毛纺织及染整精加工品	17028	0	0	0	0	0	0	0	0	0	0	0	0	0	0	0	0	0	0	0	0	0	0	0	0	0	0	1.27968e+06	4.01762e+06	26658.9	1.62583e+06	2.85258e+06	1.20415e+07	113577	20924.6	0	214.715	0	0	375821	205630	0	0	0	0	0	0	0
	麻、丝绢纺织及加工品	17029	0	0	0	0	0	290.935	118.658	709.257	1595.14	17812.4	545.245	0	0	0	0	0	0	0	0	0	0	0	9944.97	0	21652.1	0	1.55353e+06	48666.1	4.64596e+06	279501	792415	1.10042e+07	104437	232408	34931.4	99750.8	29566	15065.4	952797	236369	0	0	0	0	0	0	0
	针织或钩针编织及其制品	17030	0	6218.06	794.706	61.1267	16638.3	1010.7	760.984	161.967	58.1754	65.8126	110.776	29.0603	94.9168	14.0386	3.67943	533.595	5.01083	5054.42	30.2712	917.632	185.637	2630.71	645.286	977.503	163.744	14.941	70344.6	159.46	240.155	3.23984e+06	1.77289e+06	1.46692e+07	423361	280717	1075.23	22619.9	250.355	58.1138	24836.6	264364	14439.2	1303.72	494.641	101.656	56.6154	363.563	381.367
	纺织制成品	17031	7454.29	5540.93	576.424	596.798	145.331	82603.4	18171.3	5074.09	33974.7	106463	75865.9	18545	40288.1	66396.8	2098.31	43808.5	899.703	22574.8	2268.99	8088.9	29751.1	22233.2	21827.6	49924.7	33827.9	57442.1	93486.9	9327.9	26490.6	71261.1	672051	4.74621e+06	230055	128340	102341	398034	344527	56249.9	188428	655344	18852.5	2636.06	72164.5	62239.2	10890.2	66760.2	37290.5
	纺织服装服饰	18032	396.07	104667	785.8	1626.94	7.53225	1.21876e+06	185582	112756	151249	118572	189901	729316	126611	261385	36258.7	413877	123948	362817	86987.7	91389.5	96834.1	515866	379988	201680	72516.7	284716	593565	331251	65389.2	615190	296905	6.72691e+06	1.34569e+06	153577	457199	695151	387442	201427	225203	636421	335954	162409	252028	235817	136587	178772	329329
	皮革、毛皮、羽毛及其制品	19033	337.408	4190.69	1785.55	7030.94	57589.9	3378.5	608.804	1003.12	516.276	412.234	343.596	0	0	0	0	0	0	0	2790.13	2411.69	473.322	23309.2	83.3969	797.756	20.5708	0.142057	6974.2	447.576	520.148	22646.2	58252.4	6.36618e+06	1.82525e+07	1.02058e+07	75943	3.28006e+06	70024.5	1972.09	195655	610947	1.62144	3399.43	560.216	32.3619	1090.4	119.314	657.47
	鞋	19034	2022.73	70.109	0	0	62.0696	183417	19667.7	1364.46	2649.8	1524.74	4997.82	2909.84	38.1822	16.0853	20.0617	3198.12	334.317	2623.42	294.018	217.838	1686.36	7289.31	2282.75	953.931	86.0184	6.84145	188.036	1.16834	8.12626	39669.6	14661.6	142045	58910.5	9.02183e+06	5072.25	20492.9	8966.6	4380.71	2161.77	21592.5	31725.1	910.901	3352.65	1418.87	181.706	427.614	8925.3
	木材加工和木、竹、藤、棕、草制品	20035	3693.23	10375.6	39.0077	212.905	3573.89	3.40312e+06	1573.72	13040.1	292592	65367.6	4405.45	21521.2	12958.6	11162	8020.68	38159.6	13384.3	27687	12872.6	16421.7	9885.85	116711	173626	138449	55207.4	135948	204182	5087.37	19448.7	28118.5	105771	160813	63338.3	171767	5.00056e+07	3.29054e+07	2.15511e+06	368367	972369	4.01344e+06	35103.6	27868.2	143600	96533.6	69144.5	113763	236629
	家具	21036	48974.2	10633.8	1578.47	161818	57139.1	9167.61	192513	5554.37	6436.52	3840.38	1236.3	4714.2	1103.75	1058.48	515.504	7076.41	1010.12	27592.1	10559.8	11568.6	37608.3	24051.9	27296.4	5808.92	8399.44	8583.97	12594.3	35.4354	5330.34	712.329	25072.1	41270.5	194.14	10890	345701	833665	283.518	7909.51	41188.2	59519.7	45842.5	194.523	676.627	1782.11	46.1934	2230.93	47784.8
	造纸和纸制品	22037	59013.2	8498.25	123.242	29786.4	7849.24	6127.02	4404.43	10474.6	23326.5	230900	8788.77	475157	176063	426092	17970.5	1.04652e+06	347196	792792	383366	1.17544e+06	270602	1.56374e+06	1.29011e+06	2.0197e+06	503461	2.8617e+06	504410	66897.4	63164	137438	348999	653075	554867	502015	1.16238e+06	886273	5.21962e+07	2.60788e+07	515021	7.45868e+06	70255.1	3594.94	255926	218356	169702	352052	632878
	印刷和记录媒介复制品	23038	2108.14	303.877	209.603	1526.21	64946.8	4643.01	2178.39	1675.83	1155.83	1450.7	5948.49	1192.82	1619.92	1597.54	209.812	3499.95	5251.41	1804.51	2682.73	3138.35	1523.48	127946	568344	461048	159394	676392	1147.6	81.0175	107.225	250.986	53037.8	188370	1224.96	59839.9	3759.1	84029.5	405707	2.09358e+06	63059.9	142005	9859.07	65.6296	332.224	997.762	262.202	82454.4	460.65
	工艺美术品	24039	636.571	114.39	360.794	1445.75	200.105	9019.02	2168.15	4776.65	3128.57	5798.71	821.43	5363.15	5114.63	4453.32	541.991	5063.5	3035.16	11306.2	1994.77	2822.7	1870.56	17279	6020.1	8256	3510.84	1068.73	15646.8	984.585	1896.62	2797.68	7238.92	57382.8	54478.9	8097.89	33772.1	23359.6	8370.35	6817.64	1.12254e+06	162127	1646.6	1418.01	5539.08	3777.73	2053.82	13642.4	6313.73
	文教、体育和娱乐用品	24040	416910	60209.8	2311.67	217728	56212.9	8132.45	3500.45	68945.2	67578.2	8367.63	797.609	19706.8	26653.7	28979.6	403.759	34821.2	9700.67	33425.1	29489	121110	26426.5	181327	144034	79912	13216.2	14466.6	20860	1719.32	2236.83	38981.6	9892.54	105558	26054.6	98224.5	277408	64335.2	228362	204630	79805.6	9.71228e+06	129739	1477.65	5577.37	18237.7	3056.87	30531.4	15797.7
	精炼石油和核燃料加工品	25041	2.37992e+06	231638	772528	902172	1.23071e+06	762264	519300	2.71048e+06	3.46044e+06	4.28683e+06	854351	114260	133236	90845.3	16698.1	113559	142017	187808	39967.3	78818.3	39016.6	226495	92708.2	180870	31275.4	20075.2	262478	80261.2	80827.9	41067.9	140018	494284	107049	116480	799810	364273	372903	122064	191111	355678	2.44961e+07	217179	2.24884e+07	1.40317e+06	52261.6	1.81292e+06	2.01927e+07
	煤炭加工品	25042	0	0	0	0	0	41267.5	81329.6	132645	52136.2	66762.6	107.255	0	0	0	0	0	0	0	0	0	0	0	0	0	0	0	0	0	0	0	0	0	0	0	0	0	0	0	0	0	0	1.22382e+06	3.63309e+06	252040	357110	152097	176314
	基础化学原料	26043	2260.71	23.2972	540.613	11633.3	586.427	137476	1.07409e+06	498316	961140	1.50465e+06	245442	0	0	8784.81	115422	7948.88	6044.8	80156	0	0	0	0	122752	73619.7	20.084	3096.33	146478	28615.4	17378.7	100734	363308	23586.1	210275	557372	2.69001e+06	723351	9.22991e+06	170408	116608	250469	4.32136e+06	85560.8	4.99927e+07	1.2987e+07	8.06281e+06	1.11233e+07	4.02325e+07
	肥料	26044	5.50917e+07	1.58713e+06	0	0	16650.7	0	0	0	0	0	0	0	0	0	0	0	0	0	0	0	0	0	0	0	0	0	0	0	0	0	0	0	0	0	0	0	0	0	0	0	0	0	114671	8.33769e+06	180056	0	0
	农药	26045	1.77747e+07	1.07749e+06	3363.66	10343.9	297138	0	0	0	0	0	0	0	0	0	0	0	0	0	0	0	0	0	0	0	0	0	0	0	0	0	0	0	0	0	0	0	0	0	0	0	0	0	0	0	5.32463e+06	0	0
	涂料、油墨、颜料及类似产品	26046	9511.23	26.6167	9211.4	241.313	417.632	45109.3	13040.3	46167.2	2248.05	3511.35	7785.69	49.523	3.1772	3713	144.647	7035.85	54.5069	4714.88	1098.62	8336.7	1295.12	20495.2	2001.75	5924.46	63.6124	3729.52	2.32747e+06	422598	59495.3	162114	160851	94058.3	274386	134378	1.2794e+06	1.01726e+06	526797	3.0403e+06	144707	622273	9159.68	4466.82	115240	27912.9	7296.13	9.24988e+06	245193
	合成材料	26047	126.448	18.2271	1008.37	261.332	44.0364	787865	67599.7	1288.44	22119.6	23019.9	36683.3	5693.83	430.34	911.235	151.945	214.392	9.1366	288.279	895.396	108.953	10092.9	133943	1129.03	2.29303e+06	0	1529.03	287524	786.448	1134.21	11541.3	219226	140691	240255	4.05009e+06	314272	1.07781e+06	717666	492940	922983	4.50006e+06	672096	4736.72	3.1306e+06	40778.4	188429	4.88114e+06	2.16157e+07
	专用化学产品和炸药、火工、焰火产品	26048	3270.29	124.762	6172.52	3167.17	391.924	2.26845e+06	1.71748e+06	960833	2.67166e+06	3.86061e+06	1.22123e+06	11179.2	10520.9	43608.8	110021	38330.3	29504.5	31149.1	3657.12	11572.8	24665.9	393101	56163.5	33967.7	1349.53	20108.2	1.61982e+06	78062.1	83942.2	426882	250009	1.20831e+06	1.70758e+06	1.8385e+06	9.2765e+06	542205	8.99596e+06	1.34841e+06	164861	2.69824e+06	5.23998e+06	56804.7	8.79337e+06	1.82403e+06	1.06449e+06	6.82354e+06	7.03524e+06
	日用化学产品	26049	8598.15	23290.8	1171.88	8392.85	31032.2	26448.7	19279.1	1323.08	8688.14	3299.47	13119.1	386.771	37808.2	33881.3	22.0538	134684	21827.3	74786.2	22516.7	119354	55238.2	378519	20704.9	498438	80479.1	446535	1790.38	18006.3	1336.15	10251.7	24460.9	54945.4	61796.5	23366.7	21016.5	36710.7	46486.1	40679.5	140066	7215.91	22497.4	1763.3	6344.16	2184.5	5378.83	2643.11	76982.2
	医药制品	27050	2663.99	30759.2	3.53268e+06	312753	1.41876e+06	38740.1	23389.3	5126.64	2811.4	255.122	571.218	209.308	48676.7	627.349	4842.71	309115	56282.3	38344.5	135.586	5868.04	75088.8	417369	46007.1	42096.4	14419	866.863	428.856	12.8064	439.843	426.862	4987.08	4265.69	80439.9	1348.95	320.415	2115.19	575608	8262	945.45	1054.03	7828.29	312.17	86925.6	95071.5	470863	128275	6184.57
	化学纤维制品	28051	0	0	0	0	0.144675	0	0	0	0	0	0	0	0.114914	0	0.239417	0.217691	0.185784	0.155928	0.118872	0.231877	0.166293	0.17492	0.154338	0.1835	0.157844	683527	2.15206e+07	1.63998e+06	1.40405e+06	4.15143e+06	4.34912e+06	5.93827e+06	28430.3	101451	28413.9	147162	99633.1	79303.1	342923	1.11299e+06	0	0	0	0	0	0	132834
	橡胶制品	29052	10817.1	1325.56	20480.5	6075.94	1407.43	448810	46777	681801	114141	89332.6	346544	120406	6811.17	1189.31	2066.56	27871.5	904.057	18261.9	5437.66	8676.25	17234.3	32215.6	14500.5	11012.4	1192.29	3832.28	275416	3017.98	636.685	99980.4	79490.1	471107	415423	3.92904e+06	318606	236109	43381	210974	72091.9	1.03237e+06	65730	12772.2	19486.2	9072.4	1158.76	103214	723952
	塑料制品	29053	7.99737e+06	198.682	9388.65	719.964	132670	116049	48996.9	16125.7	67269	337464	363550	1.09904e+06	192255	817644	22698.1	1.09461e+06	713232	1.06347e+06	443308	1.44995e+06	570110	2.01368e+06	651032	4.47623e+06	412199	315248	686251	42511	47167.4	120183	805793	698421	812022	4.69295e+06	926838	2.44894e+06	1.23467e+06	3.53438e+06	1.28222e+06	5.62952e+06	811006	5714.83	4.88933e+06	2.90438e+06	439332	438786	1.13822e+06
	水泥、石灰和石膏	30054	3381.5	146.517	1571.36	6805.55	150.643	371549	12563.9	25946.8	129107	687891	221344	5835.27	285.218	801.887	8069.34	2213.57	159.189	6619	523.057	519.881	10431.2	12878.2	3050.31	1218.18	1148.15	18525.5	0	0	0	1117.42	598.694	8722.54	1987.75	1252.97	72474.1	2404.36	39013	670.342	22245.4	56373.6	2504.84	534.892	176886	1067.65	587.097	54891.4	20719.3
	石膏、水泥制品及类似制品	30055	3253.63	38.2547	4404.35	3350.8	329.087	25238.3	3228.59	818.196	28083.7	279544	193259	0	243.68	0	260.711	3823.18	1322.98	2382.59	1.17968	0.0612841	53.5539	8447.96	5560.65	732.934	188.416	0	50291.5	0	29.2651	1891.44	1370.76	521.517	1384.25	1121.81	27634.7	1912.81	578.851	187.15	28859.9	4554.74	6037.1	363.48	3854.5	278.952	505.976	2158.37	944.361
	砖瓦、石材等建筑材料	30056	5456.99	631.155	9469.67	107802	33611.8	33276.8	5035.21	3233.01	4585.08	23499.4	27150.7	0	229.113	453.31	122.075	3594.65	895.167	1121.56	142.102	0.325994	248.069	1451.12	1296.77	889.272	147.54	147.175	0	0	0	141.152	6405.97	246.188	3709.34	46.1281	8074.69	79026.2	4137.9	171.382	16913.1	46686	8792.58	719.76	6508.11	679.508	2237.2	11406	12849.5
	玻璃和玻璃制品	30057	909.389	10802.8	2458.84	184.33	83.4918	5418.08	18134.8	2111.47	19867.8	46251.3	38106.3	8798.91	31066.7	75343.2	8232.45	14839.9	74432.8	141072	86354.1	151609	191856	428771	2.91403e+06	1.38603e+06	92237	49945.1	72535.4	1941.9	6644.66	9106.74	65851.2	67204.1	13407	67069.9	218668	1.16715e+06	65045.9	33719.8	95242.3	87380.4	14286.6	2937.55	64015.9	38814.7	45833.5	182743	103427
	陶瓷制品	30058	1375.62	7.77921	0	203358	71840.8	4332.7	987.906	18518.5	11803.6	215.979	133.223	10.0042	41.4097	0.233264	17.8019	3803	467.364	3.35341	259.618	71.4327	225.264	442.447	125503	48772	8996.15	1.2521	1424.34	133.467	105.684	240.539	28.3958	0	0	0	109.816	213.957	576.331	2429.7	74755.3	898.142	11236	2.81918	600.646	218.563	15.875	53.584	982.674
	耐火材料制品	30059	0	0	0	0	0	18006.5	2077.85	6148.39	7624.12	499.579	519.478	0	0	0	0	0	0	0	0	0	0	0	0	0	0	0	0	0	0	0	0	0	0	0	0	0	0	0	0	0	3523.11	2.54377e+06	46976.6	4444.13	229.397	19607.2	6568.11
	石墨及其他非金属矿物制品	30060	66.3051	486.132	324.896	29.8941	173.924	61386.6	11469.7	32369.4	169894	137633	4704.58	429.775	2193.38	3.93369	334.113	986.231	11.7541	93.2165	56.0745	97.3043	480.839	14049.2	966.24	165.833	30.6064	837.778	142803	0.0403068	21.8482	2080.86	674.654	1626.18	4953.4	310.109	207727	14222.3	26971.8	6241.56	7493.89	357885	6770.66	86837.4	614116	12073.8	1497.98	178806	630201
	钢	31061	0	0	0	0	0	0	0	0	0	0	0	0	0	0	0	0	0	0	0	0	0	0	0	0	0	0	0	0	0	0	0	0	0	0	0	0	0	0	0	0	0	0	0	0	0	0	0
	钢压延产品	31062	64958.8	16990.9	81142.6	22068.4	46536.5	5.334e+06	1.00857e+06	252285	240964	265109	997070	10549.6	6787.55	21558.8	16084.1	41397.2	16898.6	88165.3	788.463	4576.84	47771.4	64994.6	23037.7	7895.62	595.582	92.4207	62579.2	219.624	5347.61	4815.14	82052.9	20516	48630.2	5788.58	131968	1.70992e+06	115252	34291.4	319841	505016	88096.3	26754.1	151832	195376	41461.4	72881.9	70960.3
	铁及铁合金产品	31063	0	0	848.129	0	19.9751	85381.7	389410	141228	42460	6678.7	153199	0	0	0	0	0	0	0	0	0	0	0	0	0	0	0	0	0	0	0	6587.03	0	90.4019	78188.2	0	269007	0	0	66381.9	490661	0	0	0	0	0	0	0
	有色金属及其合金	32064	664.032	11.127	10773.3	0	0	6660.28	209.765	1127.2	479381	0	146188	0	11.2406	518.989	764.085	16951.1	0.486242	8.89215	238.587	25.9059	62.2926	7983.15	1365.03	52396.2	0	0.254411	18653.5	48.528	7.90312	0	3845.55	18.9546	9558.03	598.629	81012.2	152849	915.323	136569	7.10969e+06	2.65449e+06	5370.72	69.4715	1.78928e+06	8592.12	16771.9	301934	266488
	有色金属压延加工品	32065	14.0427	51.6923	0	38.6981	290.227	8340.81	86.982	1249.18	55622.6	20452.2	1471.77	19.2047	0	11.5862	1148.55	8.2438	26.3858	0	65.1128	100.857	8.33973	10824.5	1340.66	64423.4	1.17769	1.68937	92.6374	1548.85	0.726427	0	86104.2	132.965	51570.1	4.51233	93208.6	521542	161098	611271	3.32245e+06	4.46219e+06	2493.56	786.294	30713.9	520.535	3208.6	204788	293569
	金属制品	33066	225685	161830	51807.1	102521	218022	5.74468e+06	63000.2	1.19376e+06	1.38267e+06	1.82907e+06	533989	272441	60108	142720	10329.7	139189	140093	125875	126841	222972	199243	857682	226054	1.27379e+06	325081	182172	479209	87602.5	55136.7	150474	178845	337131	400143	531436	1.95034e+06	3.86114e+06	419966	330180	313726	2.04822e+06	180498	37858.4	366808	179340	143184	950064	292401
	锅炉及原动设备	34067	38124.7	478.049	734.334	16104.3	1627.08	14146.9	8142.56	34461.8	1084.07	27042.4	13741.3	475.113	50627.5	19496.7	1957.12	2871.98	1357.44	4358.86	882.365	588.631	1246.96	5106.46	1678.12	205.877	505.7	0	119679	92.7435	2100.73	9751.18	1132.51	152.364	4438.47	927.117	2537.71	6460.99	10039.5	2637.59	1173.71	1127.99	12505.7	12118.2	14996.9	18082.9	5568.08	2819.91	18154
	金属加工机械	34068	9760.29	546.481	8017.86	1078.79	606.924	29495.4	11136.1	2453.39	48576.6	52143.5	4593.11	10470.8	839.09	103.415	1847.85	1552.63	683.562	143.272	1062.48	240.748	903.875	8352.48	355.406	3114.97	516.535	3450.09	71375.4	10.4991	1900.57	4024.36	828.436	40994.1	1185.8	4821.8	12867.1	9550.36	16130.2	855.591	17556.5	13667.5	21404.7	20022.8	16768.5	15181.9	4921.66	319.9	25242.3
	物料搬运设备	34069	13122.7	316.615	6299.47	1438.47	569.172	258181	94644.7	283874	128434	459006	25905.1	10240.1	1381.15	122.114	13071	6611.81	80.5496	3811.11	1417.43	500.251	3315.56	55711	5013.32	1069.7	880.781	852.228	11968.4	0.099975	83.6831	312.496	552.32	8.44482	68.4518	443.341	6404.15	1941.82	33866.8	938.258	2798.56	3351.73	4170.81	13538.2	6001.38	20120.5	2481.36	2382.35	5255.99
	泵、阀门、压缩机及类似机械	34070	38134.3	900.431	17232.2	62135.8	4226.92	132333	142199	111489	199732	66286.5	42515.4	2547.92	30633.4	6656.17	14573.5	13519.5	16326.5	43675.2	3928.39	7534.7	17596.2	43854.9	20047	30183.5	467.843	5095.14	73264.6	4720.42	6606.49	6709.38	4193.02	5245.39	196458	13115.1	20963.4	8382.95	110718	7557.03	8652.27	309197	355943	16923.5	278375	174904	34359.7	100208	149184
	文化、办公用机械	34071	91260	13147.8	21884.6	46082.9	12658.3	19254.1	4511.59	7767.34	1705.8	3820.43	977.156	13046.1	1002.5	1237.68	310.872	18234.4	1094.76	7120.78	727.367	8086.59	1979.52	25299.4	7624.49	2518.7	9754.05	1006.32	7594	1294.22	2315.16	3031.56	5673.62	23046.7	13923.8	14835.1	26608.9	11480.4	3788.02	8126.77	6702.01	9464.06	1539.96	2680.29	10188.4	2506.58	2659.98	4244.69	2412.43
	其他通用设备	34072	148075	18241.1	201981	153673	20621.2	3.12314e+06	746819	458102	1.1101e+06	936249	16092.9	106465	89661.9	89564.2	37149	154458	58110.7	177738	25699.3	49362.6	42121.4	319908	73262.6	150966	44953.3	58886.8	919925	55012.7	131938	42526	152676	93929.9	140543	74108.6	864162	556840	249763	147693	38853.2	671101	599989	853051	1.81589e+06	684322	31969.4	136603	569821
	采矿、冶金、建筑专用设备	35073	0	0	0	0	0	3.91332e+06	2.30595e+06	1.13362e+06	1.65424e+06	2.25679e+06	1.64367e+06	0	0	0	0	0	0	0	0	0	0	0	0	0	0	0	0	0	0	0	0	0	0	0	0	0	0	0	0	0	9799.46	10587.3	0	0	0	0	0
	化工、木材、非金属加工专用设备	35074	0	0	0	0	0	19302	27486.3	6125.98	1891.74	10649.5	1213.26	0	0	0	0	0	0	0	0	0	0	0	0	0	0	0	0	0	0	0	0	0	0	0	492092	251003	185000	41498.9	30238.3	58843	423333	16697.6	1.25584e+06	418208	14045.1	22612	1.00038e+06
	农、林、牧、渔专用机械	35075	5.0594e+06	890580	778259	895886	390594	0	0	0	0	0	0	0	0	0	0	0	0	0	0	0	0	0	0	0	0	0	0	0	0	0	0	0	0	0	0	0	0	0	0	0	0	0	0	0	0	0	0
	其他专用设备	35076	153165	3114.76	204640	329882	23607.7	54184.3	688984	48914.9	105149	603585	71545.4	17662.5	31421.2	18399.7	4914.49	63278.3	8192.38	126483	24938.5	51228.9	31360	221446	102315	120844	47132.8	88993.7	671287	94345.1	29421.3	48311.3	142557	278619	535835	31102.9	83165.1	16403.7	774026	1.05436e+06	24139	362489	11199.8	35599.9	34565.7	136999	3057.57	16277.3	29672.5
	汽车整车	36077	0	0	0	0	0	96775.2	3304.8	42614.6	173228	218145	651.655	0	0	0	0	0	0	0	0	0	0	0	0	0	0	0	0	0	0	0	0	0	0	0	0	0	0	0	0	0	0	0	0	0	0	0	0
	汽车零部件及配件	36078	463677	27793.3	136388	655517	152615	107335	21204.1	134724	420110	488677	141265	25840.2	11080.2	3255.45	799.672	75728.8	9392.4	33478.6	2368.78	31118.7	5238.59	23407	11105.7	8073.51	7034.18	1523.4	68857.3	1088.8	2298.02	6502.07	7442.49	158291	13249.2	11170.5	28719.7	88104.2	13743.3	7933.45	117425	19486.1	4292.5	2884.41	12418.2	6081.04	2983.76	14642.7	236364
	铁路运输和城市轨道交通设备	37079	0	0	0	0	0	9032.19	426.825	12143.8	10765.1	828.365	0.94572	0	0	0	0	0	0	0	0	0	0	0	0	0	0	0	0	0	0	0	0	0	0	0	0	0	0	0	0	0	601.468	0	0	0	0	0	0
	船舶及相关装置	37080	0	0	0	621885	57293.2	0	871.253	0	0	1059.01	0.417907	0	0	0	0	0	0	0	0	0	0	0	0	0	0	0	0	0	0	0	0	0	0	0	0	0	0	0	0	0	0	0	0	0	0	0	0
	其他交通运输设备	37081	308805	108817	96850.2	117581	256250	130717	3134.86	151.644	3510.91	62376.2	4492.96	3982.34	131.024	1881.64	2363.85	8982.62	510.706	16080.9	5800.67	609.025	41.6107	25941.9	4913.49	16929.1	540.616	99.0815	16114	647.747	15544.2	19515	1721.26	21874.1	1859.42	1204.74	69582.6	3258.16	4363.13	742.576	4394.74	47595.5	24788.1	118.761	97604.7	4936.36	657.228	4013.47	2737.69
	电机	38082	22483	1009.01	2313.09	4123.77	1007.09	18515	3865.53	3407.79	47836.1	278515	5323.23	11144.6	2477.74	53.7662	1473.34	2787.16	356.96	14210.8	696.617	944.472	871.628	13383.6	4102.54	3892.49	754.525	1740.74	7856.93	2201.44	3547.27	4214.28	5404.55	15131.4	1081.47	2156.28	16893.5	34862.1	23689.1	3747.63	1495.11	341523	7086.7	3869.08	24965.8	11440.8	304.123	39272.3	18144.9
	输配电及控制设备	38083	28627.2	993.393	9883.85	17513.5	1898.79	241060	36763.2	27535.1	437461	362565	15334.2	7614.47	6078.29	12322.2	2940.04	13863	5763.95	62838.9	1885.72	2964.37	1032.91	12992	3339.27	7996.35	501.867	6485.49	47575.5	5653.79	1153.48	837.52	18092.4	7822.86	2387.96	2103.25	17565.5	11161.3	41125	2783.61	1303.37	289074	24916.6	8016.64	38298.6	12858.4	314.175	18779.9	29686.2
	电线、电缆、光缆及电工器材	38084	15300.4	780.806	37867.8	2168.73	1543.19	360851	41263.6	48990	72976.9	96811.2	47588.4	5311.22	12151.7	2739.89	2371.57	28511.1	864.532	3983.95	1936.38	2262.15	7586.88	9262.15	10553.9	4465.77	4172.58	59.0562	57059	338.625	494.469	7184.97	5874.51	8420.66	36382.6	1717.36	20242.2	8857.14	39027.4	3183.8	2696.53	85907.5	35700.2	8459.98	25091.8	15218.6	5549.64	4316.01	104627
	电池	38085	4841.07	354.415	2894.8	91.6439	283.658	235246	52510.8	4530.86	4992.75	2588.44	6444.49	7819.48	13840.1	25.5891	369.821	1132.18	57.2101	14483.8	1615.29	2343.1	587.263	4066.53	3371.56	3771.91	96.9708	863.834	526.046	7859.85	4055.34	0	132.205	1962.4	2459.81	0	35277.1	114.798	8680.31	1112.55	1356.82	772356	6116.45	9806.15	19199.1	573.166	61003.3	4707.85	5194.23
	家用器具	38086	99.2101	22729.7	176.256	19.0825	2.74455	22902.6	1971.17	125.862	245.754	305.241	19113.1	200.222	2252.97	20.3902	89.9501	2218.1	166.776	2400.53	265.475	4801.12	107.307	184071	8675.12	13007.9	127.512	244.34	523.535	3.13537	358.497	82606.3	719.259	15021.8	244.148	9203.66	1807.25	45296.8	328.275	157.024	39526.7	22690.1	700.215	115.559	4366.14	318.89	6.33831	940.504	934.559
	其他电气机械和器材	38087	2090.52	235.089	10105.3	13363.8	957.541	61899.6	11542.4	4157.25	9863.37	8585.18	3663.75	17041	8055.09	2213.03	425.917	11495.4	1344.42	14349.1	5788.02	5438.42	2358.91	33382.5	15633.6	25511.2	3271.54	45201.1	17408.8	1779.22	845.121	1875.12	4541.09	64744.6	10575.6	5966.89	29712.4	46838.6	14131.7	4807.63	9575.53	22549.3	9516.51	4005.48	17679.4	31320.9	2077.08	5208.25	32909.2
	计算机	39088	96678.6	13762.5	86.5526	48364.1	12737.4	11769.1	15083.3	4854.83	3523.81	8188.61	8630.83	4959.4	2704.5	5152.3	1054.35	4256.68	2592.41	6388.88	4295.02	1433.4	3466.03	28431.6	9402.55	9432.31	4134.74	1597.75	16412.7	1071.4	2280.48	2561.04	5943.66	29498.3	9112.67	12000.9	32172.6	22233.1	18641.8	43076.6	2222.57	43668	5279.27	2316.13	7408.61	4289.12	1300.27	3496.05	9151.64
	通信设备	39089	337.463	0	683.14	0	111.473	11601.1	1042.77	1296.67	790.015	590.495	4969.61	296.53	50.6433	172.725	91.3443	209.241	77.259	672.668	271.897	1955.61	113.176	5713.34	1149.16	3757.12	845.542	1064.87	6239.16	481.475	86.0905	586.955	5732.04	2917.58	488.702	276.228	895.764	410.993	208.535	426.807	2280.08	4419.79	2777.4	264.591	2045.98	498.433	119.547	1128.21	1185.65
	广播电视设备和雷达及配套设备	39090	0	0	0	362.682	16.3032	958.543	302.428	26.8155	120.353	0	99.592	0	0.719716	0	0	11.6729	142.607	0	0	0	0	5.13786	16.0127	2584.58	0	0	0	0	0	0	0	0	0	0	0	0	34.8505	0	0	6003.72	114.859	9.56683	4191.35	57.6062	1.6286	4.94884	55.516
	视听设备	39091	0	1.21908	308.195	0	7.66786	377.287	204.981	43.7856	29.4601	80.4589	414.455	1.74513	404.948	0.0120659	36.0592	75.1224	33.3443	112.498	32.3016	47.5672	39.8847	71.2216	704.053	1527.23	24.8225	1.29214	225.402	6.90312	0	0	0	1158.41	36.8229	183.65	95.5421	131.166	25.7105	127.136	246.175	12353	51.759	93.7956	28.2422	98.4842	0.176916	10.9883	1665.77
	电子元器件	39092	0	12.6491	2282.78	10.5921	61.9224	18344.8	371.191	3900.21	1436.24	10126.5	5775.39	489.703	1028.74	1506.95	286.287	5164.75	519.69	2972.46	403.217	1818.23	4459.86	11726.2	2500.74	3229.07	3877.26	1349.47	3265.05	2456.42	1223.76	3415.88	2282.72	16545.5	19814.7	2258.19	11573.8	13752.1	243438	27321.4	1746.32	1.80459e+06	2732.7	473.376	8838.09	3480.06	1248.28	3511.68	3116.67
	其他电子设备	39093	0	0	74214.8	0	51508.4	237697	5174.28	2547.5	3131.41	23570.5	198.702	25431.6	2244.64	8817.11	230.233	234444	16180.6	24252.4	8285.76	53929.9	41677.1	120831	16376.6	43092.9	5293.17	14880.3	29826.8	69.7551	4260.17	9167.62	6704.18	2514.13	15544.4	3296.19	213.701	18464.9	3494.57	64446.7	34521.9	8662.68	45473.9	10334.6	7636.89	35095.7	555.636	5270.6	3900.71
	仪器仪表	40094	6028.68	66.2783	2956.47	30031.3	1556.35	63132.1	1.18818e+06	107007	23202.7	8532.34	311449	4550.24	127.77	8095.12	5440.76	26517.1	211352	3759.46	2110.33	1085.83	2093.24	26763.5	18801.8	11514.5	137.597	4810.29	12831.2	924.924	1918.94	5689.05	3023.75	178953	874.102	593.755	13133.8	1099.69	45734.1	1043.87	1582.53	84812.4	594158	10511.6	108888	108063	25087.2	35106.9	92633.3
	其他制造产品	41095	18420.2	4666.48	14210.4	9759.79	12742.2	291393	99699.5	41159.6	54531.8	36477.7	85347.6	75977.8	63222.5	46881.5	32730.6	9893.01	4066.71	122805	16613.8	15879.6	24767	49486	12413.7	14598	4283.82	39896.2	78027.2	33139.5	30416	17488.1	17173.6	1.03099e+06	34128.2	19408.9	42545.4	48289.3	139938	8188.46	19160	88441.9	139215	20348.1	25752.4	5258.62	6324.78	8310.61	77116.4
	废弃资源和废旧材料回收加工品	42096	0	0	0	0	0	0	0	0	0	0	0	0	0	0	0	0	0	0	0	0	0	0	0	0	0	0	10496.2	1365.15	1725.55	2124.31	2659.27	1139.64	22847.4	2324.24	55094.4	11103.2	1.13514e+07	2240.74	68694.5	17888.9	24066.3	9525.68	126093	7474.12	0	145269	234566
	金属制品、机械和设备修理服务	43097	47513.9	6142.71	28693.5	16340.6	4161.46	110579	91553.7	43013.7	85487.6	21184	36533.6	12782.1	10404.8	15728.2	3693.33	17499.2	7319.59	14767.4	5042.67	24521.4	26810.7	20804.5	16877.3	12096	19871.2	13748.2	7135.22	8709.47	3545.34	11146.6	17346.2	27654.5	19468.8	31381.3	14497.8	49083.4	34005.7	30784.1	35148.6	56092.3	80389.3	56131.6	90602.9	55669.9	90413.8	31291.7	72744.6
	电力、热力生产和供应	44098	7.92335e+06	132499	514002	682874	598085	8.01103e+06	2.80888e+06	4.6344e+06	4.81923e+06	5.01528e+06	443435	1.10019e+06	732689	613346	317251	895609	282182	1.34833e+06	235097	285057	508003	1.63067e+06	475856	988475	167460	270132	5.05712e+06	206307	308053	607482	377559	2.08825e+06	177922	664033	3.23903e+06	1.18889e+06	5.13162e+06	514658	401226	841481	4.25841e+06	1.25262e+06	2.81729e+07	3.26995e+06	622167	785763	3.60035e+06
	燃气生产和供应	45099	85596.8	8066.9	27252.9	12887.2	22436.8	28583.3	28572.7	4433.29	1089.57	24086.2	60565.1	40667.1	2851.34	7393.12	12578.6	5520.78	2200.09	47979.2	66530.2	1208.96	48470.4	212023	32490.7	25542.1	19168.2	16585.8	37263.1	13204.8	16137.4	13622.7	12040.1	28913.1	30541.1	44471.2	9760.41	15482.8	351463	13567.9	12202.1	52778.7	405409	126439	1.13198e+06	146753	2666.46	10925.7	9482.53
	水的生产和供应	46100	1059.05	17394.3	313.775	3448.58	10603.9	50903.3	80342	20019.5	16242.1	54521.1	12620.6	46431.2	36231.6	22071.6	12445	233432	147405	164690	32354.1	52723.1	106023	215904	97752.2	290839	11069.4	10825.1	48233.4	16550.7	9789.04	16767.1	17233.3	60153.9	22640.9	64899.9	59870.1	44983.2	126016	68736.4	26322.1	79652.2	44075.4	62189.1	147844	64187.8	11048.8	58828.4	21550.1
	房屋建筑	47101	0	0	0	0	0	0	0	0	0	0	0	0	0	0	0	0	0	0	0	0	0	0	0	0	0	0	0	0	0	0	0	0	0	0	0	0	0	0	0	0	0	0	0	0	0	0	0
	土木工程建筑	48102	0	0	0	0	0	0	0	0	0	0	0	0	0	0	0	0	0	0	0	0	0	0	0	0	0	0	0	0	0	0	0	0	0	0	0	0	0	0	0	0	0	0	0	0	0	0	0
	建筑安装	49103	0	0	0	0	0	0	0	0	0	0	0	0	0	0	0	0	0	0	0	0	0	0	0	0	0	0	0	0	0	0	0	0	0	0	0	0	0	0	0	0	0	0	0	0	0	0	0
	建筑装饰、装修和其他建筑服务	50104	319791	13569.5	310813	84360.9	21762	120344	33723.7	11667.7	15034.3	21739.8	4808.8	9731.59	6287.72	9250.61	3765.23	24932.3	7655.27	29905.8	3818.28	10351.1	8933.98	47581.7	34519.6	17462.3	4089.24	21672.6	53955.8	1930.91	7365.71	7106.12	28889.3	52123.8	14849	27178.5	41574.4	71939.7	36196.5	26538.7	10030.9	20929.6	18085.4	9429.29	95069.5	15034.4	10412.6	12384.1	53154.8
	批发	51105	4.00945e+06	275650	3.69256e+06	1.03215e+06	565633	2.92779e+06	453346	581459	657081	907780	336520	1.93432e+06	1.73905e+06	1.67191e+06	207415	5.60561e+06	2.95242e+06	1.82055e+06	640126	1.38651e+06	656830	3.10691e+06	1.9673e+06	1.51513e+06	285076	1.44901e+06	6.42454e+06	781736	586737	1.02004e+06	1.59932e+06	7.47457e+06	2.76345e+06	2.36206e+06	3.0744e+06	2.25336e+06	2.63657e+06	1.21705e+06	1.02896e+06	2.02495e+06	3.48783e+06	795667	4.18098e+06	1.27332e+06	591736	1.45481e+06	3.19258e+06
	零售	52106	3.7517e+06	177108	7.45137e+06	1.77514e+06	935616	2.11539e+06	234235	544764	640260	823606	295194	4.11007e+06	3.05956e+06	3.5811e+06	387543	6.02547e+06	1.33995e+06	3.67561e+06	1.23903e+06	1.84001e+06	1.40474e+06	5.74458e+06	3.63311e+06	2.86305e+06	583968	2.74075e+06	2.05101e+06	466852	279237	876306	799549	6.11838e+06	4.36587e+06	4.4779e+06	8.86256e+06	6.49395e+06	7.21253e+06	3.98446e+06	781782	3.76253e+06	2.64501e+06	627892	3.54818e+06	784133	282191	1.16399e+06	2.36493e+06
	铁路旅客运输	53107	1.2254e+06	97331.2	482329	449444	257295	81111	25539.3	8141.79	33372.6	96053.6	45854.4	191663	172092	53815.7	2983.54	103316	48738.4	136911	62198.1	35081.7	28842.5	206230	136614	80270.2	33792.3	30397.5	218444	14529.2	14323.8	48061.7	76799.9	458280	71644.7	102595	255023	151802	75481.4	121667	33400.2	164937	15043.9	10844.5	70600.2	48925.7	43637.7	108523	41002.7
	铁路货物运输和运输辅助活动	53108	1.35639e+06	98713.1	211770	85835.8	73510.3	661702	45311.7	135560	90026.5	174514	14974.2	148186	84855.9	93856.6	23710.6	123937	33702.8	107958	66109.4	108674	51850.7	171225	113616	86157.9	20992.3	35175.4	171886	11434.8	20770	24922.1	45322.4	84743.1	60747.4	65046.7	122409	100965	183941	94565.5	73109.7	157978	192395	443972	578668	326907	67964.9	171249	322609
	城市公共交通及公路客运	54109	488515	35279.5	242916	251824	121603	41469.8	4577.12	10225.7	21156.9	80519.4	25893.9	86634.8	58845	23788	3945.01	56628.3	34808.8	52721.3	30126.1	27495.8	15773.6	85648.6	50723.5	51909.7	18540	15393.5	125328	7739.11	9897.64	13637.5	22366.9	504737	38389.1	54676.9	97262.7	110600	46369.6	39416.1	18686.3	92484	3857.56	6814.06	28454	20545.6	16612.7	52045.5	30464.7
	道路货物运输和运输辅助活动	54110	5.65758e+06	766557	3.9374e+06	1.31415e+06	712972	2.52322e+06	423416	701747	609025	1.1731e+06	240612	3.20081e+06	2.03332e+06	2.20974e+06	378263	4.10206e+06	2.21529e+06	2.50657e+06	601116	1.30699e+06	696015	3.13363e+06	1.49045e+06	1.70372e+06	389512	1.15834e+06	5.26116e+06	546663	469398	692589	1.12164e+06	5.12216e+06	2.21416e+06	1.71183e+06	3.24596e+06	2.01145e+06	3.21988e+06	1.1759e+06	657918	1.70747e+06	1.07421e+06	1.01297e+06	4.24362e+06	1.53225e+06	718905	1.4428e+06	2.77174e+06
	水上旅客运输	55111	31608.6	2942.47	37938.6	8828.81	22507.5	5578.92	128.044	73.3787	1727.37	3730.06	520.27	5504.56	201.53	1369.05	198.259	7719.08	1361.29	18986.7	704.247	103.065	40.7464	2357.73	7736.71	6454.05	133.667	733.229	16659.6	603.244	86.7029	55.0411	431.99	13356.5	7701.28	3255.2	7334.51	4636.24	2519.86	52.7583	1151.95	4884.6	15.6978	1575.93	9662.26	9730.28	1585.8	8381.91	124.62
	水上货物运输和运输辅助活动	55112	1.45747e+06	157574	184257	149608	70320.2	493037	55876.6	108352	76945.7	185745	24273.8	134953	102174	142543	20957.6	105667	235475	171849	62511.9	85819.8	57103.2	253629	106405	174228	22956.9	37592.2	432939	16816	30344.4	63964.1	110134	452820	105338	171772	246154	153023	389735	143783	58679.9	211677	261090	230479	676611	403133	86630.8	206096	491436
	航空旅客运输	56113	425927	50926.1	173606	342859	106344	17212.1	37277.2	12847.1	25511.9	57685.5	22329.9	44850.2	69009.5	13657.4	2251.34	35542.5	41614.9	51671.7	21221.8	40216.7	14558.2	111401	42556.3	47683.2	22164.6	39647.7	122408	10058.1	13295.7	13750	39633.3	413115	54318.4	100743	127263	112099	73879.6	63434.5	26494.1	116103	18174.2	3481.09	77427.4	31567.2	15483.3	59881.2	46611.7
	航空货物运输和运输辅助活动	56114	197272	81682.8	99609.2	76232.8	42824.9	77252.6	20321.1	17811.2	23633.1	55909.8	5548.02	34952.1	13676.4	19089.6	6082.28	31813	22857.4	39089.5	12745	29039.7	12246.3	55783.4	25349	50363.1	7283.52	21075	434946	17785.8	9051.38	74386.2	112145	516508	68090.6	138780	61902.6	54025.6	67973.4	36085.7	30204.7	82965.2	25349.7	22824.1	84664	45606.7	12319.7	35195.1	46639.3
	管道运输	57115	60349	5873.77	19589.4	22876.9	31207.8	20844.4	36819.4	69326.4	88253.8	109200	22124.8	2897.35	3378.53	2303.62	423.423	2879.58	3601.2	4762.35	1013.47	1998.64	989.367	5743.36	2350.85	4586.42	793.069	509.058	6655.81	2035.23	2049.6	1041.38	3550.53	12533.8	2714.49	2953.66	20281.2	9237.08	11419.2	3095.24	4846.11	9019.13	5.79559e+06	5715.41	879511	74392.5	22636.6	58677.8	576549
	多式联运和运输代理	58116	201026	28848.3	70809.3	35144	34441.2	358179	60273.3	122103	87132.3	138797	35892.3	146898	84917.9	90421.3	33777.1	121055	94719.4	174159	65582.3	78019.7	73838.9	316449	136570	302581	29522.1	185166	1.76287e+06	92498.9	75598.6	289185	451231	2.25866e+06	519724	578032	467348	450718	391918	185160	221826	560888	347265	96471.7	722746	214951	95509.4	366150	1.01322e+06
	装卸搬运和仓储	59117	386416	53996	168618	84598.1	33501.3	188168	14400.4	39507	79831.8	137480	10012.7	124383	76490	93614.1	17704.9	62955.4	130375	82880.8	29068.6	43284.3	29977.9	178732	83467.7	108274	36317.3	43310.4	143824	8588.97	15184.8	25521	34700.1	151906	91228.6	154905	182426	98922.3	168254	53156	29440.7	178240	297583	52400.5	329743	190066	41791.1	122058	264510
	邮政	60118	794978	46407	997287	215631	154012	388687	42857.8	29895.3	44540.1	68112.6	16425.1	231298	182123	131894	20704.4	1.24619e+06	27028.8	183598	57300.3	327266	48123	355322	172440	242799	61313	40324.7	223859	116846	48459.1	22031.8	52021.3	385231	172580	205926	428167	270224	220796	76495.2	136694	262530	88653.1	217577	301192	141988	81971.6	110457	193737
	住宿	61119	358557	45131.5	216516	250760	102674	168561	260074	106318	128221	152835	87575.8	53941.8	63279.3	19657.8	16509.9	179266	125691	291210	147494	120898	138049	137898	188770	433152	184918	134652	299912	57198	49968.8	71593	52483.6	263776	139235	187050	118630	106312	253573	157739	120212	279998	313291	109005	244803	149919	96669.2	166806	122844
	餐饮	62120	187006	186596	125750	185464	742401	580496	76774.9	247932	252112	316617	35202.8	215115	274145	84538.3	19162.1	202724	312803	560708	93405.5	121716	69838.1	1.10426e+06	370170	381798	145523	347934	365622	31964.6	46196	52339.7	142556	520735	187023	147562	441946	422185	465544	444868	60591.1	361001	166758	54390.1	403484	151246	59738	244252	165124
	电信	63121	237593	61881.1	33048.5	159297	450691	74541.9	47788.1	95389.8	39627.3	50706	9073.58	26974.6	36204.2	18056.9	6884.01	42087	34619.7	103844	15466.6	25339.1	19970.8	112141	66983.7	43729.3	26591.1	39868.5	100735	9933.31	10156.3	17233.4	34456.9	167082	31388.9	57689.2	105847	68388.9	99988.9	82713.2	32422.6	72025	29519.2	9316.51	148302	26347.4	12550.5	52141.8	36425.1
	广播电视及卫星传输服务	63122	758.766	393.258	146.935	1099.95	2430.93	762.043	714.899	1482.04	298.717	422.819	65.1299	196.912	263.347	68.9157	75.3097	395.401	259.193	699.256	55.1597	250.425	148.517	755.915	413.007	246.366	189.557	318.892	924.514	100.999	97.346	158.463	142.203	1124.72	249.72	409.815	796.375	384.98	663.077	604.186	230.576	515.911	325.248	77.4566	1227.29	233.359	83.7213	399.106	317.462
	互联网和相关服务	64123	158395	41254.1	22032.3	106198	300461	49694.6	31858.8	63593.2	26418.2	33804	6049.05	17983.1	24136.1	12037.9	4589.34	28058	23079.8	69229	10311.1	16892.7	13313.8	74760.7	44655.8	29152.9	9985.54	26579	67156.4	6622.21	6770.87	11488.9	22971.2	111388	20925.9	38459.5	70564.4	45592.6	66659.3	55142.1	21615.1	48016.6	19679.5	6211.01	98868.1	17564.9	8366.99	34761.2	24283.4
	软件服务	65124	0	0	0	0	0	0	0	0	0	0	0	0	0	0	0	0	0	0	0	0	0	0	0	0	0	0	0	0	0	0	0	0	0	0	0	0	0	0	0	0	0	0	0	0	0	0	0
	信息技术服务	65125	3990.26	610.718	1958.87	7252.4	1107.62	102936	45000.7	128189	39360.2	158703	18255.2	41951.2	76073.7	79029.1	5237.49	140615	75355.9	156574	47053.1	80723.4	48095.8	373274	106261	317107	89460.9	29612.3	169223	24296.1	36051.4	100454	88994.6	441928	95280.2	297736	92540.3	108545	74335	127750	56273.3	429691	28682.4	39240.9	144309	41841.3	98605.4	365830	89105.5
	货币金融和其他金融服务	66126	6.46621e+06	548677	1.78168e+06	1.78964e+06	309985	9.73381e+06	2.89165e+06	958392	2.10251e+06	2.17947e+06	294345	537628	367686	326430	327207	458243	325580	878095	115998	88735.7	298813	336211	1.3166e+06	458280	350761	209122	2.57455e+06	290695	235798	376916	418699	994404	570916	208419	1.34616e+06	506535	3.46765e+06	911981	260642	662661	2.28963e+06	932039	4.44041e+06	1.29396e+06	269276	416619	2.70139e+06
	资本市场服务	67127	374081	121454	161174	67735.8	17517.1	62430.2	54198	21211.5	25787.8	109633	1384.44	21209.4	5087.96	10625.5	2372.69	29196	15931.3	16200.8	5153.33	13635.5	9646.27	61998.8	21779.5	11661.8	4248.1	16996.8	56155.3	5453.83	4043.29	9366.02	10409.2	40570.9	25839.4	24904.8	46747.8	34978.4	64234.9	50729.3	3825.95	22980.4	82319.5	9324.79	74356.7	13271	8734.63	11622.3	21848.4
	保险	68128	647126	274262	675455	895402	380463	43414.3	168151	31744	31384.8	84371.4	17526.4	44037	105319	35542.2	6439.45	84097.4	47441.2	154252	44021.6	43813.9	33554.9	216429	56593.1	63114.3	46373.9	11650.3	142087	9914.74	31558.2	21236	43433.2	167796	100457	59485.3	229059	148935	115795	43728.8	21693	102179	110812	15245.2	142572	38556.5	16754	36162.7	119780
	房地产	70129	8881.4	373.672	12.5629	19.6112	5169.9	121223	32286.2	175.027	749.023	19018.2	16817.5	14682.9	8101.18	980.545	124.352	28637.3	4514.28	45348	6336.64	4207.79	1028.32	227855	10279.5	35988.2	4598.79	2621.71	26707.7	3428.77	5788.23	6641.11	33003.9	103411	12250.3	25309.3	59332.5	117007	22474.4	56973.1	5575.8	85722.9	5003.53	609.254	17903	6176.09	2502	37478	23929.9
	租赁	71130	19951.2	3053.6	9794.31	36262	5538.08	228437	277878	40094.7	39055.8	179401	40431.7	34486	44867	30538	10205.4	40322.4	16721.4	139018	65285.4	46397.9	19765.8	155133	104870	77205.7	63071.9	28297.8	29055.9	4888.49	18282.9	32583.1	45498.4	287985	75735.2	99495	91518.2	51706.8	84541.7	128127	41971.5	95862	101289	14487.5	70861.3	36512.4	25111.4	23021.4	22424
	商务服务	72131	1.32064e+06	31881.9	278984	888488	93745.6	6.49891e+06	1.52279e+06	1.04428e+06	1.20587e+06	1.44859e+06	286787	722141	346710	557374	114637	964064	367948	3.30098e+06	827929	1.32282e+06	539691	6.43823e+06	3.10132e+06	6.43544e+06	2.96949e+06	1.00545e+06	1.24684e+06	116352	166138	230850	691675	6.02063e+06	1.10757e+06	1.38252e+06	1.54501e+06	1.02801e+06	2.0386e+06	732990	1.32845e+06	2.95107e+06	2.37112e+06	461839	1.64333e+06	1.09247e+06	336405	943606	1.46556e+06
	研究和试验发展	73132	0	0	0	0	0	0	0	0	0	0	0	0	0	0	0	0	0	0	0	0	0	0	0	0	0	0	0	0	0	0	0	0	0	0	0	0	0	0	0	0	0	0	0	0	0	0	0
	专业技术服务	74133	2.1049e+06	272763	1.03183e+06	437209	122109	2.03704e+06	550247	114906	907069	745605	10359.3	3596.39	28591.4	66138	1376.62	65132.1	27405.3	66914.9	13495.1	2483.84	53954	89500.1	8748.84	67308.2	11409.3	950.7	52516.1	3537.37	7492.95	9129.23	25588.4	160764	72946.4	56344.5	405685	310157	736470	60442.1	57443.7	96103	43109.9	5016.99	78154.8	6757.29	31523.8	14547.3	22672.8
	科技推广和应用服务	75134	1.7865e+06	387949	593697	711866	394199	23427.1	16369.6	7654.35	275804	298707	191980	15184.9	82420	9281.22	131.566	18234	7799.43	112321	8182.85	154909	148863	211893	99481.9	274441	158090	119215	179690	9463.25	4647.82	3797.75	42710.9	668367	95138.8	44874.2	168698	21671.9	273939	17966.4	7076.23	15719.4	80688.1	397.365	560053	109814	145971	652026	402829
	水利管理	76135	1.59633e+06	14138.8	3279.63	85961.1	218433	4408.9	47831.4	16309.7	30166.7	149120	0	0	0	0	0	0	0	0	0	0	0	0	0	116547	0	0	0	0	0	0	0	0	0	0	0	0	575262	0	0	0	0	0	0	0	0	0	0
	生态保护和环境治理	77136	15906.4	1814.8	1354.06	1677.17	18722.5	71886.3	8959.03	27329.6	81856	70351	0	9174.68	4238.33	3092.82	14493.1	12767.8	16153	20205.1	2997.83	7095.26	16246.5	32729.8	68654.8	11319.9	3877.34	59098.7	488415	64084.2	4449.77	12854.9	13007.7	39054.7	12893.4	12810.9	22605	33383.9	67379.9	29236.5	2582.55	5736.98	86422.6	66484.5	101152	80061.1	18803.4	43680	45055.1
	公共设施及土地管理	78137	0	0	0	0	0	16988.8	846.479	6501.11	6608.56	15210.8	522.341	19012	10303.4	7899.7	1020.99	12947.7	8913.53	12763.4	3232.75	4261.39	2938.18	25179.6	12600.2	11306.6	11857.1	815.208	31059.5	2478.34	3582.44	2658.74	10258	35684.8	14881.1	8994.27	31601.3	24417.6	11772.8	13429.4	4405.07	23331.7	2186.4	3604.64	15454.9	7006.11	3885.1	14514.4	7535.49
	居民服务	80138	0	0	0	0	0	9736.3	1143.42	3662.3	4108.49	4132.09	519.39	4097.31	1945.64	1142	283.51	3812.87	5007.95	8270.78	366.946	1642.53	1077.83	6961.7	4515.77	2745.46	940.383	7435.7	8054.95	548.453	694.244	851.927	1396.93	10537	12242.9	12240.8	16021.5	14740	16743.2	26553.4	9169.56	25061.5	13053.3	9887.67	15811.3	2082.48	3744.74	2796.93	2359.5
	其他服务	81139	345346	84328.9	203280	143008	503130	1.77034e+06	241990	76625.6	73409.8	317552	32270.6	155907	54695.2	48506.3	18775.9	90838.7	83214.9	106382	107345	372983	112895	860593	277747	159000	35493.8	103774	355986	24089	19444.1	36052.5	222815	351525	175448	141848	390809	406479	735185	225528	50662.6	344323	305262	258756	488784	133889	77877.1	156801	375859
	教育	83140	37834.6	12800.7	17857.5	43484	32115.9	74029.4	12078.2	9720.18	5864.58	14154	2219.79	22403.5	8329.01	3016.79	825.277	11381	4803.83	12064.5	6407.58	3538.08	4768.37	25665.2	13866.6	18255.2	6048.29	11743.7	28860.9	1144.74	2409.85	2082.06	6645.96	36033.7	7956.86	11244.6	21593.8	33292.6	8656.79	13314.3	3149.76	18120.8	15241.3	5646.24	18830.4	6066.91	2855.94	9727.81	11053.4
	卫生	84141	4289.68	2240.22	73290.3	2619.92	34282.5	136120	16560.9	51463.3	13984.9	56588	0	1028.89	2274.07	4742.71	17812.3	35059.5	8638.76	4430.24	688.306	2637.9	1364.65	4665.06	2176.2	8666.3	1136.36	5278.69	20663.5	1082.7	607.231	2032.38	13391.5	5262.58	36174.5	36006	38650.8	7247.27	64324.1	2293.02	4482.2	12581.8	436750	26227.6	29286.8	12765.4	629.953	5655.16	13772.7
	社会工作	85142	0	0	0	0	0	0	0	0	0	0	0	0	0	0	0	0	0	0	0	0	0	0	0	0	0	0	0	0	0	0	0	0	0	0	0	0	0	0	0	0	0	0	0	0	0	0	0
	新闻和出版	86143	2346.69	2735.38	236.435	1564.64	3710.19	23634.4	5692.73	13275.8	5022.64	8771.11	2491.82	5461.62	3608.66	2977.22	344.321	8312.19	6968.29	14570.8	886.852	4882.62	3236.26	20113.2	6107.87	6196.34	3815.11	2973.46	19136.4	926.348	3645.13	2759.02	2841.37	8532.55	6887.55	18980	24491.2	18443.1	5101.66	9980.51	2524.94	11024.2	2284.36	1101.96	8423.89	3767.33	3204.76	5590.26	4049.46
	广播、电视、电影和影视录音制作	87144	1123.15	1396.56	527.024	177.499	11496.7	93837.8	68862.5	26886.8	17812.5	31903.8	0	26301.5	9004.11	10665.3	10581.2	21093.2	20738.7	73938.1	15477.7	59317.5	30686.4	104901	12865	50572.5	11175.6	5059.85	107370	27953.3	19697.4	34615	68962.2	232908	40999.3	36172.1	93194.1	61704.1	32273.5	93811.6	18757.1	48849.2	91011.3	19941.6	65812.8	66243.2	22697.7	50128.3	55157.2
	文化艺术	88145	15147.3	9011.78	5263.93	19475.7	9510.37	25449.9	40589.1	7316.39	5878.95	9350.81	0	3466.28	2066.71	3825.03	907.402	3832.8	2580.63	3755.79	628.336	1950.13	1151.06	4102.74	5205.75	3075	949.632	11562.4	8433.62	1514.51	1790.43	2811.93	3926.05	9589.86	2858.94	2868.25	7939.74	4983.32	9985.62	5456.87	2419.87	2304.65	11489	3276.56	11093.3	3985.82	1037.32	3080.01	8721.58
	体育	89146	0	0	0	0	0	0	0	0	0	0	0	0	0	0	0	0	0	0	0	0	0	0	0	0	0	0	0	0	0	0	0	0	0	0	0	0	0	0	0	0	0	0	0	0	0	0	0
	娱乐	90147	1265.11	3074.12	815.524	1167.06	1002.41	98919.2	39340.7	50864.8	21228.9	15430	8574.42	15022.6	13340.1	15750.8	7133.26	42080.5	16877.7	27174.9	5046.68	24108	18435	75541.7	48650	44000.4	12881.5	48900.7	33743.1	13139.3	15814.1	24889.4	11144.4	38768.1	16166.9	19771.4	34331.8	26527.4	12790	14589.8	4785.68	25347.7	34234.3	12843	16790.3	18003.7	14220.8	15768.5	17808.2
	社会保障	94148	1144.92	7898.62	5497.55	1710.39	1821.2	36774.3	26719.7	6956.25	11520.5	16565	4261.55	7014.29	4197.07	6383.44	1225.26	6026.47	5091.71	8239.13	1552.15	2914.83	2286.4	8990.89	12471.9	4247.81	6767.62	4368.9	23680	2972.04	2973	5564.7	4726.74	29008.9	12113.6	7602.26	19865.9	13055.5	22243.3	11035.3	2007.47	4459.47	15403.2	5821.71	19801.5	6647.65	2297.08	5944.12	14782.3
	公共管理和社会组织	91149	115048	90686.2	120344	50576.4	16179.4	25942.4	1897.56	11462.5	11010.5	20017	794.006	15576.1	25265.4	6495.36	1196.67	21828.2	16631.2	14115.6	3365.54	2724.01	3544.74	54600.9	16085.7	14821.4	13240.2	8818.58	94370.1	2782.38	4569.92	5594.93	8158.07	39055.9	23063.8	16346.9	20630.4	19277	22380.3	21975.4	6696.06	39110.1	8189.67	8106.02	25986.7	16288.5	7519.63	12074.7	12971.4
	中间投入合计	TII	2.06333e+08	1.72656e+07	1.49564e+08	4.56281e+07	2.79264e+07	1.07087e+08	3.88891e+07	3.1378e+07	3.14925e+07	3.88243e+07	1.12012e+07	1.1719e+08	7.58871e+07	8.26531e+07	1.23216e+07	1.45724e+08	5.4346e+07	9.42743e+07	2.35443e+07	3.78932e+07	2.69894e+07	1.21029e+08	6.31266e+07	5.76619e+07	1.72976e+07	3.37428e+07	2.06408e+08	1.9832e+07	1.7663e+07	2.79584e+07	4.09036e+07	1.84969e+08	6.19816e+07	5.83051e+07	1.23848e+08	7.79143e+07	1.39981e+08	5.25856e+07	3.22052e+07	7.76122e+07	2.46875e+08	3.44932e+07	1.90713e+08	5.09936e+07	2.27813e+07	5.21874e+07	1.22209e+08
增加值	劳动者报酬	VA001	3.97538e+08	3.32307e+07	1.32411e+08	6.60675e+07	2.34622e+07	4.74912e+07	1.41753e+07	9.09728e+06	7.44111e+06	1.4176e+07	7.11681e+06	9.38035e+06	6.86589e+06	5.20185e+06	1.20459e+06	1.4121e+07	5.99035e+06	1.07952e+07	3.5992e+06	4.18681e+06	2.24999e+06	1.8096e+07	6.80544e+06	9.12291e+06	2.74132e+06	3.40716e+06	2.5211e+07	1.80862e+06	1.82961e+06	2.55457e+06	5.5718e+06	2.81519e+07	8.70032e+06	9.94356e+06	1.40973e+07	1.32904e+07	1.0908e+07	1.26551e+07	5.38081e+06	1.34378e+07	5.53132e+06	5.41709e+06	1.11132e+07	7.42106e+06	1.85541e+06	4.10294e+06	6.64468e+06
	生产税净额	VA002	-3.39837e+07	-764664	233574	409229	-572.205	3.01062e+07	3.21094e+07	1.32123e+07	7.21584e+06	6.11303e+06	1.24145e+06	2.21175e+06	1.17205e+06	2.26734e+06	465770	3.41661e+06	263207	1.9535e+06	1.0985e+06	3.27993e+06	1.0404e+06	4.00462e+06	9.71303e+06	2.31352e+06	841241	4.8721e+07	5.40029e+06	393449	420333	-505706	-1.42374e+06	-2.74707e+06	1.73535e+06	-223306	4.82878e+06	2.01733e+06	6.83295e+06	2.0425e+06	717114	-1.38407e+06	5.44822e+07	4.78323e+06	1.7132e+07	2.51128e+06	681075	2.26665e+06	1.73327e+07
	固定资产折旧	VA003	1.32283e+07	1.15012e+06	5.09133e+06	2.47918e+06	905001	8.76676e+06	2.43008e+07	2.55835e+06	2.50561e+06	4.59421e+06	529226	4.23963e+06	1.41754e+06	2.10625e+06	441246	3.4442e+06	1.64501e+06	3.38897e+06	394894	783095	1.03031e+06	2.57646e+06	1.64175e+06	2.01165e+06	847667	820430	4.18139e+06	655926	492810	1.10731e+06	2.01149e+06	2.99736e+06	905385	905122	4.27879e+06	1.59664e+06	7.25346e+06	2.18867e+06	1.13172e+06	1.84553e+06	4.98828e+06	2.48029e+06	9.20412e+06	4.58854e+06	821777	1.18064e+06	5.38971e+06
	营业盈余	VA004	3.5029e+06	86797.2	6.64048e+06	1.59802e+06	1.23835e+06	2.60634e+07	6.81318e+06	3.91038e+06	7.22284e+06	7.7553e+06	-1.52573e+06	7.98012e+06	4.52731e+06	7.89509e+06	2.35362e+06	8.58891e+06	4.42986e+06	7.10464e+06	1.35226e+06	2.06661e+06	3.25194e+06	7.87655e+06	1.42512e+07	5.71979e+06	2.71517e+06	4.96304e+06	1.03979e+07	945328	1.50645e+06	1.15707e+06	2.90158e+06	1.29685e+07	4.3857e+06	5.07735e+06	8.99034e+06	5.64258e+06	1.40938e+07	4.38463e+06	4.10832e+06	5.84499e+06	1.21067e+07	5.39098e+06	1.70492e+07	1.69204e+06	2.14284e+06	5.00788e+06	1.07677e+07
	增加值合计	TVA	3.80285e+08	3.37029e+07	1.44376e+08	7.0554e+07	2.5605e+07	1.12428e+08	7.73987e+07	2.87783e+07	2.43854e+07	3.26386e+07	7.36175e+06	2.38118e+07	1.39828e+07	1.74705e+07	4.46523e+06	2.95707e+07	1.23284e+07	2.32423e+07	6.44485e+06	1.03164e+07	7.57264e+06	3.25536e+07	3.24115e+07	1.91679e+07	7.1454e+06	5.79116e+07	4.51906e+07	3.80332e+06	4.24921e+06	4.31324e+06	9.06114e+06	4.13707e+07	1.57268e+07	1.57027e+07	3.21953e+07	2.25469e+07	3.90882e+07	2.12709e+07	1.1338e+07	1.97442e+07	7.71085e+07	1.80716e+07	5.44986e+07	1.62129e+07	5.5011e+06	1.25581e+07	4.01348e+07
总投入		TI	5.86618e+08	5.09685e+07	2.9394e+08	1.16182e+08	5.35313e+07	2.19515e+08	1.16288e+08	6.01563e+07	5.58779e+07	7.14629e+07	1.8563e+07	1.41002e+08	8.98699e+07	1.00124e+08	1.67868e+07	1.75294e+08	6.66744e+07	1.17517e+08	2.99892e+07	4.82097e+07	3.4562e+07	1.53582e+08	9.5538e+07	7.68298e+07	2.4443e+07	9.16544e+07	2.51599e+08	2.36353e+07	2.19122e+07	3.22716e+07	4.99647e+07	2.2634e+08	7.77084e+07	7.40078e+07	1.56044e+08	1.00461e+08	1.7907e+08	7.38564e+07	4.35431e+07	9.73564e+07	3.23983e+08	5.25648e+07	2.45211e+08	6.72065e+07	2.82824e+07	6.47455e+07	1.62344e+08
[truncated: 115 more columns]

## Sheet: 基本流量表
		农产品	林产品	畜牧产品	渔产品	农、林、牧、渔服务产品	煤炭开采和洗选产品	石油和天然气开采产品	黑色金属矿采选产品	有色金属矿采选产品	非金属矿采选产品	开采辅助活动和其他采矿产品	谷物磨制品	饲料加工品	植物油加工品	糖及糖制品	屠宰及肉类加工品	水产加工品	蔬菜、水果、坚果和其他农副食品加工品	方便食品	乳制品	调味品、发酵制品	其他食品	酒精和酒	饮料与精制茶	烟草制品	棉、化纤纺织及印染精加工品	毛纺织及染整精加工品	麻、丝绢纺织及加工品	针织或钩针编织及其制品	纺织制成品	纺织服装服饰	皮革、毛皮、羽毛及其制品	鞋	木材加工和木、竹、藤、棕、草制品	家具	造纸和纸制品	印刷和记录媒介复制品	文教、工美、体育和娱乐用品	精炼石油和核燃料加工品	煤炭加工品	基础化学原料	肥料	农药	涂料、油墨、颜料及类似产品	合成材料	专用化学产品和炸药、火工、焰火产品	日用化学产品	医药制品
		01001	02002	03003	04004	05005	06006	07007	08008	09009	10010	11011	13012	13013	13014	13015	13016	13017	13018	14019	14020	14021	14022	15023	15025	16026	17027	17028	17029	17030	17031	18032	19033	19034	20035	21036	22037	23038	24039	25041	25042	26043	26044	26045	26046	26047	26048	26049	27050
农产品	01001	5.9653e+07	0	2.56138e+07	881242	4.57165e+06	0	0	0	0	0.466136	0	9.24181e+07	3.80859e+07	4.61837e+07	7.99858e+06	2.23463e+06	213776	4.67136e+07	2.04811e+06	20049.8	7.4106e+06	1.83694e+07	1.773e+07	1.55618e+07	6.38534e+06	3.99887e+07	255507	3.85056e+06	0	649478	0	0	0	3.0166e+06	245286	9.27948e+06	0	1.42408e+06	0	0	949358	644485	282174	92294.6	2695.97	1.6183e+06	494844	1.93447e+07
林产品	02002	134.026	2.8653e+06	0	0	246564	201516	2971.78	6113.74	18908.4	17911.7	108.246	2612.67	4349.8	20928.4	498.573	2778.1	711.972	168288	364.103	567.73	766.304	74676.1	13375.7	46503.1	3024.56	22882.5	188.937	1394.28	0	0	0	0	262528	2.04231e+07	2.5579e+06	4.97051e+06	0	1.11504e+06	7951.04	1453.41	0	2663.67	932.717	2223.09	86413.4	2.87636e+06	115659	169208
畜牧产品	03003	101.201	0	2.28694e+07	0	1.27796e+06	0	0	0	0	0	0	0	2042.62	0	0	8.60554e+07	0	1.48963e+06	52487.6	1.40358e+07	8706.41	7.14053e+06	18752.5	481968	0	89516.4	7.83069e+06	2.08027e+06	0	0	0	5.48942e+06	0	0	0	0	0	674464	0	0	0	648.169	0	0.984254	0	1.26645e+06	881.533	1.55265e+07
渔产品	04004	0	0	0	3.61653e+06	586649	0	0	0	0	0	0	0	4.69444e+06	0	0	306.561	3.39502e+07	1.06375e+06	81548.1	0	18236.6	1.68725e+06	2692.49	0	0	0	0	0	0	0	0	0	0	0	0	0	0	379989	0	0	0	0	0	0	0	0	2556.32	38986.2
农、林、牧、渔服务产品	05005	9.92439e+06	5.48904e+06	963373	4.06667e+06	4.21208e+06	0	0	0	0	0	0	0	83325.6	0	0	0	0.0234237	467932	0	0	0	0	0	0	0	1.412e+07	6128.83	1.3871e+06	0	0	0	0	0	225634	0	206671	0	0	0	0	0	0	0	0	0	0	0	0
煤炭开采和洗选产品	06006	337813	31836.5	107555	50860.3	88537.4	3.43027e+07	88341.4	336461	452024	1.05634e+06	57453.1	274032	163200	185631	110309	237743	92785.7	619703	53743.6	36249	163956	258064	363377	286663	10869	1.03413e+06	84289.6	140105	145587	125718	164003	140118	152015	291962	4035.46	3.36667e+06	27189.5	21552.6	121415	2.1648e+07	1.11102e+07	4.09226e+06	341740	367544	1.28876e+06	3.414e+06	38061.9	469448
石油和天然气开采产品	07007	0	0	0	0	0	52737	823151	20714.5	17593.9	17277.7	16029.6	0	0	0	0	0	0	0	0	0	0	0	0	0	0	0	0	0	0	0	0	0	0	0	0	68328.7	0	0	1.80089e+08	7248.67	1.07634e+07	1.35079e+06	741717	442232	2.2452e+06	673697	21977.6	33156.1
黑色金属矿采选产品	08008	0	0	0	0	0	0	0	1.06457e+07	0	0	0	0	0	0	0	0	0	0	0	0	0	0	0	0	0	0	0	0	0	0	0	0	0	0	0	0	0	0	0	0	185794	0	0	0	0	259860	0	47611
有色金属矿采选产品	09009	0	0	0	0	0	0	0	0	2.69044e+06	0	0	0	0	0	0	0	0	0	0	0	0	0	0	0	0	0	0	0	0	0	0	0	0	0	0	0	0	0	185878	0	3.41597e+06	41638.7	0	263668	0	1.08131e+06	25592.6	25764.6
非金属矿采选产品	10010	521.977	553.649	619.594	169.749	214.469	39851.1	23401.6	20709.4	70631.5	880360	60443.2	575.11	6043.89	7960.68	2545.16	2348.7	9612.16	10728.1	1918.13	1243.29	7011.51	7204.53	3658.97	7066.3	97.2115	6459.58	675.766	156.502	3318.55	1573.73	90.2065	2322.94	3790.34	5811.44	6397.08	129769	533.229	555863	759.341	19189.5	5.70825e+06	1.97418e+06	51971.4	465233	180187	743671	10902.3	124005
开采辅助活动和其他采矿产品	11011	0	0	0	0	0	966587	1.57858e+07	162805	108331	617672	147162	0	0	0	0	0	0	0	0	0	0	0	0	623226	0	0	0	0	0	0	0	0	0	0	0	0	0	0	0	0	0	0	0	0	0	0	0	0
谷物磨制品	13012	799899	0	8.69443e+06	1.29681e+06	832896	0	0	0	0	0	0	7.48667e+06	6.77497e+06	1.96846e+06	63790.4	774627	380062	5.57879e+06	8.04386e+06	0	2.27864e+06	1.88795e+07	9.69314e+06	650213	0	0	0	0	0	0	0	0	0	135517	2697.16	0	0	0	0	0	0	0	134060	0	0	0	3164.58	169150
饲料加工品	13013	695115	0	6.08729e+07	1.76411e+07	3.12308e+06	0	0	0	0	0	0	0	6.37094e+06	0	0	1.03019e+06	0	0	292.292	0	1173.93	65546.8	0	0	0	0	0	0	0	0	0	0	0	0	0	0	0	0	0	0	0	0	123.797	0	0	0	0	0
植物油加工品	13014	3974.74	0	227521	215617	75.5893	0	0	0	0	0	0	0	4.55679e+06	2.15975e+07	0	78429.3	429497	5.01807e+06	1.59239e+06	0	1.47336e+06	7.01543e+06	0	237998	0.404028	0	0	0	0	0	0	0	0	0	0	11158.5	0	0	0	0	1.08782e+06	0	29333.8	1.17874e+06	6768.41	7.86272e+06	3.75204e+06	282245
糖及糖制品	13015	0	0	0	0	0	0	0	0	0	0	0	0	44695.1	0	1.55058e+06	46347	42443.3	1.85237e+06	156679	600483	693537	3.58633e+06	150506	3.66031e+06	0	0	0	0	0	0	0	0	0	0	0	0	0	0	0	0	0	0	0	0	0	0	0	285724
屠宰及肉类加工品	13016	0	0	17326.1	104.189	0	0	0	0	0	0	0	0	815384	0	0	2.42086e+07	243969	475474	1.24363e+06	0	739993	1.64575e+06	0	0	0	0	0	0	0	0	0	1.24644e+07	0	0	0	0	0	141025	0	0	0	0	0	0	0	141214	870563	92563.3
水产加工品	13017	0	0	0	140466	0	0	0	0	0	0	0	0	1.10647e+06	0	0	16136.8	6.29075e+06	0	148946	0	36881	1.50672e+06	0	0	0	0	0	0	0	0	0	1095.86	0	0	0	0	0	0	0	0	0	0	0	0	0	0	26565.3	215076
蔬菜、水果、坚果和其他农副食品加工品	13018	0	0	0	0	0	0	0	0	0	0	0	0	0	0	0	0	0	7.60018e+06	1.28164e+06	168940	1.50086e+06	1.13076e+07	901782	3.14924e+06	0	0	0	0	0	0	0	0	0	0	0	0	0	0	0	0	0	0	0	0	0	1.13755e+06	167550	1.36874e+06
方便食品	14019	0	0	0	0	0	0	0	0	0	0	0	0	0	0	0	0	0	0	850546	0	0	0	0	0	0	0	0	0	0	0	0	0	0	0	0	0	0	0	0	0	0	0	0	0	0	0	0	0
乳制品	14020	0	0	0	0	0	0	0	0	0	0	0	0	67514.5	0	0	0	0	0	21247	9.56861e+06	5691.36	5.02538e+06	913.702	634061	0	0	0	0	0	0	0	0	0	0	0	0	0	0	0	0	0	0	0	0	0	0	3056.02	5211.96
调味品、发酵制品	14021	0	0	0	0	0	0	0	0	0	0	0	0	421833	0	0	498020	952307	1.3981e+06	1.12078e+06	30762.4	3.02615e+06	2.34583e+06	521582	189201	0	0	0	0	0	0	0	0	0	0	0	0	0	0	0	0	0	0	0	0	0	0	0	0
其他食品	14022	0	0	0	0	0	0	0	0	0	0	0	0	1.13883e+06	58730.9	0	4.55201e+06	237501	567248	593691	1.04764e+06	2.19036e+06	5.91659e+06	1.55064e+06	3.24627e+06	185102	0	0	0	0	0	0	0	0	0	0	0	0	0	0	0	0	0	0	0	0	0	0	0
酒精和酒	15023	12140	7325.19	4689.68	6299.18	160973	74666.6	10105.2	43009.7	83228.9	57911	8262.44	8500.82	204527	3533.78	456.516	129060	84430.5	106370	3218.89	2251.97	109618	477800	1.0011e+07	1.80356e+06	82824.2	13560	1081.63	1563.5	1160.37	4480.24	175065	6637.1	3925.41	94550.4	10658.7	168387	167064	16766.3	256927	1574.46	1.2763e+06	3132.73	2416.67	1.37971e+06	34213.2	4.12507e+06	528448	3.93482e+06
饮料与精制茶	15025	24263	135917	18939.1	27867.7	269037	250201	83530.5	134704	96854.2	116805	5100.84	78484.2	22671.2	32621.9	7235.11	58759.3	62216.6	463453	52599.8	275001	27968.1	241211	260085	4.89571e+06	114003	119896	22050	27654.9	112789	96116	118509	75836.8	187793	211185	250716	56554.4	49722	487802	59001.4	18368.1	692597	175402	29814.1	62483.5	59434.1	217119	58920.6	342910
烟草制品	16026	771.842	10220.8	303.046	1213.13	188542	68022.3	9418.62	256696	133351	310187	18.3983	877.436	164.063	159883	34375.4	196920	97979.8	8239.91	40108.4	150016	430.009	4130.26	1477.16	1049.26	1.24142e+07	175815	303362	320.825	17006	7267.78	27122.9	5976.16	498.284	516136	231.576	2184.71	436761	157988	1.38344e+06	90806.7	405.262	1223.26	47760.3	169846	594.127	5395.81	90677.1	15304.8
棉、化纤纺织及印染精加工品	17027	2236.93	0	0	0	42.5428	13009.6	2604.49	1568.15	5117.86	37028.7	3710.54	0	0	0	0	0	0	0	0	0	0	0	32845.3	45311	105132	8.71455e+07	1.16837e+06	686131	1.11052e+07	1.88427e+07	7.90086e+07	3.33246e+06	6.53848e+06	84446.7	2.65224e+06	149706	38986.6	6.79607e+06	11242.4	816.886	40903.4	35194.7	23463.9	63149.9	158015	0	0	3.15701e+06
毛纺织及染整精加工品	17028	0	0	0	0	0	0	0	0	0	0	0	0	0	0	0	0	0	0	0	0	0	0	0	0	0	1.27968e+06	4.01762e+06	26658.9	1.62583e+06	2.85258e+06	1.20415e+07	113577	20924.6	0	214.715	0	0	581451	0	0	0	0	0	0	0	0	0	0
麻、丝绢纺织及加工品	17029	0	0	0	0	0	290.935	118.658	709.257	1595.14	17812.4	545.245	0	0	0	0	0	0	0	0	0	0	0	9944.97	21652.1	0	1.55353e+06	48666.1	4.64596e+06	279501	792415	1.10042e+07	104437	232408	34931.4	99750.8	29566	15065.4	1.18917e+06	0	0	0	0	0	0	0	0	0	61643
针织或钩针编织及其制品	17030	0	6218.06	794.706	61.1267	16638.3	1010.7	760.984	161.967	58.1754	65.8126	110.776	29.0603	94.9168	14.0386	3.67943	533.595	5.01083	5054.42	30.2712	917.632	185.637	2630.71	645.286	1141.25	14.941	70344.6	159.46	240.155	3.23984e+06	1.77289e+06	1.46692e+07	423361	280717	1075.23	22619.9	250.355	58.1138	289201	14439.2	1303.72	494.641	101.656	56.6154	363.563	381.367	404.365	389.667	2706.53
纺织制成品	17031	7454.29	5540.93	576.424	596.798	145.331	82603.4	18171.3	5074.09	33974.7	106463	75865.9	18545	40288.1	66396.8	2098.31	43808.5	899.703	22574.8	2268.99	8088.9	29751.1	22233.2	21827.6	83752.7	57442.1	93486.9	9327.9	26490.6	71261.1	672051	4.74621e+06	230055	128340	102341	398034	344527	56249.9	843772	18852.5	2636.06	72164.5	62239.2	10890.2	66760.2	37290.5	56910.2	13137.4	247268
纺织服装服饰	18032	396.07	104667	785.8	1626.94	7.53225	1.21876e+06	185582	112756	151249	118572	189901	729316	126611	261385	36258.7	413877	123948	362817	86987.7	91389.5	96834.1	515866	379988	274197	284716	593565	331251	65389.2	615190	296905	6.72691e+06	1.34569e+06	153577	457199	695151	387442	201427	861624	335954	162409	252028	235817	136587	178772	329329	868126	143982	234398
皮革、毛皮、羽毛及其制品	19033	337.408	4190.69	1785.55	7030.94	57589.9	3378.5	608.804	1003.12	516.276	412.234	343.596	0	0	0	0	0	0	0	2790.13	2411.69	473.322	23309.2	83.3969	818.326	0.142057	6974.2	447.576	520.148	22646.2	58252.4	6.36618e+06	1.82525e+07	1.02058e+07	75943	3.28006e+06	70024.5	1972.09	806602	1.62144	3399.43	560.216	32.3619	1090.4	119.314	657.47	647.712	12115.2	66275.3
鞋	19034	2022.73	70.109	0	0	62.0696	183417	19667.7	1364.46	2649.8	1524.74	4997.82	2909.84	38.1822	16.0853	20.0617	3198.12	334.317	2623.42	294.018	217.838	1686.36	7289.31	2282.75	1039.95	6.84145	188.036	1.16834	8.12626	39669.6	14661.6	142045	58910.5	9.02183e+06	5072.25	20492.9	8966.6	4380.71	23754.3	31725.1	910.901	3352.65	1418.87	181.706	427.614	8925.3	12167	240.714	11085.4
木材加工和木、竹、藤、棕、草制品	20035	3693.23	10375.6	39.0077	212.905	3573.89	3.40312e+06	1573.72	13040.1	292592	65367.6	4405.45	21521.2	12958.6	11162	8020.68	38159.6	13384.3	27687	12872.6	16421.7	9885.85	116711	173626	193656	135948	204182	5087.37	19448.7	28118.5	105771	160813	63338.3	171767	5.00056e+07	3.29054e+07	2.15511e+06	368367	4.98581e+06	35103.6	27868.2	143600	96533.6	69144.5	113763	236629	179079	176843	110237
家具	21036	48974.2	10633.8	1578.47	161818	57139.1	9167.61	192513	5554.37	6436.52	3840.38	1236.3	4714.2	1103.75	1058.48	515.504	7076.41	1010.12	27592.1	10559.8	11568.6	37608.3	24051.9	27296.4	14208.4	8583.97	12594.3	35.4354	5330.34	712.329	25072.1	41270.5	194.14	10890	345701	833665	283.518	7909.51	100708	45842.5	194.523	676.627	1782.11	46.1934	2230.93	47784.8	1828.09	267.141	6972.29
造纸和纸制品	22037	59013.2	8498.25	123.242	29786.4	7849.24	6127.02	4404.43	10474.6	23326.5	230900	8788.77	475157	176063	426092	17970.5	1.04652e+06	347196	792792	383366	1.17544e+06	270602	1.56374e+06	1.29011e+06	2.52316e+06	2.8617e+06	504410	66897.4	63164	137438	348999	653075	554867	502015	1.16238e+06	886273	5.21962e+07	2.60788e+07	7.9737e+06	70255.1	3594.94	255926	218356	169702	352052	632878	580270	467553	2.27487e+06
印刷和记录媒介复制品	23038	2108.14	303.877	209.603	1526.21	64946.8	4643.01	2178.39	1675.83	1155.83	1450.7	5948.49	1192.82	1619.92	1597.54	209.812	3499.95	5251.41	1804.51	2682.73	3138.35	1523.48	127946	568344	620442	676392	1147.6	81.0175	107.225	250.986	53037.8	188370	1224.96	59839.9	3759.1	84029.5	405707	2.09358e+06	205065	9859.07	65.6296	332.224	997.762	262.202	82454.4	460.65	1391.97	315404	886035
文教、工美、体育和娱乐用品	24039	417546	60324.2	2672.46	219173	56413	17151.5	5668.61	73721.8	70706.7	14166.3	1619.04	25069.9	31768.3	33432.9	945.75	39884.7	12735.8	44731.3	31483.8	123933	28297	198606	150054	104895	15535.3	36506.8	2703.91	4133.45	41779.3	17131.5	162941	80533.5	106322	311180	87694.8	236733	211448	1.10768e+07	131386	2895.66	11116.5	22015.4	5110.69	44173.9	22111.4	31650.8	282133	1.49041e+06
精炼石油和核燃料加工品	25041	2.37992e+06	231638	772528	902172	1.23071e+06	762264	519300	2.71048e+06	3.46044e+06	4.28683e+06	854351	114260	133236	90845.3	16698.1	113559	142017	187808	39967.3	78818.3	39016.6	226495	92708.2	212145	20075.2	262478	80261.2	80827.9	41067.9	140018	494284	107049	116480	799810	364273	372903	122064	546789	2.44961e+07	217179	2.24884e+07	1.40317e+06	52261.6	1.81292e+06	2.01927e+07	8.75023e+06	218376	405450
煤炭加工品	25042	0	0	0	0	0	41267.5	81329.6	132645	52136.2	66762.6	107.255	0	0	0	0	0	0	0	0	0	0	0	0	0	0	0	0	0	0	0	0	0	0	0	0	0	0	0	0	1.22382e+06	3.63309e+06	252040	357110	152097	176314	3.26537e+06	0	0
基础化学原料	26043	2260.71	23.2972	540.613	11633.3	586.427	137476	1.07409e+06	498316	961140	1.50465e+06	245442	0	0	8784.81	115422	7948.88	6044.8	80156	0	0	0	0	122752	73639.8	3096.33	146478	28615.4	17378.7	100734	363308	23586.1	210275	557372	2.69001e+06	723351	9.22991e+06	170408	367077	4.32136e+06	85560.8	4.99927e+07	1.2987e+07	8.06281e+06	1.11233e+07	4.02325e+07	3.53021e+07	3.74071e+06	1.09802e+07
肥料	26044	5.50917e+07	1.58713e+06	0	0	16650.7	0	0	0	0	0	0	0	0	0	0	0	0	0	0	0	0	0	0	0	0	0	0	0	0	0	0	0	0	0	0	0	0	0	0	0	114671	8.33769e+06	180056	0	0	0	0	0
农药	26045	1.77747e+07	1.07749e+06	3363.66	10343.9	297138	0	0	0	0	0	0	0	0	0	0	0	0	0	0	0	0	0	0	0	0	0	0	0	0	0	0	0	0	0	0	0	0	0	0	0	0	0	5.32463e+06	0	0	0	0	0
涂料、油墨、颜料及类似产品	26046	9511.23	26.6167	9211.4	241.313	417.632	45109.3	13040.3	46167.2	2248.05	3511.35	7785.69	49.523	3.1772	3713	144.647	7035.85	54.5069	4714.88	1098.62	8336.7	1295.12	20495.2	2001.75	5988.07	3729.52	2.32747e+06	422598	59495.3	162114	160851	94058.3	274386	134378	1.2794e+06	1.01726e+06	526797	3.0403e+06	766980	9159.68	4466.82	115240	27912.9	7296.13	9.24988e+06	245193	473061	58166.1	122079
合成材料	26047	126.448	18.2271	1008.37	261.332	44.0364	787865	67599.7	1288.44	22119.6	23019.9	36683.3	5693.83	430.34	911.235	151.945	214.392	9.1366	288.279	895.396	108.953	10092.9	133943	1129.03	2.29303e+06	1529.03	287524	786.448	1134.21	11541.3	219226	140691	240255	4.05009e+06	314272	1.07781e+06	717666	492940	5.42305e+06	672096	4736.72	3.1306e+06	40778.4	188429	4.88114e+06	2.16157e+07	4.19374e+06	67231.6	478441
专用化学产品和炸药、火工、焰火产品	26048	3270.29	124.762	6172.52	3167.17	391.924	2.26845e+06	1.71748e+06	960833	2.67166e+06	3.86061e+06	1.22123e+06	11179.2	10520.9	43608.8	110021	38330.3	29504.5	31149.1	3657.12	11572.8	24665.9	393101	56163.5	35317.2	20108.2	1.61982e+06	78062.1	83942.2	426882	250009	1.20831e+06	1.70758e+06	1.8385e+06	9.2765e+06	542205	8.99596e+06	1.34841e+06	2.8631e+06	5.23998e+06	56804.7	8.79337e+06	1.82403e+06	1.06449e+06	6.82354e+06	7.03524e+06	3.38052e+07	1.91942e+06	1.86392e+06
日用化学产品	26049	8598.15	23290.8	1171.88	8392.85	31032.2	26448.7	19279.1	1323.08	8688.14	3299.47	13119.1	386.771	37808.2	33881.3	22.0538	134684	21827.3	74786.2	22516.7	119354	55238.2	378519	20704.9	578917	446535	1790.38	18006.3	1336.15	10251.7	24460.9	54945.4	61796.5	23366.7	21016.5	36710.7	46486.1	40679.5	147282	22497.4	1763.3	6344.16	2184.5	5378.83	2643.11	76982.2	88975.5	4.1779e+06	172053
医药制品	27050	2663.99	30759.2	3.53268e+06	312753	1.41876e+06	38740.1	23389.3	5126.64	2811.4	255.122	571.218	209.308	48676.7	627.349	4842.71	309115	56282.3	38344.5	135.586	5868.04	75088.8	417369	46007.1	56515.4	866.863	428.856	12.8064	439.843	426.862	4987.08	4265.69	80439.9	1348.95	320.415	2115.19	575608	8262	1999.48	7828.29	312.17	86925.6	95071.5	470863	128275	6184.57	159671	240468	5.95151e+07
化学纤维制品	28051	0	0	0	0	0.144675	0	0	0	0	0	0	0	0.114914	0	0.239417	0.217691	0.185784	0.155928	0.118872	0.231877	0.166293	0.17492	0.154338	0.341344	683527	2.15206e+07	1.63998e+06	1.40405e+06	4.15143e+06	4.34912e+06	5.93827e+06	28430.3	101451	28413.9	147162	99633.1	79303.1	1.45592e+06	0	0	0	0	0	0	132834	992283	23833.3	863168
橡胶制品	29052	10817.1	1325.56	20480.5	6075.94	1407.43	448810	46777	681801	114141	89332.6	346544	120406	6811.17	1189.31	2066.56	27871.5	904.057	18261.9	5437.66	8676.25	17234.3	32215.6	14500.5	12204.7	3832.28	275416	3017.98	636.685	99980.4	79490.1	471107	415423	3.92904e+06	318606	236109	43381	210974	1.10447e+06	65730	12772.2	19486.2	9072.4	1158.76	103214	723952	54308.5	19089	201250
塑料制品	29053	7.99737e+06	198.682	9388.65	719.964	132670	116049	48996.9	16125.7	67269	337464	363550	1.09904e+06	192255	817644	22698.1	1.09461e+06	713232	1.06347e+06	443308	1.44995e+06	570110	2.01368e+06	651032	4.88843e+06	315248	686251	42511	47167.4	120183	805793	698421	812022	4.69295e+06	926838	2.44894e+06	1.23467e+06	3.53438e+06	6.91175e+06	811006	5714.83	4.88933e+06	2.90438e+06	439332	438786	1.13822e+06	4.45215e+06	2.54592e+06	1.36357e+06
水泥、石灰和石膏	30054	3381.5	146.517	1571.36	6805.55	150.643	371549	12563.9	25946.8	129107	687891	221344	5835.27	285.218	801.887	8069.34	2213.57	159.189	6619	523.057	519.881	10431.2	12878.2	3050.31	2366.33	18525.5	0	0	0	1117.42	598.694	8722.54	1987.75	1252.97	72474.1	2404.36	39013	670.342	78619	2504.84	534.892	176886	1067.65	587.097	54891.4	20719.3	18692.6	9088.05	6938.22
石膏、水泥制品及类似制品	30055	3253.63	38.2547	4404.35	3350.8	329.087	25238.3	3228.59	818.196	28083.7	279544	193259	0	243.68	0	260.711	3823.18	1322.98	2382.59	1.17968	0.0612841	53.5539	8447.96	5560.65	921.349	0	50291.5	0	29.2651	1891.44	1370.76	521.517	1384.25	1121.81	27634.7	1912.81	578.851	187.15	33414.6	6037.1	363.48	3854.5	278.952	505.976	2158.37	944.361	10384.5	65.5097	2039.27
砖瓦、石材等建筑材料	30056	5456.99	631.155	9469.67	107802	33611.8	33276.8	5035.21	3233.01	4585.08	23499.4	27150.7	0	229.113	453.31	122.075	3594.65	895.167	1121.56	142.102	0.325994	248.069	1451.12	1296.77	1036.81	147.175	0	0	0	141.152	6405.97	246.188	3709.34	46.1281	8074.69	79026.2	4137.9	171.382	63599.1	8792.58	719.76	6508.11	679.508	2237.2	11406	12849.5	3523.58	745.806	6483.37
玻璃和玻璃制品	30057	909.389	10802.8	2458.84	184.33	83.4918	5418.08	18134.8	2111.47	19867.8	46251.3	38106.3	8798.91	31066.7	75343.2	8232.45	14839.9	74432.8	141072	86354.1	151609	191856	428771	2.91403e+06	1.47826e+06	49945.1	72535.4	1941.9	6644.66	9106.74	65851.2	67204.1	13407	67069.9	218668	1.16715e+06	65045.9	33719.8	182623	14286.6	2937.55	64015.9	38814.7	45833.5	182743	103427	310037	206563	2.48283e+06
陶瓷制品	30058	1375.62	7.77921	0	203358	71840.8	4332.7	987.906	18518.5	11803.6	215.979	133.223	10.0042	41.4097	0.233264	17.8019	3803	467.364	3.35341	259.618	71.4327	225.264	442.447	125503	57768.1	1.2521	1424.34	133.467	105.684	240.539	28.3958	0	0	0	109.816	213.957	576.331	2429.7	75653.4	11236	2.81918	600.646	218.563	15.875	53.584	982.674	479360	0	544.682
耐火材料制品	30059	0	0	0	0	0	18006.5	2077.85	6148.39	7624.12	499.579	519.478	0	0	0	0	0	0	0	0	0	0	0	0	0	0	0	0	0	0	0	0	0	0	0	0	0	0	0	3523.11	2.54377e+06	46976.6	4444.13	229.397	19607.2	6568.11	0	0	0
石墨及其他非金属矿物制品	30060	66.3051	486.132	324.896	29.8941	173.924	61386.6	11469.7	32369.4	169894	137633	4704.58	429.775	2193.38	3.93369	334.113	986.231	11.7541	93.2165	56.0745	97.3043	480.839	14049.2	966.24	196.439	837.778	142803	0.0403068	21.8482	2080.86	674.654	1626.18	4953.4	310.109	207727	14222.3	26971.8	6241.56	365379	6770.66	86837.4	614116	12073.8	1497.98	178806	630201	397457	1042.96	12602
钢	31061	0	0	0	0	0	0	0	0	0	0	0	0	0	0	0	0	0	0	0	0	0	0	0	0	0	0	0	0	0	0	0	0	0	0	0	0	0	0	0	0	0	0	0	0	0	0	0	0
钢压延产品	31062	64958.8	16990.9	81142.6	22068.4	46536.5	5.334e+06	1.00857e+06	252285	240964	265109	997070	10549.6	6787.55	21558.8	16084.1	41397.2	16898.6	88165.3	788.463	4576.84	47771.4	64994.6	23037.7	8491.2	92.4207	62579.2	219.624	5347.61	4815.14	82052.9	20516	48630.2	5788.58	131968	1.70992e+06	115252	34291.4	824857	88096.3	26754.1	151832	195376	41461.4	72881.9	70960.3	61011.5	7363.99	36768.8
铁及铁合金产品	31063	0	0	848.129	0	19.9751	85381.7	389410	141228	42460	6678.7	153199	0	0	0	0	0	0	0	0	0	0	0	0	0	0	0	0	0	0	6587.03	0	90.4019	78188.2	0	269007	0	0	557043	0	0	0	0	0	0	0	94187.6	8.73952	7050.94
有色金属及其合金	32064	664.032	11.127	10773.3	0	0	6660.28	209.765	1127.2	479381	0	146188	0	11.2406	518.989	764.085	16951.1	0.486242	8.89215	238.587	25.9059	62.2926	7983.15	1365.03	52396.2	0.254411	18653.5	48.528	7.90312	0	3845.55	18.9546	9558.03	598.629	81012.2	152849	915.323	136569	9.76418e+06	5370.72	69.4715	1.78928e+06	8592.12	16771.9	301934	266488	4.66935e+06	5856.67	63396.6
有色金属压延加工品	32065	14.0427	51.6923	0	38.6981	290.227	8340.81	86.982	1249.18	55622.6	20452.2	1471.77	19.2047	0	11.5862	1148.55	8.2438	26.3858	0	65.1128	100.857	8.33973	10824.5	1340.66	64424.6	1.68937	92.6374	1548.85	0.726427	0	86104.2	132.965	51570.1	4.51233	93208.6	521542	161098	611271	7.78464e+06	2493.56	786.294	30713.9	520.535	3208.6	204788	293569	2.1314e+06	3200.8	58458
金属制品	33066	225685	161830	51807.1	102521	218022	5.74468e+06	63000.2	1.19376e+06	1.38267e+06	1.82907e+06	533989	272441	60108	142720	10329.7	139189	140093	125875	126841	222972	199243	857682	226054	1.59887e+06	182172	479209	87602.5	55136.7	150474	178845	337131	400143	531436	1.95034e+06	3.86114e+06	419966	330180	2.36195e+06	180498	37858.4	366808	179340	143184	950064	292401	1.07585e+06	213031	973093
锅炉及原动设备	34067	38124.7	478.049	734.334	16104.3	1627.08	14146.9	8142.56	34461.8	1084.07	27042.4	13741.3	475.113	50627.5	19496.7	1957.12	2871.98	1357.44	4358.86	882.365	588.631	1246.96	5106.46	1678.12	711.577	0	119679	92.7435	2100.73	9751.18	1132.51	152.364	4438.47	927.117	2537.71	6460.99	10039.5	2637.59	2301.7	12505.7	12118.2	14996.9	18082.9	5568.08	2819.91	18154	5310.43	736.029	3607.43
金属加工机械	34068	9760.29	546.481	8017.86	1078.79	606.924	29495.4	11136.1	2453.39	48576.6	52143.5	4593.11	10470.8	839.09	103.415	1847.85	1552.63	683.562	143.272	1062.48	240.748	903.875	8352.48	355.406	3631.5	3450.09	71375.4	10.4991	1900.57	4024.36	828.436	40994.1	1185.8	4821.8	12867.1	9550.36	16130.2	855.591	31224	21404.7	20022.8	16768.5	15181.9	4921.66	319.9	25242.3	82297.8	14825.7	2210.51
物料搬运设备	34069	13122.7	316.615	6299.47	1438.47	569.172	258181	94644.7	283874	128434	459006	25905.1	10240.1	1381.15	122.114	13071	6611.81	80.5496	3811.11	1417.43	500.251	3315.56	55711	5013.32	1950.48	852.228	11968.4	0.099975	83.6831	312.496	552.32	8.44482	68.4518	443.341	6404.15	1941.82	33866.8	938.258	6150.29	4170.81	13538.2	6001.38	20120.5	2481.36	2382.35	5255.99	67388.6	1066.47	11515.1
泵、阀门、压缩机及类似机械	34070	38134.3	900.431	17232.2	62135.8	4226.92	132333	142199	111489	199732	66286.5	42515.4	2547.92	30633.4	6656.17	14573.5	13519.5	16326.5	43675.2	3928.39	7534.7	17596.2	43854.9	20047	30651.3	5095.14	73264.6	4720.42	6606.49	6709.38	4193.02	5245.39	196458	13115.1	20963.4	8382.95	110718	7557.03	317850	355943	16923.5	278375	174904	34359.7	100208	149184	147153	14385.8	122464
文化、办公用机械	34071	91260	13147.8	21884.6	46082.9	12658.3	19254.1	4511.59	7767.34	1705.8	3820.43	977.156	13046.1	1002.5	1237.68	310.872	18234.4	1094.76	7120.78	727.367	8086.59	1979.52	25299.4	7624.49	12272.7	1006.32	7594	1294.22	2315.16	3031.56	5673.62	23046.7	13923.8	14835.1	26608.9	11480.4	3788.02	8126.77	16166.1	1539.96	2680.29	10188.4	2506.58	2659.98	4244.69	2412.43	9416.42	2439.78	69736.6
通用设备	34072	148075	18241.1	201981	153673	20621.2	3.12314e+06	746819	458102	1.1101e+06	936249	16092.9	106465	89661.9	89564.2	37149	154458	58110.7	177738	25699.3	49362.6	42121.4	319908	73262.6	195919	58886.8	919925	55012.7	131938	42526	152676	93929.9	140543	74108.6	864162	556840	249763	147693	709955	599989	853051	1.81589e+06	684322	31969.4	136603	569821	592394	63050.9	436205
采矿、冶金、建筑专用设备	35073	0	0	0	0	0	3.91332e+06	2.30595e+06	1.13362e+06	1.65424e+06	2.25679e+06	1.64367e+06	0	0	0	0	0	0	0	0	0	0	0	0	0	0	0	0	0	0	0	0	0	0	0	0	0	0	0	9799.46	10587.3	0	0	0	0	0	0	0	0
化工、木材、非金属加工专用设备	35074	0	0	0	0	0	19302	27486.3	6125.98	1891.74	10649.5	1213.26	0	0	0	0	0	0	0	0	0	0	0	0	0	0	0	0	0	0	0	0	0	0	492092	251003	185000	41498.9	89081.3	423333	16697.6	1.25584e+06	418208	14045.1	22612	1.00038e+06	210981	5727.49	17266
农、林、牧、渔专用机械	35075	5.0594e+06	890580	778259	895886	390594	0	0	0	0	0	0	0	0	0	0	0	0	0	0	0	0	0	0	0	0	0	0	0	0	0	0	0	0	0	0	0	0	0	0	0	0	0	0	0	0	0	0	0
其他专用设备	35076	153165	3114.76	204640	329882	23607.7	54184.3	688984	48914.9	105149	603585	71545.4	17662.5	31421.2	18399.7	4914.49	63278.3	8192.38	126483	24938.5	51228.9	31360	221446	102315	167977	88993.7	671287	94345.1	29421.3	48311.3	142557	278619	535835	31102.9	83165.1	16403.7	774026	1.05436e+06	386628	11199.8	35599.9	34565.7	136999	3057.57	16277.3	29672.5	326077	22937.8	322825
汽车整车	36077	0	0	0	0	0	96775.2	3304.8	42614.6	173228	218145	651.655	0	0	0	0	0	0	0	0	0	0	0	0	0	0	0	0	0	0	0	0	0	0	0	0	0	0	0	0	0	0	0	0	0	0	0	0	0
汽车零部件及配件	36078	463677	27793.3	136388	655517	152615	107335	21204.1	134724	420110	488677	141265	25840.2	11080.2	3255.45	799.672	75728.8	9392.4	33478.6	2368.78	31118.7	5238.59	23407	11105.7	15107.7	1523.4	68857.3	1088.8	2298.02	6502.07	7442.49	158291	13249.2	11170.5	28719.7	88104.2	13743.3	7933.45	136911	4292.5	2884.41	12418.2	6081.04	2983.76	14642.7	236364	21888.4	5595.28	37628.9
铁路运输和城市轨道交通设备	37079	0	0	0	0	0	9032.19	426.825	12143.8	10765.1	828.365	0.94572	0	0	0	0	0	0	0	0	0	0	0	0	0	0	0	0	0	0	0	0	0	0	0	0	0	0	0	601.468	0	0	0	0	0	0	0	0	0
船舶及相关装置	37080	0	0	0	621885	57293.2	0	871.253	0	0	1059.01	0.417907	0	0	0	0	0	0	0	0	0	0	0	0	0	0	0	0	0	0	0	0	0	0	0	0	0	0	0	0	0	0	0	0	0	0	0	0	0
其他交通运输设备	37081	308805	108817	96850.2	117581	256250	130717	3134.86	151.644	3510.91	62376.2	4492.96	3982.34	131.024	1881.64	2363.85	8982.62	510.706	16080.9	5800.67	609.025	41.6107	25941.9	4913.49	17469.7	99.0815	16114	647.747	15544.2	19515	1721.26	21874.1	1859.42	1204.74	69582.6	3258.16	4363.13	742.576	51990.3	24788.1	118.761	97604.7	4936.36	657.228	4013.47	2737.69	47655	2140.14	44658.3
电机	38082	22483	1009.01	2313.09	4123.77	1007.09	18515	3865.53	3407.79	47836.1	278515	5323.23	11144.6	2477.74	53.7662	1473.34	2787.16	356.96	14210.8	696.617	944.472	871.628	13383.6	4102.54	4647.02	1740.74	7856.93	2201.44	3547.27	4214.28	5404.55	15131.4	1081.47	2156.28	16893.5	34862.1	23689.1	3747.63	343018	7086.7	3869.08	24965.8	11440.8	304.123	39272.3	18144.9	21756.6	1370.8	16940.8
输配电及控制设备	38083	28627.2	993.393	9883.85	17513.5	1898.79	241060	36763.2	27535.1	437461	362565	15334.2	7614.47	6078.29	12322.2	2940.04	13863	5763.95	62838.9	1885.72	2964.37	1032.91	12992	3339.27	8498.22	6485.49	47575.5	5653.79	1153.48	837.52	18092.4	7822.86	2387.96	2103.25	17565.5	11161.3	41125	2783.61	290377	24916.6	8016.64	38298.6	12858.4	314.175	18779.9	29686.2	114571	2788.16	17216.4
电线、电缆、光缆及电工器材	38084	15300.4	780.806	37867.8	2168.73	1543.19	360851	41263.6	48990	72976.9	96811.2	47588.4	5311.22	12151.7	2739.89	2371.57	28511.1	864.532	3983.95	1936.38	2262.15	7586.88	9262.15	10553.9	8638.35	59.0562	57059	338.625	494.469	7184.97	5874.51	8420.66	36382.6	1717.36	20242.2	8857.14	39027.4	3183.8	88604	35700.2	8459.98	25091.8	15218.6	5549.64	4316.01	104627	50699	6435.1	11926.4
电池	38085	4841.07	354.415	2894.8	91.6439	283.658	235246	52510.8	4530.86	4992.75	2588.44	6444.49	7819.48	13840.1	25.5891	369.821	1132.18	57.2101	14483.8	1615.29	2343.1	587.263	4066.53	3371.56	3868.88	863.834	526.046	7859.85	4055.34	0	132.205	1962.4	2459.81	0	35277.1	114.798	8680.31	1112.55	773712	6116.45	9806.15	19199.1	573.166	61003.3	4707.85	5194.23	99860.9	792.147	52714.4
家用器具	38086	99.2101	22729.7	176.256	19.0825	2.74455	22902.6	1971.17	125.862	245.754	305.241	19113.1	200.222	2252.97	20.3902	89.9501	2218.1	166.776	2400.53	265.475	4801.12	107.307	184071	8675.12	13135.4	244.34	523.535	3.13537	358.497	82606.3	719.259	15021.8	244.148	9203.66	1807.25	45296.8	328.275	157.024	62216.9	700.215	115.559	4366.14	318.89	6.33831	940.504	934.559	1001.82	3362.51	3843.76
其他电气机械和器材	38087	2090.52	235.089	10105.3	13363.8	957.541	61899.6	11542.4	4157.25	9863.37	8585.18	3663.75	17041	8055.09	2213.03	425.917	11495.4	1344.42	14349.1	5788.02	5438.42	2358.91	33382.5	15633.6	28782.7	45201.1	17408.8	1779.22	845.121	1875.12	4541.09	64744.6	10575.6	5966.89	29712.4	46838.6	14131.7	4807.63	32124.8	9516.51	4005.48	17679.4	31320.9	2077.08	5208.25	32909.2	31018.9	11298.4	32964.5
计算机	39088	96678.6	13762.5	86.5526	48364.1	12737.4	11769.1	15083.3	4854.83	3523.81	8188.61	8630.83	4959.4	2704.5	5152.3	1054.35	4256.68	2592.41	6388.88	4295.02	1433.4	3466.03	28431.6	9402.55	13567.1	1597.75	16412.7	1071.4	2280.48	2561.04	5943.66	29498.3	9112.67	12000.9	32172.6	22233.1	18641.8	43076.6	45890.6	5279.27	2316.13	7408.61	4289.12	1300.27	3496.05	9151.64	16989.6	5255.13	111185
通信设备	39089	337.463	0	683.14	0	111.473	11601.1	1042.77	1296.67	790.015	590.495	4969.61	296.53	50.6433	172.725	91.3443	209.241	77.259	672.668	271.897	1955.61	113.176	5713.34	1149.16	4602.66	1064.87	6239.16	481.475	86.0905	586.955	5732.04	2917.58	488.702	276.228	895.764	410.993	208.535	426.807	6699.87	2777.4	264.591	2045.98	498.433	119.547	1128.21	1185.65	4529.34	144.775	6336.61
广播电视设备和雷达及配套设备	39090	0	0	0	362.682	16.3032	958.543	302.428	26.8155	120.353	0	99.592	0	0.719716	0	0	11.6729	142.607	0	0	0	0	5.13786	16.0127	2584.58	0	0	0	0	0	0	0	0	0	0	0	34.8505	0	6003.72	114.859	9.56683	4191.35	57.6062	1.6286	4.94884	55.516	83.2673	0	6808.4
视听设备	39091	0	1.21908	308.195	0	7.66786	377.287	204.981	43.7856	29.4601	80.4589	414.455	1.74513	404.948	0.0120659	36.0592	75.1224	33.3443	112.498	32.3016	47.5672	39.8847	71.2216	704.053	1552.05	1.29214	225.402	6.90312	0	0	0	1158.41	36.8229	183.65	95.5421	131.166	25.7105	127.136	12599.1	51.759	93.7956	28.2422	98.4842	0.176916	10.9883	1665.77	174.158	5.70983	942.135
电子元器件	39092	0	12.6491	2282.78	10.5921	61.9224	18344.8	371.191	3900.21	1436.24	10126.5	5775.39	489.703	1028.74	1506.95	286.287	5164.75	519.69	2972.46	403.217	1818.23	4459.86	11726.2	2500.74	7106.33	1349.47	3265.05	2456.42	1223.76	3415.88	2282.72	16545.5	19814.7	2258.19	11573.8	13752.1	243438	27321.4	1.80633e+06	2732.7	473.376	8838.09	3480.06	1248.28	3511.68	3116.67	285421	5479.04	67315
其他电子设备	39093	0	0	74214.8	0	51508.4	237697	5174.28	2547.5	3131.41	23570.5	198.702	25431.6	2244.64	8817.11	230.233	234444	16180.6	24252.4	8285.76	53929.9	41677.1	120831	16376.6	48386.1	14880.3	29826.8	69.7551	4260.17	9167.62	6704.18	2514.13	15544.4	3296.19	213.701	18464.9	3494.57	64446.7	43184.6	45473.9	10334.6	7636.89	35095.7	555.636	5270.6	3900.71	101776	53857.2	256661
仪器仪表	40094	6028.68	66.2783	2956.47	30031.3	1556.35	63132.1	1.18818e+06	107007	23202.7	8532.34	311449	4550.24	127.77	8095.12	5440.76	26517.1	211352	3759.46	2110.33	1085.83	2093.24	26763.5	18801.8	11652.1	4810.29	12831.2	924.924	1918.94	5689.05	3023.75	178953	874.102	593.755	13133.8	1099.69	45734.1	1043.87	86394.9	594158	10511.6	108888	108063	25087.2	35106.9	92633.3	121326	12026.1	39048.2
其他制造产品	41095	18420.2	4666.48	14210.4	9759.79	12742.2	291393	99699.5	41159.6	54531.8	36477.7	85347.6	75977.8	63222.5	46881.5	32730.6	9893.01	4066.71	122805	16613.8	15879.6	24767	49486	12413.7	18881.8	39896.2	78027.2	33139.5	30416	17488.1	17173.6	1.03099e+06	34128.2	19408.9	42545.4	48289.3	139938	8188.46	107602	139215	20348.1	25752.4	5258.62	6324.78	8310.61	77116.4	106888	41281.4	20742.4
废弃资源和废旧材料回收加工品	42096	0	0	0	0	0	0	0	0	0	0	0	0	0	0	0	0	0	0	0	0	0	0	0	0	0	10496.2	1365.15	1725.55	2124.31	2659.27	1139.64	22847.4	2324.24	55094.4	11103.2	1.13514e+07	2240.74	86583.5	24066.3	9525.68	126093	7474.12	0	145269	234566	170134	0	0
金属制品、机械和设备修理服务	43097	47513.9	6142.71	28693.5	16340.6	4161.46	110579	91553.7	43013.7	85487.6	21184	36533.6	12782.1	10404.8	15728.2	3693.33	17499.2	7319.59	14767.4	5042.67	24521.4	26810.7	20804.5	16877.3	31967.2	13748.2	7135.22	8709.47	3545.34	11146.6	17346.2	27654.5	19468.8	31381.3	14497.8	49083.4	34005.7	30784.1	91240.9	80389.3	56131.6	90602.9	55669.9	90413.8	31291.7	72744.6	48612.5	55565.4	90250.2
电力、热力生产和供应	44098	7.92335e+06	132499	514002	682874	598085	8.01103e+06	2.80888e+06	4.6344e+06	4.81923e+06	5.01528e+06	443435	1.10019e+06	732689	613346	317251	895609	282182	1.34833e+06	235097	285057	508003	1.63067e+06	475856	1.15594e+06	270132	5.05712e+06	206307	308053	607482	377559	2.08825e+06	177922	664033	3.23903e+06	1.18889e+06	5.13162e+06	514658	1.24271e+06	4.25841e+06	1.25262e+06	2.81729e+07	3.26995e+06	622167	785763	3.60035e+06	4.00934e+06	345866	4.22703e+06
燃气生产和供应	45099	85596.8	8066.9	27252.9	12887.2	22436.8	28583.3	28572.7	4433.29	1089.57	24086.2	60565.1	40667.1	2851.34	7393.12	12578.6	5520.78	2200.09	47979.2	66530.2	1208.96	48470.4	212023	32490.7	44710.3	16585.8	37263.1	13204.8	16137.4	13622.7	12040.1	28913.1	30541.1	44471.2	9760.41	15482.8	351463	13567.9	64980.8	405409	126439	1.13198e+06	146753	2666.46	10925.7	9482.53	1.03747e+06	8522.81	3338.7
水的生产和供应	46100	1059.05	17394.3	313.775	3448.58	10603.9	50903.3	80342	20019.5	16242.1	54521.1	12620.6	46431.2	36231.6	22071.6	12445	233432	147405	164690	32354.1	52723.1	106023	215904	97752.2	301908	10825.1	48233.4	16550.7	9789.04	16767.1	17233.3	60153.9	22640.9	64899.9	59870.1	44983.2	126016	68736.4	105974	44075.4	62189.1	147844	64187.8	11048.8	58828.4	21550.1	79499.5	12263.2	220091
房屋建筑	47101	0	0	0	0	0	0	0	0	0	0	0	0	0	0	0	0	0	0	0	0	0	0	0	0	0	0	0	0	0	0	0	0	0	0	0	0	0	0	0	0	0	0	0	0	0	0	0	0
土木工程建筑	48102	0	0	0	0	0	0	0	0	0	0	0	0	0	0	0	0	0	0	0	0	0	0	0	0	0	0	0	0	0	0	0	0	0	0	0	0	0	0	0	0	0	0	0	0	0	0	0	0
建筑安装	49103	0	0	0	0	0	0	0	0	0	0	0	0	0	0	0	0	0	0	0	0	0	0	0	0	0	0	0	0	0	0	0	0	0	0	0	0	0	0	0	0	0	0	0	0	0	0	0	0
建筑装饰、装修和其他建筑服务	50104	319791	13569.5	310813	84360.9	21762	120344	33723.7	11667.7	15034.3	21739.8	4808.8	9731.59	6287.72	9250.61	3765.23	24932.3	7655.27	29905.8	3818.28	10351.1	8933.98	47581.7	34519.6	21551.6	21672.6	53955.8	1930.91	7365.71	7106.12	28889.3	52123.8	14849	27178.5	41574.4	71939.7	36196.5	26538.7	30960.5	18085.4	9429.29	95069.5	15034.4	10412.6	12384.1	53154.8	98937.3	7636.74	57361.6
批发和零售	51105	7.76115e+06	452758	1.11439e+07	2.80729e+06	1.50125e+06	5.04318e+06	687581	1.12622e+06	1.29734e+06	1.73139e+06	631714	6.04439e+06	4.79861e+06	5.25301e+06	594958	1.16311e+07	4.29236e+06	5.49616e+06	1.87915e+06	3.22653e+06	2.06157e+06	8.85149e+06	5.60041e+06	5.24722e+06	4.18976e+06	8.47555e+06	1.24859e+06	865975	1.89635e+06	2.39887e+06	1.3593e+07	7.12932e+06	6.83995e+06	1.1937e+07	8.74732e+06	9.8491e+06	5.20151e+06	7.59821e+06	6.13284e+06	1.42356e+06	7.72916e+06	2.05745e+06	873927	2.6188e+06	5.55751e+06	8.08787e+06	2.20564e+06	1.54554e+07
铁路运输业	53107	2.58179e+06	196044	694099	535280	330805	742813	70851	143701	123399	270568	60828.6	339849	256948	147672	26694.1	227253	82441.2	244869	128307	143755	80693.3	377455	250230	221213	65573	390331	25964	35093.8	72983.8	122122	543023	132392	167641	377432	252767	259422	216233	429425	207439	454817	649268	375833	111603	279772	363611	555422	113580	2.37166e+06
道路运输业	54109	6.1461e+06	801836	4.18031e+06	1.56597e+06	834575	2.56469e+06	427993	711972	630182	1.25362e+06	266506	3.28744e+06	2.09217e+06	2.23353e+06	382208	4.15868e+06	2.2501e+06	2.55929e+06	631242	1.33449e+06	711789	3.21928e+06	1.54118e+06	2.16368e+06	1.17373e+06	5.38649e+06	554402	479296	706227	1.144e+06	5.6269e+06	2.25254e+06	1.76651e+06	3.34322e+06	2.12205e+06	3.26624e+06	1.21532e+06	2.47655e+06	1.07807e+06	1.01978e+06	4.27207e+06	1.5528e+06	735518	1.49484e+06	2.8022e+06	4.77542e+06	805811	5.56987e+06
水上运输业	55111	1.48908e+06	160516	222195	158437	92827.7	498616	56004.7	108426	78673	189475	24794	140457	102376	143913	21155.8	113386	236836	190836	63216.1	85922.9	57143.9	255987	114142	203773	38325.4	449598	17419.3	30431.2	64019.1	110566	466177	113039	175027	253488	157660	392255	143836	276394	261105	232055	686273	412863	88216.6	214478	491560	661503	87649.9	459142
航空运输业	56113	623199	132609	273215	419092	149168	94464.7	57598.3	30658.3	49145.1	113595	27877.9	79802.2	82685.9	32747	8333.61	67355.5	64472.3	90761.2	33966.8	69256.4	26804.6	167184	67905.3	127494	60722.7	557354	27843.9	22347.1	88136.2	151778	929623	122409	239523	189166	166125	141853	99520.2	255767	43523.9	26305.2	162091	77173.8	27803	95076.3	93251	251450	69481.2	1.32048e+06
管道运输	57115	60349	5873.77	19589.4	22876.9	31207.8	20844.4	36819.4	69326.4	88253.8	109200	22124.8	2897.35	3378.53	2303.62	423.423	2879.58	3601.2	4762.35	1013.47	1998.64	989.367	5743.36	2350.85	5379.49	509.058	6655.81	2035.23	2049.6	1041.38	3550.53	12533.8	2714.49	2953.66	20281.2	9237.08	11419.2	3095.24	13865.2	5.79559e+06	5715.41	879511	74392.5	22636.6	58677.8	576549	241242	6168.95	11233.9
多式联运和运输代理	58116	201026	28848.3	70809.3	35144	34441.2	358179	60273.3	122103	87132.3	138797	35892.3	146898	84917.9	90421.3	33777.1	121055	94719.4	174159	65582.3	78019.7	73838.9	316449	136570	332103	185166	1.76287e+06	92498.9	75598.6	289185	451231	2.25866e+06	519724	578032	467348	450718	391918	185160	782714	347265	96471.7	722746	214951	95509.4	366150	1.01322e+06	687832	93270.5	650013
装卸搬运和仓储	59117	386416	53996	168618	84598.1	33501.3	188168	14400.4	39507	79831.8	137480	10012.7	124383	76490	93614.1	17704.9	62955.4	130375	82880.8	29068.6	43284.3	29977.9	178732	83467.7	144591	43310.4	143824	8588.97	15184.8	25521	34700.1	151906	91228.6	154905	182426	98922.3	168254	53156	207681	297583	52400.5	329743	190066	41791.1	122058	264510	297691	69303.2	181146
邮政	60118	794978	46407	997287	215631	154012	388687	42857.8	29895.3	44540.1	68112.6	16425.1	231298	182123	131894	20704.4	1.24619e+06	27028.8	183598	57300.3	327266	48123	355322	172440	304112	40324.7	223859	116846	48459.1	22031.8	52021.3	385231	172580	205926	428167	270224	220796	76495.2	399224	88653.1	217577	301192	141988	81971.6	110457	193737	386183	172057	1.6231e+06
住宿	61119	358557	45131.5	216516	250760	102674	168561	260074	106318	128221	152835	87575.8	53941.8	63279.3	19657.8	16509.9	179266	125691	291210	147494	120898	138049	137898	188770	618070	134652	299912	57198	49968.8	71593	52483.6	263776	139235	187050	118630	106312	253573	157739	400210	313291	109005	244803	149919	96669.2	166806	122844	142884	252845	830883
餐饮	62120	187006	186596	125750	185464	742401	580496	76774.9	247932	252112	316617	35202.8	215115	274145	84538.3	19162.1	202724	312803	560708	93405.5	121716	69838.1	1.10426e+06	370170	527321	347934	365622	31964.6	46196	52339.7	142556	520735	187023	147562	441946	422185	465544	444868	421592	166758	54390.1	403484	151246	59738	244252	165124	885917	273311	2.97617e+06
电信和其他信息传输服务	63121	396747	103528	55227.8	266594	753583	124999	80361.8	160465	66344.2	84932.8	15187.8	45154.5	60603.6	30163.7	11548.7	70540.5	57958.7	173772	25832.8	42482.2	33433.1	187658	112053	109895	66766.4	168815	16656.5	17024.5	28880.8	57570.3	279595	52564.5	96558.5	177207	114366	167311	138459	174826	49524	15605	248398	44145.7	21001.2	87302.2	61025.9	257014	75662.1	587626
软件和信息技术服务	65124	3990.26	610.718	1958.87	7252.4	1107.62	102936	45000.7	128189	39360.2	158703	18255.2	41951.2	76073.7	79029.1	5237.49	140615	75355.9	156574	47053.1	80723.4	48095.8	373274	106261	406568	29612.3	169223	24296.1	36051.4	100454	88994.6	441928	95280.2	297736	92540.3	108545	74335	127750	485964	28682.4	39240.9	144309	41841.3	98605.4	365830	89105.5	375177	242581	650105
货币金融和其他金融服务	66126	6.46621e+06	548677	1.78168e+06	1.78964e+06	309985	9.73381e+06	2.89165e+06	958392	2.10251e+06	2.17947e+06	294345	537628	367686	326430	327207	458243	325580	878095	115998	88735.7	298813	336211	1.3166e+06	809042	209122	2.57455e+06	290695	235798	376916	418699	994404	570916	208419	1.34616e+06	506535	3.46765e+06	911981	923304	2.28963e+06	932039	4.44041e+06	1.29396e+06	269276	416619	2.70139e+06	2.64663e+06	45238.2	4.29789e+06
资本市场服务	67127	374081	121454	161174	67735.8	17517.1	62430.2	54198	21211.5	25787.8	109633	1384.44	21209.4	5087.96	10625.5	2372.69	29196	15931.3	16200.8	5153.33	13635.5	9646.27	61998.8	21779.5	15909.9	16996.8	56155.3	5453.83	4043.29	9366.02	10409.2	40570.9	25839.4	24904.8	46747.8	34978.4	64234.9	50729.3	26806.4	82319.5	9324.79	74356.7	13271	8734.63	11622.3	21848.4	23303.5	10711.4	50316.6
保险	68128	647126	274262	675455	895402	380463	43414.3	168151	31744	31384.8	84371.4	17526.4	44037	105319	35542.2	6439.45	84097.4	47441.2	154252	44021.6	43813.9	33554.9	216429	56593.1	109488	11650.3	142087	9914.74	31558.2	21236	43433.2	167796	100457	59485.3	229059	148935	115795	43728.8	123872	110812	15245.2	142572	38556.5	16754	36162.7	119780	157255	20834.8	199833
房地产	70129	8881.4	373.672	12.5629	19.6112	5169.9	121223	32286.2	175.027	749.023	19018.2	16817.5	14682.9	8101.18	980.545	124.352	28637.3	4514.28	45348	6336.64	4207.79	1028.32	227855	10279.5	40587	2621.71	26707.7	3428.77	5788.23	6641.11	33003.9	103411	12250.3	25309.3	59332.5	117007	22474.4	56973.1	91298.7	5003.53	609.254	17903	6176.09	2502	37478	23929.9	26704.8	8024.48	68275.3
租赁	71130	19951.2	3053.6	9794.31	36262	5538.08	228437	277878	40094.7	39055.8	179401	40431.7	34486	44867	30538	10205.4	40322.4	16721.4	139018	65285.4	46397.9	19765.8	155133	104870	140278	28297.8	29055.9	4888.49	18282.9	32583.1	45498.4	287985	75735.2	99495	91518.2	51706.8	84541.7	128127	137833	101289	14487.5	70861.3	36512.4	25111.4	23021.4	22424	50146.9	98065.8	121115
商务服务	72131	1.32064e+06	31881.9	278984	888488	93745.6	6.49891e+06	1.52279e+06	1.04428e+06	1.20587e+06	1.44859e+06	286787	722141	346710	557374	114637	964064	367948	3.30098e+06	827929	1.32282e+06	539691	6.43823e+06	3.10132e+06	9.40493e+06	1.00545e+06	1.24684e+06	116352	166138	230850	691675	6.02063e+06	1.10757e+06	1.38252e+06	1.54501e+06	1.02801e+06	2.0386e+06	732990	4.27952e+06	2.37112e+06	461839	1.64333e+06	1.09247e+06	336405	943606	1.46556e+06	2.28661e+06	2.06967e+06	1.50872e+07
研究和试验发展	73132	0	0	0	0	0	0	0	0	0	0	0	0	0	0	0	0	0	0	0	0	0	0	0	0	0	0	0	0	0	0	0	0	0	0	0	0	0	0	0	0	0	0	0	0	0	0	0	0
专业技术服务	74133	2.1049e+06	272763	1.03183e+06	437209	122109	2.03704e+06	550247	114906	907069	745605	10359.3	3596.39	28591.4	66138	1376.62	65132.1	27405.3	66914.9	13495.1	2483.84	53954	89500.1	8748.84	78717.4	950.7	52516.1	3537.37	7492.95	9129.23	25588.4	160764	72946.4	56344.5	405685	310157	736470	60442.1	153547	43109.9	5016.99	78154.8	6757.29	31523.8	14547.3	22672.8	111697	6346.62	153262
科技推广和应用服务	75134	1.7865e+06	387949	593697	711866	394199	23427.1	16369.6	7654.35	275804	298707	191980	15184.9	82420	9281.22	131.566	18234	7799.43	112321	8182.85	154909	148863	211893	99481.9	432531	119215	179690	9463.25	4647.82	3797.75	42710.9	668367	95138.8	44874.2	168698	21671.9	273939	17966.4	22795.7	80688.1	397.365	560053	109814	145971	652026	402829	3.12338e+06	636472	1.23014e+06
水利管理	76135	1.59633e+06	14138.8	3279.63	85961.1	218433	4408.9	47831.4	16309.7	30166.7	149120	0	0	0	0	0	0	0	0	0	0	0	0	0	116547	0	0	0	0	0	0	0	0	0	0	0	575262	0	0	0	0	0	0	0	0	0	0	0	0
生态保护和环境治理	77136	15906.4	1814.8	1354.06	1677.17	18722.5	71886.3	8959.03	27329.6	81856	70351	0	9174.68	4238.33	3092.82	14493.1	12767.8	16153	20205.1	2997.83	7095.26	16246.5	32729.8	68654.8	15197.3	59098.7	488415	64084.2	4449.77	12854.9	13007.7	39054.7	12893.4	12810.9	22605	33383.9	67379.9	29236.5	8319.53	86422.6	66484.5	101152	80061.1	18803.4	43680	45055.1	58132	6261.01	79541
公共设施及土地管理	78137	0	0	0	0	0	16988.8	846.479	6501.11	6608.56	15210.8	522.341	19012	10303.4	7899.7	1020.99	12947.7	8913.53	12763.4	3232.75	4261.39	2938.18	25179.6	12600.2	23163.7	815.208	31059.5	2478.34	3582.44	2658.74	10258	35684.8	14881.1	8994.27	31601.3	24417.6	11772.8	13429.4	27736.8	2186.4	3604.64	15454.9	7006.11	3885.1	14514.4	7535.49	33809.3	7510.35	164383
居民服务	80138	0	0	0	0	0	9736.3	1143.42	3662.3	4108.49	4132.09	519.39	4097.31	1945.64	1142	283.51	3812.87	5007.95	8270.78	366.946	1642.53	1077.83	6961.7	4515.77	3685.84	7435.7	8054.95	548.453	694.244	851.927	1396.93	10537	12242.9	12240.8	16021.5	14740	16743.2	26553.4	34231.1	13053.3	9887.67	15811.3	2082.48	3744.74	2796.93	2359.5	8434.1	958.155	20061.2
其他服务	81139	345346	84328.9	203280	143008	503130	1.77034e+06	241990	76625.6	73409.8	317552	32270.6	155907	54695.2	48506.3	18775.9	90838.7	83214.9	106382	107345	372983	112895	860593	277747	194494	103774	355986	24089	19444.1	36052.5	222815	351525	175448	141848	390809	406479	735185	225528	394986	305262	258756	488784	133889	77877.1	156801	375859	335806	431593	1.34891e+06
教育	83140	37834.6	12800.7	17857.5	43484	32115.9	74029.4	12078.2	9720.18	5864.58	14154	2219.79	22403.5	8329.01	3016.79	825.277	11381	4803.83	12064.5	6407.58	3538.08	4768.37	25665.2	13866.6	24303.5	11743.7	28860.9	1144.74	2409.85	2082.06	6645.96	36033.7	7956.86	11244.6	21593.8	33292.6	8656.79	13314.3	21270.6	15241.3	5646.24	18830.4	6066.91	2855.94	9727.81	11053.4	33313.1	7965.61	98265
卫生	84141	4289.68	2240.22	73290.3	2619.92	34282.5	136120	16560.9	51463.3	13984.9	56588	0	1028.89	2274.07	4742.71	17812.3	35059.5	8638.76	4430.24	688.306	2637.9	1364.65	4665.06	2176.2	9802.65	5278.69	20663.5	1082.7	607.231	2032.38	13391.5	5262.58	36174.5	36006	38650.8	7247.27	64324.1	2293.02	17064	436750	26227.6	29286.8	12765.4	629.953	5655.16	13772.7	14899.8	5536.02	60811.1
社会工作	85142	0	0	0	0	0	0	0	0	0	0	0	0	0	0	0	0	0	0	0	0	0	0	0	0	0	0	0	0	0	0	0	0	0	0	0	0	0	0	0	0	0	0	0	0	0	0	0	0
新闻和出版	86143	2346.69	2735.38	236.435	1564.64	3710.19	23634.4	5692.73	13275.8	5022.64	8771.11	2491.82	5461.62	3608.66	2977.22	344.321	8312.19	6968.29	14570.8	886.852	4882.62	3236.26	20113.2	6107.87	10011.5	2973.46	19136.4	926.348	3645.13	2759.02	2841.37	8532.55	6887.55	18980	24491.2	18443.1	5101.66	9980.51	13549.2	2284.36	1101.96	8423.89	3767.33	3204.76	5590.26	4049.46	11117.4	6288.9	144371
广播、电视、电影和影视录音制作	87144	1123.15	1396.56	527.024	177.499	11496.7	93837.8	68862.5	26886.8	17812.5	31903.8	0	26301.5	9004.11	10665.3	10581.2	21093.2	20738.7	73938.1	15477.7	59317.5	30686.4	104901	12865	61748.2	5059.85	107370	27953.3	19697.4	34615	68962.2	232908	40999.3	36172.1	93194.1	61704.1	32273.5	93811.6	67606.2	91011.3	19941.6	65812.8	66243.2	22697.7	50128.3	55157.2	128297	4683.62	228393
文化艺术	88145	15147.3	9011.78	5263.93	19475.7	9510.37	25449.9	40589.1	7316.39	5878.95	9350.81	0	3466.28	2066.71	3825.03	907.402	3832.8	2580.63	3755.79	628.336	1950.13	1151.06	4102.74	5205.75	4024.63	11562.4	8433.62	1514.51	1790.43	2811.93	3926.05	9589.86	2858.94	2868.25	7939.74	4983.32	9985.62	5456.87	4724.51	11489	3276.56	11093.3	3985.82	1037.32	3080.01	8721.58	5131.68	2902.49	8952.66
体育	89146	0	0	0	0	0	0	0	0	0	0	0	0	0	0	0	0	0	0	0	0	0	0	0	0	0	0	0	0	0	0	0	0	0	0	0	0	0	0	0	0	0	0	0	0	0	0	0	0
娱乐	90147	1265.11	3074.12	815.524	1167.06	1002.41	98919.2	39340.7	50864.8	21228.9	15430	8574.42	15022.6	13340.1	15750.8	7133.26	42080.5	16877.7	27174.9	5046.68	24108	18435	75541.7	48650	56881.9	48900.7	33743.1	13139.3	15814.1	24889.4	11144.4	38768.1	16166.9	19771.4	34331.8	26527.4	12790	14589.8	30133.4	34234.3	12843	16790.3	18003.7	14220.8	15768.5	17808.2	36730.6	18159.3	178587
社会保障	94148	1144.92	7898.62	5497.55	1710.39	1821.2	36774.3	26719.7	6956.25	11520.5	16565	4261.55	7014.29	4197.07	6383.44	1225.26	6026.47	5091.71	8239.13	1552.15	2914.83	2286.4	8990.89	12471.9	11015.4	4368.9	23680	2972.04	2973	5564.7	4726.74	29008.9	12113.6	7602.26	19865.9	13055.5	22243.3	11035.3	6466.94	15403.2	5821.71	19801.5	6647.65	2297.08	5944.12	14782.3	10174.5	5383.81	23396.5
公共管理和社会组织	91149	115048	90686.2	120344	50576.4	16179.4	25942.4	1897.56	11462.5	11010.5	20017	794.006	15576.1	25265.4	6495.36	1196.67	21828.2	16631.2	14115.6	3365.54	2724.01	3544.74	54600.9	16085.7	28061.6	8818.58	94370.1	2782.38	4569.92	5594.93	8158.07	39055.9	23063.8	16346.9	20630.4	19277	22380.3	21975.4	45806.2	8189.67	8106.02	25986.7	16288.5	7519.63	12074.7	12971.4	83660.1	11412.8	147024
中间投入合计	TII	2.06333e+08	1.72656e+07	1.49564e+08	4.56281e+07	2.79264e+07	1.07087e+08	3.88891e+07	3.1378e+07	3.14925e+07	3.88243e+07	1.12012e+07	1.1719e+08	7.58871e+07	8.26531e+07	1.23216e+07	1.45724e+08	5.4346e+07	9.42743e+07	2.35443e+07	3.78932e+07	2.69894e+07	1.21029e+08	6.31266e+07	7.98553e+07	3.37428e+07	2.06408e+08	1.9832e+07	1.7663e+07	2.79584e+07	4.09036e+07	1.84969e+08	6.19816e+07	5.83051e+07	1.23848e+08	7.79143e+07	1.39981e+08	5.25856e+07	1.09817e+08	2.46875e+08	3.44932e+07	1.90713e+08	5.09936e+07	2.27813e+07	5.21874e+07	1.22209e+08	1.62645e+08	2.96598e+07	1.93364e+08
		3.97538e+08	3.32307e+07	1.32411e+08	6.60675e+07	2.34622e+07	4.74912e+07	1.41753e+07	9.09728e+06	7.44111e+06	1.4176e+07	7.11681e+06	9.38035e+06	6.86589e+06	5.20185e+06	1.20459e+06	1.4121e+07	5.99035e+06	1.07952e+07	3.5992e+06	4.18681e+06	2.24999e+06	1.8096e+07	6.80544e+06	1.18642e+07	3.40716e+06	2.5211e+07	1.80862e+06	1.82961e+06	2.55457e+06	5.5718e+06	2.81519e+07	8.70032e+06	9.94356e+06	1.40973e+07	1.32904e+07	1.0908e+07	1.26551e+07	1.88186e+07	5.53132e+06	5.41709e+06	1.11132e+07	7.42106e+06	1.85541e+06	4.10294e+06	6.64468e+06	1.24607e+07	3.54165e+06	2.90814e+07
		-3.39837e+07	-764664	233574	409229	-572.205	3.01062e+07	3.21094e+07	1.32123e+07	7.21584e+06	6.11303e+06	1.24145e+06	2.21175e+06	1.17205e+06	2.26734e+06	465770	3.41661e+06	263207	1.9535e+06	1.0985e+06	3.27993e+06	1.0404e+06	4.00462e+06	9.71303e+06	3.15476e+06	4.8721e+07	5.40029e+06	393449	420333	-505706	-1.42374e+06	-2.74707e+06	1.73535e+06	-223306	4.82878e+06	2.01733e+06	6.83295e+06	2.0425e+06	-666961	5.44822e+07	4.78323e+06	1.7132e+07	2.51128e+06	681075	2.26665e+06	1.73327e+07	7.86444e+06	1.85872e+06	1.46936e+07
		1.32283e+07	1.15012e+06	5.09133e+06	2.47918e+06	905001	8.76676e+06	2.43008e+07	2.55835e+06	2.50561e+06	4.59421e+06	529226	4.23963e+06	1.41754e+06	2.10625e+06	441246	3.4442e+06	1.64501e+06	3.38897e+06	394894	783095	1.03031e+06	2.57646e+06	1.64175e+06	2.85932e+06	820430	4.18139e+06	655926	492810	1.10731e+06	2.01149e+06	2.99736e+06	905385	905122	4.27879e+06	1.59664e+06	7.25346e+06	2.18867e+06	2.97725e+06	4.98828e+06	2.48029e+06	9.20412e+06	4.58854e+06	821777	1.18064e+06	5.38971e+06	6.34818e+06	588578	5.41484e+06
		3.5029e+06	86797.2	6.64048e+06	1.59802e+06	1.23835e+06	2.60634e+07	6.81318e+06	3.91038e+06	7.22284e+06	7.7553e+06	-1.52573e+06	7.98012e+06	4.52731e+06	7.89509e+06	2.35362e+06	8.58891e+06	4.42986e+06	7.10464e+06	1.35226e+06	2.06661e+06	3.25194e+06	7.87655e+06	1.42512e+07	8.43497e+06	4.96304e+06	1.03979e+07	945328	1.50645e+06	1.15707e+06	2.90158e+06	1.29685e+07	4.3857e+06	5.07735e+06	8.99034e+06	5.64258e+06	1.40938e+07	4.38463e+06	9.95331e+06	1.21067e+07	5.39098e+06	1.70492e+07	1.69204e+06	2.14284e+06	5.00788e+06	1.07677e+07	1.77521e+07	4.64357e+06	2.63802e+07
		3.80285e+08	3.37029e+07	1.44376e+08	7.0554e+07	2.5605e+07	1.12428e+08	7.73987e+07	2.87783e+07	2.43854e+07	3.26386e+07	7.36175e+06	2.38118e+07	1.39828e+07	1.74705e+07	4.46523e+06	2.95707e+07	1.23284e+07	2.32423e+07	6.44485e+06	1.03164e+07	7.57264e+06	3.25536e+07	3.24115e+07	2.63133e+07	5.79116e+07	4.51906e+07	3.80332e+06	4.24921e+06	4.31324e+06	9.06114e+06	4.13707e+07	1.57268e+07	1.57027e+07	3.21953e+07	2.25469e+07	3.90882e+07	2.12709e+07	3.10822e+07	7.71085e+07	1.80716e+07	5.44986e+07	1.62129e+07	5.5011e+06	1.25581e+07	4.01348e+07	4.44254e+07	1.06325e+07	7.55701e+07
		5.86618e+08	5.09685e+07	2.9394e+08	1.16182e+08	5.35313e+07	2.19515e+08	1.16288e+08	6.01563e+07	5.58779e+07	7.14629e+07	1.8563e+07	1.41002e+08	8.98699e+07	1.00124e+08	1.67868e+07	1.75294e+08	6.66744e+07	1.17517e+08	2.99892e+07	4.82097e+07	3.4562e+07	1.53582e+08	9.5538e+07	1.01273e+08	9.16544e+07	2.51599e+08	2.36353e+07	2.19122e+07	3.22716e+07	4.99647e+07	2.2634e+08	7.77084e+07	7.40078e+07	1.56044e+08	1.00461e+08	1.7907e+08	7.38564e+07	1.409e+08	3.23983e+08	5.25648e+07	2.45211e+08	6.72065e+07	2.82824e+07	6.47455e+07	1.62344e+08	2.0707e+08	4.02924e+07	2.68934e+08
[truncated: 104 more columns]

## Sheet: 单位矩阵
产出 投入		代码	农产品	林产品	畜牧产品	渔产品	农、林、牧、渔服务产品	煤炭采选产品	石油和天然气开采产品	黑色金属矿采选产品	有色金属矿采选产品	非金属矿采选产品	开采辅助服务和其他采矿产品	谷物磨制品	饲料加工品	植物油加工品	糖及糖制品	屠宰及肉类加工品	水产加工品	蔬菜、水果、坚果和其他农副食品加工品	方便食品	乳制品	调味品、发酵制品	其他食品	酒精和酒	饮料和精制茶	烟草制品	棉、化纤纺织及印染精加工品	毛纺织及染整精加工品	麻、丝绢纺织及加工品	针织或钩针编织及其制品	纺织制成品	纺织服装服饰	皮革、毛皮、羽毛及其制品	鞋	木材加工品和木、竹、藤、棕、草制品	家具	造纸和纸制品	印刷品和记录媒介复制品	文教、工美、体育和娱乐用品	精炼石油和核燃料加工品	煤炭加工品	基础化学原料	肥料	农药	涂料、油墨、颜料及类似产品	合成材料	专用化学产品和炸药、火工、焰火产品	日用化学产品
部门名称		-	1	2	3	4	5	6	7	8	9	10	11	12	13	14	15	16	17	18	19	20	21	22	23	24	25	26	27	28	29	30	31	32	33	34	35	36	37	38	39	40	41	42	43	44	45	46	47
中间投入	农产品	1	1	0	0	0	0	0	0	0	0	0	0	0	0	0	0	0	0	0	0	0	0	0	0	0	0	0	0	0	0	0	0	0	0	0	0	0	0	0	0	0	0	0	0	0	0	0	0
	林产品	2	0	1	0	0	0	0	0	0	0	0	0	0	0	0	0	0	0	0	0	0	0	0	0	0	0	0	0	0	0	0	0	0	0	0	0	0	0	0	0	0	0	0	0	0	0	0	0
	畜牧产品	3	0	0	1	0	0	0	0	0	0	0	0	0	0	0	0	0	0	0	0	0	0	0	0	0	0	0	0	0	0	0	0	0	0	0	0	0	0	0	0	0	0	0	0	0	0	0	0
	渔产品	4	0	0	0	1	0	0	0	0	0	0	0	0	0	0	0	0	0	0	0	0	0	0	0	0	0	0	0	0	0	0	0	0	0	0	0	0	0	0	0	0	0	0	0	0	0	0	0
	农、林、牧、渔服务产品	5	0	0	0	0	1	0	0	0	0	0	0	0	0	0	0	0	0	0	0	0	0	0	0	0	0	0	0	0	0	0	0	0	0	0	0	0	0	0	0	0	0	0	0	0	0	0	0
	煤炭采选产品	6	0	0	0	0	0	1	0	0	0	0	0	0	0	0	0	0	0	0	0	0	0	0	0	0	0	0	0	0	0	0	0	0	0	0	0	0	0	0	0	0	0	0	0	0	0	0	0
	石油和天然气开采产品	7	0	0	0	0	0	0	1	0	0	0	0	0	0	0	0	0	0	0	0	0	0	0	0	0	0	0	0	0	0	0	0	0	0	0	0	0	0	0	0	0	0	0	0	0	0	0	0
	黑色金属矿采选产品	8	0	0	0	0	0	0	0	1	0	0	0	0	0	0	0	0	0	0	0	0	0	0	0	0	0	0	0	0	0	0	0	0	0	0	0	0	0	0	0	0	0	0	0	0	0	0	0
	有色金属矿采选产品	9	0	0	0	0	0	0	0	0	1	0	0	0	0	0	0	0	0	0	0	0	0	0	0	0	0	0	0	0	0	0	0	0	0	0	0	0	0	0	0	0	0	0	0	0	0	0	0
	非金属矿采选产品	10	0	0	0	0	0	0	0	0	0	1	0	0	0	0	0	0	0	0	0	0	0	0	0	0	0	0	0	0	0	0	0	0	0	0	0	0	0	0	0	0	0	0	0	0	0	0	0
	开采辅助服务和其他采矿产品	11	0	0	0	0	0	0	0	0	0	0	1	0	0	0	0	0	0	0	0	0	0	0	0	0	0	0	0	0	0	0	0	0	0	0	0	0	0	0	0	0	0	0	0	0	0	0	0
	谷物磨制品	12	0	0	0	0	0	0	0	0	0	0	0	1	0	0	0	0	0	0	0	0	0	0	0	0	0	0	0	0	0	0	0	0	0	0	0	0	0	0	0	0	0	0	0	0	0	0	0
	饲料加工品	13	0	0	0	0	0	0	0	0	0	0	0	0	1	0	0	0	0	0	0	0	0	0	0	0	0	0	0	0	0	0	0	0	0	0	0	0	0	0	0	0	0	0	0	0	0	0	0
	植物油加工品	14	0	0	0	0	0	0	0	0	0	0	0	0	0	1	0	0	0	0	0	0	0	0	0	0	0	0	0	0	0	0	0	0	0	0	0	0	0	0	0	0	0	0	0	0	0	0	0
	糖及糖制品	15	0	0	0	0	0	0	0	0	0	0	0	0	0	0	1	0	0	0	0	0	0	0	0	0	0	0	0	0	0	0	0	0	0	0	0	0	0	0	0	0	0	0	0	0	0	0	0
	屠宰及肉类加工品	16	0	0	0	0	0	0	0	0	0	0	0	0	0	0	0	1	0	0	0	0	0	0	0	0	0	0	0	0	0	0	0	0	0	0	0	0	0	0	0	0	0	0	0	0	0	0	0
	水产加工品	17	0	0	0	0	0	0	0	0	0	0	0	0	0	0	0	0	1	0	0	0	0	0	0	0	0	0	0	0	0	0	0	0	0	0	0	0	0	0	0	0	0	0	0	0	0	0	0
	蔬菜、水果、坚果和其他农副食品加工品	18	0	0	0	0	0	0	0	0	0	0	0	0	0	0	0	0	0	1	0	0	0	0	0	0	0	0	0	0	0	0	0	0	0	0	0	0	0	0	0	0	0	0	0	0	0	0	0
	方便食品	19	0	0	0	0	0	0	0	0	0	0	0	0	0	0	0	0	0	0	1	0	0	0	0	0	0	0	0	0	0	0	0	0	0	0	0	0	0	0	0	0	0	0	0	0	0	0	0
	乳制品	20	0	0	0	0	0	0	0	0	0	0	0	0	0	0	0	0	0	0	0	1	0	0	0	0	0	0	0	0	0	0	0	0	0	0	0	0	0	0	0	0	0	0	0	0	0	0	0
	调味品、发酵制品	21	0	0	0	0	0	0	0	0	0	0	0	0	0	0	0	0	0	0	0	0	1	0	0	0	0	0	0	0	0	0	0	0	0	0	0	0	0	0	0	0	0	0	0	0	0	0	0
	其他食品	22	0	0	0	0	0	0	0	0	0	0	0	0	0	0	0	0	0	0	0	0	0	1	0	0	0	0	0	0	0	0	0	0	0	0	0	0	0	0	0	0	0	0	0	0	0	0	0
	酒精和酒	23	0	0	0	0	0	0	0	0	0	0	0	0	0	0	0	0	0	0	0	0	0	0	1	0	0	0	0	0	0	0	0	0	0	0	0	0	0	0	0	0	0	0	0	0	0	0	0
	饮料和精制茶	24	0	0	0	0	0	0	0	0	0	0	0	0	0	0	0	0	0	0	0	0	0	0	0	1	0	0	0	0	0	0	0	0	0	0	0	0	0	0	0	0	0	0	0	0	0	0	0
	烟草制品	25	0	0	0	0	0	0	0	0	0	0	0	0	0	0	0	0	0	0	0	0	0	0	0	0	1	0	0	0	0	0	0	0	0	0	0	0	0	0	0	0	0	0	0	0	0	0	0
	棉、化纤纺织及印染精加工品	26	0	0	0	0	0	0	0	0	0	0	0	0	0	0	0	0	0	0	0	0	0	0	0	0	0	1	0	0	0	0	0	0	0	0	0	0	0	0	0	0	0	0	0	0	0	0	0
	毛纺织及染整精加工品	27	0	0	0	0	0	0	0	0	0	0	0	0	0	0	0	0	0	0	0	0	0	0	0	0	0	0	1	0	0	0	0	0	0	0	0	0	0	0	0	0	0	0	0	0	0	0	0
	麻、丝绢纺织及加工品	28	0	0	0	0	0	0	0	0	0	0	0	0	0	0	0	0	0	0	0	0	0	0	0	0	0	0	0	1	0	0	0	0	0	0	0	0	0	0	0	0	0	0	0	0	0	0	0
	针织或钩针编织及其制品	29	0	0	0	0	0	0	0	0	0	0	0	0	0	0	0	0	0	0	0	0	0	0	0	0	0	0	0	0	1	0	0	0	0	0	0	0	0	0	0	0	0	0	0	0	0	0	0
	纺织制成品	30	0	0	0	0	0	0	0	0	0	0	0	0	0	0	0	0	0	0	0	0	0	0	0	0	0	0	0	0	0	1	0	0	0	0	0	0	0	0	0	0	0	0	0	0	0	0	0
	纺织服装服饰	31	0	0	0	0	0	0	0	0	0	0	0	0	0	0	0	0	0	0	0	0	0	0	0	0	0	0	0	0	0	0	1	0	0	0	0	0	0	0	0	0	0	0	0	0	0	0	0
	皮革、毛皮、羽毛及其制品	32	0	0	0	0	0	0	0	0	0	0	0	0	0	0	0	0	0	0	0	0	0	0	0	0	0	0	0	0	0	0	0	1	0	0	0	0	0	0	0	0	0	0	0	0	0	0	0
	鞋	33	0	0	0	0	0	0	0	0	0	0	0	0	0	0	0	0	0	0	0	0	0	0	0	0	0	0	0	0	0	0	0	0	1	0	0	0	0	0	0	0	0	0	0	0	0	0	0
	木材加工品和木、竹、藤、棕、草制品	34	0	0	0	0	0	0	0	0	0	0	0	0	0	0	0	0	0	0	0	0	0	0	0	0	0	0	0	0	0	0	0	0	0	1	0	0	0	0	0	0	0	0	0	0	0	0	0
	家具	35	0	0	0	0	0	0	0	0	0	0	0	0	0	0	0	0	0	0	0	0	0	0	0	0	0	0	0	0	0	0	0	0	0	0	1	0	0	0	0	0	0	0	0	0	0	0	0
	造纸和纸制品	36	0	0	0	0	0	0	0	0	0	0	0	0	0	0	0	0	0	0	0	0	0	0	0	0	0	0	0	0	0	0	0	0	0	0	0	1	0	0	0	0	0	0	0	0	0	0	0
	印刷品和记录媒介复制品	37	0	0	0	0	0	0	0	0	0	0	0	0	0	0	0	0	0	0	0	0	0	0	0	0	0	0	0	0	0	0	0	0	0	0	0	0	1	0	0	0	0	0	0	0	0	0	0
	文教、工美、体育和娱乐用品	38	0	0	0	0	0	0	0	0	0	0	0	0	0	0	0	0	0	0	0	0	0	0	0	0	0	0	0	0	0	0	0	0	0	0	0	0	0	1	0	0	0	0	0	0	0	0	0
	精炼石油和核燃料加工品	39	0	0	0	0	0	0	0	0	0	0	0	0	0	0	0	0	0	0	0	0	0	0	0	0	0	0	0	0	0	0	0	0	0	0	0	0	0	0	1	0	0	0	0	0	0	0	0
	煤炭加工品	40	0	0	0	0	0	0	0	0	0	0	0	0	0	0	0	0	0	0	0	0	0	0	0	0	0	0	0	0	0	0	0	0	0	0	0	0	0	0	0	1	0	0	0	0	0	0	0
	基础化学原料	41	0	0	0	0	0	0	0	0	0	0	0	0	0	0	0	0	0	0	0	0	0	0	0	0	0	0	0	0	0	0	0	0	0	0	0	0	0	0	0	0	1	0	0	0	0	0	0
	肥料	42	0	0	0	0	0	0	0	0	0	0	0	0	0	0	0	0	0	0	0	0	0	0	0	0	0	0	0	0	0	0	0	0	0	0	0	0	0	0	0	0	0	1	0	0	0	0	0
	农药	43	0	0	0	0	0	0	0	0	0	0	0	0	0	0	0	0	0	0	0	0	0	0	0	0	0	0	0	0	0	0	0	0	0	0	0	0	0	0	0	0	0	0	1	0	0	0	0
	涂料、油墨、颜料及类似产品	44	0	0	0	0	0	0	0	0	0	0	0	0	0	0	0	0	0	0	0	0	0	0	0	0	0	0	0	0	0	0	0	0	0	0	0	0	0	0	0	0	0	0	0	1	0	0	0
	合成材料	45	0	0	0	0	0	0	0	0	0	0	0	0	0	0	0	0	0	0	0	0	0	0	0	0	0	0	0	0	0	0	0	0	0	0	0	0	0	0	0	0	0	0	0	0	1	0	0
	专用化学产品和炸药、火工、焰火产品	46	0	0	0	0	0	0	0	0	0	0	0	0	0	0	0	0	0	0	0	0	0	0	0	0	0	0	0	0	0	0	0	0	0	0	0	0	0	0	0	0	0	0	0	0	0	1	0
	日用化学产品	47	0	0	0	0	0	0	0	0	0	0	0	0	0	0	0	0	0	0	0	0	0	0	0	0	0	0	0	0	0	0	0	0	0	0	0	0	0	0	0	0	0	0	0	0	0	0	1
	医药制品	48	0	0	0	0	0	0	0	0	0	0	0	0	0	0	0	0	0	0	0	0	0	0	0	0	0	0	0	0	0	0	0	0	0	0	0	0	0	0	0	0	0	0	0	0	0	0	0
	化学纤维制品	49	0	0	0	0	0	0	0	0	0	0	0	0	0	0	0	0	0	0	0	0	0	0	0	0	0	0	0	0	0	0	0	0	0	0	0	0	0	0	0	0	0	0	0	0	0	0	0
	橡胶制品	50	0	0	0	0	0	0	0	0	0	0	0	0	0	0	0	0	0	0	0	0	0	0	0	0	0	0	0	0	0	0	0	0	0	0	0	0	0	0	0	0	0	0	0	0	0	0	0
	塑料制品	51	0	0	0	0	0	0	0	0	0	0	0	0	0	0	0	0	0	0	0	0	0	0	0	0	0	0	0	0	0	0	0	0	0	0	0	0	0	0	0	0	0	0	0	0	0	0	0
	水泥、石灰和石膏	52	0	0	0	0	0	0	0	0	0	0	0	0	0	0	0	0	0	0	0	0	0	0	0	0	0	0	0	0	0	0	0	0	0	0	0	0	0	0	0	0	0	0	0	0	0	0	0
	石膏、水泥制品及类似制品	53	0	0	0	0	0	0	0	0	0	0	0	0	0	0	0	0	0	0	0	0	0	0	0	0	0	0	0	0	0	0	0	0	0	0	0	0	0	0	0	0	0	0	0	0	0	0	0
	砖瓦、石材等建筑材料	54	0	0	0	0	0	0	0	0	0	0	0	0	0	0	0	0	0	0	0	0	0	0	0	0	0	0	0	0	0	0	0	0	0	0	0	0	0	0	0	0	0	0	0	0	0	0	0
	玻璃和玻璃制品	55	0	0	0	0	0	0	0	0	0	0	0	0	0	0	0	0	0	0	0	0	0	0	0	0	0	0	0	0	0	0	0	0	0	0	0	0	0	0	0	0	0	0	0	0	0	0	0
	陶瓷制品	56	0	0	0	0	0	0	0	0	0	0	0	0	0	0	0	0	0	0	0	0	0	0	0	0	0	0	0	0	0	0	0	0	0	0	0	0	0	0	0	0	0	0	0	0	0	0	0
	耐火材料制品	57	0	0	0	0	0	0	0	0	0	0	0	0	0	0	0	0	0	0	0	0	0	0	0	0	0	0	0	0	0	0	0	0	0	0	0	0	0	0	0	0	0	0	0	0	0	0	0
	石墨及其他非金属矿物制品	58	0	0	0	0	0	0	0	0	0	0	0	0	0	0	0	0	0	0	0	0	0	0	0	0	0	0	0	0	0	0	0	0	0	0	0	0	0	0	0	0	0	0	0	0	0	0	0
	钢	59	0	0	0	0	0	0	0	0	0	0	0	0	0	0	0	0	0	0	0	0	0	0	0	0	0	0	0	0	0	0	0	0	0	0	0	0	0	0	0	0	0	0	0	0	0	0	0
	钢压延产品	60	0	0	0	0	0	0	0	0	0	0	0	0	0	0	0	0	0	0	0	0	0	0	0	0	0	0	0	0	0	0	0	0	0	0	0	0	0	0	0	0	0	0	0	0	0	0	0
	铁及铁合金产品	61	0	0	0	0	0	0	0	0	0	0	0	0	0	0	0	0	0	0	0	0	0	0	0	0	0	0	0	0	0	0	0	0	0	0	0	0	0	0	0	0	0	0	0	0	0	0	0
	有色金属及其合金	62	0	0	0	0	0	0	0	0	0	0	0	0	0	0	0	0	0	0	0	0	0	0	0	0	0	0	0	0	0	0	0	0	0	0	0	0	0	0	0	0	0	0	0	0	0	0	0
	有色金属压延加工品	63	0	0	0	0	0	0	0	0	0	0	0	0	0	0	0	0	0	0	0	0	0	0	0	0	0	0	0	0	0	0	0	0	0	0	0	0	0	0	0	0	0	0	0	0	0	0	0
	金属制品	64	0	0	0	0	0	0	0	0	0	0	0	0	0	0	0	0	0	0	0	0	0	0	0	0	0	0	0	0	0	0	0	0	0	0	0	0	0	0	0	0	0	0	0	0	0	0	0
	锅炉及原动设备	65	0	0	0	0	0	0	0	0	0	0	0	0	0	0	0	0	0	0	0	0	0	0	0	0	0	0	0	0	0	0	0	0	0	0	0	0	0	0	0	0	0	0	0	0	0	0	0
	金属加工机械	66	0	0	0	0	0	0	0	0	0	0	0	0	0	0	0	0	0	0	0	0	0	0	0	0	0	0	0	0	0	0	0	0	0	0	0	0	0	0	0	0	0	0	0	0	0	0	0
	物料搬运设备	67	0	0	0	0	0	0	0	0	0	0	0	0	0	0	0	0	0	0	0	0	0	0	0	0	0	0	0	0	0	0	0	0	0	0	0	0	0	0	0	0	0	0	0	0	0	0	0
	泵、阀门、压缩机及类似机械	68	0	0	0	0	0	0	0	0	0	0	0	0	0	0	0	0	0	0	0	0	0	0	0	0	0	0	0	0	0	0	0	0	0	0	0	0	0	0	0	0	0	0	0	0	0	0	0
	文化、办公用机械	69	0	0	0	0	0	0	0	0	0	0	0	0	0	0	0	0	0	0	0	0	0	0	0	0	0	0	0	0	0	0	0	0	0	0	0	0	0	0	0	0	0	0	0	0	0	0	0
	通用设备	70	0	0	0	0	0	0	0	0	0	0	0	0	0	0	0	0	0	0	0	0	0	0	0	0	0	0	0	0	0	0	0	0	0	0	0	0	0	0	0	0	0	0	0	0	0	0	0
	采矿、冶金、建筑专用设备	71	0	0	0	0	0	0	0	0	0	0	0	0	0	0	0	0	0	0	0	0	0	0	0	0	0	0	0	0	0	0	0	0	0	0	0	0	0	0	0	0	0	0	0	0	0	0	0
	化工、木材、非金属加工专用设备	72	0	0	0	0	0	0	0	0	0	0	0	0	0	0	0	0	0	0	0	0	0	0	0	0	0	0	0	0	0	0	0	0	0	0	0	0	0	0	0	0	0	0	0	0	0	0	0
	农、林、牧、渔专用机械	73	0	0	0	0	0	0	0	0	0	0	0	0	0	0	0	0	0	0	0	0	0	0	0	0	0	0	0	0	0	0	0	0	0	0	0	0	0	0	0	0	0	0	0	0	0	0	0
	其他专用设备	74	0	0	0	0	0	0	0	0	0	0	0	0	0	0	0	0	0	0	0	0	0	0	0	0	0	0	0	0	0	0	0	0	0	0	0	0	0	0	0	0	0	0	0	0	0	0	0
	汽车整车	75	0	0	0	0	0	0	0	0	0	0	0	0	0	0	0	0	0	0	0	0	0	0	0	0	0	0	0	0	0	0	0	0	0	0	0	0	0	0	0	0	0	0	0	0	0	0	0
	汽车零部件及配件	76	0	0	0	0	0	0	0	0	0	0	0	0	0	0	0	0	0	0	0	0	0	0	0	0	0	0	0	0	0	0	0	0	0	0	0	0	0	0	0	0	0	0	0	0	0	0	0
	铁路运输和城市轨道交通设备	77	0	0	0	0	0	0	0	0	0	0	0	0	0	0	0	0	0	0	0	0	0	0	0	0	0	0	0	0	0	0	0	0	0	0	0	0	0	0	0	0	0	0	0	0	0	0	0
	船舶及相关装置	78	0	0	0	0	0	0	0	0	0	0	0	0	0	0	0	0	0	0	0	0	0	0	0	0	0	0	0	0	0	0	0	0	0	0	0	0	0	0	0	0	0	0	0	0	0	0	0
	其他交通运输设备	79	0	0	0	0	0	0	0	0	0	0	0	0	0	0	0	0	0	0	0	0	0	0	0	0	0	0	0	0	0	0	0	0	0	0	0	0	0	0	0	0	0	0	0	0	0	0	0
	电机	80	0	0	0	0	0	0	0	0	0	0	0	0	0	0	0	0	0	0	0	0	0	0	0	0	0	0	0	0	0	0	0	0	0	0	0	0	0	0	0	0	0	0	0	0	0	0	0
	输配电及控制设备	81	0	0	0	0	0	0	0	0	0	0	0	0	0	0	0	0	0	0	0	0	0	0	0	0	0	0	0	0	0	0	0	0	0	0	0	0	0	0	0	0	0	0	0	0	0	0	0
	电线、电缆、光缆及电工器材	82	0	0	0	0	0	0	0	0	0	0	0	0	0	0	0	0	0	0	0	0	0	0	0	0	0	0	0	0	0	0	0	0	0	0	0	0	0	0	0	0	0	0	0	0	0	0	0
	电池	83	0	0	0	0	0	0	0	0	0	0	0	0	0	0	0	0	0	0	0	0	0	0	0	0	0	0	0	0	0	0	0	0	0	0	0	0	0	0	0	0	0	0	0	0	0	0	0
	家用器具	84	0	0	0	0	0	0	0	0	0	0	0	0	0	0	0	0	0	0	0	0	0	0	0	0	0	0	0	0	0	0	0	0	0	0	0	0	0	0	0	0	0	0	0	0	0	0	0
	其他电气机械和器材	85	0	0	0	0	0	0	0	0	0	0	0	0	0	0	0	0	0	0	0	0	0	0	0	0	0	0	0	0	0	0	0	0	0	0	0	0	0	0	0	0	0	0	0	0	0	0	0
	计算机	86	0	0	0	0	0	0	0	0	0	0	0	0	0	0	0	0	0	0	0	0	0	0	0	0	0	0	0	0	0	0	0	0	0	0	0	0	0	0	0	0	0	0	0	0	0	0	0
	通信设备	87	0	0	0	0	0	0	0	0	0	0	0	0	0	0	0	0	0	0	0	0	0	0	0	0	0	0	0	0	0	0	0	0	0	0	0	0	0	0	0	0	0	0	0	0	0	0	0
	广播电视设备和雷达及配套设备	88	0	0	0	0	0	0	0	0	0	0	0	0	0	0	0	0	0	0	0	0	0	0	0	0	0	0	0	0	0	0	0	0	0	0	0	0	0	0	0	0	0	0	0	0	0	0	0
	视听设备	89	0	0	0	0	0	0	0	0	0	0	0	0	0	0	0	0	0	0	0	0	0	0	0	0	0	0	0	0	0	0	0	0	0	0	0	0	0	0	0	0	0	0	0	0	0	0	0
	电子元器件	90	0	0	0	0	0	0	0	0	0	0	0	0	0	0	0	0	0	0	0	0	0	0	0	0	0	0	0	0	0	0	0	0	0	0	0	0	0	0	0	0	0	0	0	0	0	0	0
	其他电子设备	91	0	0	0	0	0	0	0	0	0	0	0	0	0	0	0	0	0	0	0	0	0	0	0	0	0	0	0	0	0	0	0	0	0	0	0	0	0	0	0	0	0	0	0	0	0	0	0
	仪器仪表	92	0	0	0	0	0	0	0	0	0	0	0	0	0	0	0	0	0	0	0	0	0	0	0	0	0	0	0	0	0	0	0	0	0	0	0	0	0	0	0	0	0	0	0	0	0	0	0
	其他制造产品	93	0	0	0	0	0	0	0	0	0	0	0	0	0	0	0	0	0	0	0	0	0	0	0	0	0	0	0	0	0	0	0	0	0	0	0	0	0	0	0	0	0	0	0	0	0	0	0
	废弃资源和废旧材料回收加工品	94	0	0	0	0	0	0	0	0	0	0	0	0	0	0	0	0	0	0	0	0	0	0	0	0	0	0	0	0	0	0	0	0	0	0	0	0	0	0	0	0	0	0	0	0	0	0	0
	金属制品、机械和设备修理服务	95	0	0	0	0	0	0	0	0	0	0	0	0	0	0	0	0	0	0	0	0	0	0	0	0	0	0	0	0	0	0	0	0	0	0	0	0	0	0	0	0	0	0	0	0	0	0	0
	电力、热力生产和供应	96	0	0	0	0	0	0	0	0	0	0	0	0	0	0	0	0	0	0	0	0	0	0	0	0	0	0	0	0	0	0	0	0	0	0	0	0	0	0	0	0	0	0	0	0	0	0	0
	燃气生产和供应	97	0	0	0	0	0	0	0	0	0	0	0	0	0	0	0	0	0	0	0	0	0	0	0	0	0	0	0	0	0	0	0	0	0	0	0	0	0	0	0	0	0	0	0	0	0	0	0
	水的生产和供应	98	0	0	0	0	0	0	0	0	0	0	0	0	0	0	0	0	0	0	0	0	0	0	0	0	0	0	0	0	0	0	0	0	0	0	0	0	0	0	0	0	0	0	0	0	0	0	0
	房屋建筑	99	0	0	0	0	0	0	0	0	0	0	0	0	0	0	0	0	0	0	0	0	0	0	0	0	0	0	0	0	0	0	0	0	0	0	0	0	0	0	0	0	0	0	0	0	0	0	0
	土木工程建筑	100	0	0	0	0	0	0	0	0	0	0	0	0	0	0	0	0	0	0	0	0	0	0	0	0	0	0	0	0	0	0	0	0	0	0	0	0	0	0	0	0	0	0	0	0	0	0	0
	建筑安装	101	0	0	0	0	0	0	0	0	0	0	0	0	0	0	0	0	0	0	0	0	0	0	0	0	0	0	0	0	0	0	0	0	0	0	0	0	0	0	0	0	0	0	0	0	0	0	0
	建筑装饰、装修和其他建筑服务	102	0	0	0	0	0	0	0	0	0	0	0	0	0	0	0	0	0	0	0	0	0	0	0	0	0	0	0	0	0	0	0	0	0	0	0	0	0	0	0	0	0	0	0	0	0	0	0
	批发和零售	103	0	0	0	0	0	0	0	0	0	0	0	0	0	0	0	0	0	0	0	0	0	0	0	0	0	0	0	0	0	0	0	0	0	0	0	0	0	0	0	0	0	0	0	0	0	0	0
	铁路运输业	104	0	0	0	0	0	0	0	0	0	0	0	0	0	0	0	0	0	0	0	0	0	0	0	0	0	0	0	0	0	0	0	0	0	0	0	0	0	0	0	0	0	0	0	0	0	0	0
	道路运输业	105	0	0	0	0	0	0	0	0	0	0	0	0	0	0	0	0	0	0	0	0	0	0	0	0	0	0	0	0	0	0	0	0	0	0	0	0	0	0	0	0	0	0	0	0	0	0	0
	水上运输业	106	0	0	0	0	0	0	0	0	0	0	0	0	0	0	0	0	0	0	0	0	0	0	0	0	0	0	0	0	0	0	0	0	0	0	0	0	0	0	0	0	0	0	0	0	0	0	0
	航空运输业	107	0	0	0	0	0	0	0	0	0	0	0	0	0	0	0	0	0	0	0	0	0	0	0	0	0	0	0	0	0	0	0	0	0	0	0	0	0	0	0	0	0	0	0	0	0	0	0
	管道运输业	108	0	0	0	0	0	0	0	0	0	0	0	0	0	0	0	0	0	0	0	0	0	0	0	0	0	0	0	0	0	0	0	0	0	0	0	0	0	0	0	0	0	0	0	0	0	0	0
	多式联运和运输代理	109	0	0	0	0	0	0	0	0	0	0	0	0	0	0	0	0	0	0	0	0	0	0	0	0	0	0	0	0	0	0	0	0	0	0	0	0	0	0	0	0	0	0	0	0	0	0	0
	装卸搬运和仓储	110	0	0	0	0	0	0	0	0	0	0	0	0	0	0	0	0	0	0	0	0	0	0	0	0	0	0	0	0	0	0	0	0	0	0	0	0	0	0	0	0	0	0	0	0	0	0	0
	邮政	111	0	0	0	0	0	0	0	0	0	0	0	0	0	0	0	0	0	0	0	0	0	0	0	0	0	0	0	0	0	0	0	0	0	0	0	0	0	0	0	0	0	0	0	0	0	0	0
	住宿	112	0	0	0	0	0	0	0	0	0	0	0	0	0	0	0	0	0	0	0	0	0	0	0	0	0	0	0	0	0	0	0	0	0	0	0	0	0	0	0	0	0	0	0	0	0	0	0
	餐饮	113	0	0	0	0	0	0	0	0	0	0	0	0	0	0	0	0	0	0	0	0	0	0	0	0	0	0	0	0	0	0	0	0	0	0	0	0	0	0	0	0	0	0	0	0	0	0	0
	电信和其他信息传输服务	114	0	0	0	0	0	0	0	0	0	0	0	0	0	0	0	0	0	0	0	0	0	0	0	0	0	0	0	0	0	0	0	0	0	0	0	0	0	0	0	0	0	0	0	0	0	0	0
	软件和信息技术服务	115	0	0	0	0	0	0	0	0	0	0	0	0	0	0	0	0	0	0	0	0	0	0	0	0	0	0	0	0	0	0	0	0	0	0	0	0	0	0	0	0	0	0	0	0	0	0	0
	货币金融和其他金融服务	116	0	0	0	0	0	0	0	0	0	0	0	0	0	0	0	0	0	0	0	0	0	0	0	0	0	0	0	0	0	0	0	0	0	0	0	0	0	0	0	0	0	0	0	0	0	0	0
	资本市场服务	117	0	0	0	0	0	0	0	0	0	0	0	0	0	0	0	0	0	0	0	0	0	0	0	0	0	0	0	0	0	0	0	0	0	0	0	0	0	0	0	0	0	0	0	0	0	0	0
	保险	118	0	0	0	0	0	0	0	0	0	0	0	0	0	0	0	0	0	0	0	0	0	0	0	0	0	0	0	0	0	0	0	0	0	0	0	0	0	0	0	0	0	0	0	0	0	0	0
	房地产	119	0	0	0	0	0	0	0	0	0	0	0	0	0	0	0	0	0	0	0	0	0	0	0	0	0	0	0	0	0	0	0	0	0	0	0	0	0	0	0	0	0	0	0	0	0	0	0
	租赁	120	0	0	0	0	0	0	0	0	0	0	0	0	0	0	0	0	0	0	0	0	0	0	0	0	0	0	0	0	0	0	0	0	0	0	0	0	0	0	0	0	0	0	0	0	0	0	0
	商务服务	121	0	0	0	0	0	0	0	0	0	0	0	0	0	0	0	0	0	0	0	0	0	0	0	0	0	0	0	0	0	0	0	0	0	0	0	0	0	0	0	0	0	0	0	0	0	0	0
	研究和试验发展	122	0	0	0	0	0	0	0	0	0	0	0	0	0	0	0	0	0	0	0	0	0	0	0	0	0	0	0	0	0	0	0	0	0	0	0	0	0	0	0	0	0	0	0	0	0	0	0
	专业技术服务	123	0	0	0	0	0	0	0	0	0	0	0	0	0	0	0	0	0	0	0	0	0	0	0	0	0	0	0	0	0	0	0	0	0	0	0	0	0	0	0	0	0	0	0	0	0	0	0
	科技推广和应用服务	124	0	0	0	0	0	0	0	0	0	0	0	0	0	0	0	0	0	0	0	0	0	0	0	0	0	0	0	0	0	0	0	0	0	0	0	0	0	0	0	0	0	0	0	0	0	0	0
	水利管理	125	0	0	0	0	0	0	0	0	0	0	0	0	0	0	0	0	0	0	0	0	0	0	0	0	0	0	0	0	0	0	0	0	0	0	0	0	0	0	0	0	0	0	0	0	0	0	0
	生态保护和环境治理	126	0	0	0	0	0	0	0	0	0	0	0	0	0	0	0	0	0	0	0	0	0	0	0	0	0	0	0	0	0	0	0	0	0	0	0	0	0	0	0	0	0	0	0	0	0	0	0
	公共设施及土地管理	127	0	0	0	0	0	0	0	0	0	0	0	0	0	0	0	0	0	0	0	0	0	0	0	0	0	0	0	0	0	0	0	0	0	0	0	0	0	0	0	0	0	0	0	0	0	0	0
	居民服务	128	0	0	0	0	0	0	0	0	0	0	0	0	0	0	0	0	0	0	0	0	0	0	0	0	0	0	0	0	0	0	0	0	0	0	0	0	0	0	0	0	0	0	0	0	0	0	0
	其他服务	129	0	0	0	0	0	0	0	0	0	0	0	0	0	0	0	0	0	0	0	0	0	0	0	0	0	0	0	0	0	0	0	0	0	0	0	0	0	0	0	0	0	0	0	0	0	0	0
	教育	130	0	0	0	0	0	0	0	0	0	0	0	0	0	0	0	0	0	0	0	0	0	0	0	0	0	0	0	0	0	0	0	0	0	0	0	0	0	0	0	0	0	0	0	0	0	0	0
	卫生	131	0	0	0	0	0	0	0	0	0	0	0	0	0	0	0	0	0	0	0	0	0	0	0	0	0	0	0	0	0	0	0	0	0	0	0	0	0	0	0	0	0	0	0	0	0	0	0
	社会工作	132	0	0	0	0	0	0	0	0	0	0	0	0	0	0	0	0	0	0	0	0	0	0	0	0	0	0	0	0	0	0	0	0	0	0	0	0	0	0	0	0	0	0	0	0	0	0	0
	新闻和出版	133	0	0	0	0	0	0	0	0	0	0	0	0	0	0	0	0	0	0	0	0	0	0	0	0	0	0	0	0	0	0	0	0	0	0	0	0	0	0	0	0	0	0	0	0	0	0	0
	广播、电视、电影和影视录音制作	134	0	0	0	0	0	0	0	0	0	0	0	0	0	0	0	0	0	0	0	0	0	0	0	0	0	0	0	0	0	0	0	0	0	0	0	0	0	0	0	0	0	0	0	0	0	0	0
	文化艺术	135	0	0	0	0	0	0	0	0	0	0	0	0	0	0	0	0	0	0	0	0	0	0	0	0	0	0	0	0	0	0	0	0	0	0	0	0	0	0	0	0	0	0	0	0	0	0	0
	体育	136	0	0	0	0	0	0	0	0	0	0	0	0	0	0	0	0	0	0	0	0	0	0	0	0	0	0	0	0	0	0	0	0	0	0	0	0	0	0	0	0	0	0	0	0	0	0	0
	娱乐	137	0	0	0	0	0	0	0	0	0	0	0	0	0	0	0	0	0	0	0	0	0	0	0	0	0	0	0	0	0	0	0	0	0	0	0	0	0	0	0	0	0	0	0	0	0	0	0
	社会保障	138	0	0	0	0	0	0	0	0	0	0	0	0	0	0	0	0	0	0	0	0	0	0	0	0	0	0	0	0	0	0	0	0	0	0	0	0	0	0	0	0	0	0	0	0	0	0	0
	公共管理和社会组织	139	0	0	0	0	0	0	0	0	0	0	0	0	0	0	0	0	0	0	0	0	0	0	0	0	0	0	0	0	0	0	0	0	0	0	0	0	0	0	0	0	0	0	0	0	0	0	0
[truncated: 92 more columns]

## Sheet: 直接消耗系数
产出 投入		代码	农产品	林产品	畜牧产品	渔产品	农、林、牧、渔服务产品	煤炭采选产品	石油和天然气开采产品	黑色金属矿采选产品	有色金属矿采选产品	非金属矿采选产品	开采辅助服务和其他采矿产品	谷物磨制品	饲料加工品	植物油加工品	糖及糖制品	屠宰及肉类加工品	水产加工品	蔬菜、水果、坚果和其他农副食品加工品	方便食品	乳制品	调味品、发酵制品	其他食品	酒精和酒	饮料和精制茶	烟草制品	棉、化纤纺织及印染精加工品	毛纺织及染整精加工品	麻、丝绢纺织及加工品	针织或钩针编织及其制品	纺织制成品	纺织服装服饰	皮革、毛皮、羽毛及其制品	鞋	木材加工品和木、竹、藤、棕、草制品	家具	造纸和纸制品	印刷品和记录媒介复制品	文教、工美、体育和娱乐用品	精炼石油和核燃料加工品	煤炭加工品	基础化学原料	肥料	农药	涂料、油墨、颜料及类似产品	合成材料	专用化学产品和炸药、火工、焰火产品	日用化学产品
部门名称		-	1	2	3	4	5	6	7	8	9	10	11	12	13	14	15	16	17	18	19	20	21	22	23	24	25	26	27	28	29	30	31	32	33	34	35	36	37	38	39	40	41	42	43	44	45	46	47
中间投入	农产品	1	0.10169	0	0.0871396	0.00758501	0.0854014	0	0	0	0	6.52277e-09	0	0.655439	0.42379	0.461266	0.476479	0.0127479	0.00320627	0.397506	0.0682951	0.000415887	0.214415	0.119606	0.18558	0.153662	0.0696676	0.158938	0.0108104	0.175727	0	0.0129987	0	0	0	0.0193318	0.00244159	0.0518205	0	0.0101071	0	0	0.00387159	0.00958961	0.00997701	0.0014255	1.66066e-05	0.00781522	0.0122813
	林产品	2	2.28473e-07	0.0562171	0	0	0.00460597	0.000918007	2.55554e-05	0.000101631	0.000338387	0.000250643	5.83127e-06	1.85294e-05	4.8401e-05	0.000209026	2.97002e-05	1.58482e-05	1.06783e-05	0.00143204	1.21411e-05	1.17763e-05	2.21718e-05	0.000486228	0.000140004	0.000459186	3.29997e-05	9.09482e-05	7.99384e-06	6.36306e-05	0	0	0	0	0.0035473	0.130881	0.0254615	0.0277574	0	0.0079137	2.45415e-05	2.76498e-05	0	3.96341e-05	3.29788e-05	3.43358e-05	0.000532287	0.0138908	0.0028705
	畜牧产品	3	1.72515e-07	0	0.077803	0	0.0238732	0	0	0	0	0	0	0	2.27287e-05	0	0	0.490919	0	0.0126759	0.00175022	0.291141	0.000251907	0.0464931	0.000196283	0.00475911	0	0.00035579	0.331313	0.0949368	0	0	0	0.0706413	0	0	0	0	0	0.00478684	0	0	0	9.64443e-06	0	1.52019e-08	0	0.00611602	2.18784e-05
	渔产品	4	0	0	0	0.0311281	0.010959	0	0	0	0	0	0	0	0.052236	0	0	1.74884e-06	0.509195	0.00905193	0.00271925	0	0.000527649	0.010986	2.81823e-05	0	0	0	0	0	0	0	0	0	0	0	0	0	0	0.00269688	0	0	0	0	0	0	0	0	6.34443e-05
	农、林、牧、渔服务产品	5	0.016918	0.107695	0.00327744	0.0350025	0.0786843	0	0	0	0	0	0	0	0.000927181	0	0	0	3.51315e-10	0.00398184	0	0	0	0	0	0	0	0.0561209	0.000259308	0.0633028	0	0	0	0	0	0.00144597	0	0.00115414	0	0	0	0	0	0	0	0	0	0	0
	煤炭采选产品	6	0.000575865	0.00062463	0.000365909	0.000437763	0.00165394	0.156266	0.000759679	0.00559311	0.00808949	0.0147816	0.00309503	0.00194347	0.00181595	0.00185402	0.00657116	0.00135625	0.00139162	0.00527332	0.0017921	0.000751902	0.00474381	0.0016803	0.00380348	0.0028306	0.000118587	0.00411025	0.00356626	0.00639394	0.00451132	0.00251615	0.000724586	0.00180313	0.00205404	0.00187103	4.01693e-05	0.0188009	0.00036814	0.000152964	0.000374758	0.411834	0.0453088	0.0608908	0.0120831	0.00567676	0.00793845	0.0164871	0.000944644
	石油和天然气开采产品	7	0	0	0	0	0	0.000240243	0.00707857	0.000344344	0.000314864	0.000241772	0.000863523	0	0	0	0	0	0	0	0	0	0	0	0	0	0	0	0	0	0	0	0	0	0	0	0	0.000381576	0	0	0.555861	0.0001379	0.0438943	0.020099	0.0262254	0.00683031	0.0138299	0.00325347	0.000545454
	黑色金属矿采选产品	8	0	0	0	0	0	0	0	0.176967	0	0	0	0	0	0	0	0	0	0	0	0	0	0	0	0	0	0	0	0	0	0	0	0	0	0	0	0	0	0	0	0	0.000757688	0	0	0	0	0.00125494	0
	有色金属矿采选产品	9	0	0	0	0	0	0	0	0	0.0481486	0	0	0	0	0	0	0	0	0	0	0	0	0	0	0	0	0	0	0	0	0	0	0	0	0	0	0	0	0	0.000573726	0	0.0139307	0.000619563	0	0.00407238	0	0.00522193	0.000635174
	非金属矿采选产品	10	8.89808e-07	1.08626e-05	2.10789e-06	1.46106e-06	4.00642e-06	0.000181541	0.000201239	0.000344259	0.00126403	0.0123191	0.00325611	4.07874e-06	6.72516e-05	7.95085e-05	0.000151616	1.33986e-05	0.000144166	9.12902e-05	6.39606e-05	2.57893e-05	0.000202867	4.69098e-05	3.82986e-05	6.97749e-05	1.06063e-06	2.56741e-05	2.85914e-05	7.14223e-06	0.000102832	3.14968e-05	3.98544e-07	2.9893e-05	5.12153e-05	3.72424e-05	6.36771e-05	0.000724684	7.21981e-06	0.0039451	2.34377e-06	0.000365063	0.0232789	0.0293749	0.00183759	0.00718556	0.00110991	0.00359139	0.000270579
	开采辅助服务和其他采矿产品	11	0	0	0	0	0	0.00440328	0.135748	0.00270636	0.00193871	0.00864326	0.00792771	0	0	0	0	0	0	0	0	0	0	0	0	0.00615393	0	0	0	0	0	0	0	0	0	0	0	0	0	0	0	0	0	0	0	0	0	0	0
	谷物磨制品	12	0.00136358	0	0.0295789	0.0111618	0.015559	0	0	0	0	0	0	0.0530962	0.0753864	0.0196603	0.00380002	0.00441901	0.00570027	0.0474724	0.268226	0	0.0659289	0.122927	0.101458	0.0064204	0	0	0	0	0	0	0	0	0	0.000868453	2.68478e-05	0	0	0	0	0	0	0	0.00474004	0	0	0	7.85405e-05
	饲料加工品	13	0.00118495	0	0.207093	0.15184	0.0583411	0	0	0	0	0	0	0	0.0708906	0	0	0.00587693	0	0	9.74658e-06	0	3.39659e-05	0.000426785	0	0	0	0	0	0	0	0	0	0	0	0	0	0	0	0	0	0	0	0	4.37716e-06	0	0	0	0
	植物油加工品	14	6.77569e-06	0	0.000774038	0.00185585	1.41206e-06	0	0	0	0	0	0	0	0.0507043	0.215708	0	0.000447414	0.00644171	0.0427009	0.0530989	0	0.0426294	0.0456786	0	0.00235007	4.40817e-09	0	0	0	0	0	0	0	0	0	0	6.23139e-05	0	0	0	0	0.00443627	0	0.00103718	0.0182058	4.16918e-05	0.0379712	0.0931204
	糖及糖制品	15	0	0	0	0	0	0	0	0	0	0	0	0	0.000497331	0	0.0923686	0.000264395	0.000636576	0.0157626	0.00522451	0.0124557	0.0200664	0.0233511	0.00157536	0.0361431	0	0	0	0	0	0	0	0	0	0	0	0	0	0	0	0	0	0	0	0	0	0	0
	屠宰及肉类加工品	16	0	0	5.89444e-05	8.9677e-07	0	0	0	0	0	0	0	0	0.00907293	0	0	0.138102	0.00365911	0.00404602	0.0414693	0	0.0214106	0.0107158	0	0	0	0	0	0	0	0	0	0.1604	0	0	0	0	0	0.00100089	0	0	0	0	0	0	0	0.000681959	0.0216062
	水产加工品	17	0	0	0	0.00120901	0	0	0	0	0	0	0	0	0.0123119	0	0	9.20551e-05	0.0943503	0	0.00496667	0	0.0010671	0.00981052	0	0	0	0	0	0	0	0	0	1.41023e-05	0	0	0	0	0	0	0	0	0	0	0	0	0	0	0.000659315
	蔬菜、水果、坚果和其他农副食品加工品	18	0	0	0	0	0	0	0	0	0	0	0	0	0	0	0	0	0	0.0646732	0.0427368	0.00350427	0.0434251	0.0736256	0.00943898	0.0310966	0	0	0	0	0	0	0	0	0	0	0	0	0	0	0	0	0	0	0	0	0	0.00549352	0.00415837
	方便食品	19	0	0	0	0	0	0	0	0	0	0	0	0	0	0	0	0	0	0	0.0283618	0	0	0	0	0	0	0	0	0	0	0	0	0	0	0	0	0	0	0	0	0	0	0	0	0	0	0	0
	乳制品	20	0	0	0	0	0	0	0	0	0	0	0	0	0.000751247	0	0	0	0	0	0.000708489	0.198479	0.000164671	0.032721	9.56376e-06	0.00626092	0	0	0	0	0	0	0	0	0	0	0	0	0	0	0	0	0	0	0	0	0	0	7.58462e-05
	调味品、发酵制品	21	0	0	0	0	0	0	0	0	0	0	0	0	0.00469382	0	0	0.00284105	0.0142829	0.011897	0.0373727	0.000638095	0.0875571	0.0152741	0.00545942	0.00186823	0	0	0	0	0	0	0	0	0	0	0	0	0	0	0	0	0	0	0	0	0	0	0
	其他食品	22	0	0	0	0	0	0	0	0	0	0	0	0	0.012672	0.000586584	0	0.0259678	0.0035621	0.00482696	0.0197968	0.021731	0.0633748	0.0385238	0.0162306	0.0320547	0.00201956	0	0	0	0	0	0	0	0	0	0	0	0	0	0	0	0	0	0	0	0	0	0
	酒精和酒	23	2.06948e-05	0.00014372	1.59546e-05	5.42181e-05	0.00300707	0.000340143	8.68986e-05	0.000714965	0.00148948	0.000810365	0.000445103	6.02887e-05	0.00227581	3.52942e-05	2.71949e-05	0.000736249	0.00126631	0.000905145	0.000107335	4.6712e-05	0.00317164	0.00311103	0.104785	0.0178089	0.000903658	5.38951e-05	4.57634e-05	7.1353e-05	3.59562e-05	8.9668e-05	0.000773462	8.54104e-05	5.30404e-05	0.000605923	0.000106098	0.000940342	0.00226201	0.000118995	0.000793026	2.99527e-05	0.0052049	4.66135e-05	8.54478e-05	0.0213098	0.000210745	0.0199211	0.0131153
	饮料和精制茶	24	4.13607e-05	0.00266669	6.44319e-05	0.000239862	0.00502579	0.00113979	0.000718308	0.00223923	0.00173332	0.00163448	0.000274786	0.000556619	0.000252266	0.000325816	0.000430998	0.000335203	0.00093314	0.00394373	0.00175396	0.00570427	0.000809213	0.00157056	0.00272231	0.0483418	0.00124384	0.000476538	0.000932928	0.00126208	0.003495	0.00192368	0.000523589	0.000975916	0.00253748	0.00135337	0.00249565	0.000315824	0.000673225	0.00346206	0.000182113	0.000349437	0.00282449	0.00260989	0.00105416	0.000965064	0.000366101	0.00104853	0.00146233
	烟草制品	25	1.31575e-06	0.000200532	1.03098e-06	1.04416e-05	0.00352208	0.000309875	8.0994e-05	0.00426715	0.00238647	0.00434053	9.91129e-07	6.22287e-06	1.82556e-06	0.00159686	0.00204776	0.00112337	0.00146953	7.0117e-05	0.00133743	0.00311174	1.24417e-05	2.68928e-05	1.54615e-05	1.03607e-05	0.135446	0.000698792	0.0128351	1.46414e-05	0.000526964	0.000145458	0.000119832	7.69049e-05	6.73286e-06	0.00330764	2.30513e-06	1.22004e-05	0.00591365	0.00112128	0.00427011	0.00172752	1.6527e-06	1.82015e-05	0.0016887	0.00262329	3.65969e-06	2.60578e-05	0.00225048
	棉、化纤纺织及印染精加工品	26	3.81327e-06	0	0	0	7.94728e-07	5.92654e-05	2.23969e-05	2.60679e-05	9.15901e-05	0.000518152	0.000199889	0	0	0	0	0	0	0	0	0	0	0	0.000343793	0.000447415	0.00114705	0.346367	0.0494331	0.0313128	0.344116	0.37712	0.34907	0.0428842	0.0883485	0.000541173	0.0264006	0.000836022	0.00052787	0.0482334	3.47006e-05	1.55406e-05	0.000166809	0.00052368	0.000829631	0.000975357	0.000973335	0	0
	毛纺织及染整精加工品	27	0	0	0	0	0	0	0	0	0	0	0	0	0	0	0	0	0	0	0	0	0	0	0	0	0	0.0050862	0.169984	0.00121663	0.0503797	0.0570918	0.0532011	0.00146158	0.000282736	0	2.13729e-06	0	0	0.0041267	0	0	0	0	0	0	0	0	0
	麻、丝绢纺织及加工品	28	0	0	0	0	0	1.32535e-06	1.02038e-06	1.17902e-05	2.8547e-05	0.000249253	2.93727e-05	0	0	0	0	0	0	0	0	0	0	0	0.000104094	0.0002138	0	0.00617464	0.00205904	0.212026	0.00866091	0.0158595	0.0486181	0.00134397	0.00314032	0.000223856	0.000992928	0.000165109	0.000203983	0.00843981	0	0	0	0	0	0	0	0	0
	针织或钩针编织及其制品	29	0	0.000121998	2.70363e-06	5.26129e-07	0.000310814	4.60425e-06	6.54397e-06	2.69244e-06	1.04112e-06	9.20934e-07	5.96758e-06	2.06098e-07	1.05616e-06	1.40213e-07	2.19185e-07	3.04399e-06	7.51537e-08	4.30103e-05	1.0094e-06	1.90342e-05	5.37112e-06	1.7129e-05	6.75423e-06	1.1269e-05	1.63014e-07	0.00027959	6.74667e-06	1.09599e-05	0.100393	0.0354828	0.0648106	0.00544808	0.00379307	6.89058e-06	0.00022516	1.39809e-06	7.86848e-07	0.00205253	4.45676e-05	2.48021e-05	2.0172e-06	1.5126e-06	2.00179e-06	5.61527e-06	2.34914e-06	1.95279e-06	9.671e-06
	纺织制成品	30	1.27072e-05	0.000108713	1.96103e-06	5.13675e-06	2.71487e-06	0.000376299	0.000156261	8.43484e-05	0.000608017	0.00148976	0.00408694	0.000131523	0.000448294	0.000663148	0.000124997	0.000249914	1.3494e-05	0.000192099	7.56604e-05	0.000167786	0.000860802	0.000144764	0.00022847	0.000827	0.000626725	0.000371571	0.00039466	0.00120894	0.00220817	0.0134505	0.0209694	0.0029605	0.00173415	0.000655846	0.00396207	0.00192398	0.000761611	0.00598847	5.81899e-05	5.01487e-05	0.000294295	0.000926088	0.000385052	0.00103112	0.000229701	0.000274835	0.000326053
	纺织服装服饰	31	6.75174e-07	0.00205356	2.67333e-06	1.40034e-05	1.40707e-07	0.00555205	0.00159589	0.00187439	0.00270678	0.00165921	0.0102301	0.00517239	0.00140882	0.00261062	0.00215995	0.00236104	0.00185901	0.00308737	0.00290064	0.00189567	0.00280175	0.00335889	0.00397735	0.00270751	0.00310641	0.00235917	0.0140151	0.00298415	0.0190629	0.0059423	0.0297204	0.0173172	0.00207514	0.00292994	0.00691959	0.00216364	0.00272727	0.00611517	0.00103695	0.0030897	0.0010278	0.00350884	0.00482939	0.00276116	0.00202859	0.00419242	0.00357344
	皮革、毛皮、羽毛及其制品	32	5.75174e-07	8.22213e-05	6.07452e-06	6.05165e-05	0.00107582	1.53907e-05	5.23532e-06	1.66753e-05	9.23936e-06	5.76851e-06	1.85097e-05	0	0	0	0	0	0	0	9.30378e-05	5.0025e-05	1.36949e-05	0.00015177	8.72918e-07	8.08041e-06	1.54992e-09	2.77195e-05	1.89368e-05	2.37378e-05	0.000701739	0.00116587	0.0281266	0.234884	0.137902	0.000486678	0.0326501	0.000391046	2.67017e-05	0.00572466	5.00472e-09	6.46711e-05	2.28463e-06	4.81529e-07	3.85541e-05	1.84281e-06	4.04986e-06	3.12798e-06	0.000300683
	鞋	33	3.44812e-06	1.37554e-06	0	0	1.1595e-06	0.000835554	0.00016913	2.26818e-05	4.74212e-05	2.13361e-05	0.000269236	2.06369e-05	4.24861e-07	1.60655e-07	1.19509e-06	1.82443e-05	5.01417e-06	2.23239e-05	9.80415e-06	4.51855e-06	4.87923e-05	4.74619e-05	2.38936e-05	1.02688e-05	7.46439e-08	7.47364e-07	4.94321e-08	3.70856e-07	0.00122924	0.000293439	0.000627573	0.000758097	0.121904	3.25053e-05	0.000203988	5.00733e-05	5.93138e-05	0.00016859	9.7922e-05	1.73291e-05	1.36725e-05	2.11121e-05	6.42473e-06	6.60453e-06	5.49778e-05	5.87576e-05	5.97418e-06
	木材加工品和木、竹、藤、棕、草制品	34	6.2958e-06	0.000203569	1.32706e-07	1.83251e-06	6.67626e-05	0.0155029	1.3533e-05	0.00021677	0.00523628	0.000914707	0.000237324	0.000152631	0.000144193	0.000111482	0.000477796	0.000217689	0.000200741	0.000235601	0.000429242	0.000340631	0.000286032	0.000759921	0.00181735	0.00191222	0.00148326	0.000811535	0.000215244	0.000887577	0.000871308	0.00211692	0.000710492	0.000815077	0.00232093	0.320459	0.327543	0.0120351	0.00498761	0.0353856	0.00010835	0.000530169	0.000585616	0.00143637	0.00244479	0.00175708	0.00145758	0.00086482	0.00438899
	家具	35	8.34857e-05	0.000208636	5.37005e-06	0.00139279	0.0010674	4.1763e-05	0.00165548	9.23323e-05	0.000115189	5.37395e-05	6.66001e-05	3.34336e-05	1.22817e-05	1.05717e-05	3.07088e-05	4.03687e-05	1.515e-05	0.000234793	0.00035212	0.000239965	0.00108814	0.000156606	0.000285712	0.000140298	9.36559e-05	5.0057e-05	1.49926e-06	0.000243259	2.20729e-05	0.000501797	0.000182339	2.49831e-06	0.000147147	0.00221542	0.00829838	1.58329e-06	0.000107093	0.00071475	0.000141497	3.70064e-06	2.75937e-06	2.65169e-05	1.63329e-06	3.44569e-05	0.000294344	8.82836e-06	6.63006e-06
	造纸和纸制品	36	0.000100599	0.000166735	4.19275e-07	0.000256377	0.000146629	2.79116e-05	3.78753e-05	0.000174123	0.000417456	0.00323105	0.000473457	0.00336987	0.00195909	0.00425565	0.00107051	0.00597009	0.00520734	0.00674621	0.0127835	0.0243819	0.00782944	0.0101817	0.0135037	0.0249145	0.0312227	0.00200482	0.0028304	0.0028826	0.00425878	0.0069849	0.00288537	0.00714038	0.00678327	0.00744906	0.00882204	0.291485	0.353101	0.0565914	0.000216848	6.83907e-05	0.0010437	0.00324903	0.00600029	0.00543748	0.00389838	0.00280228	0.011604
	印刷品和记录媒介复制品	37	3.59371e-06	5.96205e-06	7.13081e-07	1.31363e-05	0.00121325	2.11512e-05	1.87328e-05	2.78579e-05	2.0685e-05	2.03001e-05	0.000320449	8.45957e-06	1.80252e-05	1.59557e-05	1.24986e-05	1.99661e-05	7.87621e-05	1.53553e-05	8.94567e-05	6.50979e-05	4.40794e-05	0.00083308	0.00594888	0.00612644	0.0073798	4.56122e-06	3.42782e-06	4.8934e-06	7.77731e-06	0.0010615	0.000832245	1.57636e-05	0.000808562	2.409e-05	0.000836437	0.00226564	0.0283466	0.0014554	3.04308e-05	1.24855e-06	1.35485e-06	1.48462e-05	9.27085e-06	0.00127352	2.8375e-06	6.72219e-06	0.00782789
	文教、工美、体育和娱乐用品	38	0.000711785	0.00118356	9.09187e-06	0.00188646	0.00105383	7.81335e-05	4.87463e-05	0.0012255	0.00126538	0.000198234	8.72187e-05	0.000177798	0.000353492	0.000333916	5.63387e-05	0.00022753	0.000191015	0.000380638	0.00104984	0.00257071	0.000818731	0.00129316	0.00157062	0.00103577	0.000169499	0.000145099	0.000114401	0.000188637	0.00129461	0.000342871	0.000719895	0.00103636	0.00143664	0.00199418	0.000872922	0.00132202	0.00286295	0.0786145	0.000405534	5.50875e-05	4.53342e-05	0.000327579	0.000180702	0.000682269	0.000136201	0.000152851	0.00700213
	精炼石油和核燃料加工品	39	0.00405702	0.00454473	0.00262818	0.00776516	0.0229905	0.00347249	0.00446565	0.0450573	0.0619286	0.0599868	0.0460244	0.000810344	0.00148254	0.000907331	0.000994713	0.000647818	0.00213001	0.00159814	0.00133272	0.00163491	0.00112889	0.00147474	0.00097038	0.00209479	0.000219031	0.00104324	0.00339582	0.00368872	0.00127257	0.00280235	0.00218381	0.00137757	0.00157389	0.00512555	0.00362601	0.00208245	0.00165271	0.0038807	0.0756093	0.00413165	0.0917105	0.0208785	0.00184785	0.0280008	0.124383	0.0422573	0.00541978
	煤炭加工品	40	0	0	0	0	0	0.000187994	0.000699382	0.00220501	0.000933039	0.000934228	5.77788e-06	0	0	0	0	0	0	0	0	0	0	0	0	0	0	0	0	0	0	0	0	0	0	0	0	0	0	0	0	0.0232821	0.0148162	0.00375023	0.0126266	0.00234915	0.00108605	0.0157694	0
	基础化学原料	41	3.85379e-06	4.57091e-07	1.83919e-06	0.00010013	1.09548e-05	0.000626273	0.0092365	0.00828368	0.0172007	0.021055	0.0132221	0	0	8.77397e-05	0.00687572	4.53459e-05	9.06614e-05	0.000682083	0	0	0	0	0.00128485	0.000727143	3.37826e-05	0.00058219	0.00121071	0.000793109	0.00312144	0.00727129	0.000104206	0.00270595	0.00753126	0.0172388	0.0072003	0.0515438	0.00230729	0.00260524	0.0133382	0.00162772	0.203876	0.19324	0.285082	0.171801	0.247823	0.170484	0.0928392
	肥料	42	0.093914	0.0311395	0	0	0.000311045	0	0	0	0	0	0	0	0	0	0	0	0	0	0	0	0	0	0	0	0	0	0	0	0	0	0	0	0	0	0	0	0	0	0	0	0.000467643	0.124061	0.00636636	0	0	0	0
	农药	43	0.0303003	0.0211403	1.14433e-05	8.90315e-05	0.00555074	0	0	0	0	0	0	0	0	0	0	0	0	0	0	0	0	0	0	0	0	0	0	0	0	0	0	0	0	0	0	0	0	0	0	0	0	0	0.188267	0	0	0	0
	涂料、油墨、颜料及类似产品	44	1.62137e-05	5.22218e-07	3.13377e-05	2.07702e-06	7.80164e-06	0.000205495	0.000112138	0.000767454	4.02315e-05	4.91354e-05	0.00041942	3.51223e-07	3.53534e-08	3.70842e-05	8.61671e-06	4.01373e-05	8.17509e-07	4.0121e-05	3.66337e-05	0.000172926	3.74723e-05	0.000133447	2.09524e-05	5.91281e-05	4.06911e-05	0.0092507	0.0178799	0.00271517	0.00502342	0.00321929	0.000415562	0.00353097	0.00181572	0.00819898	0.0101259	0.00294186	0.041165	0.00544345	2.82721e-05	8.49774e-05	0.000469963	0.00041533	0.000257975	0.142865	0.00151033	0.00228454	0.0014436
	合成材料	45	2.15555e-07	3.57614e-07	3.43054e-06	2.24933e-06	8.22628e-07	0.00358911	0.000581313	2.14182e-05	0.000395856	0.000322124	0.00197616	4.03812e-05	4.78848e-06	9.1011e-06	9.05145e-06	1.22304e-06	1.37033e-07	2.4531e-06	2.98573e-05	2.25999e-06	0.000292023	0.000872121	1.18176e-05	0.0226421	1.66826e-05	0.00114279	3.32743e-05	5.17616e-05	0.000357632	0.00438761	0.00062159	0.00309175	0.0547252	0.002014	0.0107286	0.00400775	0.00667431	0.0384887	0.00207448	9.0112e-05	0.012767	0.000606763	0.00666243	0.0753897	0.133147	0.0202527	0.00166859
	专用化学产品和炸药、火工、焰火产品	46	5.57482e-06	2.44782e-06	2.09992e-05	2.72604e-05	7.32139e-06	0.0103339	0.0147692	0.0159723	0.0478126	0.0540227	0.0657887	7.92842e-05	0.000117069	0.000435549	0.00655401	0.000218662	0.000442516	0.000265061	0.000121948	0.000240051	0.00071367	0.00255954	0.000587865	0.000348733	0.000219392	0.0064381	0.00330278	0.00383085	0.0132278	0.00500371	0.00533849	0.0219742	0.0248419	0.0594481	0.00539715	0.0502372	0.0182572	0.0203201	0.0161736	0.00108066	0.0358604	0.0271407	0.037638	0.10539	0.0433355	0.163255	0.0476372
	日用化学产品	47	1.46571e-05	0.000456965	3.98679e-06	7.22388e-05	0.000579702	0.000120487	0.000165788	2.1994e-05	0.000155484	4.61704e-05	0.000706733	2.74302e-06	0.000420699	0.000338394	1.31376e-06	0.00076833	0.000327371	0.000636388	0.000750828	0.00247572	0.00159823	0.0024646	0.000216719	0.00571641	0.00487194	7.11601e-06	0.000761839	6.09774e-05	0.000317668	0.000489564	0.000242756	0.000795237	0.000315733	0.000134684	0.000365421	0.000259598	0.000550792	0.0010453	6.94401e-05	3.35452e-05	2.58722e-05	3.25043e-05	0.000190183	4.08231e-05	0.000474192	0.000429687	0.10369
	医药制品	48	4.54127e-06	0.000603494	0.0120184	0.00269192	0.0265033	0.00017648	0.000201133	8.52219e-05	5.03134e-05	3.57e-06	3.07719e-05	1.48444e-06	0.000541635	6.26575e-06	0.000288482	0.00176341	0.000844136	0.00032629	4.52115e-06	0.000121719	0.00217258	0.00271755	0.000481558	0.000558051	9.45795e-06	1.70452e-06	5.41832e-07	2.0073e-05	1.32272e-05	9.98119e-05	1.88464e-05	0.00103515	1.82271e-05	2.05337e-06	2.10548e-05	0.00321444	0.000111866	1.41908e-05	2.41626e-05	5.93876e-06	0.000354493	0.00141462	0.0166486	0.00198122	3.80955e-05	0.000771097	0.00596808
	化学纤维制品	49	0	0	0	0	2.70262e-09	0	0	0	0	0	0	0	1.27867e-09	0	1.42622e-08	1.24186e-09	2.78644e-09	1.32686e-09	3.96382e-09	4.80976e-09	4.81143e-09	1.13893e-09	1.61546e-09	3.37054e-09	0.00745765	0.0855353	0.0693867	0.0640763	0.12864	0.0870437	0.0262361	0.000365859	0.00137081	0.000182089	0.00146487	0.000556393	0.00107375	0.010333	0	0	0	0	0	0	0.000818225	0.00479201	0.00059151
	橡胶制品	50	1.84398e-05	2.60074e-05	6.96757e-05	5.22967e-05	2.62917e-05	0.00204455	0.000402252	0.0113338	0.00204269	0.00125006	0.0186685	0.000853931	7.57892e-05	1.18784e-05	0.000123106	0.000158998	1.35593e-05	0.000155398	0.000181321	0.000179969	0.000498648	0.000209761	0.000151777	0.000120513	4.18123e-05	0.00109466	0.000127689	2.90562e-05	0.00309809	0.00159092	0.00208141	0.00534593	0.0530896	0.00204178	0.00235025	0.000242258	0.00285654	0.00783868	0.000202881	0.00024298	7.9467e-05	0.000134993	4.09713e-05	0.00159414	0.00445938	0.000262271	0.000473761
	塑料制品	51	0.013633	3.89813e-06	3.19407e-05	6.19686e-06	0.00247836	0.00052866	0.000421341	0.000268064	0.00120386	0.00472223	0.0195847	0.00779453	0.00213926	0.00816635	0.00135214	0.00624442	0.0106972	0.0090495	0.0147823	0.0300759	0.0164953	0.0131114	0.00681437	0.0482699	0.00343953	0.00272756	0.00179862	0.00215257	0.00372412	0.0161272	0.00308571	0.0104496	0.0634115	0.00593961	0.024377	0.00689491	0.0478548	0.0490544	0.00250324	0.00010872	0.0199393	0.0432158	0.0155338	0.00677709	0.00701118	0.0215006	0.0631862
	水泥、石灰和石膏	52	5.76439e-06	2.87466e-06	5.34586e-06	5.85766e-05	2.8141e-06	0.00169259	0.000108042	0.000431323	0.00231053	0.00962585	0.0119239	4.13844e-05	3.17367e-06	8.00897e-06	0.000480694	1.26278e-05	2.38755e-06	5.6324e-05	1.74415e-05	1.07837e-05	0.00030181	8.38518e-05	3.19277e-05	2.33659e-05	0.000202124	0	0	0	3.46254e-05	1.19823e-05	3.85374e-05	2.55796e-05	1.69303e-05	0.000464448	2.39332e-05	0.000217865	9.07628e-06	0.000557979	7.73139e-06	1.01758e-05	0.00072136	1.58862e-05	2.07584e-05	0.000847803	0.000127626	9.02716e-05	0.000225553
	石膏、水泥制品及类似制品	53	5.54641e-06	7.50556e-07	1.49838e-05	2.88409e-05	6.14755e-06	0.000114973	2.77638e-05	1.36012e-05	0.000502591	0.00391174	0.010411	0	2.71147e-06	0	1.55307e-05	2.181e-05	1.98424e-05	2.02745e-05	3.93368e-08	1.2712e-09	1.5495e-06	5.5006e-05	5.82035e-05	9.09769e-06	0	0.000199887	0	1.33556e-06	5.861e-05	2.74345e-05	2.30413e-06	1.78134e-05	1.51579e-05	0.000177096	1.90403e-05	3.23255e-06	2.53397e-06	0.000237152	1.8634e-05	6.91488e-06	1.57191e-05	4.15067e-06	1.78901e-05	3.33362e-05	5.81705e-06	5.01494e-05	1.62586e-06
	砖瓦、石材等建筑材料	54	9.30245e-06	1.23832e-05	3.22163e-05	0.000927871	0.00062789	0.000151592	4.32995e-05	5.37435e-05	8.20554e-05	0.000328834	0.00146263	0	2.54939e-06	4.5275e-06	7.27208e-06	2.05064e-05	1.34259e-05	9.54387e-06	4.73845e-06	6.76199e-09	7.17749e-06	9.44849e-06	1.35733e-05	1.02378e-05	1.60576e-06	0	0	0	4.37388e-06	0.00012821	1.08769e-06	4.77341e-05	6.23287e-07	5.17464e-05	0.000786634	2.31078e-05	2.32048e-06	0.000451379	2.7139e-05	1.36928e-05	2.65408e-05	1.01107e-05	7.91022e-05	0.000176167	7.91498e-05	1.70163e-05	1.85099e-05
	玻璃和玻璃制品	55	1.55022e-06	0.000211951	8.3651e-06	1.58656e-06	1.55968e-06	2.46821e-05	0.000155947	3.50997e-05	0.000355557	0.000647207	0.00205281	6.24028e-05	0.000345685	0.000752501	0.000490411	8.46568e-05	0.00111636	0.00120044	0.00287951	0.00314479	0.00555106	0.0027918	0.0305012	0.0145968	0.000544929	0.000288298	8.21612e-05	0.00030324	0.00028219	0.00131795	0.000296917	0.00017253	0.000906254	0.00140133	0.0116179	0.000363244	0.000456559	0.00129612	4.40969e-05	5.58844e-05	0.000261065	0.000577543	0.00162057	0.00282248	0.000637087	0.00149725	0.0051266
	陶瓷制品	56	2.34499e-06	1.52628e-07	0	0.00175034	0.00134203	1.97376e-05	8.49536e-06	0.000307839	0.000211238	3.02226e-06	7.17681e-06	7.09512e-08	4.60774e-07	2.32976e-09	1.06046e-06	2.16949e-05	7.00964e-06	2.85356e-08	8.65706e-06	1.48171e-06	6.51768e-06	2.88085e-06	0.00131365	0.000570421	1.36611e-08	5.66115e-06	5.64693e-06	4.82307e-06	7.45358e-06	5.68318e-07	0	0	0	7.03752e-07	2.12975e-06	3.21847e-06	3.28977e-05	0.000536932	3.46808e-05	5.36325e-08	2.4495e-06	3.25211e-06	5.61302e-07	8.27609e-07	6.05305e-06	0.00231496	0
	耐火材料制品	57	0	0	0	0	0	8.20284e-05	1.78681e-05	0.000102207	0.000136443	6.99074e-06	2.79846e-05	0	0	0	0	0	0	0	0	0	0	0	0	0	0	0	0	0	0	0	0	0	0	0	0	0	0	0	1.08744e-05	0.048393	0.000191576	6.61264e-05	8.11096e-06	0.000302834	4.04581e-05	0	0
	石墨及其他非金属矿物制品	58	1.13029e-07	9.5379e-06	1.10531e-06	2.57304e-07	3.24902e-06	0.000279646	9.86318e-05	0.000538088	0.00304046	0.00192594	0.000253439	3.04801e-06	2.44062e-05	3.92883e-08	1.99033e-05	5.62614e-06	1.76291e-07	7.9322e-07	1.86983e-06	2.01836e-06	1.39123e-05	9.14767e-05	1.01137e-05	1.9397e-06	9.14062e-06	0.000567583	1.70536e-09	9.97079e-07	6.44797e-05	1.35026e-05	7.18466e-06	6.37435e-05	4.19022e-06	0.00133121	0.00014157	0.000150622	8.45093e-05	0.00259319	2.08982e-05	0.00165201	0.00250444	0.000179652	5.29651e-05	0.00276168	0.00388189	0.00191943	2.58847e-05
	钢	59	0	0	0	0	0	0	0	0	0	0	0	0	0	0	0	0	0	0	0	0	0	0	0	0	0	0	0	0	0	0	0	0	0	0	0	0	0	0	0	0	0	0	0	0	0	0	0
	钢压延产品	60	0.000110734	0.000333361	0.000276051	0.000189947	0.000869332	0.024299	0.00867302	0.00419382	0.00431233	0.00370975	0.0537128	7.48186e-05	7.55263e-05	0.000215322	0.000958134	0.000236158	0.00025345	0.000750237	2.62916e-05	9.49362e-05	0.00138219	0.00042319	0.000241136	8.38448e-05	1.00836e-06	0.000248726	9.29221e-06	0.000244047	0.000149207	0.00164222	9.06422e-05	0.000625804	7.82158e-05	0.000845712	0.0170207	0.000643615	0.000464298	0.00585422	0.000271916	0.000508973	0.000619188	0.0029071	0.00146598	0.00112567	0.000437099	0.000294641	0.000182764
	铁及铁合金产品	61	0	0	2.88538e-06	0	3.73147e-07	0.000388956	0.00334868	0.00234768	0.000759872	9.34569e-05	0.00825291	0	0	0	0	0	0	0	0	0	0	0	0	0	0	0	0	0	0	0.000131834	0	1.16335e-06	0.00105649	0	0.00267772	0	0	0.00395347	0	0	0	0	0	0	0	0.000454858	2.16903e-07
	有色金属及其合金	62	1.13197e-06	2.18312e-07	3.66513e-05	0	0	3.03409e-05	1.80384e-06	1.87379e-05	0.00857908	0	0.00787522	0	1.25077e-07	5.18348e-06	4.55169e-05	9.67005e-05	7.29279e-09	7.56672e-08	7.95577e-06	5.37358e-07	1.80234e-06	5.19796e-05	1.42878e-05	0.000517376	2.77577e-09	7.41397e-05	2.0532e-06	3.60673e-07	0	7.69653e-05	8.37438e-08	0.000122999	8.08872e-06	0.000519164	0.00152147	5.11155e-06	0.00184912	0.0692989	1.65772e-05	1.32163e-06	0.0072969	0.000127847	0.000593015	0.00466339	0.0016415	0.0225496	0.000145354
	有色金属压延加工品	63	2.39385e-08	1.0142e-06	0	3.33081e-07	5.42163e-06	3.79965e-05	7.47989e-07	2.07656e-05	0.000995432	0.000286193	7.92853e-05	1.36202e-07	0	1.15719e-07	6.84198e-05	4.70283e-08	3.95742e-07	0	2.17121e-06	2.09206e-06	2.41297e-07	7.04797e-05	1.40328e-05	0.000636149	1.8432e-08	3.68195e-07	6.55311e-05	3.31517e-08	0	0.0017233	5.87455e-07	0.000663637	6.0971e-08	0.000597324	0.00519148	0.000899639	0.00827648	0.0552496	7.69658e-06	1.49586e-05	0.000125255	7.7453e-06	0.000113449	0.00316298	0.00180832	0.0102931	7.94393e-05
	金属制品	64	0.000384722	0.00317511	0.000176251	0.000882414	0.00407279	0.0261699	0.000541761	0.0198443	0.0247446	0.0255946	0.0287663	0.00193218	0.000668833	0.00142543	0.000615347	0.00079403	0.00210115	0.00107113	0.00422957	0.00462504	0.00576478	0.0055845	0.00236611	0.0157878	0.0019876	0.00190465	0.00370643	0.00251626	0.00466274	0.00357943	0.00148949	0.00514929	0.00718081	0.0124987	0.0384341	0.00234527	0.00447056	0.0167633	0.000557122	0.000720224	0.00149589	0.00266849	0.00506267	0.0146738	0.00180112	0.00519558	0.00528713
	锅炉及原动设备	65	6.49906e-05	9.37931e-06	2.49824e-06	0.000138613	3.03949e-05	6.4446e-05	7.00207e-05	0.000572871	1.94008e-05	0.000378411	0.000740255	3.36955e-06	0.000563342	0.000194726	0.000116586	1.63837e-05	2.03592e-05	3.70914e-05	2.94228e-05	1.22098e-05	3.6079e-05	3.3249e-05	1.75649e-05	7.02634e-06	0	0.000475673	3.92394e-06	9.58702e-05	0.00030216	2.26662e-05	6.73165e-07	5.7117e-05	1.25273e-05	1.62628e-05	6.43133e-05	5.60648e-05	3.57125e-05	1.63357e-05	3.86e-05	0.000230539	6.11591e-05	0.000269064	0.000196874	4.35538e-05	0.000111824	2.56455e-05	1.82672e-05
	金属加工机械	66	1.66382e-05	1.07219e-05	2.72772e-05	9.28537e-06	1.13377e-05	0.000134366	9.5763e-05	4.07835e-05	0.000869335	0.000729658	0.000247434	7.42599e-05	9.33672e-06	1.03287e-06	0.000110077	8.85725e-06	1.02522e-05	1.21916e-06	3.54286e-05	4.99377e-06	2.61522e-05	5.43843e-05	3.72004e-06	3.58586e-05	3.76424e-05	0.000283687	4.44212e-07	8.67357e-05	0.000124703	1.65804e-05	0.000181117	1.52596e-05	6.51526e-05	8.24586e-05	9.50651e-05	9.00779e-05	1.15845e-05	0.000221605	6.60672e-05	0.000380917	6.83837e-05	0.0002259	0.000174019	4.94088e-06	0.000155487	0.000397439	0.000367953
	物料搬运设备	67	2.23701e-05	6.21198e-06	2.14311e-05	1.23812e-05	1.06325e-05	0.00117614	0.000813883	0.00471894	0.00229848	0.00642301	0.00139553	7.26239e-05	1.53683e-05	1.21964e-06	0.000778643	3.77183e-05	1.2081e-06	3.24304e-05	4.72647e-05	1.03766e-05	9.59307e-05	0.000362743	5.24746e-05	1.92596e-05	9.29827e-06	4.75692e-05	4.2299e-09	3.81902e-06	9.68332e-06	1.10542e-05	3.73103e-08	8.80881e-07	5.99047e-06	4.10408e-05	1.93291e-05	0.000189127	1.27038e-05	4.36502e-05	1.28735e-05	0.000257552	2.44743e-05	0.000299383	8.77353e-05	3.67956e-05	3.23757e-05	0.000325438	2.64683e-05
	泵、阀门、压缩机及类似机械	68	6.50071e-05	1.76664e-05	5.8625e-05	0.000534814	7.89615e-05	0.000602842	0.00122282	0.00185332	0.00357443	0.000927565	0.00229033	1.80701e-05	0.000340864	6.64796e-05	0.00086815	7.71246e-05	0.000244869	0.000371652	0.000130994	0.00015629	0.000509119	0.000285546	0.000209833	0.000302661	5.55908e-05	0.000291196	0.000199719	0.000301499	0.000207903	8.39197e-05	2.31748e-05	0.00252814	0.000177212	0.000134343	8.34447e-05	0.000618297	0.000102321	0.00225586	0.00109865	0.000321954	0.00113525	0.00260249	0.00121488	0.00154773	0.000918938	0.000710644	0.000357036
	文化、办公用机械	69	0.00015557	0.000257959	7.44524e-05	0.000396644	0.000236466	8.77118e-05	3.87968e-05	0.000129119	3.05273e-05	5.34604e-05	5.264e-05	9.25245e-05	1.1155e-05	1.23615e-05	1.85188e-05	0.000104022	1.64196e-05	6.05938e-05	2.42543e-05	0.000167738	5.72745e-05	0.000164728	7.98058e-05	0.000121185	1.09795e-05	3.0183e-05	5.4758e-05	0.000105656	9.3939e-05	0.000113552	0.000101824	0.00017918	0.000200453	0.000170522	0.000114277	2.11539e-05	0.000110035	0.000114735	4.7532e-06	5.09903e-05	4.15493e-05	3.72967e-05	9.40507e-05	6.55596e-05	1.486e-05	4.54744e-05	6.05519e-05
	通用设备	70	0.000252422	0.00035789	0.000687149	0.00132269	0.000385217	0.0142275	0.00642216	0.00761519	0.0198665	0.0131012	0.000866937	0.000755063	0.000997685	0.000894536	0.00221298	0.000881136	0.00087156	0.00151245	0.000856952	0.00102392	0.00121872	0.00208297	0.000766843	0.00193457	0.000642487	0.00365632	0.00232756	0.00602122	0.00131775	0.00305567	0.000414995	0.00180859	0.00100136	0.00553795	0.00554284	0.00139478	0.00199973	0.00503873	0.00185191	0.0162286	0.00740541	0.0101824	0.00113036	0.00210985	0.00350997	0.00286083	0.00156483
	采矿、冶金、建筑专用设备	71	0	0	0	0	0	0.0178271	0.0198297	0.0188446	0.0296046	0.03158	0.0885456	0	0	0	0	0	0	0	0	0	0	0	0	0	0	0	0	0	0	0	0	0	0	0	0	0	0	0	3.02468e-05	0.000201415	0	0	0	0	0	0	0
	化工、木材、非金属加工专用设备	72	0	0	0	0	0	8.79302e-05	0.000236364	0.000101834	3.3855e-05	0.000149022	6.53589e-05	0	0	0	0	0	0	0	0	0	0	0	0	0	0	0	0	0	0	0	0	0	0	0.00315356	0.0024985	0.00103312	0.000561885	0.000632233	0.00130665	0.000317658	0.00512147	0.00622273	0.000496601	0.000349244	0.00616211	0.00101889	0.000142148
	农、林、牧、渔专用机械	73	0.00862469	0.0174731	0.00264768	0.00771105	0.00729655	0	0	0	0	0	0	0	0	0	0	0	0	0	0	0	0	0	0	0	0	0	0	0	0	0	0	0	0	0	0	0	0	0	0	0	0	0	0	0	0	0	0
	其他专用设备	74	0.000261097	6.11116e-05	0.000696195	0.00283935	0.000441007	0.000246836	0.00592482	0.000813129	0.00188177	0.00844614	0.0038542	0.000125264	0.00034963	0.00018377	0.000292758	0.000360983	0.000122872	0.0010763	0.000831583	0.00106263	0.000907355	0.00144187	0.00107093	0.00165865	0.00097097	0.00266808	0.0039917	0.00134269	0.00149702	0.00285316	0.00123098	0.00689546	0.000420266	0.000532961	0.000163283	0.00432249	0.0142758	0.002744	3.4569e-05	0.000677256	0.000140963	0.00203848	0.000108109	0.000251404	0.000182776	0.00157471	0.000569284
	汽车整车	75	0	0	0	0	0	0.000440859	2.84192e-05	0.000708398	0.00310012	0.00305256	3.51051e-05	0	0	0	0	0	0	0	0	0	0	0	0	0	0	0	0	0	0	0	0	0	0	0	0	0	0	0	0	0	0	0	0	0	0	0	0
	汽车零部件及配件	76	0.000790424	0.000545303	0.000463999	0.00564215	0.00285096	0.000488962	0.000182342	0.00223957	0.00751836	0.00683819	0.00761001	0.000183262	0.000123292	3.25143e-05	4.76368e-05	0.000432009	0.00014087	0.000284884	7.89879e-05	0.000645486	0.000151571	0.000152407	0.000116244	0.000149178	1.66212e-05	0.000273679	4.60665e-05	0.000104874	0.00020148	0.000148955	0.000699349	0.000170499	0.000150937	0.000184049	0.000876997	7.67482e-05	0.000107417	0.000971692	1.32492e-05	5.48734e-05	5.06429e-05	9.04829e-05	0.000105499	0.000226158	0.00145595	0.000105705	0.000138867
	铁路运输和城市轨道交通设备	77	0	0	0	0	0	4.11461e-05	3.67042e-06	0.000201871	0.000192654	1.15915e-05	5.09465e-08	0	0	0	0	0	0	0	0	0	0	0	0	0	0	0	0	0	0	0	0	0	0	0	0	0	0	0	1.85648e-06	0	0	0	0	0	0	0	0
	船舶及相关装置	78	0	0	0	0.00535268	0.00107027	0	7.49221e-06	0	0	1.4819e-05	2.25129e-08	0	0	0	0	0	0	0	0	0	0	0	0	0	0	0	0	0	0	0	0	0	0	0	0	0	0	0	0	0	0	0	0	0	0	0	0
	其他交通运输设备	79	0.000526415	0.00213498	0.00032949	0.00101204	0.00478692	0.00059548	2.69578e-05	2.52084e-06	6.28319e-05	0.000872847	0.000242039	2.82432e-05	1.45793e-06	1.87931e-05	0.000140816	5.1243e-05	7.65969e-06	0.00013684	0.000193425	1.26328e-05	1.20394e-06	0.000168912	5.14296e-05	0.000172502	1.08103e-06	6.40465e-05	2.74059e-05	0.000709386	0.000604712	3.44495e-05	9.66427e-05	2.39282e-05	1.62786e-05	0.000445918	3.2432e-05	2.43656e-05	1.00543e-05	0.000368988	7.65104e-05	2.25933e-06	0.000398044	7.34506e-05	2.32381e-05	6.19885e-05	1.68635e-05	0.000230139	5.31152e-05
	电机	80	3.83265e-05	1.97966e-05	7.86924e-06	3.5494e-05	1.88131e-05	8.43449e-05	3.32411e-05	5.6649e-05	0.000856083	0.00389733	0.000286766	7.90384e-05	2.75703e-05	5.36998e-07	8.77675e-05	1.58999e-05	5.35378e-06	0.000120926	2.3229e-05	1.95909e-05	2.52192e-05	8.71428e-05	4.29414e-05	4.58861e-05	1.89924e-05	3.1228e-05	9.31419e-05	0.000161886	0.000130588	0.000108167	6.68524e-05	1.39171e-05	2.91358e-05	0.000108261	0.000347021	0.00013229	5.07421e-05	0.00243449	2.18737e-05	7.36058e-05	0.000101814	0.000170233	1.07531e-05	0.000606564	0.000111768	0.000105069	3.40213e-05
	输配电及控制设备	81	4.88004e-05	1.94903e-05	3.36254e-05	0.000150742	3.54706e-05	0.00109815	0.00031614	0.000457727	0.00782887	0.00507348	0.000826061	5.40027e-05	6.76344e-05	0.00012307	0.000175139	7.90842e-05	8.64493e-05	0.000534724	6.28802e-05	6.1489e-05	2.98857e-05	8.45929e-05	3.49522e-05	8.39141e-05	7.07602e-05	0.000189092	0.000239209	5.26412e-05	2.59522e-05	0.000362104	3.45624e-05	3.07298e-05	2.84193e-05	0.000112568	0.0001111	0.00022966	3.76895e-05	0.00206088	7.69073e-05	0.00015251	0.000156186	0.000191327	1.11085e-05	0.000290057	0.00018286	0.000553294	6.91982e-05
	电线、电缆、光缆及电工器材	82	2.60824e-05	1.53194e-05	0.000128828	1.86667e-05	2.88278e-05	0.00164385	0.00035484	0.000814379	0.00130601	0.00135471	0.00256362	3.76678e-05	0.000135214	2.73651e-05	0.000141276	0.000162647	1.29665e-05	3.39012e-05	6.45693e-05	4.69232e-05	0.000219515	6.03074e-05	0.000110468	8.52978e-05	6.44335e-07	0.000226786	1.43271e-05	2.2566e-05	0.00022264	0.000117573	3.72036e-05	0.000468194	2.32052e-05	0.000129721	8.81648e-05	0.000217945	4.31079e-05	0.000628845	0.000110192	0.000160944	0.000102327	0.000226445	0.000196223	6.66612e-05	0.000644477	0.000244839	0.00015971
	电池	83	8.25251e-06	6.95362e-06	9.84827e-06	7.88795e-07	5.29892e-06	0.00107166	0.000451559	7.53181e-05	8.93511e-05	3.62208e-05	0.000347169	5.54566e-05	0.000154002	2.55575e-07	2.20304e-05	6.45872e-06	8.58052e-07	0.000123249	5.38625e-05	4.86022e-05	1.69916e-05	2.64779e-05	3.52902e-05	3.82026e-05	9.4249e-06	2.09081e-06	0.000332547	0.000185072	0	2.64598e-06	8.67016e-06	3.16544e-05	0	0.000226072	1.14271e-06	4.84745e-05	1.50637e-05	0.00549123	1.88789e-05	0.000186553	7.82961e-05	8.52842e-06	0.00215694	7.27132e-05	3.19952e-05	0.000482256	1.966e-05
	家用器具	84	1.69122e-07	0.000445956	5.99631e-07	1.64247e-07	5.12699e-08	0.000104333	1.69508e-05	2.09225e-06	4.39805e-06	4.27133e-06	0.00102964	1.41999e-06	2.50692e-05	2.0365e-07	5.35837e-06	1.26536e-05	2.50135e-06	2.04271e-05	8.85238e-06	9.95883e-05	3.10478e-06	0.00119851	9.08028e-05	0.000129703	2.66588e-06	2.08083e-06	1.32656e-07	1.63606e-05	0.00255972	1.43953e-05	6.63685e-05	3.14185e-06	0.000124361	1.15817e-05	0.000450889	1.83323e-06	2.12608e-06	0.000441569	2.16127e-06	2.19841e-06	1.78056e-05	4.74492e-06	2.24108e-07	1.45262e-05	5.75667e-06	4.83805e-06	8.34527e-05
	其他电气机械和器材	85	3.56368e-06	4.61244e-06	3.43788e-05	0.000115025	1.78875e-05	0.000281983	9.9257e-05	6.91074e-05	0.000176517	0.000120135	0.000197368	0.000120857	8.96306e-05	2.21029e-05	2.53721e-05	6.55776e-05	2.0164e-05	0.000122103	0.000193004	0.000112808	6.82515e-05	0.000217359	0.000163637	0.00028421	0.000493169	6.91925e-05	7.52781e-05	3.85685e-05	5.81043e-05	9.08859e-05	0.00028605	0.000136094	8.06252e-05	0.000190411	0.000466236	7.89173e-05	6.50943e-05	0.000227998	2.93735e-05	7.62007e-05	7.20987e-05	0.00046604	7.34408e-05	8.04419e-05	0.000202713	0.000149799	0.00028041
	计算机	86	0.000164807	0.00027002	2.94456e-07	0.000416278	0.000237943	5.36141e-05	0.000129706	8.07036e-05	6.30627e-05	0.000114586	0.000464948	3.51726e-05	3.00935e-05	5.14593e-05	6.28084e-05	2.4283e-05	3.88816e-05	5.43658e-05	0.000143219	2.97326e-05	0.000100284	0.000185123	9.84169e-05	0.000133965	1.74324e-05	6.52334e-05	4.53306e-05	0.000104074	7.9359e-05	0.000118957	0.000130327	0.000117268	0.000162157	0.000206177	0.00022131	0.000104104	0.000583247	0.000325697	1.62949e-05	4.40624e-05	3.02132e-05	6.382e-05	4.59746e-05	5.39968e-05	5.6372e-05	8.20476e-05	0.000130425
	通信设备	87	5.75269e-07	0	2.32408e-06	0	2.08239e-06	5.28488e-05	8.96711e-06	2.1555e-05	1.41382e-05	8.26296e-06	0.000267716	2.10302e-06	5.63518e-07	1.72511e-06	5.44142e-06	1.19366e-06	1.15875e-06	5.72402e-06	9.0665e-06	4.05647e-05	3.27457e-06	3.72005e-05	1.20283e-05	4.54481e-05	1.16183e-05	2.47981e-05	2.0371e-05	3.92889e-06	1.8188e-05	0.000114722	1.28902e-05	6.28892e-06	3.73241e-06	5.74047e-06	4.09106e-06	1.16455e-06	5.77887e-06	4.75507e-05	8.57267e-06	5.03362e-06	8.34377e-06	7.41644e-06	4.22692e-06	1.74252e-05	7.30334e-06	2.18734e-05	3.59311e-06
	广播电视设备和雷达及配套设备	88	0	0	0	3.12167e-06	3.04554e-07	4.36664e-06	2.60068e-06	4.45764e-07	2.15385e-06	0	5.36509e-06	0	8.00842e-09	0	0	6.65904e-08	2.13886e-06	0	0	0	0	3.34534e-08	1.67605e-07	2.55209e-05	0	0	0	0	0	0	0	0	0	0	0	1.9462e-07	0	4.26099e-05	3.54522e-07	1.82001e-07	1.70928e-05	8.57152e-07	5.75837e-08	7.64353e-08	3.41966e-07	4.02121e-07	0
	视听设备	89	0	2.39183e-08	1.04849e-06	0	1.43241e-07	1.71873e-06	1.76271e-06	7.27864e-07	5.27223e-07	1.12588e-06	2.23269e-05	1.23767e-08	4.50594e-06	1.2051e-10	2.14806e-06	4.2855e-07	5.00106e-07	9.57294e-07	1.07711e-06	9.86673e-07	1.154e-06	4.63735e-07	7.36935e-06	1.53254e-05	1.40979e-08	8.95879e-07	2.92068e-07	0	0	0	5.11799e-06	4.7386e-07	2.4815e-06	6.12278e-07	1.30564e-06	1.43578e-07	1.72139e-06	8.94194e-05	1.59758e-07	1.78438e-06	1.15175e-07	1.4654e-06	6.25534e-09	1.69715e-07	1.02607e-05	8.41056e-07	1.4171e-07
	电子元器件	90	0	2.48176e-07	7.76615e-06	9.11678e-08	1.15675e-06	8.35697e-05	3.192e-06	6.48345e-05	2.57032e-05	0.000141703	0.000311124	3.47303e-06	1.1447e-05	1.50509e-05	1.70543e-05	2.94633e-05	7.79445e-06	2.5294e-05	1.34454e-05	3.7715e-05	0.000129039	7.63512e-05	2.61754e-05	7.01702e-05	1.47235e-05	1.29772e-05	0.00010393	5.58482e-05	0.000105848	4.56866e-05	7.31003e-05	0.000254988	3.05129e-05	7.41702e-05	0.00013689	0.00135946	0.000369926	0.01282	8.43471e-06	9.00557e-06	3.60428e-05	5.17815e-05	4.41365e-05	5.42383e-05	1.9198e-05	0.00137838	0.000135982
	其他电子设备	91	0	0	0.000252483	0	0.00096221	0.00108283	4.44955e-05	4.23479e-05	5.60402e-05	0.000329829	1.07042e-05	0.000180363	2.49765e-05	8.80622e-05	1.37151e-05	0.00133743	0.000242681	0.000206375	0.000276292	0.00111865	0.00120586	0.000786747	0.000171414	0.00047778	0.000162352	0.000118549	2.95131e-06	0.00019442	0.000284077	0.000134178	1.11078e-05	0.000200035	4.45384e-05	1.3695e-06	0.000183802	1.95152e-05	0.000872595	0.000306492	0.000140359	0.000196607	3.11441e-05	0.000522206	1.9646e-05	8.14048e-05	2.40275e-05	0.000491504	0.00133666
	仪器仪表	92	1.0277e-05	1.30038e-06	1.00581e-05	0.000258485	2.90737e-05	0.000287598	0.0102176	0.00177881	0.00041524	0.000119395	0.0167779	3.22708e-05	1.42172e-06	8.08513e-05	0.000324109	0.000151272	0.00316992	3.19909e-05	7.03698e-05	2.2523e-05	6.05647e-05	0.000174262	0.000196799	0.000115057	5.24829e-05	5.09985e-05	3.91332e-05	8.75741e-05	0.000176287	6.05176e-05	0.000790637	1.12485e-05	8.02287e-06	8.41672e-05	1.09464e-05	0.000255399	1.41337e-05	0.000613167	0.00183392	0.000199975	0.00044406	0.00160793	0.000887026	0.00054223	0.0005706	0.000585918	0.000298471
	其他制造产品	93	3.14006e-05	9.15562e-05	4.83444e-05	8.40043e-05	0.000238032	0.00132744	0.000857351	0.000684211	0.00097591	0.000510443	0.00459773	0.000538843	0.000703489	0.000468237	0.00194978	5.64365e-05	6.09935e-05	0.00104501	0.000553994	0.000329386	0.000716594	0.000322211	0.000129935	0.000186445	0.000435289	0.000310125	0.00140212	0.00138809	0.000541903	0.000343716	0.00455507	0.000439182	0.000262255	0.000272651	0.000480676	0.000781474	0.00011087	0.000763678	0.0004297	0.000387104	0.000105021	7.82457e-05	0.00022363	0.000128358	0.000475019	0.000516192	0.00102455
	废弃资源和废旧材料回收加工品	94	0	0	0	0	0	0	0	0	0	0	0	0	0	0	0	0	0	0	0	0	0	0	0	0	0	4.17178e-05	5.7759e-05	7.87486e-05	6.5826e-05	5.3223e-05	5.03506e-06	0.000294015	3.14054e-05	0.000353071	0.000110522	0.0633912	3.03392e-05	0.000614505	7.42826e-05	0.000181218	0.000514223	0.000111211	0	0.0022437	0.00144487	0.000821624	0
	金属制品、机械和设备修理服务	95	8.09963e-05	0.00012052	9.76169e-05	0.000140646	7.77387e-05	0.000503742	0.000787303	0.000715031	0.0015299	0.000296434	0.00196809	9.06518e-05	0.000115776	0.000157087	0.000220013	9.98277e-05	0.000109781	0.000125662	0.00016815	0.00050864	0.000775726	0.000135461	0.000176655	0.000315654	0.00015	2.83595e-05	0.000368494	0.000161797	0.000345399	0.00034717	0.000122181	0.000250537	0.000424027	9.29085e-05	0.000488581	0.000189902	0.00041681	0.00064756	0.000248128	0.00106786	0.000369489	0.00082834	0.00319683	0.000483303	0.00044809	0.000234763	0.00137906
	电力、热力生产和供应	96	0.0135068	0.00259963	0.00174866	0.00587761	0.0111726	0.0364942	0.0241545	0.0770393	0.0862457	0.0701802	0.0238881	0.00780264	0.00815278	0.00612589	0.0188988	0.00510917	0.00423224	0.0114736	0.00783938	0.00591286	0.0146983	0.0106175	0.0049808	0.0114141	0.00294729	0.0200999	0.00872877	0.0140585	0.0188241	0.0075565	0.00922618	0.00228962	0.00897247	0.0207572	0.0118343	0.0286571	0.00696835	0.00881981	0.0131439	0.02383	0.114893	0.0486552	0.0219984	0.0121362	0.0221773	0.0193622	0.00858392
	燃气生产和供应	97	0.000145916	0.000158272	9.2716e-05	0.000110923	0.000419135	0.000130211	0.000245707	7.36961e-05	1.94991e-05	0.000337045	0.00326268	0.000288415	3.17274e-05	7.38399e-05	0.000749312	3.14944e-05	3.29976e-05	0.000408276	0.00221847	2.5077e-05	0.00140242	0.00138051	0.000340081	0.000441484	0.00018096	0.000148105	0.000558692	0.000736457	0.000422126	0.000240972	0.000127742	0.000393022	0.000600898	6.25493e-05	0.000154117	0.00196272	0.000183706	0.000461186	0.00125133	0.00240539	0.00461635	0.00218361	9.42799e-05	0.000168748	5.84102e-05	0.00501023	0.000211524
	水的生产和供应	98	1.80535e-06	0.000341275	1.06748e-06	2.96826e-05	0.000198087	0.00023189	0.000690889	0.000332792	0.000290672	0.000762928	0.000679881	0.000329295	0.000403156	0.000220443	0.000741356	0.00133166	0.00221082	0.00140142	0.00107886	0.00109362	0.00306761	0.00140579	0.00102318	0.00298114	0.000118108	0.000191707	0.000700254	0.00044674	0.000519563	0.00034491	0.000265768	0.000291357	0.000876934	0.000383675	0.000447766	0.000703725	0.000930675	0.000752127	0.000136042	0.00118309	0.000602926	0.000955083	0.000390659	0.000908611	0.000132744	0.000383925	0.000304354
	房屋建筑	99	0	0	0	0	0	0	0	0	0	0	0	0	0	0	0	0	0	0	0	0	0	0	0	0	0	0	0	0	0	0	0	0	0	0	0	0	0	0	0	0	0	0	0	0	0	0	0
	土木工程建筑	100	0	0	0	0	0	0	0	0	0	0	0	0	0	0	0	0	0	0	0	0	0	0	0	0	0	0	0	0	0	0	0	0	0	0	0	0	0	0	0	0	0	0	0	0	0	0	0
	建筑安装	101	0	0	0	0	0	0	0	0	0	0	0	0	0	0	0	0	0	0	0	0	0	0	0	0	0	0	0	0	0	0	0	0	0	0	0	0	0	0	0	0	0	0	0	0	0	0	0
	建筑装饰、装修和其他建筑服务	102	0.000545143	0.000266234	0.0010574	0.000726109	0.000406528	0.000548228	0.000290002	0.000193956	0.000269057	0.000304211	0.000259053	6.90174e-05	6.99647e-05	9.23919e-05	0.000224297	0.000142231	0.000114816	0.000254482	0.000127322	0.000214709	0.000258491	0.000309812	0.000361318	0.000212807	0.00023646	0.000214452	8.16958e-05	0.000336147	0.000220197	0.000578194	0.00023029	0.000191086	0.000367238	0.000266428	0.000716095	0.000202137	0.000359328	0.000219734	5.5822e-05	0.000179384	0.000387705	0.000223704	0.000368164	0.000191273	0.000327421	0.000477795	0.000189533
	批发和零售	103	0.0132303	0.00888311	0.0379122	0.0241629	0.0280443	0.0229742	0.00591275	0.0187216	0.0232174	0.0242278	0.0340308	0.0428675	0.0533951	0.0524652	0.0354419	0.0663517	0.064378	0.0467693	0.0626611	0.066927	0.0596483	0.0576334	0.0586197	0.0518128	0.0457125	0.0336868	0.0528272	0.0395202	0.0587621	0.0480112	0.0600555	0.0917445	0.092422	0.0764976	0.0870716	0.0550016	0.0704273	0.0539265	0.0189295	0.027082	0.0315204	0.0306138	0.0309001	0.0404475	0.034233	0.0390585	0.054741
	铁路运输业	104	0.00440114	0.00384638	0.00236136	0.00460725	0.00617965	0.00338388	0.000609273	0.0023888	0.00220837	0.00378613	0.00327687	0.00241025	0.00285911	0.0014749	0.00159018	0.00129641	0.00123647	0.0020837	0.00427846	0.00298188	0.00233474	0.00245767	0.00261916	0.00218432	0.000715437	0.0015514	0.00109853	0.00160156	0.00226155	0.00244417	0.00239915	0.0017037	0.00226519	0.00241876	0.00251607	0.00144872	0.00292774	0.00304773	0.000640276	0.00865249	0.00264779	0.00559221	0.00394601	0.0043211	0.00223976	0.00268228	0.00281889
	道路运输业	105	0.0104772	0.015732	0.0142216	0.0134786	0.0155904	0.0116834	0.00368046	0.0118354	0.0112778	0.0175422	0.0143568	0.0233149	0.02328	0.0223077	0.0227683	0.023724	0.0337476	0.0217781	0.021049	0.027681	0.0205945	0.0209613	0.0161315	0.0213649	0.0128061	0.021409	0.0234565	0.0218735	0.0218838	0.0228962	0.0248604	0.0289872	0.0238692	0.0214249	0.0211231	0.0182401	0.0164552	0.0175767	0.00332755	0.0194005	0.017422	0.0231049	0.0260062	0.023088	0.0172609	0.0230618	0.0199991
	水上运输业	106	0.00253842	0.00314932	0.00075592	0.0013637	0.00173408	0.00227144	0.000481604	0.0018024	0.00140795	0.00265138	0.00133567	0.000996139	0.00113916	0.00143735	0.00126026	0.000646835	0.00355213	0.0016239	0.00210797	0.00178227	0.00165337	0.00166677	0.00119473	0.00201211	0.000418151	0.00178696	0.000737003	0.00138878	0.00198376	0.00221288	0.00205963	0.00145466	0.00236498	0.00162447	0.00156936	0.00219052	0.00194751	0.00196163	0.000805923	0.00441465	0.0027987	0.0061432	0.00311914	0.00331263	0.0030279	0.00319458	0.00217535
	航空运输业	107	0.00106236	0.00260178	0.000929493	0.0036072	0.00278656	0.000430334	0.000495308	0.000509644	0.000879508	0.00158957	0.0015018	0.000565966	0.000920062	0.000327066	0.000496437	0.000384242	0.000966973	0.000772327	0.00113264	0.00143657	0.000775549	0.00108856	0.000710768	0.00125892	0.000662517	0.00221525	0.00117806	0.00101985	0.00273108	0.0030377	0.0041072	0.00157524	0.00323645	0.00121226	0.00165362	0.000792167	0.00134748	0.00181524	0.00013434	0.000500433	0.000661028	0.00114831	0.000983051	0.00146846	0.000574405	0.00121432	0.00172443
	管道运输业	108	0.000102876	0.000115243	6.66442e-05	0.000196906	0.000582982	9.49567e-05	0.000316623	0.00115244	0.00157941	0.00152807	0.00119188	2.05483e-05	3.75936e-05	2.30077e-05	2.52235e-05	1.64271e-05	5.40118e-05	4.0525e-05	3.37946e-05	4.14573e-05	2.86258e-05	3.73959e-05	2.46065e-05	5.31188e-05	5.5541e-06	2.64541e-05	8.61098e-05	9.3537e-05	3.22693e-05	7.10607e-05	5.53762e-05	3.49318e-05	3.99101e-05	0.000129972	9.19467e-05	6.37695e-05	4.19088e-05	9.84051e-05	0.0178885	0.000108731	0.00358675	0.00110692	0.000800379	0.000906284	0.00355141	0.00116502	0.000153105
	多式联运和运输代理	109	0.000342686	0.000566003	0.000240897	0.000302491	0.000643384	0.00163168	0.000518311	0.00202977	0.00155933	0.00194223	0.00193354	0.00104181	0.000944898	0.000903097	0.00201212	0.00069058	0.00142063	0.001482	0.00218687	0.00161834	0.00213642	0.00206045	0.00142948	0.00327929	0.00202026	0.00700668	0.00391359	0.00345007	0.00896097	0.00903099	0.00997906	0.00668813	0.00781042	0.00299498	0.00448649	0.00218864	0.00250703	0.00555512	0.00107186	0.00183529	0.00294744	0.00319836	0.00337699	0.00565522	0.00624119	0.00332173	0.00231484
	装卸搬运和仓储	110	0.000658718	0.0010594	0.000573648	0.000728151	0.000625826	0.000857197	0.000123834	0.000656739	0.00142868	0.00192379	0.000539393	0.000882135	0.000851119	0.000934985	0.00105469	0.000359141	0.00195539	0.000705269	0.000969304	0.000897835	0.000867364	0.00116375	0.000873659	0.00142774	0.00047254	0.000571639	0.000363396	0.000692983	0.000790819	0.000694492	0.000671142	0.00117399	0.00209309	0.00116907	0.000984681	0.0009396	0.00071972	0.00147396	0.000918513	0.000996874	0.00134473	0.00282809	0.00147764	0.0018852	0.00162932	0.00143763	0.00172001
	邮政	111	0.00135519	0.000910504	0.00339282	0.00185598	0.00287704	0.00177066	0.000368549	0.00049696	0.000797097	0.000953118	0.000884829	0.00164039	0.00202652	0.00131731	0.00123337	0.0071091	0.000405385	0.00156231	0.0019107	0.0067884	0.00139236	0.00231356	0.00180494	0.0030029	0.000439965	0.000889744	0.00494372	0.00221151	0.000682701	0.00104116	0.001702	0.00222087	0.00278248	0.00274389	0.00268983	0.00123302	0.00103573	0.0028334	0.000273635	0.00413921	0.0012283	0.00211271	0.00289833	0.00170601	0.00119338	0.00186498	0.00427021
	住宿	112	0.000611228	0.000885479	0.0007366	0.00215833	0.00191802	0.00076788	0.00223647	0.00176736	0.00229467	0.00213866	0.00471777	0.000382561	0.000704121	0.000196335	0.000983501	0.00102266	0.00188515	0.00247804	0.00491824	0.00250776	0.00399424	0.000897878	0.00197586	0.00610302	0.00146912	0.00119202	0.00242003	0.00228041	0.00221845	0.00105041	0.0011654	0.00179176	0.00252744	0.000760239	0.00105824	0.00141606	0.00213575	0.00284039	0.000966997	0.00207373	0.000998335	0.00223072	0.003418	0.00257633	0.000756693	0.000690027	0.00627527
	餐饮	113	0.000318787	0.00366102	0.000427808	0.00159632	0.0138685	0.00264445	0.000660214	0.00412146	0.00451185	0.0044305	0.0018964	0.00152562	0.00305047	0.000844339	0.00114149	0.00115648	0.00469151	0.00477131	0.00311464	0.00252473	0.00202066	0.00719	0.00387459	0.00520693	0.00379615	0.00145319	0.00135241	0.00210823	0.00162185	0.00285313	0.00230068	0.00240673	0.00199387	0.00283219	0.00420247	0.00259979	0.00602341	0.00299214	0.000514711	0.00103473	0.00164546	0.00225047	0.0021122	0.00377249	0.00101713	0.00427834	0.00678319
	电信和其他信息传输服务	114	0.000676329	0.00203123	0.000187888	0.00229463	0.0140774	0.000569431	0.00069106	0.00266747	0.00118731	0.00118849	0.000818175	0.000320241	0.000674348	0.000301265	0.000687959	0.000402411	0.00086928	0.0014787	0.000861404	0.000881197	0.000967337	0.00122187	0.00117286	0.00108514	0.000728458	0.00067097	0.00070473	0.000776944	0.00089493	0.00115222	0.00123529	0.000676433	0.00130471	0.00113563	0.00113841	0.000934337	0.00187471	0.00124078	0.00015286	0.000296871	0.00101299	0.000656866	0.000742555	0.00134839	0.000375906	0.00124119	0.00187783
	软件和信息技术服务	115	6.80214e-06	1.19823e-05	6.66416e-06	6.24227e-05	2.0691e-05	0.000468924	0.000386977	0.00213093	0.000704396	0.00222077	0.000983422	0.000297522	0.000846487	0.000789315	0.000312	0.000802165	0.00113021	0.00133236	0.001569	0.00167442	0.00139158	0.00243045	0.00111224	0.00401458	0.000323086	0.000672592	0.00102796	0.00164527	0.00311278	0.00178115	0.0019525	0.00122613	0.00402303	0.000593041	0.00108047	0.000415118	0.00172971	0.00344901	8.85306e-05	0.000746524	0.000588509	0.000622577	0.00348646	0.00565029	0.000548869	0.00181183	0.00602051
	货币金融和其他金融服务	116	0.0110229	0.010765	0.00606138	0.0154037	0.00579073	0.0443423	0.0248663	0.0159317	0.0376269	0.030498	0.0158566	0.00381292	0.00409131	0.00326027	0.0194919	0.00261413	0.00488313	0.0074721	0.003868	0.00184062	0.00864571	0.00218912	0.0137809	0.00798873	0.00228164	0.0102327	0.0122992	0.0107611	0.0116795	0.00837989	0.00439341	0.00734691	0.00281618	0.00862679	0.00504209	0.0193648	0.012348	0.00655292	0.00706713	0.0177312	0.0181085	0.0192534	0.00952098	0.00643472	0.0166399	0.0127813	0.00112275
	资本市场服务	117	0.000637691	0.00238292	0.000548321	0.000583014	0.000327231	0.0002844	0.000466067	0.000352606	0.000461503	0.00153413	7.45808e-05	0.000150419	5.66148e-05	0.000106123	0.000141342	0.000166554	0.000238941	0.000137859	0.00017184	0.000282837	0.0002791	0.000403684	0.000227966	0.0001571	0.000185445	0.000223194	0.000230749	0.000184523	0.000290225	0.000208332	0.000179248	0.000332518	0.000336516	0.000299581	0.000348178	0.000358715	0.000686864	0.000190252	0.000254086	0.000177396	0.000303235	0.000197466	0.000308837	0.000179508	0.000134581	0.000112539	0.000265843
	保险	118	0.00110315	0.00538101	0.00229793	0.00770689	0.0071073	0.000197774	0.00144599	0.000527691	0.000561667	0.00118063	0.000944159	0.000312315	0.00117191	0.000354983	0.000383601	0.00047975	0.000711536	0.0013126	0.00146792	0.00090882	0.000970859	0.0014092	0.000592362	0.00108112	0.000127111	0.000564737	0.000419489	0.00144021	0.000658041	0.000869277	0.000741344	0.00129274	0.000803771	0.00146791	0.00148252	0.000646648	0.000592078	0.000879152	0.00034203	0.000290028	0.000581424	0.000573701	0.000592384	0.000558536	0.00073782	0.000759427	0.000517091
	房地产	119	1.514e-05	7.33144e-06	4.27396e-08	1.68797e-07	9.65772e-05	0.00055223	0.000277641	2.90954e-06	1.34046e-05	0.000266127	0.00090597	0.000104133	9.01434e-05	9.79334e-06	7.4077e-06	0.000163367	6.77063e-05	0.000385886	0.000211298	8.72811e-05	2.9753e-05	0.0014836	0.000107596	0.000400768	2.86043e-05	0.000106152	0.00014507	0.000264156	0.000205788	0.000660545	0.000456883	0.000157644	0.000341982	0.00038023	0.0011647	0.000125506	0.000771403	0.00064797	1.54438e-05	1.15905e-05	7.30104e-05	9.18971e-05	8.84652e-05	0.000578852	0.000147402	0.000128965	0.000199156
	租赁	120	3.40106e-05	5.99115e-05	3.33208e-05	0.000312113	0.000103455	0.00104064	0.00238957	0.000666508	0.000698949	0.00251041	0.00217808	0.000244578	0.000499244	0.000305003	0.000607938	0.000230027	0.000250793	0.00118296	0.00217697	0.000962419	0.000571895	0.00101009	0.00109767	0.00138515	0.000308744	0.000115485	0.00020683	0.000834371	0.00100965	0.000910611	0.00127235	0.000974608	0.00134439	0.000586491	0.000514694	0.000472117	0.00173481	0.000978239	0.000312636	0.000275611	0.000288981	0.000543287	0.000887883	0.000355568	0.000138127	0.000242173	0.00243386
	商务服务	121	0.00225128	0.000625522	0.000949119	0.00764737	0.00175123	0.0296057	0.013095	0.0173595	0.0215805	0.0202705	0.0154494	0.0051215	0.00385791	0.00556685	0.00682898	0.00549969	0.00551857	0.0280895	0.0276076	0.0274389	0.0156151	0.0419204	0.0324616	0.0928672	0.01097	0.00495568	0.00492282	0.00758201	0.00715336	0.0138433	0.0265999	0.014253	0.0186808	0.00990115	0.0102329	0.0113844	0.00992452	0.0303728	0.00731865	0.00878608	0.00670171	0.0162555	0.0118945	0.0145741	0.00902752	0.0110426	0.0513662
	研究和试验发展	122	0	0	0	0	0	0	0	0	0	0	0	0	0	0	0	0	0	0	0	0	0	0	0	0	0	0	0	0	0	0	0	0	0	0	0	0	0	0	0	0	0	0	0	0	0	0	0
	专业技术服务	123	0.00358819	0.00535159	0.00351035	0.00376314	0.00228107	0.00927972	0.00473177	0.00191012	0.0162331	0.0104335	0.000558065	2.5506e-05	0.000318142	0.000660563	8.20058e-05	0.000371558	0.000411032	0.000569408	0.000449998	5.15217e-05	0.00156108	0.000582749	9.15744e-05	0.000777281	1.03727e-05	0.000208729	0.000149665	0.000341954	0.000282887	0.00051213	0.000710279	0.000938721	0.000761331	0.00259982	0.00308734	0.00411276	0.000818373	0.00108976	0.000133062	9.5444e-05	0.000318724	0.000100545	0.00111461	0.000224684	0.000139659	0.000539415	0.000157514
	科技推广和应用服务	124	0.00304543	0.00761154	0.00201979	0.00612716	0.00736389	0.000106722	0.000140768	0.000127241	0.00493584	0.00417989	0.0103421	0.000107693	0.000917103	9.26976e-05	7.83747e-06	0.00010402	0.000116978	0.000955789	0.00027286	0.00321324	0.00430712	0.00137967	0.00104128	0.00427095	0.00130071	0.000714191	0.000400386	0.000212111	0.000117681	0.000854822	0.00295293	0.00122431	0.000606344	0.00108109	0.000215724	0.00152979	0.000243262	0.000161787	0.00024905	7.55952e-06	0.00228396	0.00163398	0.0051612	0.0100706	0.00248133	0.0150836	0.0157963
	水利管理	125	0.00272123	0.000277402	1.11575e-05	0.000739882	0.00408047	2.00847e-05	0.00041132	0.000271123	0.000539869	0.00208668	0	0	0	0	0	0	0	0	0	0	0	0	0	0.00115082	0	0	0	0	0	0	0	0	0	0	0	0.00321251	0	0	0	0	0	0	0	0	0	0	0
	生态保护和环境治理	126	2.71154e-05	3.56063e-05	4.6066e-06	1.44357e-05	0.000349748	0.000327478	7.70419e-05	0.00045431	0.00146491	0.000984441	0	6.50678e-05	4.71607e-05	3.089e-05	0.000863362	7.28364e-05	0.000242267	0.000171934	9.99638e-05	0.000147175	0.000470067	0.000213109	0.000718613	0.000150063	0.0006448	0.00194124	0.00271138	0.000203073	0.000398333	0.000260337	0.000172549	0.00016592	0.000173102	0.000144863	0.000332306	0.000376278	0.000395856	5.90458e-05	0.00026675	0.00126481	0.000412508	0.00119127	0.000664844	0.000674642	0.000277529	0.000280735	0.000155389
	公共设施及土地管理	127	0	0	0	0	0	7.73923e-05	7.27917e-06	0.00010807	0.000118268	0.000212849	2.81389e-05	0.000134835	0.000114648	7.88995e-05	6.08209e-05	7.38628e-05	0.000133687	0.000108609	0.000107797	8.83927e-05	8.50118e-05	0.000163948	0.000131887	0.000228725	8.89436e-06	0.000123448	0.000104857	0.000163491	8.23864e-05	0.000205306	0.00015766	0.0001915	0.000121531	0.000202516	0.000243055	6.57442e-05	0.000181831	0.000196855	6.74851e-06	6.85751e-05	6.3027e-05	0.000104247	0.000137368	0.000224176	4.64169e-05	0.000163274	0.000186396
	居民服务	128	0	0	0	0	0	4.43537e-05	9.83271e-06	6.08798e-05	7.35262e-05	5.78215e-05	2.79799e-05	2.90586e-05	2.16495e-05	1.14059e-05	1.68888e-05	2.17512e-05	7.51106e-05	7.03797e-05	1.22359e-05	3.40705e-05	3.11853e-05	4.53287e-05	4.72668e-05	3.63951e-05	8.11276e-05	3.2015e-05	2.32048e-05	3.1683e-05	2.63986e-05	2.79583e-05	4.65537e-05	0.000157549	0.000165399	0.000102673	0.000146723	9.35011e-05	0.000359527	0.000242947	4.02899e-05	0.000188104	6.44804e-05	3.09863e-05	0.000132405	4.31988e-05	1.4534e-05	4.07306e-05	2.378e-05
	其他服务	129	0.000588706	0.00165453	0.000691571	0.00123089	0.00939879	0.00806476	0.00208096	0.00127377	0.00131375	0.0044436	0.00173844	0.00110571	0.000608604	0.000484464	0.00111849	0.000518207	0.00124808	0.00090525	0.00357945	0.00773669	0.00326645	0.00560346	0.00290719	0.00192049	0.00113223	0.00141489	0.0010192	0.000887364	0.00111716	0.00445945	0.00155308	0.00225778	0.00191667	0.00250449	0.00404613	0.00410558	0.00305359	0.00280331	0.000942216	0.0049226	0.00199332	0.00199221	0.00275356	0.00242181	0.00231521	0.0016217	0.0107115
	教育	130	6.44961e-05	0.000251149	6.07521e-05	0.000374275	0.000599946	0.000337241	0.000103865	0.000161582	0.000104953	0.000198062	0.000119581	0.000158888	9.26786e-05	3.01307e-05	4.91621e-05	6.49249e-05	7.20491e-05	0.000102662	0.000213663	7.33895e-05	0.000137966	0.00016711	0.000145143	0.00023998	0.00012813	0.00011471	4.84337e-05	0.000109978	6.45167e-05	0.000133013	0.000159202	0.000102394	0.000151938	0.000138383	0.000331397	4.83432e-05	0.000180273	0.000150963	4.70436e-05	0.000107415	7.67924e-05	9.02726e-05	0.000100979	0.000150247	6.80866e-05	0.000160878	0.000197695
	卫生	131	7.31257e-06	4.3953e-05	0.000249338	2.25501e-05	0.00064042	0.000620096	0.000142413	0.000855493	0.000250276	0.000791851	0	7.29697e-06	2.5304e-05	4.73686e-05	0.00106109	0.000200003	0.000129566	3.76989e-05	2.29518e-05	5.47173e-05	3.94841e-05	3.03749e-05	2.27784e-05	9.67945e-05	5.75934e-05	8.21287e-05	4.58088e-05	2.7712e-05	6.29772e-05	0.000268019	2.32508e-05	0.000465516	0.000486516	0.000247693	7.214e-05	0.000359213	3.1047e-05	0.000121107	0.00134806	0.000498958	0.000119435	0.000189943	2.22737e-05	8.73444e-05	8.48369e-05	7.19554e-05	0.000137396
	社会工作	132	0	0	0	0	0	0	0	0	0	0	0	0	0	0	0	0	0	0	0	0	0	0	0	0	0	0	0	0	0	0	0	0	0	0	0	0	0	0	0	0	0	0	0	0	0	0	0
	新闻和出版	133	4.00036e-06	5.3668e-05	8.04364e-07	1.34671e-05	6.93088e-05	0.000107667	4.89538e-05	0.000220689	8.98861e-05	0.000122737	0.000134236	3.87344e-05	4.01543e-05	2.97355e-05	2.05113e-05	4.74185e-05	0.000104512	0.000123989	2.95724e-05	0.000101279	9.36362e-05	0.00013096	6.39313e-05	9.88562e-05	3.24421e-05	7.60593e-05	3.91934e-05	0.000166352	8.54937e-05	5.68676e-05	3.76979e-05	8.86333e-05	0.000256459	0.000156951	0.000183584	2.84898e-05	0.000135134	9.6162e-05	7.05085e-06	2.09638e-05	3.43536e-05	5.60559e-05	0.000113313	8.63421e-05	2.49438e-05	5.36888e-05	0.000156082
	广播、电视、电影和影视录音制作	134	1.91462e-06	2.74005e-05	1.79296e-06	1.52776e-06	0.000214765	0.000427478	0.000592173	0.000446948	0.000318776	0.000446439	0	0.000186533	0.00010019	0.000106521	0.000630324	0.00012033	0.000311044	0.000629172	0.000516109	0.00123041	0.000887864	0.000683029	0.000134659	0.000609721	5.52057e-05	0.000426749	0.00118269	0.000898925	0.00107262	0.00138022	0.00102902	0.000527604	0.000488761	0.000597231	0.000614208	0.000180229	0.00127019	0.000479819	0.000280914	0.000379371	0.000268392	0.000985666	0.000802541	0.000774236	0.000339756	0.000619584	0.000116241
	文化艺术	135	2.58214e-05	0.000176811	1.79082e-05	0.000167631	0.00017766	0.000115937	0.00034904	0.000121623	0.000105211	0.000130849	0	2.45832e-05	2.29967e-05	3.8203e-05	5.40543e-05	2.18649e-05	3.8705e-05	3.19596e-05	2.09521e-05	4.0451e-05	3.33041e-05	2.67136e-05	5.44888e-05	3.97405e-05	0.000126152	3.35201e-05	6.40781e-05	8.17096e-05	8.71333e-05	7.85764e-05	4.23693e-05	3.67907e-05	3.8756e-05	5.08815e-05	4.96045e-05	5.57639e-05	7.38848e-05	3.35311e-05	3.54619e-05	6.23337e-05	4.52396e-05	5.9307e-05	3.66774e-05	4.7571e-05	5.3723e-05	2.47823e-05	7.20358e-05
	体育	136	0	0	0	0	0	0	0	0	0	0	0	0	0	0	0	0	0	0	0	0	0	0	0	0	0	0	0	0	0	0	0	0	0	0	0	0	0	0	0	0	0	0	0	0	0	0	0
	娱乐	137	2.15662e-06	6.03141e-05	2.77446e-06	1.00451e-05	1.87257e-05	0.000450626	0.000338304	0.000845543	0.000379917	0.000215916	0.00046191	0.000106542	0.000148437	0.000157314	0.000424931	0.000240056	0.000253135	0.000231243	0.000168283	0.000500066	0.000533387	0.000491864	0.000509221	0.00056167	0.000533533	0.000134115	0.000555917	0.000721704	0.000771247	0.000223045	0.000171282	0.000208046	0.000267153	0.000220014	0.000264056	7.14248e-05	0.000197542	0.000213864	0.000105667	0.000244326	6.84728e-05	0.000267887	0.000502815	0.000243545	0.000109694	0.000177382	0.000450688
	社会保障	138	1.95173e-06	0.000154971	1.8703e-05	1.47216e-05	3.40211e-05	0.000167525	0.000229772	0.000115636	0.000206173	0.000231798	0.000229572	4.97461e-05	4.67017e-05	6.37556e-05	7.29892e-05	3.43791e-05	7.63668e-05	7.01104e-05	5.17571e-05	6.04615e-05	6.61535e-05	5.85411e-05	0.000130544	0.00010877	4.76671e-05	9.4118e-05	0.000125746	0.000135678	0.000172433	9.46016e-05	0.000128165	0.000155885	0.000102722	0.00012731	0.000129956	0.000124216	0.000149416	4.58975e-05	4.75433e-05	0.000110753	8.07528e-05	9.89138e-05	8.12195e-05	9.18074e-05	9.10555e-05	4.91353e-05	0.000133619
	公共管理和社会组织	139	0.000196121	0.00177926	0.000409416	0.00043532	0.000302242	0.00011818	1.63178e-05	0.000190545	0.000197046	0.000280103	4.27736e-05	0.000110467	0.000281133	6.48734e-05	7.1286e-05	0.000124523	0.00024944	0.000120116	0.000112225	5.65033e-05	0.000102562	0.000355515	0.00016837	0.000277089	9.62155e-05	0.000375081	0.000117721	0.000208556	0.00017337	0.000163277	0.000172554	0.0002968	0.000220881	0.000132209	0.000191885	0.000124981	0.000297542	0.000325098	2.52781e-05	0.00015421	0.000105977	0.000242365	0.000265877	0.000186495	7.99011e-05	0.000404018	0.00028325
[truncated: 92 more columns]

## Sheet: L
产出 投入		代码	农产品	林产品	畜牧产品	渔产品	农、林、牧、渔服务产品	煤炭采选产品	石油和天然气开采产品	黑色金属矿采选产品	有色金属矿采选产品	非金属矿采选产品	开采辅助服务和其他采矿产品	谷物磨制品	饲料加工品	植物油加工品	糖及糖制品	屠宰及肉类加工品	水产加工品	蔬菜、水果、坚果和其他农副食品加工品	方便食品	乳制品	调味品、发酵制品	其他食品	酒精和酒	饮料和精制茶	烟草制品	棉、化纤纺织及印染精加工品	毛纺织及染整精加工品	麻、丝绢纺织及加工品	针织或钩针编织及其制品	纺织制成品	纺织服装服饰	皮革、毛皮、羽毛及其制品	鞋	木材加工品和木、竹、藤、棕、草制品	家具	造纸和纸制品	印刷品和记录媒介复制品	文教、工美、体育和娱乐用品	精炼石油和核燃料加工品	煤炭加工品	基础化学原料	肥料	农药	涂料、油墨、颜料及类似产品	合成材料	专用化学产品和炸药、火工、焰火产品	日用化学产品
部门名称		-	1	2	3	4	5	6	7	8	9	10	11	12	13	14	15	16	17	18	19	20	21	22	23	24	25	26	27	28	29	30	31	32	33	34	35	36	37	38	39	40	41	42	43	44	45	46	47
中间投入	农产品	1	1.12497	0.0265289	0.278969	0.129049	0.180523	0.0101473	0.0069483	0.00999945	0.0137156	0.0139154	0.015566	0.782041	0.636318	0.685351	0.598066	0.20152	0.101207	0.580488	0.402214	0.135961	0.432166	0.371308	0.347339	0.266769	0.101053	0.303084	0.156475	0.318965	0.14162	0.159047	0.155399	0.100028	0.060775	0.054878	0.0428693	0.0997693	0.0476001	0.0572826	0.00864139	0.00856835	0.0240119	0.0289655	0.0419684	0.0478698	0.0166503	0.0698177	0.119038
	林产品	2	0.00113256	1.06113	0.000831335	0.00121872	0.00659463	0.00675548	0.00188543	0.00342181	0.00444197	0.00353619	0.00543244	0.0014628	0.00144321	0.00171842	0.0014687	0.00146631	0.00160369	0.00345792	0.00240295	0.0030877	0.00233983	0.00305904	0.002848	0.00449866	0.00286027	0.00311649	0.00197278	0.00259852	0.00379268	0.00369159	0.00320586	0.00357363	0.0149534	0.208504	0.0982763	0.0481026	0.0204526	0.0236649	0.0019634	0.00371911	0.00324798	0.00368135	0.00424486	0.00561658	0.00473911	0.0202936	0.00849439
	畜牧产品	3	0.00143648	0.00492427	1.08826	0.0036586	0.0335687	0.00194625	0.00133578	0.00179151	0.00243277	0.00241365	0.00307112	0.00170147	0.00956375	0.00163437	0.00164252	0.62321	0.00632242	0.0204042	0.0340673	0.399066	0.02327	0.0775587	0.00396255	0.0140601	0.00147906	0.00996968	0.437237	0.13651	0.0321871	0.0341666	0.0452626	0.235761	0.0407995	0.00383399	0.0112958	0.00337525	0.00302387	0.0144726	0.0014972	0.0017033	0.00218829	0.00258184	0.0044117	0.00368952	0.00224935	0.0110769	0.0190813
	渔产品	4	0.00102771	0.00319031	0.0159231	1.04499	0.0197669	0.00138043	0.000788013	0.0014469	0.00173696	0.00168447	0.00151651	0.00120195	0.0683487	0.00114881	0.00111716	0.0108572	0.588815	0.0123804	0.00906203	0.00768971	0.00496887	0.0221205	0.00217919	0.00351326	0.00109338	0.00310267	0.00746798	0.00481695	0.00270397	0.00282984	0.00306319	0.00523848	0.00247979	0.0022046	0.00230911	0.00176334	0.00210553	0.00521884	0.000845515	0.0012197	0.00140364	0.00162453	0.00174517	0.00198232	0.00129633	0.0021431	0.00330433
	农、林、牧、渔服务产品	5	0.0210288	0.124948	0.0101382	0.0426065	1.09073	0.00168465	0.0007593	0.00104933	0.00137869	0.001307	0.0020615	0.0150413	0.0159364	0.0132431	0.0115408	0.00704264	0.0248875	0.0167048	0.00891905	0.00520416	0.00927331	0.00924034	0.0074663	0.00652238	0.00276546	0.100744	0.0123037	0.0983677	0.0420822	0.0435738	0.046435	0.0105961	0.0149032	0.0285223	0.0169774	0.0100845	0.00477017	0.0112277	0.000820657	0.00121991	0.00136513	0.00174189	0.00219095	0.00239554	0.0015327	0.00444732	0.00414634
	煤炭采选产品	6	0.0249794	0.0125462	0.0108	0.00971383	0.0154985	1.20879	0.0196905	0.0438902	0.0507422	0.0550545	0.0401128	0.0239584	0.0223248	0.0227962	0.0308986	0.0136926	0.012786	0.0277569	0.0219675	0.0159193	0.0280764	0.0222154	0.0225415	0.0270092	0.00868956	0.0392355	0.0271483	0.0345075	0.0459811	0.0375896	0.0307511	0.0197592	0.0308107	0.0322397	0.029467	0.0659172	0.0376523	0.0364764	0.0213055	0.523596	0.131153	0.141464	0.0912025	0.0640409	0.0676028	0.0807885	0.0351042
	石油和天然气开采产品	7	0.0219401	0.0163591	0.0123974	0.0145203	0.0278056	0.0166056	1.0257	0.0499295	0.0623598	0.0606044	0.0568364	0.0207528	0.0200371	0.020137	0.0199603	0.0144371	0.0177553	0.0208533	0.0211384	0.0194293	0.0211927	0.0211357	0.0186343	0.0287901	0.00902228	0.0371405	0.0304276	0.0314317	0.046249	0.0421575	0.0340137	0.0234439	0.0418122	0.0333323	0.0319965	0.0364228	0.0325097	0.0421034	0.624952	0.0197439	0.15739	0.0949592	0.107909	0.0974716	0.164215	0.0915066	0.0456316
	黑色金属矿采选产品	8	0.00198782	0.00224578	0.00136999	0.00201363	0.00266452	0.0137974	0.00955885	1.22334	0.00936634	0.00897842	0.0272577	0.00211261	0.00208694	0.00210866	0.00239081	0.00174525	0.00228965	0.00250224	0.00253918	0.00258238	0.0032142	0.00295092	0.00231135	0.00434106	0.00109186	0.00323659	0.00271607	0.00295418	0.00386713	0.00400583	0.00312287	0.00336025	0.00469058	0.0051805	0.012508	0.00394533	0.00401146	0.0104401	0.00681835	0.00803379	0.00733843	0.00711521	0.00612298	0.00665233	0.00561783	0.00759222	0.00404538
	有色金属矿采选产品	9	0.00308219	0.00263156	0.00186056	0.00249078	0.00312427	0.00613109	0.0052168	0.00629414	1.06292	0.00916694	0.01386	0.00307958	0.00303481	0.00302631	0.0033436	0.00243323	0.00288604	0.00339533	0.00350409	0.0036993	0.00380056	0.00395388	0.00342733	0.00587062	0.0016791	0.00496515	0.0041813	0.00413625	0.00614971	0.00600408	0.00489889	0.00506987	0.00680479	0.00795537	0.00976145	0.00782414	0.00965511	0.0469283	0.0056975	0.00763326	0.028273	0.0124652	0.0148218	0.0212089	0.0136956	0.0281126	0.00972039
	非金属矿采选产品	10	0.0054489	0.00234625	0.00169488	0.00143542	0.00191456	0.00178281	0.00240811	0.00223505	0.00454355	1.01671	0.00865092	0.00405374	0.0035393	0.00380967	0.00377025	0.00155958	0.00160304	0.00353871	0.00294682	0.00202518	0.00352757	0.00292263	0.00485687	0.00418616	0.00111865	0.00370505	0.00265602	0.00300605	0.00387589	0.00366312	0.00275087	0.00217617	0.0037586	0.0041255	0.00413342	0.00589396	0.00433409	0.0088882	0.00241765	0.00631049	0.0326547	0.0430881	0.0160665	0.019488	0.012709	0.013733	0.00679446
	开采辅助服务和其他采矿产品	11	0.00319796	0.00236534	0.00178338	0.00207373	0.00396646	0.00775011	0.140526	0.0104723	0.0109777	0.017506	1.01617	0.0030241	0.0029138	0.00293033	0.00294816	0.00208404	0.0025433	0.00308043	0.00307494	0.00283618	0.00311378	0.0030799	0.00275283	0.0106794	0.00131217	0.00535781	0.00436259	0.00454524	0.00666769	0.00604974	0.00488308	0.00337197	0.00597879	0.00482928	0.00466257	0.00540702	0.00472942	0.00619482	0.0856942	0.00516146	0.022591	0.0141327	0.0154367	0.0139194	0.0229877	0.0131428	0.00654773
	谷物磨制品	12	0.00298926	0.00401548	0.0559245	0.0286184	0.0280185	0.00117269	0.000786754	0.00126411	0.00173303	0.00163413	0.00165582	1.05849	0.0944954	0.0287749	0.00647134	0.0433243	0.0260432	0.0606573	0.306271	0.0258614	0.0941586	0.149511	0.125428	0.0194031	0.00141785	0.00442753	0.0235784	0.0106698	0.00423841	0.00431859	0.00502542	0.0157583	0.00431908	0.0040118	0.00312226	0.00222725	0.0023678	0.00279223	0.000985703	0.00100559	0.00240274	0.00179581	0.00843679	0.00608191	0.00171577	0.00678033	0.00842262
	饲料加工品	13	0.00325188	0.00951	0.246188	0.174455	0.0794616	0.000794265	0.000491776	0.000732235	0.000961013	0.000938093	0.00109785	0.00252824	1.09151	0.00226822	0.00205527	0.148763	0.0993874	0.00841498	0.0105119	0.0907457	0.00740605	0.0225455	0.00218507	0.00450162	0.000828631	0.00948753	0.0997066	0.0378189	0.0104783	0.0110537	0.0137821	0.0557654	0.0107781	0.00309549	0.00408971	0.00182236	0.00140197	0.00489649	0.000546729	0.000692943	0.000853815	0.00101826	0.00149268	0.00138605	0.000849078	0.00321581	0.00540656
	植物油加工品	14	0.00175626	0.00208247	0.0182898	0.015019	0.00761052	0.00237077	0.00256892	0.00291551	0.00525427	0.00552235	0.00642255	0.00171654	0.0738389	1.27681	0.0020107	0.0147094	0.0199614	0.0620693	0.0791934	0.010967	0.0698132	0.0707628	0.00434725	0.0116412	0.00216119	0.00407768	0.0101355	0.00514483	0.00523129	0.00459595	0.00435121	0.00855396	0.00631491	0.00814132	0.00549057	0.00734975	0.00713892	0.00562943	0.00320315	0.00183212	0.0122512	0.00656839	0.0104304	0.0395432	0.00813995	0.0632278	0.140473
	糖及糖制品	15	0.000119589	0.000294785	0.000396139	0.000339282	0.000602936	0.000236844	0.000152263	0.000298917	0.000311006	0.000298118	0.000242732	0.000162	0.00137017	0.000175301	1.10193	0.0016514	0.00167148	0.0194624	0.00879157	0.0186434	0.0274767	0.0296652	0.00316422	0.0439867	0.00024015	0.000263042	0.000352623	0.000324685	0.000444476	0.000358536	0.000323129	0.000617326	0.000445337	0.000356133	0.00040823	0.000269538	0.000298776	0.000444361	0.000165046	0.000204763	0.000392736	0.000404917	0.000397757	0.000441835	0.000269457	0.000526712	0.000576559
	屠宰及肉类加工品	16	0.000576692	0.00115123	0.00337059	0.00276388	0.00315834	0.00122417	0.000761161	0.00122407	0.00152712	0.00146752	0.00147701	0.000824561	0.0129346	0.000806149	0.000815298	1.16333	0.00765164	0.00689441	0.0526987	0.00287144	0.029851	0.0159438	0.00180228	0.0028573	0.00103231	0.00141669	0.00241427	0.00168999	0.00199703	0.00198304	0.00878871	0.245565	0.0398835	0.0017771	0.00980465	0.00157744	0.00181027	0.00451418	0.000814158	0.0011299	0.00125099	0.0014623	0.00159585	0.00179023	0.00119842	0.00261691	0.030266
	水产加工品	17	0.000453587	0.000946457	0.00389859	0.00444926	0.00285342	0.000912031	0.000535626	0.000961309	0.00115204	0.00111902	0.00101784	0.000637047	0.0159188	0.000620337	0.000625537	0.00323138	1.10751	0.00127728	0.00717403	0.00261094	0.00314304	0.013057	0.00125367	0.00197866	0.000703077	0.00108525	0.00222956	0.00148594	0.00124264	0.00129414	0.00135933	0.00196119	0.00129078	0.00118924	0.00132788	0.00107917	0.00135799	0.00129322	0.000570909	0.000818846	0.000930681	0.00107965	0.0011656	0.00130026	0.00085658	0.00129249	0.00252668
	蔬菜、水果、坚果和其他农副食品加工品	18	0.000669451	0.00093297	0.00108537	0.00110555	0.00193009	0.00163596	0.00106318	0.00153406	0.00202908	0.00200365	0.00200403	0.000906328	0.00257448	0.00100063	0.000978988	0.003995	0.00267949	1.07203	0.0528069	0.00912925	0.0583521	0.0853528	0.0148682	0.0411502	0.00111681	0.0014418	0.00148434	0.00144469	0.0019282	0.00182748	0.00198688	0.00252832	0.00236126	0.002293	0.00210439	0.00210931	0.0021325	0.0023912	0.00121725	0.0013615	0.0019727	0.00213081	0.00237778	0.00320366	0.00190508	0.00915901	0.00826435
	方便食品	19	8.36858e-05	0.000132577	9.3006e-05	0.00013381	0.000246863	0.000159134	0.000119542	0.000169684	0.000205514	0.00019882	0.000217361	0.00011121	0.000143186	0.000107884	0.00011776	0.000133644	0.00019683	0.000193166	1.02941	0.000204118	0.000201046	0.000224315	0.000183319	0.000308431	0.000112983	0.00017848	0.000177023	0.00018748	0.000222403	0.00020926	0.000218944	0.000201602	0.000224357	0.000194526	0.000214245	0.000188447	0.000228825	0.000234695	0.00012402	0.000162216	0.000173457	0.000208333	0.000232991	0.00023806	0.000161443	0.000210248	0.000317283
	乳制品	20	8.44748e-05	0.00018519	0.000459448	0.000381536	0.000455512	0.000175222	0.000103251	0.000197418	0.000222352	0.000214322	0.000184334	0.000119709	0.00179703	0.00014717	0.000118775	0.0016486	0.0005726	0.000504241	0.00218697	1.24918	0.00341965	0.0428854	0.00101654	0.00994845	0.000228759	0.000196972	0.000317325	0.000248033	0.000260369	0.00024645	0.000249767	0.000558281	0.000293114	0.000236636	0.000273115	0.000199175	0.000246547	0.000267067	0.00011085	0.000154579	0.00021132	0.000231414	0.000231291	0.000270516	0.000172906	0.000267986	0.000456209
	调味品、发酵制品	21	0.000142631	0.000296436	0.00153594	0.00119772	0.000969233	0.000277096	0.000164892	0.000297288	0.000364373	0.000351099	0.0003178	0.000193768	0.00641859	0.000200681	0.00018971	0.00524132	0.0183056	0.0144548	0.0438731	0.00228614	1.0984	0.0193567	0.00749936	0.00386253	0.000249571	0.000343905	0.000821599	0.000501057	0.00040655	0.000413078	0.000458135	0.00151897	0.000553195	0.000391564	0.000445501	0.000350464	0.000435603	0.000421662	0.000184384	0.000243909	0.000347562	0.000351527	0.000379335	0.000608371	0.000291784	0.00066393	0.000806872
	其他食品	22	0.000347652	0.000745788	0.00377717	0.00289153	0.00231845	0.000643545	0.000397804	0.00073516	0.0008522	0.000823975	0.000731171	0.000459185	0.0158319	0.0012263	0.000460822	0.034249	0.00751658	0.00741723	0.0266846	0.0305712	0.074372	1.04443	0.020189	0.0370428	0.00291214	0.000830625	0.00206545	0.00122961	0.00109355	0.0010302	0.00123554	0.00818456	0.00209579	0.000951929	0.00123588	0.000797771	0.000980608	0.00111539	0.000455963	0.000574521	0.000916999	0.00089799	0.000933686	0.00150399	0.000709907	0.00148988	0.00233522
	酒精和酒	23	0.00178803	0.00237573	0.00223512	0.00227727	0.00707893	0.00316546	0.00254692	0.00396782	0.00624093	0.00553919	0.00576808	0.0019933	0.00495859	0.00196393	0.00217755	0.00347018	0.00425563	0.00377069	0.00330575	0.00353959	0.00706885	0.00691639	1.11973	0.0251545	0.00277804	0.00435484	0.00411535	0.00370584	0.00525613	0.00469792	0.00504741	0.0043921	0.00527358	0.00694231	0.00533865	0.0070891	0.00918497	0.00545844	0.00383458	0.00270338	0.011857	0.00625368	0.00829405	0.0367649	0.00708268	0.0318012	0.0231168
	饮料和精制茶	24	0.00186226	0.00522563	0.00154463	0.00210372	0.00820065	0.00369189	0.00240798	0.00514309	0.00486714	0.00463769	0.00341287	0.00257241	0.00255148	0.00237952	0.00246331	0.00242037	0.00348876	0.006987	0.00496422	0.0101927	0.00394075	0.00522039	0.00571441	1.0547	0.00275948	0.00396319	0.00380488	0.00471041	0.00794641	0.0058606	0.00462241	0.00424536	0.0067524	0.00569867	0.00677704	0.00368421	0.00402922	0.00771261	0.00251073	0.00317585	0.00683362	0.00714917	0.00596391	0.00553431	0.00422208	0.00530809	0.0058866
	烟草制品	25	0.00163316	0.00232033	0.00126099	0.00178328	0.00667429	0.00389611	0.00263064	0.00967313	0.00765996	0.00952493	0.00540629	0.00180617	0.00209526	0.00413893	0.00454214	0.00319356	0.00399863	0.0024871	0.00414323	0.0068657	0.00266726	0.00297973	0.00216089	0.00351646	1.15784	0.00504057	0.0207788	0.00330651	0.00644576	0.00562974	0.00529289	0.00321862	0.00344421	0.00890593	0.00568239	0.00336838	0.0104107	0.00749768	0.00781765	0.00529473	0.00509573	0.0044841	0.00643993	0.00782179	0.00433693	0.00453565	0.00671417
	棉、化纤纺织及印染精加工品	26	0.00264401	0.00384726	0.00267745	0.00277741	0.00406611	0.00853199	0.00531429	0.00558409	0.00716418	0.00754596	0.015427	0.00636009	0.00479309	0.00559176	0.00468327	0.00512426	0.00457902	0.00626344	0.00735111	0.00629207	0.00731129	0.00749443	0.00777253	0.00928112	0.00666949	1.53888	0.10688	0.068737	0.614199	0.624648	0.623588	0.112171	0.184185	0.00970398	0.0580259	0.0104239	0.0103173	0.0980913	0.00555062	0.00783183	0.006623	0.00986211	0.0117443	0.0106972	0.00864346	0.00878599	0.00975936
	毛纺织及染整精加工品	27	0.000260643	0.00040523	0.000253039	0.000272875	0.000339928	0.000920641	0.000561764	0.00055539	0.000752118	0.000734664	0.00165024	0.000711864	0.000515123	0.000619034	0.000489732	0.000551913	0.000491484	0.000682873	0.000813788	0.000661336	0.00079633	0.000819522	0.000808268	0.000932741	0.000535222	0.0102072	1.20714	0.00305885	0.0737153	0.0772193	0.0770114	0.00589785	0.0034647	0.000917465	0.00193541	0.000951371	0.000964386	0.00776391	0.000586138	0.000869548	0.000679221	0.00099181	0.00109604	0.000972918	0.000744129	0.000963173	0.00101928
	麻、丝绢纺织及加工品	28	0.000253253	0.000387704	0.000250665	0.000279758	0.000339676	0.000907965	0.000519561	0.000589691	0.000782287	0.000996295	0.00145102	0.000672131	0.000479322	0.000561143	0.000465948	0.000525761	0.000489543	0.000644019	0.000780291	0.000657475	0.000731612	0.000792493	0.000925991	0.00116416	0.000494127	0.0127497	0.00550903	1.27028	0.0193562	0.0270348	0.0708098	0.00526809	0.00742751	0.00130697	0.00317672	0.00110979	0.00124627	0.0136786	0.000548333	0.00083917	0.000657069	0.000916044	0.0010373	0.000910067	0.000712357	0.000917863	0.00100808
	针织或钩针编织及其制品	29	0.000256281	0.000555348	0.000240141	0.00025797	0.000667709	0.000880932	0.000519422	0.000523529	0.000694376	0.000642507	0.0014707	0.000697822	0.000484131	0.000580739	0.000469787	0.000528212	0.000477277	0.000706481	0.000789916	0.000655515	0.000752633	0.000811034	0.00077807	0.000894283	0.000482729	0.0012348	0.00175974	0.000805206	1.11424	0.0414133	0.0764181	0.0103203	0.00728071	0.000887329	0.00191296	0.000817685	0.000868279	0.00397022	0.000598598	0.000859296	0.000652407	0.000939268	0.00104354	0.000894887	0.000708595	0.000938293	0.000984703
	纺织制成品	30	0.000601351	0.000640984	0.00059864	0.000623546	0.000729215	0.00132373	0.00135219	0.000890463	0.00163671	0.00252347	0.00557498	0.000910603	0.00128327	0.00158765	0.000821664	0.00112172	0.000822502	0.00117301	0.00129156	0.00137605	0.00204277	0.00129158	0.00124947	0.00238237	0.00130139	0.00154981	0.00183404	0.00250359	0.00438535	1.01526	0.0236556	0.00554396	0.0042406	0.00206376	0.00578875	0.00386941	0.0030016	0.00833202	0.00119209	0.00111126	0.00148841	0.0024492	0.00194848	0.00259253	0.00142864	0.00161181	0.00204425
	纺织服装服饰	31	0.0026863	0.00442541	0.00261813	0.00265549	0.00305656	0.0108849	0.00599858	0.0062548	0.00811047	0.00692898	0.0163972	0.0085703	0.00541231	0.00656817	0.00556733	0.0061348	0.00549732	0.00775217	0.0093992	0.00698274	0.00837812	0.00939465	0.0092999	0.00968862	0.005663	0.00858937	0.0222106	0.00827908	0.0304237	0.015152	1.04091	0.0289608	0.0125919	0.00966492	0.014776	0.00829959	0.00915243	0.0138443	0.00643577	0.0104318	0.00736489	0.0105452	0.0124595	0.0100508	0.00820452	0.0111379	0.0107143
	皮革、毛皮、羽毛及其制品	32	0.000243558	0.000579296	0.0002192	0.000430834	0.00186956	0.000826929	0.000475306	0.000454101	0.000596058	0.000533213	0.000967836	0.000477177	0.000378764	0.000401754	0.000353249	0.000394776	0.000482159	0.000493953	0.000705277	0.000602094	0.000610064	0.000793786	0.000556637	0.000667403	0.000328114	0.000701686	0.0010425	0.000675667	0.00274419	0.00253566	0.0388426	1.30851	0.206058	0.00172399	0.044261	0.00129258	0.000911738	0.00906731	0.00047245	0.000738878	0.000512263	0.000652573	0.000776749	0.000619665	0.000546836	0.000661746	0.00116825
	鞋	33	0.000106109	0.000104621	8.5406e-05	9.60418e-05	0.000131516	0.00130258	0.000351425	0.000221873	0.000295342	0.00026673	0.000536489	0.000149531	0.000132461	0.000123792	0.000135111	0.000142584	0.00013363	0.000180235	0.000184757	0.000171858	0.000233191	0.000234313	0.000184249	0.00023526	7.62114e-05	0.000210029	0.000189162	0.000183282	0.00183322	0.00063252	0.00109553	0.00133608	1.13923	0.000252959	0.00050031	0.000309511	0.000300071	0.000466439	0.000388999	0.000665123	0.000368763	0.000371309	0.00031575	0.000292788	0.000352157	0.000357958	0.000248753
	木材加工品和木、竹、藤、棕、草制品	34	0.00222557	0.00205304	0.00150407	0.0023104	0.00274288	0.0298628	0.00277028	0.00360159	0.0121357	0.00550916	0.00464079	0.00254526	0.00257913	0.00253234	0.00315592	0.00239714	0.00277285	0.00326635	0.00389121	0.0041838	0.0042141	0.0044172	0.0062673	0.00759362	0.00477106	0.00562872	0.00369848	0.0051842	0.0069792	0.00852932	0.00594197	0.00477079	0.00858137	1.4769	0.491011	0.0290097	0.0204369	0.0631418	0.00277413	0.014868	0.00687503	0.00873247	0.00982944	0.00822593	0.00697682	0.0065527	0.0119784
	家具	35	0.000362432	0.000612677	0.000308659	0.00181602	0.00159502	0.00054581	0.0019837	0.000568781	0.000773215	0.000676637	0.000679734	0.000407936	0.00050958	0.000384295	0.000400771	0.000435059	0.00125073	0.000710364	0.000884359	0.00077308	0.00167802	0.000705969	0.000740995	0.000743601	0.000305018	0.000655164	0.000474025	0.000864311	0.000663581	0.00112676	0.000808783	0.00050846	0.000770145	0.00384328	1.01003	0.000550944	0.000631334	0.0015125	0.0015071	0.000459599	0.000740606	0.000669672	0.000677576	0.000737396	0.00105779	0.000662197	0.000619198
	造纸和纸制品	36	0.0051035	0.00485963	0.00553156	0.00631303	0.00803189	0.00972751	0.00608128	0.00841365	0.011027	0.0151487	0.0121267	0.0110555	0.0109753	0.0142573	0.00796291	0.0176833	0.0161621	0.0203209	0.0322184	0.0549734	0.0242157	0.0307268	0.0357346	0.059471	0.0600204	0.0142748	0.0154651	0.0144173	0.0218637	0.0249523	0.0203219	0.0263186	0.0276798	0.0259536	0.0297743	1.42302	0.52488	0.102398	0.00710926	0.00842262	0.0115611	0.0166675	0.0222879	0.0231374	0.0159946	0.0164861	0.0400207
	印刷品和记录媒介复制品	37	0.0019091	0.00209305	0.00224864	0.00259921	0.00433964	0.00442856	0.00271545	0.00354612	0.00450429	0.00442688	0.00478424	0.00266667	0.00313421	0.00298121	0.00289305	0.00362424	0.00365292	0.00422672	0.00477948	0.00540303	0.00444646	0.00623614	0.01139	0.0145969	0.0110632	0.00401994	0.00426694	0.00395843	0.00526513	0.00604762	0.00640626	0.00516605	0.00666277	0.00475794	0.00586683	0.00774291	1.03517	0.00754765	0.0030168	0.00395566	0.00426884	0.00482847	0.00510061	0.00700248	0.00417185	0.00507983	0.0159575
	文教、工美、体育和娱乐用品	38	0.00205439	0.00272589	0.00158507	0.00378637	0.00320925	0.00272865	0.00165827	0.00360677	0.0041871	0.00281036	0.00265265	0.00224509	0.00271682	0.00249835	0.00220487	0.00221653	0.00338619	0.00296739	0.00379959	0.00593017	0.00359012	0.00436611	0.00435747	0.0048328	0.00138527	0.00280852	0.00251744	0.00272534	0.00462772	0.00329569	0.00385449	0.0040326	0.00474614	0.00582512	0.00468817	0.00465777	0.00643668	1.08852	0.00218365	0.00235533	0.00269618	0.00318307	0.0030851	0.00364245	0.00263649	0.00292491	0.0115723
	精炼石油和核燃料加工品	39	0.0250185	0.0218322	0.0169042	0.0220104	0.0432014	0.0230642	0.0265728	0.0796455	0.0990444	0.0956914	0.0848587	0.0251351	0.0255012	0.0250385	0.0240628	0.0200044	0.026468	0.026464	0.0265227	0.0272849	0.0266299	0.0273315	0.0242997	0.0389079	0.0118038	0.0493559	0.0413925	0.0423198	0.0617473	0.0569375	0.0468722	0.0324797	0.0565336	0.0453302	0.0440897	0.04328	0.0417151	0.058086	1.10721	0.026382	0.163048	0.0910366	0.0847401	0.119767	0.223779	0.118234	0.0571574
	煤炭加工品	40	0.00279276	0.0018037	0.00109225	0.0010518	0.00162176	0.004969	0.00445449	0.0062462	0.00598316	0.00599203	0.0103498	0.00232316	0.00204716	0.00218928	0.00237648	0.00120501	0.00125331	0.00220843	0.00201667	0.00173745	0.00232231	0.00216077	0.00207165	0.00302647	0.000897169	0.00305173	0.00232	0.00246796	0.00365155	0.00340849	0.00262666	0.00262085	0.00436641	0.00507484	0.00589497	0.00527093	0.00433011	0.00584913	0.00387457	1.02723	0.0233965	0.0128681	0.0270485	0.0134371	0.0109437	0.0266165	0.00591011
	基础化学原料	41	0.0562556	0.027662	0.0179415	0.0118767	0.0215015	0.01794	0.0299445	0.0313952	0.0539045	0.0593069	0.0610116	0.0435026	0.0363709	0.0402113	0.045302	0.0182494	0.0151953	0.0381801	0.0325454	0.027458	0.0352339	0.0329969	0.0343712	0.0518392	0.0174052	0.0689877	0.0521394	0.0514571	0.0886093	0.0822209	0.0542323	0.0386732	0.090125	0.0826392	0.0665174	0.136075	0.0927811	0.0811298	0.0457016	0.0164869	1.30057	0.319784	0.491897	0.346723	0.40242	0.299473	0.185416
	肥料	42	0.121005	0.0408482	0.0300356	0.0139493	0.0201037	0.00135301	0.000841479	0.00122586	0.00167732	0.00166839	0.0019198	0.084148	0.0684822	0.0737616	0.0643745	0.0217355	0.0109679	0.0625592	0.0433586	0.0147568	0.0465757	0.040054	0.0374706	0.0288909	0.0109819	0.0327803	0.0169382	0.0344589	0.01544	0.0173037	0.0168815	0.0109192	0.00713859	0.013418	0.00817591	0.0125331	0.00591385	0.00706865	0.001035	0.00107611	0.00340491	1.14506	0.0138996	0.00554988	0.0021867	0.00840462	0.0132248
	农药	43	0.0421759	0.0294909	0.0105319	0.00526802	0.0143884	0.000585901	0.000327407	0.000487829	0.000661995	0.000645062	0.000760882	0.0293468	0.0239222	0.0257319	0.0224576	0.00763481	0.00407437	0.0218942	0.015164	0.00522182	0.0162812	0.0140294	0.0131128	0.0101542	0.00387706	0.0121107	0.00601145	0.0126708	0.00570339	0.00636032	0.00623173	0.00392944	0.00278957	0.00769753	0.00430285	0.00506908	0.00236812	0.00286051	0.000396333	0.000447552	0.00101271	0.00121632	1.23365	0.00197891	0.000776823	0.00318929	0.00472814
	涂料、油墨、颜料及类似产品	44	0.0014232	0.00109559	0.000923334	0.00118823	0.00157877	0.0026144	0.00156637	0.00300372	0.00271614	0.00278097	0.00415307	0.0016013	0.00146757	0.00167328	0.00136221	0.00138076	0.00159047	0.00185542	0.00216509	0.00285922	0.00229412	0.002432	0.00243843	0.00422252	0.00157066	0.0188032	0.0280079	0.00653193	0.017186	0.0150478	0.0118026	0.00889285	0.00945678	0.0167029	0.0208338	0.0075235	0.054563	0.0129719	0.00167325	0.00217046	0.00329691	0.0040772	0.00358346	1.17025	0.00458088	0.00624617	0.00659922
	合成材料	45	0.013076	0.00540087	0.00556773	0.00494269	0.00791107	0.0123627	0.00875801	0.0103436	0.0122358	0.013709	0.0274973	0.0141562	0.0112235	0.0141335	0.0101917	0.00901622	0.0103431	0.0143402	0.0169045	0.0227785	0.0182661	0.0173941	0.0131514	0.0591591	0.0083741	0.0508209	0.0363343	0.0339848	0.0708934	0.0657892	0.0420493	0.02503	0.132451	0.0211731	0.0397563	0.0242575	0.0477693	0.0908276	0.0118982	0.00887276	0.0391782	0.037195	0.0386293	0.126697	1.17713	0.0551768	0.0462948
	专用化学产品和炸药、火工、焰火产品	46	0.0148004	0.00867567	0.00654411	0.00611055	0.00959765	0.0265075	0.0368109	0.0357058	0.0771888	0.0827548	0.100079	0.0133942	0.0120009	0.0134984	0.0202578	0.00874295	0.00910036	0.0139492	0.014101	0.0156816	0.0157817	0.0175723	0.0146094	0.0242999	0.00959237	0.0322363	0.0232189	0.0217316	0.0470506	0.0351026	0.0319847	0.0497483	0.0724819	0.122348	0.0631509	0.105211	0.0799753	0.064622	0.0470893	0.0178149	0.0788369	0.0728897	0.0961491	0.18581	0.0973741	1.22879	0.092532
	日用化学产品	47	0.00041277	0.00106195	0.000506354	0.000657731	0.00153648	0.000853332	0.000772165	0.000661495	0.000992821	0.000912674	0.00169587	0.000478627	0.00113214	0.000960329	0.000500945	0.001685	0.00117708	0.00148703	0.00190754	0.00446645	0.00300213	0.00388183	0.00101327	0.00787579	0.00665456	0.000875817	0.00191665	0.00088318	0.00148995	0.00159856	0.00133112	0.00220504	0.00160424	0.00115135	0.00145221	0.00126686	0.00167774	0.00233196	0.000800291	0.000812188	0.000863992	0.000933382	0.0012507	0.00110771	0.00138397	0.00143474	1.11697
	医药制品	48	0.00218385	0.00622225	0.018047	0.00570908	0.038827	0.00123856	0.000806352	0.00120598	0.00111236	0.00128848	0.00104714	0.00167635	0.00281671	0.00157236	0.00229712	0.0135009	0.0048967	0.00251665	0.00215681	0.00758876	0.00509415	0.0063423	0.00197756	0.00251966	0.000754313	0.00461721	0.00810046	0.00642646	0.00294758	0.00319757	0.00325764	0.00741499	0.00271135	0.00231164	0.00192289	0.00734371	0.00345013	0.00200111	0.0013736	0.00101901	0.00154921	0.00320022	0.0275524	0.00425336	0.00117484	0.00250463	0.0101065
	化学纤维制品	49	0.00107857	0.00127812	0.000968066	0.00100468	0.00156709	0.00276486	0.00206111	0.00282298	0.00292896	0.00303108	0.00653924	0.00204168	0.00166559	0.00190833	0.00171506	0.00168195	0.00157677	0.00210626	0.00243043	0.00238597	0.00250337	0.00248213	0.00232939	0.00330087	0.0133403	0.181378	0.128172	0.119617	0.275921	0.209888	0.139671	0.0195416	0.0321486	0.00411658	0.0123197	0.00476851	0.00585105	0.032749	0.00216827	0.00242167	0.00273673	0.00360769	0.00399071	0.00446967	0.00462023	0.0107797	0.00504787
	橡胶制品	50	0.00257331	0.00307573	0.00213943	0.00267176	0.00336015	0.00647079	0.006288	0.0195167	0.00729035	0.0065654	0.0287184	0.00395495	0.00309898	0.00295613	0.00285449	0.00298411	0.00329988	0.00335649	0.00388308	0.00413093	0.00415861	0.00390856	0.00318873	0.00490267	0.00148095	0.00569463	0.00369234	0.00353324	0.00925686	0.00715519	0.00786485	0.0122088	0.0770547	0.00736742	0.00877839	0.00421595	0.00792082	0.0157178	0.00496255	0.0048668	0.00493394	0.00551293	0.00493913	0.00725954	0.0102589	0.0051682	0.0058086
	塑料制品	51	0.0313057	0.00828389	0.0116271	0.00853415	0.0146811	0.0087928	0.0105997	0.00896076	0.0140248	0.0187054	0.0393442	0.0338515	0.0256398	0.0346474	0.0215128	0.0204686	0.0239532	0.0338693	0.0414032	0.0591951	0.0437147	0.0389301	0.0273847	0.0826036	0.0124522	0.0261908	0.0186902	0.0222599	0.029989	0.0426405	0.0246935	0.0319313	0.10955	0.02558	0.048563	0.028121	0.0793411	0.0841035	0.0130564	0.00760344	0.0434942	0.0804415	0.0483098	0.0343774	0.0310677	0.0511836	0.108579
	水泥、石灰和石膏	52	0.00036607	0.000238978	0.000235736	0.000319852	0.000338558	0.0026719	0.00262127	0.00113856	0.00346432	0.012368	0.0166747	0.000384639	0.000343566	0.000340772	0.000927447	0.000286597	0.000329269	0.000447197	0.000397791	0.000356088	0.000764055	0.000501955	0.000439276	0.000636961	0.000416672	0.000608781	0.00044106	0.000442642	0.000710436	0.000628166	0.000547723	0.000429374	0.000596685	0.00134022	0.000911726	0.00100555	0.000726745	0.00163661	0.00173251	0.00145885	0.00242156	0.00158957	0.00136709	0.00228424	0.00142878	0.00126712	0.000944276
	石膏、水泥制品及类似制品	53	0.000259118	0.000192297	0.000189339	0.000235086	0.000275195	0.000570772	0.00181982	0.000574058	0.00119828	0.00488438	0.0117094	0.000253277	0.000256141	0.000243552	0.000292408	0.000233875	0.000258975	0.000292436	0.000260616	0.000244454	0.000298953	0.000337182	0.000308965	0.000415362	0.000115321	0.000734057	0.000340864	0.000357807	0.000677456	0.000585121	0.000503049	0.000319589	0.00042762	0.000665574	0.000556354	0.000441707	0.000369002	0.000786649	0.00123015	0.00051584	0.00104248	0.00082686	0.000726709	0.000690926	0.000722521	0.000670612	0.000395352
	砖瓦、石材等建筑材料	54	0.000155243	0.000192944	0.000185347	0.00120698	0.000924795	0.000370669	0.000390704	0.000238943	0.000310653	0.000627591	0.00190152	0.00014482	0.000217723	0.00014782	0.000154204	0.000192597	0.000758066	0.000184703	0.000168547	0.000179638	0.000185695	0.000200697	0.000203033	0.000235004	7.40878e-05	0.000250383	0.000189966	0.000244815	0.000238603	0.000376819	0.000215391	0.000248665	0.000235071	0.000289637	0.00113616	0.000250597	0.000217534	0.000788183	0.000312755	0.000274178	0.000312764	0.000272702	0.000364893	0.00047152	0.000338232	0.000270208	0.000226455
	玻璃和玻璃制品	55	0.00121284	0.0015174	0.00125026	0.00134842	0.00218967	0.00216142	0.0024309	0.00222843	0.00347489	0.0037506	0.00623507	0.00137413	0.00207405	0.00243972	0.00194992	0.00173695	0.00328516	0.00334794	0.00576764	0.00684428	0.00966765	0.00601213	0.0427035	0.0218461	0.00163386	0.00253029	0.0020267	0.00227953	0.00304729	0.00408773	0.00278707	0.00236346	0.00385157	0.00495712	0.017605	0.00297079	0.00343183	0.00525685	0.00218367	0.00194629	0.00337012	0.00372905	0.00554909	0.00801825	0.00343827	0.00571864	0.0103967
	陶瓷制品	56	0.000334987	0.000463555	0.000341479	0.0023418	0.00197399	0.000575289	0.000473898	0.00097576	0.00116227	0.000929085	0.00101087	0.000375413	0.000523727	0.000376283	0.000398795	0.000436101	0.00156102	0.000475772	0.000480817	0.000523679	0.00048637	0.00055826	0.00194171	0.00125998	0.000221711	0.000686825	0.000512256	0.000627029	0.000714209	0.000674675	0.000662661	0.00063091	0.000719026	0.000821079	0.000740962	0.000758167	0.000750824	0.00146122	0.000511247	0.000503088	0.000798048	0.000772718	0.000811905	0.00104567	0.000764935	0.00354322	0.000798923
	耐火材料制品	57	0.000395636	0.000347497	0.000243049	0.000338983	0.000427724	0.00148304	0.000999572	0.00120436	0.00147822	0.00139884	0.00278514	0.000384605	0.00038377	0.000393142	0.00042829	0.000296055	0.000393909	0.00045033	0.000484659	0.000494882	0.000626138	0.000538495	0.00112205	0.000995981	0.000202131	0.000586656	0.000470294	0.000501087	0.000684633	0.000691818	0.000545091	0.00053714	0.000760019	0.000909566	0.00163717	0.00077275	0.000772105	0.00165185	0.000808092	0.0536862	0.00224024	0.0015632	0.00220072	0.00199116	0.00136554	0.00224131	0.000947155
	石墨及其他非金属矿物制品	58	0.00109617	0.000919779	0.000677184	0.00101242	0.00120517	0.00254344	0.00195092	0.0028124	0.0070194	0.0055652	0.00476569	0.00112395	0.00113593	0.00112388	0.00117134	0.000899434	0.00118	0.00128448	0.0014043	0.00155956	0.00163616	0.00164519	0.00230451	0.00274971	0.000655021	0.0030013	0.00173133	0.00161539	0.00285398	0.00273943	0.00227589	0.00197812	0.00314832	0.00484189	0.00425855	0.00271849	0.003254	0.0104992	0.00179491	0.00704739	0.00686867	0.0039754	0.00440314	0.008512	0.00892844	0.00722894	0.00315581
	钢	59	0.000732334	0.000886739	0.000512788	0.000761466	0.00100823	0.00505285	0.00288748	0.00292186	0.00355061	0.00349962	0.00866339	0.000793969	0.00078204	0.000790507	0.000875798	0.000653263	0.000871064	0.00093168	0.000985226	0.0010039	0.00123419	0.00115083	0.000893936	0.00174982	0.000422517	0.00121313	0.00103445	0.0011351	0.00144087	0.0014687	0.00116396	0.0012751	0.0016054	0.00200426	0.00447356	0.00137477	0.00144516	0.00301456	0.00212264	0.00303325	0.00217116	0.00250572	0.00203452	0.00231813	0.00182401	0.00187579	0.00144178
	钢压延产品	60	0.00609292	0.00688368	0.0042396	0.00623414	0.0082613	0.0494709	0.0292583	0.0235694	0.028058	0.027889	0.0901299	0.00643572	0.00638409	0.00646906	0.00752618	0.005385	0.00704564	0.00783253	0.00760889	0.0076421	0.0100633	0.00890097	0.00693738	0.0126642	0.00320184	0.00975276	0.00804721	0.00895277	0.0114145	0.0121863	0.00927766	0.00989914	0.012238	0.0148405	0.0388806	0.0114867	0.0114451	0.0240195	0.0207185	0.0271541	0.0188685	0.0220069	0.0174405	0.018104	0.0156942	0.0149954	0.011133
	铁及铁合金产品	61	0.00105289	0.00125007	0.000739594	0.0011546	0.00144704	0.00503588	0.00756118	0.00670441	0.00544288	0.00469798	0.0165813	0.00113913	0.00113754	0.00112147	0.00119751	0.000934628	0.0012747	0.00128371	0.00139904	0.00144731	0.001615	0.00159508	0.00125487	0.0024246	0.000606945	0.00174627	0.00151334	0.00160988	0.00211626	0.00215406	0.00173727	0.00184892	0.00376316	0.00274884	0.00753887	0.00195318	0.00208467	0.00848007	0.00511611	0.00369441	0.00341672	0.00344449	0.00300257	0.00341738	0.00314064	0.00341703	0.00218002
	有色金属及其合金	62	0.00679823	0.00686709	0.00497741	0.00727667	0.00871099	0.0177632	0.0142817	0.0172443	0.0370291	0.0248044	0.0399558	0.0074797	0.00773119	0.00748296	0.00820462	0.00682065	0.00836613	0.00877973	0.00938251	0.0103008	0.0101185	0.0107328	0.00892035	0.0157356	0.00436558	0.0119102	0.0102013	0.0103643	0.0146029	0.0144536	0.012567	0.0134989	0.0161945	0.0194677	0.0256567	0.0169837	0.0242057	0.154238	0.0130649	0.0171454	0.0298135	0.0216057	0.0235095	0.033674	0.0237457	0.0586439	0.0188881
	有色金属压延加工品	63	0.00414415	0.00444178	0.00315586	0.00475354	0.00559053	0.0115559	0.00817648	0.0113302	0.0179993	0.0164102	0.0183478	0.00459329	0.00485124	0.00461022	0.00509977	0.00423656	0.00532142	0.00553117	0.00589141	0.00640967	0.00642845	0.00684873	0.00585946	0.0100687	0.002787	0.00735985	0.00633536	0.00651034	0.00893177	0.0101699	0.00771323	0.00892682	0.00950682	0.0115573	0.0188285	0.0107634	0.0202079	0.087439	0.00761029	0.0099631	0.0122309	0.0123067	0.0114108	0.017263	0.0129802	0.0251209	0.0103946
	金属制品	64	0.00746241	0.0109958	0.00563919	0.0082653	0.0135278	0.0492048	0.0166166	0.0416202	0.049031	0.0492223	0.0586908	0.00999159	0.00921205	0.00976101	0.00873387	0.00816227	0.0114866	0.0111157	0.0158332	0.0170358	0.0182915	0.0183055	0.0134209	0.0344588	0.00701398	0.0149741	0.0151298	0.0141981	0.0209965	0.0187117	0.0163369	0.0192943	0.0269012	0.0346331	0.0659178	0.017304	0.0204802	0.0403719	0.0143468	0.0290268	0.0212791	0.0238798	0.0247195	0.0372856	0.0182391	0.0241968	0.023062
	锅炉及原动设备	65	0.0014541	0.00204086	0.000981739	0.00194576	0.00157745	0.00213442	0.00230599	0.00328612	0.00317421	0.00370309	0.00596058	0.00119608	0.00193443	0.00140356	0.00129892	0.000854589	0.001404	0.00117252	0.000998513	0.000831871	0.00109798	0.00107413	0.000825232	0.00102577	0.000336541	0.00214721	0.00104095	0.00139955	0.00197267	0.00152117	0.00138973	0.00097333	0.00109954	0.00145259	0.00141721	0.0012554	0.00102675	0.00153637	0.00177755	0.00195499	0.00229391	0.00239149	0.00193341	0.00153701	0.00181777	0.00154052	0.00109661
	金属加工机械	66	0.000941655	0.00137078	0.000613319	0.000953041	0.0010239	0.00172598	0.00137268	0.00150649	0.00298615	0.00289752	0.00309599	0.00091411	0.000817701	0.000784106	0.000889452	0.000612075	0.000833561	0.000826906	0.000861493	0.000785552	0.000918507	0.000960442	0.000723907	0.00120644	0.000393902	0.00148695	0.000914326	0.00105729	0.0013969	0.00124786	0.00131283	0.00108023	0.00125511	0.00158454	0.0019834	0.00126616	0.00139495	0.00191316	0.00119366	0.00173382	0.00153911	0.00193822	0.00151786	0.00144136	0.00156465	0.00178597	0.0015085
	物料搬运设备	67	0.000571827	0.000506949	0.000469832	0.000559641	0.00059431	0.00265477	0.00211601	0.00766866	0.00427071	0.00906233	0.0040845	0.000740067	0.00071443	0.000678608	0.00163235	0.000649716	0.000795071	0.000754211	0.000849334	0.000786902	0.000932004	0.00124705	0.000742517	0.000991207	0.00034318	0.000941646	0.000761001	0.000779076	0.00105645	0.00100031	0.000931724	0.000946791	0.00116008	0.00104919	0.00114962	0.0012834	0.00110484	0.00140907	0.00154509	0.00192279	0.00160242	0.00213908	0.00148925	0.00149237	0.00134676	0.00174173	0.00105152
	泵、阀门、压缩机及类似机械	68	0.00181786	0.00168788	0.0012083	0.00219748	0.00176627	0.0042642	0.00529902	0.00652395	0.00968	0.00639411	0.0110049	0.00167301	0.00215541	0.00170275	0.00278578	0.00140109	0.0022373	0.00218555	0.00183547	0.00181994	0.0024662	0.00228888	0.00176645	0.00256489	0.000782045	0.00276382	0.00216131	0.00250092	0.00317144	0.00264879	0.0024146	0.00587852	0.00326149	0.00277265	0.00309735	0.00330414	0.00281631	0.00635558	0.0052905	0.00357324	0.00542358	0.00754107	0.00537059	0.00567557	0.00505515	0.00430917	0.00289503
	文化、办公用机械	69	0.000296296	0.000421043	0.000243835	0.000580177	0.000453629	0.00034029	0.000205205	0.000348141	0.000296802	0.000320254	0.000327679	0.000359764	0.000299332	0.000264818	0.000268846	0.000353253	0.000439576	0.000337459	0.000312916	0.000455701	0.000346563	0.000460612	0.000332371	0.000423232	0.000110631	0.000321845	0.00032778	0.000405965	0.000406634	0.000411082	0.0004079	0.000524131	0.000534179	0.000539844	0.000488865	0.000300682	0.000392494	0.000434781	0.000190937	0.000310613	0.000312686	0.000330628	0.000401578	0.00035281	0.000261266	0.000331435	0.00033751
	通用设备	70	0.00643857	0.0060259	0.00458832	0.00640857	0.0060512	0.0279932	0.0159313	0.0203053	0.0370833	0.0293291	0.0218216	0.00664543	0.00708374	0.00679464	0.00844844	0.00570805	0.006893	0.00780721	0.00699505	0.00686667	0.00785733	0.00876263	0.00628236	0.00967664	0.00318986	0.0138668	0.00986602	0.0155195	0.01274	0.014181	0.0106799	0.00968698	0.0105804	0.0172997	0.0184107	0.0106966	0.0111167	0.0184461	0.0143877	0.0344235	0.0234943	0.0279994	0.0160299	0.0162531	0.0181376	0.0166055	0.0109179
	采矿、冶金、建筑专用设备	71	0.0019659	0.00139515	0.0010495	0.0012485	0.0019746	0.0281343	0.0399518	0.031263	0.0420007	0.0436795	0.110883	0.00188567	0.00181004	0.00182765	0.00203791	0.00127558	0.00149831	0.00203488	0.00195072	0.00175265	0.00218376	0.00202729	0.00189352	0.0034643	0.00083125	0.00307083	0.00244467	0.0026526	0.0037346	0.00339139	0.00275659	0.00218386	0.00335397	0.00324103	0.0039452	0.00393877	0.00340548	0.00711895	0.0248823	0.0136171	0.0119076	0.00962831	0.00804512	0.00762313	0.00939175	0.00791793	0.00378357
	化工、木材、非金属加工专用设备	72	0.0015701	0.000687161	0.000522491	0.000409836	0.000617109	0.000726719	0.000876701	0.000909839	0.00108603	0.00126287	0.00157465	0.00126444	0.00106222	0.00117092	0.00107025	0.000570804	0.000542172	0.00110815	0.00100297	0.000903746	0.00107164	0.00099782	0.000943918	0.00157941	0.000464494	0.00141231	0.00101547	0.00113438	0.0016574	0.00159495	0.00117229	0.000939334	0.00269931	0.00662497	0.00597271	0.00332134	0.0029083	0.0030722	0.00249839	0.000971484	0.00876229	0.0111306	0.00469664	0.00427187	0.0116107	0.0042853	0.00254704
	农、林、牧、渔专用机械	73	0.011282	0.0224973	0.00627472	0.0108541	0.0112654	0.000272057	0.000127255	0.000200109	0.000269168	0.000249637	0.000308751	0.00786771	0.00705558	0.00690581	0.00603011	0.00405147	0.00643733	0.00609402	0.00426639	0.00272021	0.00449579	0.00422487	0.0035733	0.00284803	0.00109211	0.00395269	0.00308111	0.00446878	0.001951	0.00213927	0.00215247	0.00190749	0.00117216	0.00496979	0.00258339	0.00205629	0.000950122	0.00122621	0.0001486	0.000193396	0.000339556	0.000405681	0.000556601	0.000640516	0.000296382	0.00118784	0.00146892
	其他专用设备	74	0.00210686	0.0017483	0.00235806	0.00511432	0.00281126	0.00336599	0.00999159	0.0042587	0.00664858	0.013984	0.00966343	0.00223247	0.00278684	0.00231565	0.0024796	0.0028936	0.00416028	0.00368711	0.00356722	0.00438746	0.00383715	0.00458492	0.00386121	0.00541771	0.00267048	0.00766548	0.00864825	0.0049423	0.00763324	0.00888945	0.00721293	0.0134788	0.00588305	0.00411474	0.00433514	0.0101459	0.0221401	0.00911035	0.00700742	0.00380011	0.00513959	0.00745399	0.00442804	0.00462151	0.0047109	0.00611004	0.00442754
	汽车整车	75	0.000489881	0.000666438	0.000423239	0.000490675	0.000558196	0.00182574	0.00157347	0.00238488	0.00539239	0.00537611	0.00420292	0.000582281	0.000603416	0.000587043	0.000559719	0.000556781	0.00065878	0.00058491	0.000598481	0.00061421	0.000588428	0.000602981	0.000485941	0.000631998	0.000251576	0.000675938	0.000633581	0.000622891	0.000748141	0.000719489	0.000714159	0.000704182	0.000704426	0.000697293	0.000714117	0.000644446	0.000613727	0.000910959	0.00106828	0.00109776	0.00104609	0.00103735	0.000930747	0.00091587	0.000825914	0.000924131	0.000659408
	汽车零部件及配件	76	0.00916042	0.0108145	0.00997665	0.0177574	0.0158175	0.0145296	0.0108252	0.0165341	0.0273867	0.0275573	0.0306892	0.0128437	0.0142165	0.0131476	0.0122138	0.0148396	0.0199081	0.0152569	0.0164783	0.0191443	0.015285	0.0177075	0.0138313	0.0207731	0.00699339	0.0165208	0.0155469	0.0150905	0.0187865	0.0185962	0.0205895	0.0190516	0.0192157	0.0166125	0.0185046	0.0148994	0.0148752	0.0196835	0.0100667	0.014078	0.0148637	0.0171629	0.0181234	0.0181535	0.0168179	0.0167283	0.0194416
	铁路运输和城市轨道交通设备	77	0.000576663	0.000542786	0.000535394	0.00061492	0.000777633	0.000724866	0.000399154	0.000918516	0.00100311	0.000809241	0.000890862	0.000712109	0.00077481	0.000672247	0.000622581	0.000639978	0.000702145	0.000703322	0.000860776	0.000804636	0.000765417	0.000755066	0.000644564	0.000733731	0.000281248	0.000763435	0.000698775	0.00072823	0.000881654	0.000854336	0.000842771	0.00077026	0.000828806	0.000806763	0.000851659	0.000663729	0.000756909	0.000901236	0.000448808	0.00113073	0.000828469	0.00107635	0.00116451	0.00100267	0.000766558	0.000861662	0.000861245
	船舶及相关装置	78	0.000473577	0.000592305	0.000383123	0.00671659	0.00184892	0.000793973	0.000808466	0.000840861	0.00103283	0.00112913	0.00208783	0.000472262	0.00089255	0.000508959	0.0004492	0.000397404	0.00417372	0.000576404	0.000582542	0.000514329	0.000555755	0.000627176	0.000415295	0.000571455	0.000187071	0.000730065	0.000484785	0.000637785	0.000750442	0.000724036	0.000689943	0.000526589	0.00068907	0.000591539	0.0006029	0.000630858	0.00059653	0.000699427	0.0006578	0.000810804	0.000763563	0.00102811	0.000925179	0.000815744	0.000757885	0.000761794	0.000642411
	其他交通运输设备	79	0.00160764	0.00446356	0.00152744	0.00259988	0.00817695	0.00239196	0.000964521	0.00122843	0.00161384	0.00280219	0.00196709	0.00160083	0.00166882	0.00150989	0.00162135	0.00178015	0.00212903	0.00178908	0.00197159	0.0022315	0.00173316	0.00211454	0.00150834	0.00201331	0.000663864	0.00238917	0.00186181	0.00328107	0.00299257	0.002324	0.00244175	0.00190809	0.00209646	0.00318676	0.00247816	0.00186645	0.00168184	0.00252106	0.0011586	0.00201864	0.00228547	0.00208739	0.00236781	0.00204733	0.0017402	0.0021753	0.00246699
	电机	80	0.000855879	0.000884368	0.000623985	0.00115536	0.00101641	0.00242931	0.00255466	0.00276445	0.00458081	0.00787554	0.00579638	0.00095138	0.000990324	0.000867287	0.0010939	0.000779746	0.00111269	0.00112199	0.00101653	0.00100687	0.00110279	0.00128631	0.000960812	0.00131867	0.000460063	0.00143076	0.0012646	0.00146652	0.00188131	0.00159866	0.00143156	0.00146636	0.00144834	0.00169561	0.00207867	0.00166915	0.00176799	0.00489899	0.0020494	0.00217104	0.00254105	0.00286553	0.00201836	0.0026734	0.00213595	0.00197367	0.0014475
	输配电及控制设备	81	0.00498944	0.00306176	0.00291401	0.00372487	0.00468332	0.0111172	0.00839409	0.0152615	0.0265942	0.02117	0.0145739	0.00525304	0.00527226	0.00514029	0.0064216	0.00388202	0.0044125	0.00638866	0.00550838	0.00484652	0.00639619	0.00602422	0.0046996	0.00695093	0.00235509	0.00910555	0.0062977	0.00708384	0.0101359	0.00887995	0.00782853	0.0052038	0.00752946	0.00881632	0.0086312	0.0103962	0.00821349	0.013443	0.00825062	0.0101185	0.0217931	0.0164414	0.0142492	0.0122193	0.013128	0.0127986	0.00838083
	电线、电缆、光缆及电工器材	82	0.0018861	0.00176901	0.00173449	0.0021753	0.00273596	0.00615026	0.0038635	0.00514328	0.00732376	0.00722853	0.00800571	0.0021778	0.00244303	0.00222195	0.00248695	0.00242712	0.0025206	0.00303228	0.00318131	0.0033965	0.00337169	0.00369999	0.00304844	0.00506672	0.00138074	0.00361627	0.00292366	0.00297344	0.0042773	0.00398502	0.00400812	0.00411096	0.00401568	0.00379086	0.00398967	0.00435363	0.00417651	0.00602688	0.0035599	0.00460915	0.00547567	0.00542386	0.00497571	0.00464068	0.00493342	0.00469745	0.0049337
	电池	83	0.00127049	0.00174698	0.00100738	0.00137594	0.00200569	0.00303228	0.00175474	0.0016463	0.00228607	0.00223185	0.00280911	0.00135634	0.00152191	0.0012711	0.00126508	0.0012132	0.00143354	0.00154967	0.00153124	0.00161732	0.0015105	0.00160454	0.00136741	0.00180769	0.000594357	0.00159531	0.00182679	0.00181739	0.00184633	0.00174851	0.0017343	0.00156976	0.00183271	0.00219989	0.00195828	0.00165322	0.00166613	0.00890696	0.00154551	0.00236494	0.00211949	0.00214452	0.00510733	0.0020319	0.00177213	0.00250242	0.00202694
	家用器具	84	0.000412368	0.000926352	0.000744193	0.000627514	0.00074599	0.000857254	0.000633326	0.00065411	0.000814606	0.00083215	0.00222317	0.000783449	0.00104367	0.000961633	0.000716667	0.00132646	0.00117951	0.000962487	0.00128391	0.00156069	0.00127316	0.00263773	0.00117954	0.00133726	0.000675414	0.00101294	0.00122351	0.00102034	0.0047003	0.00141001	0.00169209	0.00180723	0.00195229	0.00162074	0.00226535	0.00123318	0.00142024	0.00187708	0.000700694	0.000858514	0.00101154	0.00103826	0.00110186	0.00119984	0.0010191	0.00111588	0.00142478
	其他电气机械和器材	85	0.000409257	0.00039108	0.000381947	0.00059796	0.000623049	0.000983552	0.000673807	0.000740992	0.00109661	0.00101764	0.00125344	0.000578384	0.000592421	0.000476856	0.000465292	0.000551817	0.000625946	0.000650708	0.000798363	0.000745232	0.000666856	0.000843499	0.000682721	0.00101045	0.000852997	0.000719006	0.000676383	0.000634558	0.000832397	0.000831387	0.00101941	0.000839755	0.000906015	0.000963968	0.00134553	0.000759281	0.00083037	0.00123868	0.000626926	0.000871738	0.000907457	0.00146532	0.000949156	0.000893696	0.000959723	0.000954338	0.00110983
	计算机	86	0.00194354	0.00229161	0.00180924	0.00270021	0.00278705	0.00402954	0.00271679	0.0029976	0.00480868	0.00445695	0.00446081	0.0022267	0.00247835	0.00241728	0.00228922	0.00243789	0.0029545	0.00337975	0.00366881	0.00385536	0.00357083	0.00434873	0.00348044	0.00635954	0.00157631	0.00308415	0.00291406	0.00302188	0.00380214	0.00380694	0.0042723	0.00381588	0.00444311	0.00398549	0.00417023	0.00388487	0.00449404	0.00507191	0.00267014	0.00329595	0.00352602	0.004033	0.00413453	0.00445735	0.00338543	0.00431257	0.00592324
	通信设备	87	0.000584289	0.000831513	0.000542363	0.000922192	0.00186527	0.00108578	0.000871232	0.00116319	0.00121991	0.00132263	0.00169998	0.000696373	0.00081852	0.000732507	0.000747458	0.000760918	0.00106857	0.000939638	0.00102174	0.00119525	0.00103706	0.00117805	0.000912852	0.0013493	0.000456524	0.00116882	0.00102025	0.00108616	0.00143392	0.00146836	0.00134801	0.00114633	0.00142009	0.00119092	0.00125869	0.0011535	0.00132387	0.00152312	0.000891098	0.00108541	0.00127574	0.00133301	0.00155702	0.00158227	0.00114293	0.00133703	0.0016639
	广播电视设备和雷达及配套设备	88	4.83939e-05	4.39347e-05	5.14416e-05	0.000133942	8.73157e-05	8.66299e-05	9.03863e-05	8.03511e-05	0.000112278	0.00012791	0.000166805	6.4617e-05	7.61265e-05	6.98883e-05	6.10006e-05	8.27951e-05	0.000131631	7.85227e-05	9.13571e-05	0.00010669	9.48929e-05	9.69685e-05	7.59155e-05	0.00013877	4.66412e-05	9.38343e-05	9.41219e-05	8.42117e-05	0.000114363	0.000112248	0.00011332	0.000128903	0.000137116	0.000101107	0.000117394	0.000107922	0.000154092	0.000190393	8.20414e-05	8.05443e-05	0.000125791	0.000133344	0.000115557	0.000109222	0.000101104	0.000115438	0.000132656
	视听设备	89	0.000283821	0.000302519	0.000449849	0.000388079	0.000516197	0.000560042	0.000315152	0.000414523	0.000633035	0.000603124	0.000612191	0.000470283	0.000582935	0.000562614	0.000435038	0.000718212	0.000668348	0.000576247	0.000739901	0.000844809	0.00071354	0.000747373	0.00063495	0.000763691	0.00038025	0.000601436	0.000705342	0.000595427	0.000824909	0.000766721	0.000833909	0.000999307	0.00101821	0.000889407	0.00099584	0.000765993	0.000846032	0.000919807	0.000374354	0.000529214	0.000583735	0.000616118	0.000672629	0.000721673	0.000598144	0.000672088	0.000855388
	电子元器件	90	0.00751957	0.007912	0.00656783	0.00935639	0.0120241	0.0184042	0.0181172	0.0174349	0.0249067	0.0246778	0.0316692	0.0087628	0.00940879	0.00893513	0.0093176	0.00978026	0.0119157	0.011124	0.0120284	0.0139051	0.0131486	0.0143203	0.0109003	0.0167815	0.00557678	0.0137042	0.0120636	0.0126125	0.0164912	0.015679	0.0154261	0.015113	0.0157223	0.0156849	0.0167409	0.0191821	0.0196192	0.0455965	0.0159164	0.0166564	0.0205282	0.0211256	0.0189668	0.0183543	0.0170233	0.0207374	0.0195424
	其他电子设备	91	0.000906683	0.000963771	0.00106829	0.000943662	0.00225261	0.00298374	0.00121406	0.00166408	0.0023193	0.00251656	0.00219286	0.00125578	0.00121553	0.00119912	0.00110329	0.00289524	0.0015468	0.00149763	0.00182821	0.00297776	0.00288983	0.00241011	0.00137011	0.00222975	0.00078586	0.0018098	0.00145736	0.00180947	0.00221253	0.00196073	0.00180971	0.00223767	0.00202706	0.00172286	0.00207649	0.00163836	0.00267302	0.00259089	0.00135791	0.00249193	0.00225574	0.00299183	0.00206614	0.00206491	0.00181395	0.00251926	0.00348939
	仪器仪表	92	0.00345626	0.00264458	0.00217648	0.00320603	0.00369963	0.00609239	0.0192656	0.0104452	0.0108807	0.00946437	0.0278575	0.00341162	0.00347099	0.00338479	0.00414303	0.00274116	0.00728437	0.00369533	0.00357147	0.00323699	0.00418431	0.0039725	0.00332033	0.00467131	0.0015484	0.00544916	0.0040177	0.00446673	0.00630643	0.00535235	0.00581245	0.00358542	0.00488648	0.00555827	0.00533537	0.00683956	0.00536184	0.0070749	0.0155984	0.00546052	0.0135134	0.0116735	0.0104714	0.00880938	0.0101903	0.00886392	0.00603208
	其他制造产品	93	0.000789751	0.000922507	0.000922682	0.00108112	0.00142204	0.00321654	0.00254371	0.00224475	0.00300327	0.00243228	0.00679696	0.00150299	0.00184969	0.00156335	0.00313311	0.0011532	0.00124868	0.00255462	0.00229917	0.00212039	0.00242744	0.00226189	0.00159328	0.00277877	0.00119278	0.00184145	0.0031134	0.00308076	0.002634	0.00231824	0.00694271	0.00222229	0.00226091	0.00200105	0.00237439	0.0027607	0.00206818	0.00299095	0.00245553	0.00245007	0.00217328	0.00212356	0.00235413	0.00236822	0.0024178	0.00274539	0.0036826
	废弃资源和废旧材料回收加工品	94	0.00175091	0.00169225	0.00129031	0.00168773	0.00223077	0.00710376	0.00471076	0.00501352	0.00651368	0.00621444	0.01342	0.00230649	0.00222723	0.00253522	0.00210662	0.00247679	0.00271074	0.0031841	0.00420779	0.0060321	0.00399946	0.00432428	0.00458947	0.00780672	0.00512237	0.00416955	0.00368107	0.00364782	0.00569802	0.00566825	0.00437534	0.00482469	0.00656533	0.0059544	0.00950013	0.103807	0.0409565	0.0198568	0.00388414	0.00486888	0.00573663	0.0058592	0.00571243	0.00957569	0.00675488	0.00777016	0.00643778
	金属制品、机械和设备修理服务	95	0.000820598	0.000651877	0.000550216	0.000616255	0.000741216	0.00138945	0.00170947	0.00204944	0.00304005	0.00171101	0.0033182	0.000845605	0.000884259	0.000913915	0.000995532	0.000692722	0.000750213	0.000941841	0.00100202	0.00133752	0.00168468	0.000992158	0.000881104	0.00132043	0.000494896	0.00113943	0.00131096	0.0011064	0.00168861	0.00152581	0.00122805	0.00109832	0.00159622	0.00113909	0.00154867	0.00132524	0.00149685	0.00208387	0.0022293	0.00216167	0.00253651	0.00259448	0.00559414	0.0021461	0.00227966	0.00181303	0.00265881
	电力、热力生产和供应	96	0.0528593	0.0257672	0.0267856	0.0285945	0.0438632	0.0899253	0.0629169	0.16228	0.171781	0.14536	0.0947407	0.0547876	0.0535658	0.0515069	0.0678398	0.0352733	0.0348189	0.0589749	0.0538357	0.0430686	0.0653643	0.0569304	0.0445636	0.0653033	0.0216327	0.0955856	0.0593326	0.0715544	0.107858	0.0854572	0.0789681	0.0437767	0.0729903	0.0884515	0.0815319	0.110624	0.0778042	0.0959434	0.0715516	0.0887814	0.257547	0.174227	0.15928	0.124398	0.140942	0.127096	0.0811875
	燃气生产和供应	97	0.00205134	0.00179216	0.00173673	0.00161094	0.00246501	0.00219218	0.0023026	0.00251971	0.00312181	0.0036395	0.00709375	0.00283739	0.00268718	0.00264595	0.00339971	0.00250415	0.00269236	0.00318262	0.00560129	0.00297771	0.00464311	0.00456307	0.00277145	0.00374756	0.00158267	0.00352315	0.00374289	0.00398223	0.00449741	0.00401343	0.00386263	0.00398249	0.00468312	0.00391669	0.00373261	0.00702672	0.00469206	0.00429838	0.00378227	0.00513285	0.0104218	0.00795262	0.00653961	0.00619567	0.00554145	0.0116087	0.00452965
	水的生产和供应	98	0.000520378	0.000804237	0.000487204	0.000512417	0.000849323	0.000908717	0.00130758	0.00117251	0.00124144	0.00170697	0.00170137	0.000894406	0.00114826	0.000825058	0.00139713	0.00223207	0.00321643	0.00230463	0.00227994	0.0022019	0.00451504	0.00256113	0.00192507	0.00432869	0.000486937	0.00118122	0.00168833	0.0013645	0.00184525	0.00150732	0.00139784	0.00148706	0.00212354	0.00147616	0.00159521	0.00202857	0.00226772	0.00198273	0.0011938	0.00204181	0.00198624	0.00236123	0.00185241	0.00236138	0.00133535	0.00163765	0.00146992
	房屋建筑	99	0	0	0	0	0	0	0	0	0	0	0	0	0	0	0	0	0	0	0	0	0	0	0	0	0	0	0	0	0	0	0	0	0	0	0	0	0	0	0	0	0	0	0	0	0	0	0
	土木工程建筑	100	0	0	0	0	0	0	0	0	0	0	0	0	0	0	0	0	0	0	0	0	0	0	0	0	0	0	0	0	0	0	0	0	0	0	0	0	0	0	0	0	0	0	0	0	0	0	0
	建筑安装	101	0	0	0	0	0	0	0	0	0	0	0	0	0	0	0	0	0	0	0	0	0	0	0	0	0	0	0	0	0	0	0	0	0	0	0	0	0	0	0	0	0	0	0	0	0	0	0
	建筑装饰、装修和其他建筑服务	102	0.00150503	0.00107781	0.00209257	0.00168075	0.00169683	0.0020526	0.00127162	0.00172507	0.0021463	0.00208936	0.00188341	0.00153379	0.00161137	0.00154525	0.00171966	0.00201012	0.00173965	0.00184945	0.00173906	0.00207596	0.0019431	0.00199035	0.00178591	0.00201512	0.000929148	0.00205945	0.00205929	0.00214765	0.00233774	0.00251677	0.00217239	0.00205743	0.00229735	0.00209118	0.00258163	0.00217734	0.00214481	0.00213051	0.00132978	0.00185762	0.0027727	0.00242094	0.00263957	0.00229324	0.00228985	0.00254481	0.00204614
	批发和零售	103	0.0379057	0.0322861	0.0776198	0.0565573	0.0656078	0.059099	0.0341534	0.0551748	0.0681151	0.0683951	0.0883448	0.079883	0.103403	0.101305	0.0705904	0.137354	0.119393	0.094777	0.128593	0.141653	0.11999	0.121524	0.107262	0.111683	0.0715489	0.0986792	0.127147	0.0993979	0.144855	0.126841	0.143247	0.189644	0.187223	0.155828	0.17655	0.120561	0.144729	0.129095	0.0512509	0.0679735	0.0873437	0.0911693	0.0999698	0.112206	0.0928616	0.10456	0.126026
	铁路运输业	104	0.00824771	0.00751504	0.00716464	0.0086394	0.0114628	0.00764719	0.00359171	0.00646149	0.00715006	0.00865195	0.00897511	0.00939447	0.0101807	0.00833386	0.0075315	0.00754583	0.0080947	0.0088684	0.0114154	0.00958205	0.00917799	0.00934946	0.0083753	0.00864845	0.00307276	0.00879644	0.00757243	0.00844208	0.00991529	0.00962836	0.00961347	0.00826591	0.00921649	0.00951943	0.00964272	0.00743342	0.00897299	0.0103281	0.00413807	0.0145686	0.0089259	0.0128052	0.0119245	0.01205	0.00823986	0.0098436	0.00969752
	道路运输业	105	0.0263527	0.0305864	0.0373094	0.0318982	0.0370912	0.0324096	0.0186771	0.0324122	0.0357163	0.0421313	0.0445469	0.0493916	0.0551426	0.0532245	0.047363	0.0604187	0.0668399	0.0523608	0.0597091	0.0672812	0.0554577	0.0584097	0.0441823	0.0564313	0.026634	0.0631312	0.0644433	0.0582071	0.0738889	0.0714419	0.0755882	0.0776985	0.0718895	0.061959	0.0647145	0.053	0.0534402	0.0581206	0.0210909	0.0439305	0.048803	0.0590394	0.0686984	0.0652016	0.0507686	0.0611111	0.0589167
	水上运输业	106	0.00531129	0.00528234	0.0034666	0.00344407	0.00440627	0.00498242	0.0022618	0.00456527	0.0045041	0.00586809	0.00527598	0.005579	0.0057819	0.00622293	0.00526292	0.00414832	0.00752431	0.0061046	0.00675256	0.00587681	0.00625619	0.00619149	0.00494059	0.00651587	0.00218809	0.0074964	0.00511683	0.00607755	0.00864102	0.00835913	0.0080651	0.00626259	0.00844522	0.00688418	0.00694681	0.00707945	0.00706939	0.00725032	0.00311894	0.00813419	0.00744956	0.012052	0.00919282	0.00941758	0.00814696	0.00863041	0.00715591
	航空运输业	107	0.00362859	0.00569191	0.00429027	0.00729746	0.00707749	0.00487856	0.0034891	0.00428129	0.00587871	0.00651368	0.00683899	0.00455849	0.00559582	0.00446983	0.00428254	0.00547377	0.00741997	0.00592327	0.00681174	0.00804705	0.00612148	0.00737604	0.00582158	0.0092236	0.0031751	0.00858111	0.00699691	0.00635518	0.0106159	0.0105826	0.0126404	0.00857081	0.0112166	0.00778698	0.00853268	0.00629479	0.00712926	0.00886415	0.00361971	0.00481826	0.00567304	0.00688189	0.00710687	0.00783189	0.00552442	0.00715021	0.00927797
	管道运输业	108	0.0012648	0.00102365	0.000784858	0.000975335	0.00189441	0.00106197	0.00141233	0.00345422	0.00430328	0.00416782	0.00378486	0.00123365	0.00122236	0.0012135	0.00118368	0.000922078	0.00118132	0.00127023	0.00127991	0.00125013	0.00128419	0.00130034	0.00115159	0.00181382	0.000558548	0.00231869	0.00192387	0.00197624	0.00289461	0.00265509	0.00216587	0.00149721	0.00263493	0.00210718	0.00203735	0.00214399	0.00199188	0.00268266	0.020675	0.00123627	0.00865671	0.00503688	0.00524931	0.0058376	0.0103928	0.00562735	0.00276049
	多式联运和运输代理	109	0.00270286	0.0024032	0.00212328	0.00210099	0.00301926	0.00478591	0.00288937	0.00527172	0.00535198	0.00576919	0.00702943	0.00383064	0.00383585	0.00384389	0.00467531	0.0033641	0.00409992	0.00465761	0.00594465	0.0055812	0.00588833	0.00582997	0.00455293	0.0081867	0.00382356	0.0154657	0.00961271	0.00864726	0.0206587	0.019624	0.0207012	0.0134973	0.0175693	0.00830223	0.0110985	0.00691155	0.00822848	0.0133402	0.00384086	0.00546456	0.00795802	0.00918945	0.00989179	0.0126393	0.0120881	0.00913993	0.00802926
	装卸搬运和仓储	110	0.00305603	0.00321973	0.00333517	0.00297911	0.00334453	0.00342848	0.00166656	0.00318433	0.00435043	0.00510252	0.00414476	0.00453032	0.00496873	0.00503791	0.00441708	0.00455227	0.00651081	0.00463635	0.00561519	0.00565317	0.00521848	0.00562416	0.0044751	0.00582061	0.00242024	0.00531813	0.00492951	0.00496162	0.00662378	0.00612709	0.00621887	0.00678802	0.00841344	0.00642809	0.00654597	0.0054228	0.00556272	0.00653211	0.00292558	0.00448358	0.0055563	0.00821673	0.00696053	0.00753098	0.00630418	0.00647256	0.00669267
	邮政	111	0.00387178	0.00330664	0.00741962	0.00499194	0.00681229	0.00554504	0.00272687	0.00375883	0.00505112	0.00507478	0.00563177	0.00592517	0.00719278	0.00610565	0.00521927	0.0154436	0.00572688	0.00643838	0.0080439	0.0151687	0.00709334	0.00840166	0.00655034	0.00858698	0.0028088	0.00636042	0.0127144	0.00812695	0.00763452	0.00745839	0.00852048	0.0114858	0.0105564	0.0097054	0.0102742	0.00676079	0.00697266	0.00965259	0.00314155	0.00865417	0.0063509	0.00761671	0.00926011	0.00768942	0.00617268	0.00765118	0.0107401
	住宿	112	0.00331911	0.00388118	0.00351943	0.00542749	0.00578104	0.00538661	0.00581016	0.0059605	0.00754535	0.00716047	0.0101542	0.00386974	0.00468894	0.00377344	0.00456651	0.00510273	0.00707187	0.00724917	0.0101367	0.00825711	0.00918985	0.00659578	0.00672178	0.0137077	0.00379826	0.00655522	0.00765704	0.00746372	0.00893384	0.007373	0.0079416	0.00769554	0.00908221	0.00612382	0.00676343	0.00685585	0.0077518	0.00934092	0.00588455	0.00644273	0.00663229	0.00827376	0.0101676	0.00909882	0.00623972	0.00674131	0.0136313
	餐饮	113	0.00488585	0.0100816	0.00578462	0.0078481	0.0215868	0.0109915	0.00614069	0.0116501	0.0139142	0.0135228	0.0117458	0.00734534	0.0100521	0.00706792	0.00714339	0.00842781	0.0134605	0.0129222	0.0123016	0.0124416	0.0110774	0.0173354	0.0122541	0.01816	0.00815891	0.0115522	0.0099922	0.0115249	0.013125	0.0138994	0.0140932	0.012935	0.0134857	0.0141584	0.0156619	0.0127865	0.0164921	0.014723	0.00656943	0.00967574	0.0110918	0.0128153	0.0133389	0.0154767	0.0101851	0.0153405	0.0194042
	电信和其他信息传输服务	114	0.00453643	0.00804658	0.00410621	0.007534	0.0224937	0.00632627	0.00458056	0.008755	0.00796228	0.00794035	0.00746061	0.00521475	0.00634653	0.00534763	0.00580414	0.00565866	0.00813775	0.0075499	0.00719332	0.00740628	0.00736986	0.00784935	0.00685814	0.00877748	0.00344015	0.00876658	0.00712664	0.00846974	0.00965225	0.00928138	0.00962292	0.00772351	0.00953209	0.00921723	0.00911271	0.00821576	0.0092633	0.00940529	0.00467485	0.00640631	0.00850529	0.00854528	0.00915327	0.0100177	0.00724069	0.00922112	0.0102747
	软件和信息技术服务	115	0.00243987	0.00259924	0.00252291	0.00296477	0.00380174	0.00456675	0.00339412	0.00654969	0.00575753	0.0074031	0.00640293	0.00325839	0.00437807	0.00413806	0.00343141	0.00439512	0.00510901	0.00524378	0.006044	0.00658482	0.00598041	0.00725512	0.00500513	0.00992881	0.00226103	0.00551394	0.00563115	0.00623786	0.0097329	0.00766308	0.0082249	0.00685424	0.0109748	0.00579265	0.00664303	0.0053824	0.00726432	0.0104959	0.00400725	0.00487261	0.00602052	0.00635246	0.0103423	0.013125	0.00578094	0.00789034	0.0131136
	货币金融和其他金融服务	116	0.0348915	0.0318614	0.031217	0.0393571	0.0356742	0.0850039	0.0497228	0.0536781	0.0828171	0.0743732	0.0647527	0.0407215	0.0435693	0.0410688	0.056305	0.0392251	0.0476002	0.0481138	0.0468563	0.0440709	0.051511	0.0459665	0.0515967	0.0574645	0.0207397	0.0599398	0.0575638	0.0551987	0.0717813	0.0640607	0.0603836	0.0556855	0.0575137	0.0587602	0.0580462	0.0720384	0.0652069	0.0655351	0.0489175	0.073666	0.0788184	0.0810588	0.0728231	0.0673378	0.0724748	0.0717836	0.052332
	资本市场服务	117	0.00221083	0.0046371	0.00238929	0.00320138	0.00306723	0.00306444	0.00234012	0.00267228	0.0034951	0.00451264	0.00288289	0.00241385	0.00259079	0.00237236	0.00254317	0.00260883	0.00323249	0.0028896	0.00299806	0.00314423	0.00303017	0.00335516	0.00276606	0.00364712	0.00129148	0.00318677	0.00306715	0.00309454	0.00371408	0.0034478	0.00348012	0.00343084	0.00355647	0.00384905	0.00369067	0.00350413	0.00365455	0.00354603	0.00256085	0.00285986	0.00363415	0.00361898	0.00366923	0.00340634	0.00324641	0.00334449	0.00339065
	保险	118	0.00320619	0.00876238	0.00529362	0.0112772	0.0111653	0.0034429	0.00374702	0.00341395	0.00426335	0.00491448	0.00473954	0.00367071	0.00545224	0.00384584	0.00363179	0.00535311	0.0089887	0.00553092	0.00598227	0.00615826	0.00523788	0.00627143	0.00436002	0.00646248	0.00187866	0.00538535	0.00529563	0.00654405	0.0059488	0.00595684	0.00623628	0.00679055	0.00623357	0.00748516	0.00714622	0.00518491	0.00497217	0.00592049	0.00393089	0.00341427	0.00476207	0.0049757	0.0052451	0.00526605	0.00497365	0.0053287	0.00550555
	房地产	119	0.00917618	0.00921507	0.0116947	0.0121663	0.0141418	0.0200798	0.0120722	0.0148824	0.0200064	0.0197013	0.0206931	0.0136343	0.016116	0.015218	0.0146764	0.0184685	0.0185453	0.0183391	0.0213364	0.0226486	0.0203757	0.0230594	0.0195361	0.0267872	0.0101935	0.0187409	0.0204909	0.0185899	0.0248349	0.023235	0.024638	0.0260695	0.0276603	0.0238945	0.0265827	0.0223542	0.0244478	0.0252377	0.0136259	0.0186919	0.020576	0.0222237	0.0226554	0.0237648	0.0202518	0.0220469	0.026138
	租赁	120	0.0011837	0.00118214	0.00132859	0.00162858	0.00175589	0.00280114	0.00380846	0.00245396	0.00279431	0.00470264	0.00455325	0.00175059	0.00229648	0.00198078	0.00212492	0.00208345	0.00230744	0.00306572	0.00446778	0.00340373	0.0027624	0.00328469	0.00305312	0.00389189	0.00132169	0.00225139	0.00233143	0.00297653	0.00385406	0.00349619	0.00406124	0.00378862	0.00456726	0.00319606	0.00338223	0.00296139	0.00434891	0.00372245	0.00352892	0.00249954	0.00311677	0.00340135	0.00387645	0.00323315	0.0028391	0.00294851	0.00532256
	商务服务	121	0.0223038	0.0188829	0.0239645	0.030427	0.0302975	0.0691067	0.0375661	0.0512075	0.0628522	0.0599662	0.0590506	0.0327726	0.0367084	0.0367036	0.0352611	0.0408026	0.0430332	0.0657887	0.0718999	0.0770875	0.0603499	0.0891203	0.0737628	0.151966	0.0315939	0.0443683	0.0447478	0.0448627	0.058865	0.0611813	0.0770139	0.0669209	0.0775893	0.0579887	0.0629081	0.0582619	0.0604792	0.085029	0.0418374	0.0558183	0.0537158	0.0672439	0.0643444	0.0678835	0.0543206	0.060986	0.109736
	研究和试验发展	122	0	0	0	0	0	0	0	0	0	0	0	0	0	0	0	0	0	0	0	0	0	0	0	0	0	0	0	0	0	0	0	0	0	0	0	0	0	0	0	0	0	0	0	0	0	0	0
	专业技术服务	123	0.00702811	0.00962135	0.0076357	0.00770482	0.00706124	0.015597	0.00780234	0.00594491	0.0244878	0.0168267	0.00622902	0.00576247	0.00614571	0.00635153	0.00502573	0.00640087	0.00638269	0.00614586	0.00547712	0.00569114	0.00746024	0.00587992	0.0043463	0.00611791	0.0021258	0.00538915	0.0057833	0.00572686	0.00543401	0.0054557	0.00582107	0.0064492	0.00601181	0.0101175	0.0101754	0.0117046	0.0075602	0.00743337	0.00580865	0.00834062	0.00717818	0.00644294	0.00772033	0.00697679	0.00546976	0.0080717	0.00667349
	科技推广和应用服务	124	0.00543142	0.0107062	0.0047269	0.00869704	0.0108575	0.00265286	0.00386692	0.00308274	0.00950732	0.00863468	0.0159563	0.00448251	0.00544704	0.00419344	0.00380238	0.00398095	0.00616405	0.00514026	0.00409216	0.00773488	0.00864566	0.00554397	0.00433281	0.00852511	0.00309852	0.0064895	0.00532644	0.00519375	0.00621788	0.00631507	0.00804991	0.00587436	0.0062047	0.0080109	0.00570657	0.0070565	0.00568126	0.00585662	0.00361505	0.00325205	0.00735128	0.00668674	0.0119979	0.0186987	0.00793705	0.0227463	0.0227152
	水利管理	125	0.00360431	0.00112446	0.00103736	0.00155317	0.00552924	0.000528653	0.00083727	0.00110617	0.00143546	0.00302762	0.000675848	0.00264194	0.00229118	0.00234996	0.00216576	0.000991667	0.00129822	0.00223183	0.00170011	0.000958608	0.00195977	0.00165017	0.00148672	0.00286716	0.000633352	0.00181695	0.000929533	0.00178244	0.00122622	0.00118912	0.00113508	0.000726014	0.000800112	0.000893898	0.000797276	0.00576471	0.00243163	0.00116451	0.00068627	0.000579437	0.00131799	0.00109283	0.00100353	0.000953216	0.000818751	0.000953391	0.000948611
	生态保护和环境治理	126	0.000426711	0.00033684	0.000248508	0.000257658	0.000716303	0.00075884	0.000340725	0.000935796	0.00206193	0.00150828	0.000596152	0.000470469	0.000457401	0.00042928	0.00134263	0.000395773	0.000590016	0.000635527	0.000588062	0.000598757	0.00100871	0.000726802	0.00124919	0.000778953	0.000971945	0.00366122	0.00403187	0.000897709	0.00255725	0.00234987	0.00222368	0.000891645	0.00115814	0.000721961	0.00105561	0.00105854	0.00112717	0.000992546	0.000666157	0.00186115	0.00115646	0.00209896	0.00161224	0.00157849	0.00100426	0.00104945	0.000788513
	公共设施及土地管理	127	0.000387769	0.000385659	0.000449505	0.000502165	0.000567942	0.00086704	0.000500559	0.000769526	0.000989668	0.00105417	0.000886347	0.000651836	0.000724465	0.00065125	0.000615715	0.00071525	0.000818146	0.000828033	0.000946718	0.000945589	0.000871593	0.00104821	0.000910481	0.00139336	0.000376973	0.000937606	0.000886676	0.000906616	0.00112667	0.00119387	0.00123325	0.0011952	0.00122838	0.00116062	0.00127825	0.000957982	0.00110878	0.00124337	0.000724345	0.000817518	0.000969233	0.00106699	0.00112874	0.001246	0.000936759	0.00111879	0.00128133
	居民服务	128	0.000378658	0.000402824	0.000557303	0.000500664	0.000671599	0.000733662	0.000414783	0.000613391	0.000861278	0.000824912	0.000845597	0.000627775	0.000751546	0.000709853	0.000583219	0.000900212	0.000916475	0.000795188	0.000950473	0.00110194	0.000957951	0.000971243	0.000835946	0.000968729	0.000576235	0.000834642	0.000930486	0.000807262	0.00110714	0.00103343	0.00111574	0.00144393	0.00148618	0.00126507	0.00143836	0.00111261	0.00148601	0.0012921	0.00054081	0.000896718	0.000889764	0.000882275	0.00111175	0.00105707	0.000831454	0.00100621	0.00118938
	其他服务	129	0.00427111	0.00594499	0.00418687	0.00501433	0.014741	0.0146153	0.00585005	0.00672895	0.00795965	0.0112378	0.00906583	0.00593755	0.00596354	0.00545908	0.00597303	0.00574896	0.00717934	0.00658848	0.0101046	0.0159294	0.00991703	0.0124672	0.00860628	0.00973335	0.0040739	0.00940177	0.00753296	0.00775489	0.0100654	0.0129212	0.0101222	0.00977452	0.0107743	0.0105483	0.0125441	0.0126413	0.0117552	0.0113724	0.00634615	0.0142356	0.0104418	0.0109998	0.0121822	0.0113376	0.0101728	0.0098985	0.0195714
	教育	130	0.000460477	0.000733418	0.000511857	0.000884941	0.00120371	0.0011066	0.000559838	0.000743481	0.000879729	0.000944025	0.000862578	0.000700277	0.000726984	0.000588773	0.000632386	0.000686695	0.000918756	0.000744654	0.000942133	0.000777685	0.000848986	0.000881329	0.000802509	0.00103573	0.000445394	0.000925245	0.000788033	0.000861673	0.00100709	0.00100553	0.00104575	0.000941527	0.0010414	0.00102344	0.00122799	0.000866974	0.000987205	0.00100946	0.000590963	0.000954807	0.000903546	0.000976835	0.000984323	0.00102573	0.000850096	0.00102386	0.0010066
	卫生	131	0.000227534	0.000300945	0.00043957	0.000225989	0.00095795	0.00106156	0.0003955	0.0014637	0.000790715	0.00133057	0.000599537	0.000244887	0.000287631	0.000299872	0.00141766	0.000600047	0.000401643	0.000330166	0.00032794	0.000454457	0.000371805	0.000370389	0.000293372	0.000499334	0.000204055	0.000548753	0.000483223	0.000443329	0.000592508	0.000756451	0.000497985	0.0010412	0.00109095	0.000763689	0.000652458	0.000909273	0.000581942	0.000678357	0.00181662	0.00112193	0.000864876	0.000841538	0.000610609	0.000701034	0.000810008	0.000671964	0.000566844
	社会工作	132	0	0	0	0	0	0	0	0	0	0	0	0	0	0	0	0	0	0	0	0	0	0	0	0	0	0	0	0	0	0	0	0	0	0	0	0	0	0	0	0	0	0	0	0	0	0	0
	新闻和出版	133	0.000160628	0.000244637	0.000160509	0.000199957	0.000343053	0.000390468	0.000235236	0.000494196	0.00040777	0.000424886	0.000439442	0.000222075	0.00025266	0.000223662	0.000211293	0.000258142	0.000345768	0.000373514	0.000305097	0.000400983	0.0003809	0.000434361	0.000319289	0.000483777	0.00015456	0.000381856	0.000296662	0.000458941	0.000452054	0.000407231	0.000409411	0.000410457	0.000655007	0.000529768	0.000578828	0.00035905	0.000461999	0.000464416	0.000222635	0.000324989	0.000359105	0.000406402	0.000493693	0.000453287	0.000316799	0.000412122	0.00056797
	广播、电视、电影和影视录音制作	134	0.000480844	0.000413601	0.000341819	0.000358757	0.000716543	0.00108634	0.00104937	0.00115883	0.00113151	0.00125639	0.000979058	0.000684392	0.000635688	0.000616935	0.00118801	0.000590364	0.000816454	0.00127269	0.00126818	0.0021903	0.00172588	0.00148171	0.000730673	0.00151479	0.00032161	0.00135241	0.00211343	0.00180513	0.00239896	0.00260244	0.00230822	0.00142771	0.00161397	0.00161755	0.00176891	0.000979539	0.00222047	0.00165657	0.00112283	0.00115546	0.00128985	0.00216055	0.0020333	0.00194171	0.00130816	0.00167106	0.00102663
	文化艺术	135	0.000104608	0.000295543	9.36766e-05	0.000270135	0.000325339	0.000244953	0.000457948	0.000276605	0.00026079	0.000283141	0.000149907	0.000129555	0.000148026	0.000153862	0.000162161	0.00012533	0.000247524	0.000152333	0.000147718	0.000167802	0.000160898	0.00015772	0.00016779	0.000179699	0.000211582	0.000205836	0.000214383	0.000253939	0.000297212	0.000269867	0.000229439	0.000180606	0.00021549	0.000250951	0.000240059	0.000226416	0.000245789	0.00021709	0.000352658	0.000229746	0.000266252	0.000265381	0.00024458	0.000252358	0.000264566	0.000215286	0.000241263
	体育	136	0	0	0	0	0	0	0	0	0	0	0	0	0	0	0	0	0	0	0	0	0	0	0	0	0	0	0	0	0	0	0	0	0	0	0	0	0	0	0	0	0	0	0	0	0	0	0
	娱乐	137	0.000761856	0.000835722	0.00075259	0.000941725	0.00101858	0.00206077	0.00136679	0.00221079	0.00204365	0.00177637	0.0019561	0.00100827	0.00118383	0.00112623	0.00155405	0.00125105	0.00141219	0.00141023	0.00144318	0.00184151	0.00187576	0.00182917	0.00176423	0.00222255	0.00115521	0.00155036	0.0019798	0.00217625	0.00262962	0.00188482	0.00188538	0.00170813	0.00186825	0.00171972	0.00181279	0.00160385	0.00167613	0.00185365	0.00134631	0.00185023	0.00178631	0.00205854	0.00230716	0.00192753	0.00169999	0.00184762	0.00203665
	社会保障	138	8.44609e-05	0.000234995	8.91141e-05	8.85555e-05	0.000134257	0.000308159	0.000345326	0.000261106	0.000375763	0.000392751	0.000415497	0.000138728	0.000149957	0.000167266	0.000169046	0.000132342	0.000179568	0.000181571	0.000182863	0.000190462	0.000197848	0.00018989	0.000249829	0.000266252	0.00010826	0.000287105	0.000294355	0.000302496	0.000431477	0.00032702	0.000371311	0.000341589	0.000327717	0.000348866	0.000362803	0.000350672	0.000365659	0.000267524	0.000294347	0.000308531	0.000313455	0.000327722	0.000317637	0.000323532	0.000311271	0.000263142	0.000321834
	公共管理和社会组织	139	0.00047931	0.00220153	0.000799377	0.000787047	0.00073106	0.000540648	0.000285808	0.000582333	0.00068642	0.000760305	0.000565317	0.00055663	0.000794573	0.000513996	0.000490376	0.000786834	0.000909109	0.000635291	0.000659546	0.000706921	0.000646523	0.000950685	0.000667452	0.000958421	0.000317372	0.00108224	0.000797213	0.000810068	0.000983845	0.000943738	0.000984506	0.00103119	0.000975387	0.0010479	0.000966119	0.000753179	0.000898248	0.0010386	0.000319633	0.000589969	0.000626049	0.000843952	0.000913771	0.000832498	0.000578253	0.00107046	0.000975105
[truncated: 92 more columns]

## Sheet: 完全消耗系数
0.89831	0	-0.0871396	-0.00758501	-0.0854014	0	0	0	0	-6.52277e-09	0	-0.655439	-0.42379	-0.461266	-0.476479	-0.0127479	-0.00320627	-0.397506	-0.0682951	-0.000415887	-0.214415	-0.119606	-0.18558	-0.153662	-0.0696676	-0.158938	-0.0108104	-0.175727	0	-0.0129987	0	0	0	-0.0193318	-0.00244159	-0.0518205	0	-0.0101071	0	0	-0.00387159	-0.00958961	-0.00997701	-0.0014255	-1.66066e-05	-0.00781522	-0.0122813	-0.071931	-0.0061636	0
-2.28473e-07	0.943783	0	0	-0.00460597	-0.000918007	-2.55554e-05	-0.000101631	-0.000338387	-0.000250643	-5.83127e-06	-1.85294e-05	-4.8401e-05	-0.000209026	-2.97002e-05	-1.58482e-05	-1.06783e-05	-0.00143204	-1.21411e-05	-1.17763e-05	-2.21718e-05	-0.000486228	-0.000140004	-0.000459186	-3.29997e-05	-9.09482e-05	-7.99384e-06	-6.36306e-05	0	0	0	0	-0.0035473	-0.130881	-0.0254615	-0.0277574	0	-0.0079137	-2.45415e-05	-2.76498e-05	0	-3.96341e-05	-3.29788e-05	-3.43358e-05	-0.000532287	-0.0138908	-0.0028705	-0.000629179	-0.0003345	-0.0885609
-1.72515e-07	0	0.922197	0	-0.0238732	0	0	0	0	0	0	0	-2.27287e-05	0	0	-0.490919	0	-0.0126759	-0.00175022	-0.291141	-0.000251907	-0.0464931	-0.000196283	-0.00475911	0	-0.00035579	-0.331313	-0.0949368	0	0	0	-0.0706413	0	0	0	0	0	-0.00478684	0	0	0	-9.64443e-06	0	-1.52019e-08	0	-0.00611602	-2.18784e-05	-0.0577334	0	0
0	0	0	0.968872	-0.010959	0	0	0	0	0	0	0	-0.052236	0	0	-1.74884e-06	-0.509195	-0.00905193	-0.00271925	0	-0.000527649	-0.010986	-2.81823e-05	0	0	0	0	0	0	0	0	0	0	0	0	0	0	-0.00269688	0	0	0	0	0	0	0	0	-6.34443e-05	-0.000144966	0	0
-0.016918	-0.107695	-0.00327744	-0.0350025	0.921316	0	0	0	0	0	0	0	-0.000927181	0	0	0	-3.51315e-10	-0.00398184	0	0	0	0	0	0	0	-0.0561209	-0.000259308	-0.0633028	0	0	0	0	0	-0.00144597	0	-0.00115414	0	0	0	0	0	0	0	0	0	0	0	0	0	0
-0.000575865	-0.00062463	-0.000365909	-0.000437763	-0.00165394	0.843734	-0.000759679	-0.00559311	-0.00808949	-0.0147816	-0.00309503	-0.00194347	-0.00181595	-0.00185402	-0.00657116	-0.00135625	-0.00139162	-0.00527332	-0.0017921	-0.000751902	-0.00474381	-0.0016803	-0.00380348	-0.0028306	-0.000118587	-0.00411025	-0.00356626	-0.00639394	-0.00451132	-0.00251615	-0.000724586	-0.00180313	-0.00205404	-0.00187103	-4.01693e-05	-0.0188009	-0.00036814	-0.000152964	-0.000374758	-0.411834	-0.0453088	-0.0608908	-0.0120831	-0.00567676	-0.00793845	-0.0164871	-0.000944644	-0.00174559	-0.0195128	-0.00447222
0	0	0	0	0	-0.000240243	0.992921	-0.000344344	-0.000314864	-0.000241772	-0.000863523	0	0	0	0	0	0	0	0	0	0	0	0	0	0	0	0	0	0	0	0	0	0	0	0	-0.000381576	0	0	-0.555861	-0.0001379	-0.0438943	-0.020099	-0.0262254	-0.00683031	-0.0138299	-0.00325347	-0.000545454	-0.000123287	-0.00958769	-0.00252178
0	0	0	0	0	0	0	0.823033	0	0	0	0	0	0	0	0	0	0	0	0	0	0	0	0	0	0	0	0	0	0	0	0	0	0	0	0	0	0	0	0	-0.000757688	0	0	0	0	-0.00125494	0	-0.000177036	0	0
0	0	0	0	0	0	0	0	0.951851	0	0	0	0	0	0	0	0	0	0	0	0	0	0	0	0	0	0	0	0	0	0	0	0	0	0	0	0	0	-0.000573726	0	-0.0139307	-0.000619563	0	-0.00407238	0	-0.00522193	-0.000635174	-9.58029e-05	0	0
-8.89808e-07	-1.08626e-05	-2.10789e-06	-1.46106e-06	-4.00642e-06	-0.000181541	-0.000201239	-0.000344259	-0.00126403	0.987681	-0.00325611	-4.07874e-06	-6.72516e-05	-7.95085e-05	-0.000151616	-1.33986e-05	-0.000144166	-9.12902e-05	-6.39606e-05	-2.57893e-05	-0.000202867	-4.69098e-05	-3.82986e-05	-6.97749e-05	-1.06063e-06	-2.56741e-05	-2.85914e-05	-7.14223e-06	-0.000102832	-3.14968e-05	-3.98544e-07	-2.9893e-05	-5.12153e-05	-3.72424e-05	-6.36771e-05	-0.000724684	-7.21981e-06	-0.0039451	-2.34377e-06	-0.000365063	-0.0232789	-0.0293749	-0.00183759	-0.00718556	-0.00110991	-0.00359139	-0.000270579	-0.000461099	-5.06031e-05	-0.000220919
0	0	0	0	0	-0.00440328	-0.135748	-0.00270636	-0.00193871	-0.00864326	0.992072	0	0	0	0	0	0	0	0	0	0	0	0	-0.00615393	0	0	0	0	0	0	0	0	0	0	0	0	0	0	0	0	0	0	0	0	0	0	0	0	0	0
-0.00136358	0	-0.0295789	-0.0111618	-0.015559	0	0	0	0	0	0	0.946904	-0.0753864	-0.0196603	-0.00380002	-0.00441901	-0.00570027	-0.0474724	-0.268226	0	-0.0659289	-0.122927	-0.101458	-0.0064204	0	0	0	0	0	0	0	0	0	-0.000868453	-2.68478e-05	0	0	0	0	0	0	0	-0.00474004	0	0	0	-7.85405e-05	-0.000628967	0	0
-0.00118495	0	-0.207093	-0.15184	-0.0583411	0	0	0	0	0	0	0	0.929109	0	0	-0.00587693	0	0	-9.74658e-06	0	-3.39659e-05	-0.000426785	0	0	0	0	0	0	0	0	0	0	0	0	0	0	0	0	0	0	0	0	-4.37716e-06	0	0	0	0	0	0	0
-6.77569e-06	0	-0.000774038	-0.00185585	-1.41206e-06	0	0	0	0	0	0	0	-0.0507043	0.784292	0	-0.000447414	-0.00644171	-0.0427009	-0.0530989	0	-0.0426294	-0.0456786	0	-0.00235007	-4.40817e-09	0	0	0	0	0	0	0	0	0	0	-6.23139e-05	0	0	0	0	-0.00443627	0	-0.00103718	-0.0182058	-4.16918e-05	-0.0379712	-0.0931204	-0.0010495	-0.000527565	-4.01205e-06
0	0	0	0	0	0	0	0	0	0	0	0	-0.000497331	0	0.907631	-0.000264395	-0.000636576	-0.0157626	-0.00522451	-0.0124557	-0.0200664	-0.0233511	-0.00157536	-0.0361431	0	0	0	0	0	0	0	0	0	0	0	0	0	0	0	0	0	0	0	0	0	0	0	-0.00106243	0	0
0	0	-5.89444e-05	-8.9677e-07	0	0	0	0	0	0	0	0	-0.00907293	0	0	0.861898	-0.00365911	-0.00404602	-0.0414693	0	-0.0214106	-0.0107158	0	0	0	0	0	0	0	0	0	-0.1604	0	0	0	0	0	-0.00100089	0	0	0	0	0	0	0	-0.000681959	-0.0216062	-0.000344186	0	0
0	0	0	-0.00120901	0	0	0	0	0	0	0	0	-0.0123119	0	0	-9.20551e-05	0.90565	0	-0.00496667	0	-0.0010671	-0.00981052	0	0	0	0	0	0	0	0	0	-1.41023e-05	0	0	0	0	0	0	0	0	0	0	0	0	0	0	-0.000659315	-0.000799737	0	0
0	0	0	0	0	0	0	0	0	0	0	0	0	0	0	0	0	0.935327	-0.0427368	-0.00350427	-0.0434251	-0.0736256	-0.00943898	-0.0310966	0	0	0	0	0	0	0	0	0	0	0	0	0	0	0	0	0	0	0	0	0	-0.00549352	-0.00415837	-0.0050895	-8.06565e-10	0
0	0	0	0	0	0	0	0	0	0	0	0	0	0	0	0	0	0	0.971638	0	0	0	0	0	0	0	0	0	0	0	0	0	0	0	0	0	0	0	0	0	0	0	0	0	0	0	0	0	0	0
0	0	0	0	0	0	0	0	0	0	0	0	-0.000751247	0	0	0	0	0	-0.000708489	0.801521	-0.000164671	-0.032721	-9.56376e-06	-0.00626092	0	0	0	0	0	0	0	0	0	0	0	0	0	0	0	0	0	0	0	0	0	0	-7.58462e-05	-1.93801e-05	0	0
0	0	0	0	0	0	0	0	0	0	0	0	-0.00469382	0	0	-0.00284105	-0.0142829	-0.011897	-0.0373727	-0.000638095	0.912443	-0.0152741	-0.00545942	-0.00186823	0	0	0	0	0	0	0	0	0	0	0	0	0	0	0	0	0	0	0	0	0	0	0	0	0	0
0	0	0	0	0	0	0	0	0	0	0	0	-0.012672	-0.000586584	0	-0.0259678	-0.0035621	-0.00482696	-0.0197968	-0.021731	-0.0633748	0.961476	-0.0162306	-0.0320547	-0.00201956	0	0	0	0	0	0	0	0	0	0	0	0	0	0	0	0	0	0	0	0	0	0	0	0	0
-2.06948e-05	-0.00014372	-1.59546e-05	-5.42181e-05	-0.00300707	-0.000340143	-8.68986e-05	-0.000714965	-0.00148948	-0.000810365	-0.000445103	-6.02887e-05	-0.00227581	-3.52942e-05	-2.71949e-05	-0.000736249	-0.00126631	-0.000905145	-0.000107335	-4.6712e-05	-0.00317164	-0.00311103	0.895215	-0.0178089	-0.000903658	-5.38951e-05	-4.57634e-05	-7.1353e-05	-3.59562e-05	-8.9668e-05	-0.000773462	-8.54104e-05	-5.30404e-05	-0.000605923	-0.000106098	-0.000940342	-0.00226201	-0.000118995	-0.000793026	-2.99527e-05	-0.0052049	-4.66135e-05	-8.54478e-05	-0.0213098	-0.000210745	-0.0199211	-0.0131153	-0.0146312	-0.00171595	-0.000566687
-4.13607e-05	-0.00266669	-6.44319e-05	-0.000239862	-0.00502579	-0.00113979	-0.000718308	-0.00223923	-0.00173332	-0.00163448	-0.000274786	-0.000556619	-0.000252266	-0.000325816	-0.000430998	-0.000335203	-0.00093314	-0.00394373	-0.00175396	-0.00570427	-0.000809213	-0.00157056	-0.00272231	0.951658	-0.00124384	-0.000476538	-0.000932928	-0.00126208	-0.003495	-0.00192368	-0.000523589	-0.000975916	-0.00253748	-0.00135337	-0.00249565	-0.000315824	-0.000673225	-0.00346206	-0.000182113	-0.000349437	-0.00282449	-0.00260989	-0.00105416	-0.000965064	-0.000366101	-0.00104853	-0.00146233	-0.00127507	-0.000452046	-0.000532564
-1.31575e-06	-0.000200532	-1.03098e-06	-1.04416e-05	-0.00352208	-0.000309875	-8.0994e-05	-0.00426715	-0.00238647	-0.00434053	-9.91129e-07	-6.22287e-06	-1.82556e-06	-0.00159686	-0.00204776	-0.00112337	-0.00146953	-7.0117e-05	-0.00133743	-0.00311174	-1.24417e-05	-2.68928e-05	-1.54615e-05	-1.03607e-05	0.864554	-0.000698792	-0.0128351	-1.46414e-05	-0.000526964	-0.000145458	-0.000119832	-7.69049e-05	-6.73286e-06	-0.00330764	-2.30513e-06	-1.22004e-05	-0.00591365	-0.00112128	-0.00427011	-0.00172752	-1.6527e-06	-1.82015e-05	-0.0016887	-0.00262329	-3.65969e-06	-2.60578e-05	-0.00225048	-5.69093e-05	-0.00254125	-9.15538e-06
-3.81327e-06	0	0	0	-7.94728e-07	-5.92654e-05	-2.23969e-05	-2.60679e-05	-9.15901e-05	-0.000518152	-0.000199889	0	0	0	0	0	0	0	0	0	0	0	-0.000343793	-0.000447415	-0.00114705	0.653633	-0.0494331	-0.0313128	-0.344116	-0.37712	-0.34907	-0.0428842	-0.0883485	-0.000541173	-0.0264006	-0.000836022	-0.00052787	-0.0482334	-3.47006e-05	-1.55406e-05	-0.000166809	-0.00052368	-0.000829631	-0.000975357	-0.000973335	0	0	-0.011739	-0.00125152	-0.0149119
0	0	0	0	0	0	0	0	0	0	0	0	0	0	0	0	0	0	0	0	0	0	0	0	0	-0.0050862	0.830016	-0.00121663	-0.0503797	-0.0570918	-0.0532011	-0.00146158	-0.000282736	0	-2.13729e-06	0	0	-0.0041267	0	0	0	0	0	0	0	0	0	0	0	0
0	0	0	0	0	-1.32535e-06	-1.02038e-06	-1.17902e-05	-2.8547e-05	-0.000249253	-2.93727e-05	0	0	0	0	0	0	0	0	0	0	0	-0.000104094	-0.0002138	0	-0.00617464	-0.00205904	0.787974	-0.00866091	-0.0158595	-0.0486181	-0.00134397	-0.00314032	-0.000223856	-0.000992928	-0.000165109	-0.000203983	-0.00843981	0	0	0	0	0	0	0	0	0	-0.000229213	0	0
0	-0.000121998	-2.70363e-06	-5.26129e-07	-0.000310814	-4.60425e-06	-6.54397e-06	-2.69244e-06	-1.04112e-06	-9.20934e-07	-5.96758e-06	-2.06098e-07	-1.05616e-06	-1.40213e-07	-2.19185e-07	-3.04399e-06	-7.51537e-08	-4.30103e-05	-1.0094e-06	-1.90342e-05	-5.37112e-06	-1.7129e-05	-6.75423e-06	-1.1269e-05	-1.63014e-07	-0.00027959	-6.74667e-06	-1.09599e-05	0.899607	-0.0354828	-0.0648106	-0.00544808	-0.00379307	-6.89058e-06	-0.00022516	-1.39809e-06	-7.86848e-07	-0.00205253	-4.45676e-05	-2.48021e-05	-2.0172e-06	-1.5126e-06	-2.00179e-06	-5.61527e-06	-2.34914e-06	-1.95279e-06	-9.671e-06	-1.00639e-05	-1.95808e-06	-1.86105e-06
-1.27072e-05	-0.000108713	-1.96103e-06	-5.13675e-06	-2.71487e-06	-0.000376299	-0.000156261	-8.43484e-05	-0.000608017	-0.00148976	-0.00408694	-0.000131523	-0.000448294	-0.000663148	-0.000124997	-0.000249914	-1.3494e-05	-0.000192099	-7.56604e-05	-0.000167786	-0.000860802	-0.000144764	-0.00022847	-0.000827	-0.000626725	-0.000371571	-0.00039466	-0.00120894	-0.00220817	0.986549	-0.0209694	-0.0029605	-0.00173415	-0.000655846	-0.00396207	-0.00192398	-0.000761611	-0.00598847	-5.81899e-05	-5.01487e-05	-0.000294295	-0.000926088	-0.000385052	-0.00103112	-0.000229701	-0.000274835	-0.000326053	-0.000919437	-0.00014671	-0.00212549
-6.75174e-07	-0.00205356	-2.67333e-06	-1.40034e-05	-1.40707e-07	-0.00555205	-0.00159589	-0.00187439	-0.00270678	-0.00165921	-0.0102301	-0.00517239	-0.00140882	-0.00261062	-0.00215995	-0.00236104	-0.00185901	-0.00308737	-0.00290064	-0.00189567	-0.00280175	-0.00335889	-0.00397735	-0.00270751	-0.00310641	-0.00235917	-0.0140151	-0.00298415	-0.0190629	-0.0059423	0.97028	-0.0173172	-0.00207514	-0.00292994	-0.00691959	-0.00216364	-0.00272727	-0.00611517	-0.00103695	-0.0030897	-0.0010278	-0.00350884	-0.00482939	-0.00276116	-0.00202859	-0.00419242	-0.00357344	-0.000871585	-0.0035994	-0.00319203
-5.75174e-07	-8.22213e-05	-6.07452e-06	-6.05165e-05	-0.00107582	-1.53907e-05	-5.23532e-06	-1.66753e-05	-9.23936e-06	-5.76851e-06	-1.85097e-05	0	0	0	0	0	0	0	-9.30378e-05	-5.0025e-05	-1.36949e-05	-0.00015177	-8.72918e-07	-8.08041e-06	-1.54992e-09	-2.77195e-05	-1.89368e-05	-2.37378e-05	-0.000701739	-0.00116587	-0.0281266	0.765116	-0.137902	-0.000486678	-0.0326501	-0.000391046	-2.67017e-05	-0.00572466	-5.00472e-09	-6.46711e-05	-2.28463e-06	-4.81529e-07	-3.85541e-05	-1.84281e-06	-4.04986e-06	-3.12798e-06	-0.000300683	-0.000246437	-2.59095e-06	-2.47355e-06
-3.44812e-06	-1.37554e-06	0	0	-1.1595e-06	-0.000835554	-0.00016913	-2.26818e-05	-4.74212e-05	-2.13361e-05	-0.000269236	-2.06369e-05	-4.24861e-07	-1.60655e-07	-1.19509e-06	-1.82443e-05	-5.01417e-06	-2.23239e-05	-9.80415e-06	-4.51855e-06	-4.87923e-05	-4.74619e-05	-2.38936e-05	-1.02688e-05	-7.46439e-08	-7.47364e-07	-4.94321e-08	-3.70856e-07	-0.00122924	-0.000293439	-0.000627573	-0.000758097	0.878096	-3.25053e-05	-0.000203988	-5.00733e-05	-5.93138e-05	-0.00016859	-9.7922e-05	-1.73291e-05	-1.36725e-05	-2.11121e-05	-6.42473e-06	-6.60453e-06	-5.49778e-05	-5.87576e-05	-5.97418e-06	-4.12198e-05	-0.000111591	-7.04084e-06
-6.2958e-06	-0.000203569	-1.32706e-07	-1.83251e-06	-6.67626e-05	-0.0155029	-1.3533e-05	-0.00021677	-0.00523628	-0.000914707	-0.000237324	-0.000152631	-0.000144193	-0.000111482	-0.000477796	-0.000217689	-0.000200741	-0.000235601	-0.000429242	-0.000340631	-0.000286032	-0.000759921	-0.00181735	-0.00191222	-0.00148326	-0.000811535	-0.000215244	-0.000887577	-0.000871308	-0.00211692	-0.000710492	-0.000815077	-0.00232093	0.679541	-0.327543	-0.0120351	-0.00498761	-0.0353856	-0.00010835	-0.000530169	-0.000585616	-0.00143637	-0.00244479	-0.00175708	-0.00145758	-0.00086482	-0.00438899	-0.000409905	-0.00231236	-0.000418247
-8.34857e-05	-0.000208636	-5.37005e-06	-0.00139279	-0.0010674	-4.1763e-05	-0.00165548	-9.23323e-05	-0.000115189	-5.37395e-05	-6.66001e-05	-3.34336e-05	-1.22817e-05	-1.05717e-05	-3.07088e-05	-4.03687e-05	-1.515e-05	-0.000234793	-0.00035212	-0.000239965	-0.00108814	-0.000156606	-0.000285712	-0.000140298	-9.36559e-05	-5.0057e-05	-1.49926e-06	-0.000243259	-2.20729e-05	-0.000501797	-0.000182339	-2.49831e-06	-0.000147147	-0.00221542	0.991702	-1.58329e-06	-0.000107093	-0.00071475	-0.000141497	-3.70064e-06	-2.75937e-06	-2.65169e-05	-1.63329e-06	-3.44569e-05	-0.000294344	-8.82836e-06	-6.63006e-06	-2.59257e-05	-1.57368e-05	-1.26328e-06
-0.000100599	-0.000166735	-4.19275e-07	-0.000256377	-0.000146629	-2.79116e-05	-3.78753e-05	-0.000174123	-0.000417456	-0.00323105	-0.000473457	-0.00336987	-0.00195909	-0.00425565	-0.00107051	-0.00597009	-0.00520734	-0.00674621	-0.0127835	-0.0243819	-0.00782944	-0.0101817	-0.0135037	-0.0249145	-0.0312227	-0.00200482	-0.0028304	-0.0028826	-0.00425878	-0.0069849	-0.00288537	-0.00714038	-0.00678327	-0.00744906	-0.00882204	0.708515	-0.353101	-0.0565914	-0.000216848	-6.83907e-05	-0.0010437	-0.00324903	-0.00600029	-0.00543748	-0.00389838	-0.00280228	-0.011604	-0.00845886	-0.00614059	-0.00531087
-3.59371e-06	-5.96205e-06	-7.13081e-07	-1.31363e-05	-0.00121325	-2.11512e-05	-1.87328e-05	-2.78579e-05	-2.0685e-05	-2.03001e-05	-0.000320449	-8.45957e-06	-1.80252e-05	-1.59557e-05	-1.24986e-05	-1.99661e-05	-7.87621e-05	-1.53553e-05	-8.94567e-05	-6.50979e-05	-4.40794e-05	-0.00083308	-0.00594888	-0.00612644	-0.0073798	-4.56122e-06	-3.42782e-06	-4.8934e-06	-7.77731e-06	-0.0010615	-0.000832245	-1.57636e-05	-0.000808562	-2.409e-05	-0.000836437	-0.00226564	0.971653	-0.0014554	-3.04308e-05	-1.24855e-06	-1.35485e-06	-1.48462e-05	-9.27085e-06	-0.00127352	-2.8375e-06	-6.72219e-06	-0.00782789	-0.00329462	-0.00112869	-1.3232e-05
-0.000711785	-0.00118356	-9.09187e-06	-0.00188646	-0.00105383	-7.81335e-05	-4.87463e-05	-0.0012255	-0.00126538	-0.000198234	-8.72187e-05	-0.000177798	-0.000353492	-0.000333916	-5.63387e-05	-0.00022753	-0.000191015	-0.000380638	-0.00104984	-0.00257071	-0.000818731	-0.00129316	-0.00157062	-0.00103577	-0.000169499	-0.000145099	-0.000114401	-0.000188637	-0.00129461	-0.000342871	-0.000719895	-0.00103636	-0.00143664	-0.00199418	-0.000872922	-0.00132202	-0.00286295	0.921385	-0.000405534	-5.50875e-05	-4.53342e-05	-0.000327579	-0.000180702	-0.000682269	-0.000136201	-0.000152851	-0.00700213	-0.00554191	-0.000927553	-0.000364849
-0.00405702	-0.00454473	-0.00262818	-0.00776516	-0.0229905	-0.00347249	-0.00446565	-0.0450573	-0.0619286	-0.0599868	-0.0460244	-0.000810344	-0.00148254	-0.000907331	-0.000994713	-0.000647818	-0.00213001	-0.00159814	-0.00133272	-0.00163491	-0.00112889	-0.00147474	-0.00097038	-0.00209479	-0.000219031	-0.00104324	-0.00339582	-0.00368872	-0.00127257	-0.00280235	-0.00218381	-0.00137757	-0.00157389	-0.00512555	-0.00362601	-0.00208245	-0.00165271	-0.0038807	0.924391	-0.00413165	-0.0917105	-0.0208785	-0.00184785	-0.0280008	-0.124383	-0.0422573	-0.00541978	-0.00150762	-0.0528833	-0.00191228
0	0	0	0	0	-0.000187994	-0.000699382	-0.00220501	-0.000933039	-0.000934228	-5.77788e-06	0	0	0	0	0	0	0	0	0	0	0	0	0	0	0	0	0	0	0	0	0	0	0	0	0	0	0	0	0.976718	-0.0148162	-0.00375023	-0.0126266	-0.00234915	-0.00108605	-0.0157694	0	0	0	-0.000832787
-3.85379e-06	-4.57091e-07	-1.83919e-06	-0.00010013	-1.09548e-05	-0.000626273	-0.0092365	-0.00828368	-0.0172007	-0.021055	-0.0132221	0	0	-8.77397e-05	-0.00687572	-4.53459e-05	-9.06614e-05	-0.000682083	0	0	0	0	-0.00128485	-0.000727143	-3.37826e-05	-0.00058219	-0.00121071	-0.000793109	-0.00312144	-0.00727129	-0.000104206	-0.00270595	-0.00753126	-0.0172388	-0.0072003	-0.0515438	-0.00230729	-0.00260524	-0.0133382	-0.00162772	0.796124	-0.19324	-0.285082	-0.171801	-0.247823	-0.170484	-0.0928392	-0.0408285	-0.0988643	-0.0136225
-0.093914	-0.0311395	0	0	-0.000311045	0	0	0	0	0	0	0	0	0	0	0	0	0	0	0	0	0	0	0	0	0	0	0	0	0	0	0	0	0	0	0	0	0	0	0	-0.000467643	0.875939	-0.00636636	0	0	0	0	0	0	0
-0.0303003	-0.0211403	-1.14433e-05	-8.90315e-05	-0.00555074	0	0	0	0	0	0	0	0	0	0	0	0	0	0	0	0	0	0	0	0	0	0	0	0	0	0	0	0	0	0	0	0	0	0	0	0	0	0.811733	0	0	0	0	0	0	0
-1.62137e-05	-5.22218e-07	-3.13377e-05	-2.07702e-06	-7.80164e-06	-0.000205495	-0.000112138	-0.000767454	-4.02315e-05	-4.91354e-05	-0.00041942	-3.51223e-07	-3.53534e-08	-3.70842e-05	-8.61671e-06	-4.01373e-05	-8.17509e-07	-4.0121e-05	-3.66337e-05	-0.000172926	-3.74723e-05	-0.000133447	-2.09524e-05	-5.91281e-05	-4.06911e-05	-0.0092507	-0.0178799	-0.00271517	-0.00502342	-0.00321929	-0.000415562	-0.00353097	-0.00181572	-0.00819898	-0.0101259	-0.00294186	-0.041165	-0.00544345	-2.82721e-05	-8.49774e-05	-0.000469963	-0.00041533	-0.000257975	0.857135	-0.00151033	-0.00228454	-0.0014436	-0.000453936	-0.000566578	-0.00122425
-2.15555e-07	-3.57614e-07	-3.43054e-06	-2.24933e-06	-8.22628e-07	-0.00358911	-0.000581313	-2.14182e-05	-0.000395856	-0.000322124	-0.00197616	-4.03812e-05	-4.78848e-06	-9.1011e-06	-9.05145e-06	-1.22304e-06	-1.37033e-07	-2.4531e-06	-2.98573e-05	-2.25999e-06	-0.000292023	-0.000872121	-1.18176e-05	-0.0226421	-1.66826e-05	-0.00114279	-3.32743e-05	-5.17616e-05	-0.000357632	-0.00438761	-0.00062159	-0.00309175	-0.0547252	-0.002014	-0.0107286	-0.00400775	-0.00667431	-0.0384887	-0.00207448	-9.0112e-05	-0.012767	-0.000606763	-0.00666243	-0.0753897	0.866853	-0.0202527	-0.00166859	-0.00177903	-0.16464	-0.149631
-5.57482e-06	-2.44782e-06	-2.09992e-05	-2.72604e-05	-7.32139e-06	-0.0103339	-0.0147692	-0.0159723	-0.0478126	-0.0540227	-0.0657887	-7.92842e-05	-0.000117069	-0.000435549	-0.00655401	-0.000218662	-0.000442516	-0.000265061	-0.000121948	-0.000240051	-0.00071367	-0.00255954	-0.000587865	-0.000348733	-0.000219392	-0.0064381	-0.00330278	-0.00383085	-0.0132278	-0.00500371	-0.00533849	-0.0219742	-0.0248419	-0.0594481	-0.00539715	-0.0502372	-0.0182572	-0.0203201	-0.0161736	-0.00108066	-0.0358604	-0.0271407	-0.037638	-0.10539	-0.0433355	0.836745	-0.0476372	-0.00693078	-0.00841441	-0.0558685
-1.46571e-05	-0.000456965	-3.98679e-06	-7.22388e-05	-0.000579702	-0.000120487	-0.000165788	-2.1994e-05	-0.000155484	-4.61704e-05	-0.000706733	-2.74302e-06	-0.000420699	-0.000338394	-1.31376e-06	-0.00076833	-0.000327371	-0.000636388	-0.000750828	-0.00247572	-0.00159823	-0.0024646	-0.000216719	-0.00571641	-0.00487194	-7.11601e-06	-0.000761839	-6.09774e-05	-0.000317668	-0.000489564	-0.000242756	-0.000795237	-0.000315733	-0.000134684	-0.000365421	-0.000259598	-0.000550792	-0.0010453	-6.94401e-05	-3.35452e-05	-2.58722e-05	-3.25043e-05	-0.000190183	-4.08231e-05	-0.000474192	-0.000429687	0.89631	-0.000639761	-0.00036488	-0.000112687
-4.54127e-06	-0.000603494	-0.0120184	-0.00269192	-0.0265033	-0.00017648	-0.000201133	-8.52219e-05	-5.03134e-05	-3.57e-06	-3.07719e-05	-1.48444e-06	-0.000541635	-6.26575e-06	-0.000288482	-0.00176341	-0.000844136	-0.00032629	-4.52115e-06	-0.000121719	-0.00217258	-0.00271755	-0.000481558	-0.000558051	-9.45795e-06	-1.70452e-06	-5.41832e-07	-2.0073e-05	-1.32272e-05	-9.98119e-05	-1.88464e-05	-0.00103515	-1.82271e-05	-2.05337e-06	-2.10548e-05	-0.00321444	-0.000111866	-1.41908e-05	-2.41626e-05	-5.93876e-06	-0.000354493	-0.00141462	-0.0166486	-0.00198122	-3.80955e-05	-0.000771097	-0.00596808	0.7787	-0.000207672	-0.000835155
0	0	0	0	-2.70262e-09	0	0	0	0	0	0	0	-1.27867e-09	0	-1.42622e-08	-1.24186e-09	-2.78644e-09	-1.32686e-09	-3.96382e-09	-4.80976e-09	-4.81143e-09	-1.13893e-09	-1.61546e-09	-3.37054e-09	-0.00745765	-0.0855353	-0.0693867	-0.0640763	-0.12864	-0.0870437	-0.0262361	-0.000365859	-0.00137081	-0.000182089	-0.00146487	-0.000556393	-0.00107375	-0.010333	0	0	0	0	0	0	-0.000818225	-0.00479201	-0.00059151	-0.00320959	0.740911	-0.0390336
-1.84398e-05	-2.60074e-05	-6.96757e-05	-5.22967e-05	-2.62917e-05	-0.00204455	-0.000402252	-0.0113338	-0.00204269	-0.00125006	-0.0186685	-0.000853931	-7.57892e-05	-1.18784e-05	-0.000123106	-0.000158998	-1.35593e-05	-0.000155398	-0.000181321	-0.000179969	-0.000498648	-0.000209761	-0.000151777	-0.000120513	-4.18123e-05	-0.00109466	-0.000127689	-2.90562e-05	-0.00309809	-0.00159092	-0.00208141	-0.00534593	-0.0530896	-0.00204178	-0.00235025	-0.000242258	-0.00285654	-0.00783868	-0.000202881	-0.00024298	-7.9467e-05	-0.000134993	-4.09713e-05	-0.00159414	-0.00445938	-0.000262271	-0.000473761	-0.000748327	-4.21214e-05	0.862611
-0.013633	-3.89813e-06	-3.19407e-05	-6.19686e-06	-0.00247836	-0.00052866	-0.000421341	-0.000268064	-0.00120386	-0.00472223	-0.0195847	-0.00779453	-0.00213926	-0.00816635	-0.00135214	-0.00624442	-0.0106972	-0.0090495	-0.0147823	-0.0300759	-0.0164953	-0.0131114	-0.00681437	-0.0482699	-0.00343953	-0.00272756	-0.00179862	-0.00215257	-0.00372412	-0.0161272	-0.00308571	-0.0104496	-0.0634115	-0.00593961	-0.024377	-0.00689491	-0.0478548	-0.0490544	-0.00250324	-0.00010872	-0.0199393	-0.0432158	-0.0155338	-0.00677709	-0.00701118	-0.0215006	-0.0631862	-0.00507028	-0.0215699	-0.0161131
-5.76439e-06	-2.87466e-06	-5.34586e-06	-5.85766e-05	-2.8141e-06	-0.00169259	-0.000108042	-0.000431323	-0.00231053	-0.00962585	-0.0119239	-4.13844e-05	-3.17367e-06	-8.00897e-06	-0.000480694	-1.26278e-05	-2.38755e-06	-5.6324e-05	-1.74415e-05	-1.07837e-05	-0.00030181	-8.38518e-05	-3.19277e-05	-2.33659e-05	-0.000202124	0	0	0	-3.46254e-05	-1.19823e-05	-3.85374e-05	-2.55796e-05	-1.69303e-05	-0.000464448	-2.39332e-05	-0.000217865	-9.07628e-06	-0.000557979	-7.73139e-06	-1.01758e-05	-0.00072136	-1.58862e-05	-2.07584e-05	-0.000847803	-0.000127626	-9.02716e-05	-0.000225553	-2.5799e-05	-2.79705e-05	-6.3637e-06
-5.54641e-06	-7.50556e-07	-1.49838e-05	-2.88409e-05	-6.14755e-06	-0.000114973	-2.77638e-05	-1.36012e-05	-0.000502591	-0.00391174	-0.010411	0	-2.71147e-06	0	-1.55307e-05	-2.181e-05	-1.98424e-05	-2.02745e-05	-3.93368e-08	-1.2712e-09	-1.5495e-06	-5.5006e-05	-5.82035e-05	-9.09769e-06	0	-0.000199887	0	-1.33556e-06	-5.861e-05	-2.74345e-05	-2.30413e-06	-1.78134e-05	-1.51579e-05	-0.000177096	-1.90403e-05	-3.23255e-06	-2.53397e-06	-0.000237152	-1.8634e-05	-6.91488e-06	-1.57191e-05	-4.15067e-06	-1.78901e-05	-3.33362e-05	-5.81705e-06	-5.01494e-05	-1.62586e-06	-7.58281e-06	-0.000176679	-5.70852e-07
-9.30245e-06	-1.23832e-05	-3.22163e-05	-0.000927871	-0.00062789	-0.000151592	-4.32995e-05	-5.37435e-05	-8.20554e-05	-0.000328834	-0.00146263	0	-2.54939e-06	-4.5275e-06	-7.27208e-06	-2.05064e-05	-1.34259e-05	-9.54387e-06	-4.73845e-06	-6.76199e-09	-7.17749e-06	-9.44849e-06	-1.35733e-05	-1.02378e-05	-1.60576e-06	0	0	0	-4.37388e-06	-0.00012821	-1.08769e-06	-4.77341e-05	-6.23287e-07	-5.17464e-05	-0.000786634	-2.31078e-05	-2.32048e-06	-0.000451379	-2.7139e-05	-1.36928e-05	-2.65408e-05	-1.01107e-05	-7.91022e-05	-0.000176167	-7.91498e-05	-1.70163e-05	-1.85099e-05	-2.41077e-05	-2.1069e-05	-0.000148526
-1.55022e-06	-0.000211951	-8.3651e-06	-1.58656e-06	-1.55968e-06	-2.46821e-05	-0.000155947	-3.50997e-05	-0.000355557	-0.000647207	-0.00205281	-6.24028e-05	-0.000345685	-0.000752501	-0.000490411	-8.46568e-05	-0.00111636	-0.00120044	-0.00287951	-0.00314479	-0.00555106	-0.0027918	-0.0305012	-0.0145968	-0.000544929	-0.000288298	-8.21612e-05	-0.00030324	-0.00028219	-0.00131795	-0.000296917	-0.00017253	-0.000906254	-0.00140133	-0.0116179	-0.000363244	-0.000456559	-0.00129612	-4.40969e-05	-5.58844e-05	-0.000261065	-0.000577543	-0.00162057	-0.00282248	-0.000637087	-0.00149725	-0.0051266	-0.00923213	-0.000385179	-0.000170649
-2.34499e-06	-1.52628e-07	0	-0.00175034	-0.00134203	-1.97376e-05	-8.49536e-06	-0.000307839	-0.000211238	-3.02226e-06	-7.17681e-06	-7.09512e-08	-4.60774e-07	-2.32976e-09	-1.06046e-06	-2.16949e-05	-7.00964e-06	-2.85356e-08	-8.65706e-06	-1.48171e-06	-6.51768e-06	-2.88085e-06	-0.00131365	-0.000570421	-1.36611e-08	-5.66115e-06	-5.64693e-06	-4.82307e-06	-7.45358e-06	-5.68318e-07	0	0	0	-7.03752e-07	-2.12975e-06	-3.21847e-06	-3.28977e-05	-0.000536932	-3.46808e-05	-5.36325e-08	-2.4495e-06	-3.25211e-06	-5.61302e-07	-8.27609e-07	-6.05305e-06	-0.00231496	0	-2.02534e-06	-8.92041e-07	-1.12832e-06
0	0	0	0	0	-8.20284e-05	-1.78681e-05	-0.000102207	-0.000136443	-6.99074e-06	-2.79846e-05	0	0	0	0	0	0	0	0	0	0	0	0	0	0	0	0	0	0	0	0	0	0	0	0	0	0	0	-1.08744e-05	-0.048393	-0.000191576	-6.61264e-05	-8.11096e-06	-0.000302834	-4.04581e-05	0	0	0	0	0
-1.13029e-07	-9.5379e-06	-1.10531e-06	-2.57304e-07	-3.24902e-06	-0.000279646	-9.86318e-05	-0.000538088	-0.00304046	-0.00192594	-0.000253439	-3.04801e-06	-2.44062e-05	-3.92883e-08	-1.99033e-05	-5.62614e-06	-1.76291e-07	-7.9322e-07	-1.86983e-06	-2.01836e-06	-1.39123e-05	-9.14767e-05	-1.01137e-05	-1.9397e-06	-9.14062e-06	-0.000567583	-1.70536e-09	-9.97079e-07	-6.44797e-05	-1.35026e-05	-7.18466e-06	-6.37435e-05	-4.19022e-06	-0.00133121	-0.00014157	-0.000150622	-8.45093e-05	-0.00259319	-2.08982e-05	-0.00165201	-0.00250444	-0.000179652	-5.29651e-05	-0.00276168	-0.00388189	-0.00191943	-2.58847e-05	-4.68591e-05	-0.000127506	-0.000950521
0	0	0	0	0	0	0	0	0	0	0	0	0	0	0	0	0	0	0	0	0	0	0	0	0	0	0	0	0	0	0	0	0	0	0	0	0	0	0	0	0	0	0	0	0	0	0	0	0	0
-0.000110734	-0.000333361	-0.000276051	-0.000189947	-0.000869332	-0.024299	-0.00867302	-0.00419382	-0.00431233	-0.00370975	-0.0537128	-7.48186e-05	-7.55263e-05	-0.000215322	-0.000958134	-0.000236158	-0.00025345	-0.000750237	-2.62916e-05	-9.49362e-05	-0.00138219	-0.00042319	-0.000241136	-8.38448e-05	-1.00836e-06	-0.000248726	-9.29221e-06	-0.000244047	-0.000149207	-0.00164222	-9.06422e-05	-0.000625804	-7.82158e-05	-0.000845712	-0.0170207	-0.000643615	-0.000464298	-0.00585422	-0.000271916	-0.000508973	-0.000619188	-0.0029071	-0.00146598	-0.00112567	-0.000437099	-0.000294641	-0.000182764	-0.000136721	-0.000281588	-0.00983839
0	0	-2.88538e-06	0	-3.73147e-07	-0.000388956	-0.00334868	-0.00234768	-0.000759872	-9.34569e-05	-0.00825291	0	0	0	0	0	0	0	0	0	0	0	0	0	0	0	0	0	0	-0.000131834	0	-1.16335e-06	-0.00105649	0	-0.00267772	0	0	-0.00395347	0	0	0	0	0	0	0	-0.000454858	-2.16903e-07	-2.62181e-05	-4.96893e-05	-0.00265816
-1.13197e-06	-2.18312e-07	-3.66513e-05	0	0	-3.03409e-05	-1.80384e-06	-1.87379e-05	-0.00857908	0	-0.00787522	0	-1.25077e-07	-5.18348e-06	-4.55169e-05	-9.67005e-05	-7.29279e-09	-7.56672e-08	-7.95577e-06	-5.37358e-07	-1.80234e-06	-5.19796e-05	-1.42878e-05	-0.000517376	-2.77577e-09	-7.41397e-05	-2.0532e-06	-3.60673e-07	0	-7.69653e-05	-8.37438e-08	-0.000122999	-8.08872e-06	-0.000519164	-0.00152147	-5.11155e-06	-0.00184912	-0.0692989	-1.65772e-05	-1.32163e-06	-0.0072969	-0.000127847	-0.000593015	-0.00466339	-0.0016415	-0.0225496	-0.000145354	-0.000235733	-5.20637e-05	-0.00126163
-2.39385e-08	-1.0142e-06	0	-3.33081e-07	-5.42163e-06	-3.79965e-05	-7.47989e-07	-2.07656e-05	-0.000995432	-0.000286193	-7.92853e-05	-1.36202e-07	0	-1.15719e-07	-6.84198e-05	-4.70283e-08	-3.95742e-07	0	-2.17121e-06	-2.09206e-06	-2.41297e-07	-7.04797e-05	-1.40328e-05	-0.000636149	-1.8432e-08	-3.68195e-07	-6.55311e-05	-3.31517e-08	0	-0.0017233	-5.87455e-07	-0.000663637	-6.0971e-08	-0.000597324	-0.00519148	-0.000899639	-0.00827648	-0.0552496	-7.69658e-06	-1.49586e-05	-0.000125255	-7.7453e-06	-0.000113449	-0.00316298	-0.00180832	-0.0102931	-7.94393e-05	-0.00021737	-7.86143e-05	-0.00196503
-0.000384722	-0.00317511	-0.000176251	-0.000882414	-0.00407279	-0.0261699	-0.000541761	-0.0198443	-0.0247446	-0.0255946	-0.0287663	-0.00193218	-0.000668833	-0.00142543	-0.000615347	-0.00079403	-0.00210115	-0.00107113	-0.00422957	-0.00462504	-0.00576478	-0.0055845	-0.00236611	-0.0157878	-0.0019876	-0.00190465	-0.00370643	-0.00251626	-0.00466274	-0.00357943	-0.00148949	-0.00514929	-0.00718081	-0.0124987	-0.0384341	-0.00234527	-0.00447056	-0.0167633	-0.000557122	-0.000720224	-0.00149589	-0.00266849	-0.00506267	-0.0146738	-0.00180112	-0.00519558	-0.00528713	-0.00361834	-0.00173452	-0.0352771
-6.49906e-05	-9.37931e-06	-2.49824e-06	-0.000138613	-3.03949e-05	-6.4446e-05	-7.00207e-05	-0.000572871	-1.94008e-05	-0.000378411	-0.000740255	-3.36955e-06	-0.000563342	-0.000194726	-0.000116586	-1.63837e-05	-2.03592e-05	-3.70914e-05	-2.94228e-05	-1.22098e-05	-3.6079e-05	-3.3249e-05	-1.75649e-05	-7.02634e-06	0	-0.000475673	-3.92394e-06	-9.58702e-05	-0.00030216	-2.26662e-05	-6.73165e-07	-5.7117e-05	-1.25273e-05	-1.62628e-05	-6.43133e-05	-5.60648e-05	-3.57125e-05	-1.63357e-05	-3.86e-05	-0.000230539	-6.11591e-05	-0.000269064	-0.000196874	-4.35538e-05	-0.000111824	-2.56455e-05	-1.82672e-05	-1.34138e-05	-3.073e-05	-7.21887e-06
-1.66382e-05	-1.07219e-05	-2.72772e-05	-9.28537e-06	-1.13377e-05	-0.000134366	-9.5763e-05	-4.07835e-05	-0.000869335	-0.000729658	-0.000247434	-7.42599e-05	-9.33672e-06	-1.03287e-06	-0.000110077	-8.85725e-06	-1.02522e-05	-1.21916e-06	-3.54286e-05	-4.99377e-06	-2.61522e-05	-5.43843e-05	-3.72004e-06	-3.58586e-05	-3.76424e-05	-0.000283687	-4.44212e-07	-8.67357e-05	-0.000124703	-1.65804e-05	-0.000181117	-1.52596e-05	-6.51526e-05	-8.24586e-05	-9.50651e-05	-9.00779e-05	-1.15845e-05	-0.000221605	-6.60672e-05	-0.000380917	-6.83837e-05	-0.0002259	-0.000174019	-4.94088e-06	-0.000155487	-0.000397439	-0.000367953	-8.21954e-06	-2.3999e-06	-0.000423365
-2.23701e-05	-6.21198e-06	-2.14311e-05	-1.23812e-05	-1.06325e-05	-0.00117614	-0.000813883	-0.00471894	-0.00229848	-0.00642301	-0.00139553	-7.26239e-05	-1.53683e-05	-1.21964e-06	-0.000778643	-3.77183e-05	-1.2081e-06	-3.24304e-05	-4.72647e-05	-1.03766e-05	-9.59307e-05	-0.000362743	-5.24746e-05	-1.92596e-05	-9.29827e-06	-4.75692e-05	-4.2299e-09	-3.81902e-06	-9.68332e-06	-1.10542e-05	-3.73103e-08	-8.80881e-07	-5.99047e-06	-4.10408e-05	-1.93291e-05	-0.000189127	-1.27038e-05	-4.36502e-05	-1.28735e-05	-0.000257552	-2.44743e-05	-0.000299383	-8.77353e-05	-3.67956e-05	-3.23757e-05	-0.000325438	-2.64683e-05	-4.28175e-05	-2.85279e-05	-0.000657653
-6.50071e-05	-1.76664e-05	-5.8625e-05	-0.000534814	-7.89615e-05	-0.000602842	-0.00122282	-0.00185332	-0.00357443	-0.000927565	-0.00229033	-1.80701e-05	-0.000340864	-6.64796e-05	-0.00086815	-7.71246e-05	-0.000244869	-0.000371652	-0.000130994	-0.00015629	-0.000509119	-0.000285546	-0.000209833	-0.000302661	-5.55908e-05	-0.000291196	-0.000199719	-0.000301499	-0.000207903	-8.39197e-05	-2.31748e-05	-0.00252814	-0.000177212	-0.000134343	-8.34447e-05	-0.000618297	-0.000102321	-0.00225586	-0.00109865	-0.000321954	-0.00113525	-0.00260249	-0.00121488	-0.00154773	-0.000918938	-0.000710644	-0.000357036	-0.000455367	-0.000307691	-0.000711649
-0.00015557	-0.000257959	-7.44524e-05	-0.000396644	-0.000236466	-8.77118e-05	-3.87968e-05	-0.000129119	-3.05273e-05	-5.34604e-05	-5.264e-05	-9.25245e-05	-1.1155e-05	-1.23615e-05	-1.85188e-05	-0.000104022	-1.64196e-05	-6.05938e-05	-2.42543e-05	-0.000167738	-5.72745e-05	-0.000164728	-7.98058e-05	-0.000121185	-1.09795e-05	-3.0183e-05	-5.4758e-05	-0.000105656	-9.3939e-05	-0.000113552	-0.000101824	-0.00017918	-0.000200453	-0.000170522	-0.000114277	-2.11539e-05	-0.000110035	-0.000114735	-4.7532e-06	-5.09903e-05	-4.15493e-05	-3.72967e-05	-9.40507e-05	-6.55596e-05	-1.486e-05	-4.54744e-05	-6.05519e-05	-0.000259308	-1.51589e-05	-5.98179e-05
-0.000252422	-0.00035789	-0.000687149	-0.00132269	-0.000385217	-0.0142275	-0.00642216	-0.00761519	-0.0198665	-0.0131012	-0.000866937	-0.000755063	-0.000997685	-0.000894536	-0.00221298	-0.000881136	-0.00087156	-0.00151245	-0.000856952	-0.00102392	-0.00121872	-0.00208297	-0.000766843	-0.00193457	-0.000642487	-0.00365632	-0.00232756	-0.00602122	-0.00131775	-0.00305567	-0.000414995	-0.00180859	-0.00100136	-0.00553795	-0.00554284	-0.00139478	-0.00199973	-0.00503873	-0.00185191	-0.0162286	-0.00740541	-0.0101824	-0.00113036	-0.00210985	-0.00350997	-0.00286083	-0.00156483	-0.00162198	-0.000850077	-0.00275691
0	0	0	0	0	-0.0178271	-0.0198297	-0.0188446	-0.0296046	-0.03158	-0.0885456	0	0	0	0	0	0	0	0	0	0	0	0	0	0	0	0	0	0	0	0	0	0	0	0	0	0	0	-3.02468e-05	-0.000201415	0	0	0	0	0	0	0	0	0	0
0	0	0	0	0	-8.79302e-05	-0.000236364	-0.000101834	-3.3855e-05	-0.000149022	-6.53589e-05	0	0	0	0	0	0	0	0	0	0	0	0	0	0	0	0	0	0	0	0	0	0	-0.00315356	-0.0024985	-0.00103312	-0.000561885	-0.000632233	-0.00130665	-0.000317658	-0.00512147	-0.00622273	-0.000496601	-0.000349244	-0.00616211	-0.00101889	-0.000142148	-6.42015e-05	-1.78406e-05	-0.00514241
-0.00862469	-0.0174731	-0.00264768	-0.00771105	-0.00729655	0	0	0	0	0	0	0	0	0	0	0	0	0	0	0	0	0	0	0	0	0	0	0	0	0	0	0	0	0	0	0	0	0	0	0	0	0	0	0	0	0	0	0	0	0
-0.000261097	-6.11116e-05	-0.000696195	-0.00283935	-0.000441007	-0.000246836	-0.00592482	-0.000813129	-0.00188177	-0.00844614	-0.0038542	-0.000125264	-0.00034963	-0.00018377	-0.000292758	-0.000360983	-0.000122872	-0.0010763	-0.000831583	-0.00106263	-0.000907355	-0.00144187	-0.00107093	-0.00165865	-0.00097097	-0.00266808	-0.0039917	-0.00134269	-0.00149702	-0.00285316	-0.00123098	-0.00689546	-0.000420266	-0.000532961	-0.000163283	-0.00432249	-0.0142758	-0.002744	-3.4569e-05	-0.000677256	-0.000140963	-0.00203848	-0.000108109	-0.000251404	-0.000182776	-0.00157471	-0.000569284	-0.00120039	-0.00137187	-0.000193033
0	0	0	0	0	-0.000440859	-2.84192e-05	-0.000708398	-0.00310012	-0.00305256	-3.51051e-05	0	0	0	0	0	0	0	0	0	0	0	0	0	0	0	0	0	0	0	0	0	0	0	0	0	0	0	0	0	0	0	0	0	0	0	0	0	0	0
-0.000790424	-0.000545303	-0.000463999	-0.00564215	-0.00285096	-0.000488962	-0.000182342	-0.00223957	-0.00751836	-0.00683819	-0.00761001	-0.000183262	-0.000123292	-3.25143e-05	-4.76368e-05	-0.000432009	-0.00014087	-0.000284884	-7.89879e-05	-0.000645486	-0.000151571	-0.000152407	-0.000116244	-0.000149178	-1.66212e-05	-0.000273679	-4.60665e-05	-0.000104874	-0.00020148	-0.000148955	-0.000699349	-0.000170499	-0.000150937	-0.000184049	-0.000876997	-7.67482e-05	-0.000107417	-0.000971692	-1.32492e-05	-5.48734e-05	-5.06429e-05	-9.04829e-05	-0.000105499	-0.000226158	-0.00145595	-0.000105705	-0.000138867	-0.000139919	-0.000153604	-0.000430329
0	0	0	0	0	-4.11461e-05	-3.67042e-06	-0.000201871	-0.000192654	-1.15915e-05	-5.09465e-08	0	0	0	0	0	0	0	0	0	0	0	0	0	0	0	0	0	0	0	0	0	0	0	0	0	0	0	-1.85648e-06	0	0	0	0	0	0	0	0	0	0	0
0	0	0	-0.00535268	-0.00107027	0	-7.49221e-06	0	0	-1.4819e-05	-2.25129e-08	0	0	0	0	0	0	0	0	0	0	0	0	0	0	0	0	0	0	0	0	0	0	0	0	0	0	0	0	0	0	0	0	0	0	0	0	0	0	0
-0.000526415	-0.00213498	-0.00032949	-0.00101204	-0.00478692	-0.00059548	-2.69578e-05	-2.52084e-06	-6.28319e-05	-0.000872847	-0.000242039	-2.82432e-05	-1.45793e-06	-1.87931e-05	-0.000140816	-5.1243e-05	-7.65969e-06	-0.00013684	-0.000193425	-1.26328e-05	-1.20394e-06	-0.000168912	-5.14296e-05	-0.000172502	-1.08103e-06	-6.40465e-05	-2.74059e-05	-0.000709386	-0.000604712	-3.44495e-05	-9.66427e-05	-2.39282e-05	-1.62786e-05	-0.000445918	-3.2432e-05	-2.43656e-05	-1.00543e-05	-0.000368988	-7.65104e-05	-2.25933e-06	-0.000398044	-7.34506e-05	-2.32381e-05	-6.19885e-05	-1.68635e-05	-0.000230139	-5.31152e-05	-0.000166057	-2.44824e-06	-0.000159825
-3.83265e-05	-1.97966e-05	-7.86924e-06	-3.5494e-05	-1.88131e-05	-8.43449e-05	-3.32411e-05	-5.6649e-05	-0.000856083	-0.00389733	-0.000286766	-7.90384e-05	-2.75703e-05	-5.36998e-07	-8.77675e-05	-1.58999e-05	-5.35378e-06	-0.000120926	-2.3229e-05	-1.95909e-05	-2.52192e-05	-8.71428e-05	-4.29414e-05	-4.58861e-05	-1.89924e-05	-3.1228e-05	-9.31419e-05	-0.000161886	-0.000130588	-0.000108167	-6.68524e-05	-1.39171e-05	-2.91358e-05	-0.000108261	-0.000347021	-0.00013229	-5.07421e-05	-0.00243449	-2.18737e-05	-7.36058e-05	-0.000101814	-0.000170233	-1.07531e-05	-0.000606564	-0.000111768	-0.000105069	-3.40213e-05	-6.29924e-05	-1.36036e-05	-0.000128251
-4.88004e-05	-1.94903e-05	-3.36254e-05	-0.000150742	-3.54706e-05	-0.00109815	-0.00031614	-0.000457727	-0.00782887	-0.00507348	-0.000826061	-5.40027e-05	-6.76344e-05	-0.00012307	-0.000175139	-7.90842e-05	-8.64493e-05	-0.000534724	-6.28802e-05	-6.1489e-05	-2.98857e-05	-8.45929e-05	-3.49522e-05	-8.39141e-05	-7.07602e-05	-0.000189092	-0.000239209	-5.26412e-05	-2.59522e-05	-0.000362104	-3.45624e-05	-3.07298e-05	-2.84193e-05	-0.000112568	-0.0001111	-0.00022966	-3.76895e-05	-0.00206088	-7.69073e-05	-0.00015251	-0.000156186	-0.000191327	-1.11085e-05	-0.000290057	-0.00018286	-0.000553294	-6.91982e-05	-6.40172e-05	-0.000158206	-0.000179395
-2.60824e-05	-1.53194e-05	-0.000128828	-1.86667e-05	-2.88278e-05	-0.00164385	-0.00035484	-0.000814379	-0.00130601	-0.00135471	-0.00256362	-3.76678e-05	-0.000135214	-2.73651e-05	-0.000141276	-0.000162647	-1.29665e-05	-3.39012e-05	-6.45693e-05	-4.69232e-05	-0.000219515	-6.03074e-05	-0.000110468	-8.52978e-05	-6.44335e-07	-0.000226786	-1.43271e-05	-2.2566e-05	-0.00022264	-0.000117573	-3.72036e-05	-0.000468194	-2.32052e-05	-0.000129721	-8.81648e-05	-0.000217945	-4.31079e-05	-0.000628845	-0.000110192	-0.000160944	-0.000102327	-0.000226445	-0.000196223	-6.66612e-05	-0.000644477	-0.000244839	-0.00015971	-4.43471e-05	-9.57678e-05	-8.97623e-05
-8.25251e-06	-6.95362e-06	-9.84827e-06	-7.88795e-07	-5.29892e-06	-0.00107166	-0.000451559	-7.53181e-05	-8.93511e-05	-3.62208e-05	-0.000347169	-5.54566e-05	-0.000154002	-2.55575e-07	-2.20304e-05	-6.45872e-06	-8.58052e-07	-0.000123249	-5.38625e-05	-4.86022e-05	-1.69916e-05	-2.64779e-05	-3.52902e-05	-3.82026e-05	-9.4249e-06	-2.09081e-06	-0.000332547	-0.000185072	0	-2.64598e-06	-8.67016e-06	-3.16544e-05	0	-0.000226072	-1.14271e-06	-4.84745e-05	-1.50637e-05	-0.00549123	-1.88789e-05	-0.000186553	-7.82961e-05	-8.52842e-06	-0.00215694	-7.27132e-05	-3.19952e-05	-0.000482256	-1.966e-05	-0.000196013	-1.01757e-05	-0.000159821
-1.69122e-07	-0.000445956	-5.99631e-07	-1.64247e-07	-5.12699e-08	-0.000104333	-1.69508e-05	-2.09225e-06	-4.39805e-06	-4.27133e-06	-0.00102964	-1.41999e-06	-2.50692e-05	-2.0365e-07	-5.35837e-06	-1.26536e-05	-2.50135e-06	-2.04271e-05	-8.85238e-06	-9.95883e-05	-3.10478e-06	-0.00119851	-9.08028e-05	-0.000129703	-2.66588e-06	-2.08083e-06	-1.32656e-07	-1.63606e-05	-0.00255972	-1.43953e-05	-6.63685e-05	-3.14185e-06	-0.000124361	-1.15817e-05	-0.000450889	-1.83323e-06	-2.12608e-06	-0.000441569	-2.16127e-06	-2.19841e-06	-1.78056e-05	-4.74492e-06	-2.24108e-07	-1.45262e-05	-5.75667e-06	-4.83805e-06	-8.34527e-05	-1.42926e-05	-8.75905e-06	-9.22537e-07
-3.56368e-06	-4.61244e-06	-3.43788e-05	-0.000115025	-1.78875e-05	-0.000281983	-9.9257e-05	-6.91074e-05	-0.000176517	-0.000120135	-0.000197368	-0.000120857	-8.96306e-05	-2.21029e-05	-2.53721e-05	-6.55776e-05	-2.0164e-05	-0.000122103	-0.000193004	-0.000112808	-6.82515e-05	-0.000217359	-0.000163637	-0.00028421	-0.000493169	-6.91925e-05	-7.52781e-05	-3.85685e-05	-5.81043e-05	-9.08859e-05	-0.00028605	-0.000136094	-8.06252e-05	-0.000190411	-0.000466236	-7.89173e-05	-6.50943e-05	-0.000227998	-2.93735e-05	-7.62007e-05	-7.20987e-05	-0.00046604	-7.34408e-05	-8.04419e-05	-0.000202713	-0.000149799	-0.00028041	-0.000122575	-6.21063e-05	-0.00024422
-0.000164807	-0.00027002	-2.94456e-07	-0.000416278	-0.000237943	-5.36141e-05	-0.000129706	-8.07036e-05	-6.30627e-05	-0.000114586	-0.000464948	-3.51726e-05	-3.00935e-05	-5.14593e-05	-6.28084e-05	-2.4283e-05	-3.88816e-05	-5.43658e-05	-0.000143219	-2.97326e-05	-0.000100284	-0.000185123	-9.84169e-05	-0.000133965	-1.74324e-05	-6.52334e-05	-4.53306e-05	-0.000104074	-7.9359e-05	-0.000118957	-0.000130327	-0.000117268	-0.000162157	-0.000206177	-0.00022131	-0.000104104	-0.000583247	-0.000325697	-1.62949e-05	-4.40624e-05	-3.02132e-05	-6.382e-05	-4.59746e-05	-5.39968e-05	-5.6372e-05	-8.20476e-05	-0.000130425	-0.000413429	-0.000433371	-0.000210297
-5.75269e-07	0	-2.32408e-06	0	-2.08239e-06	-5.28488e-05	-8.96711e-06	-2.1555e-05	-1.41382e-05	-8.26296e-06	-0.000267716	-2.10302e-06	-5.63518e-07	-1.72511e-06	-5.44142e-06	-1.19366e-06	-1.15875e-06	-5.72402e-06	-9.0665e-06	-4.05647e-05	-3.27457e-06	-3.72005e-05	-1.20283e-05	-4.54481e-05	-1.16183e-05	-2.47981e-05	-2.0371e-05	-3.92889e-06	-1.8188e-05	-0.000114722	-1.28902e-05	-6.28892e-06	-3.73241e-06	-5.74047e-06	-4.09106e-06	-1.16455e-06	-5.77887e-06	-4.75507e-05	-8.57267e-06	-5.03362e-06	-8.34377e-06	-7.41644e-06	-4.22692e-06	-1.74252e-05	-7.30334e-06	-2.18734e-05	-3.59311e-06	-2.3562e-05	-7.00105e-06	-3.99739e-05
0	0	0	-3.12167e-06	-3.04554e-07	-4.36664e-06	-2.60068e-06	-4.45764e-07	-2.15385e-06	0	-5.36509e-06	0	-8.00842e-09	0	0	-6.65904e-08	-2.13886e-06	0	0	0	0	-3.34534e-08	-1.67605e-07	-2.55209e-05	0	0	0	0	0	0	0	0	0	0	0	-1.9462e-07	0	-4.26099e-05	-3.54522e-07	-1.82001e-07	-1.70928e-05	-8.57152e-07	-5.75837e-08	-7.64353e-08	-3.41966e-07	-4.02121e-07	0	-2.53163e-05	-3.33596e-07	0
0	-2.39183e-08	-1.04849e-06	0	-1.43241e-07	-1.71873e-06	-1.76271e-06	-7.27864e-07	-5.27223e-07	-1.12588e-06	-2.23269e-05	-1.23767e-08	-4.50594e-06	-1.2051e-10	-2.14806e-06	-4.2855e-07	-5.00106e-07	-9.57294e-07	-1.07711e-06	-9.86673e-07	-1.154e-06	-4.63735e-07	-7.36935e-06	-1.53254e-05	-1.40979e-08	-8.95879e-07	-2.92068e-07	0	0	0	-5.11799e-06	-4.7386e-07	-2.4815e-06	-6.12278e-07	-1.30564e-06	-1.43578e-07	-1.72139e-06	-8.94194e-05	-1.59758e-07	-1.78438e-06	-1.15175e-07	-1.4654e-06	-6.25534e-09	-1.69715e-07	-1.02607e-05	-8.41056e-07	-1.4171e-07	-3.50322e-06	-7.55142e-06	-2.12506e-08
0	-2.48176e-07	-7.76615e-06	-9.11678e-08	-1.15675e-06	-8.35697e-05	-3.192e-06	-6.48345e-05	-2.57032e-05	-0.000141703	-0.000311124	-3.47303e-06	-1.1447e-05	-1.50509e-05	-1.70543e-05	-2.94633e-05	-7.79445e-06	-2.5294e-05	-1.34454e-05	-3.7715e-05	-0.000129039	-7.63512e-05	-2.61754e-05	-7.01702e-05	-1.47235e-05	-1.29772e-05	-0.00010393	-5.58482e-05	-0.000105848	-4.56866e-05	-7.31003e-05	-0.000254988	-3.05129e-05	-7.41702e-05	-0.00013689	-0.00135946	-0.000369926	-0.01282	-8.43471e-06	-9.00557e-06	-3.60428e-05	-5.17815e-05	-4.41365e-05	-5.42383e-05	-1.9198e-05	-0.00137838	-0.000135982	-0.000250303	-4.87114e-06	-5.91097e-05
0	0	-0.000252483	0	-0.00096221	-0.00108283	-4.44955e-05	-4.23479e-05	-5.60402e-05	-0.000329829	-1.07042e-05	-0.000180363	-2.49765e-05	-8.80622e-05	-1.37151e-05	-0.00133743	-0.000242681	-0.000206375	-0.000276292	-0.00111865	-0.00120586	-0.000786747	-0.000171414	-0.00047778	-0.000162352	-0.000118549	-2.95131e-06	-0.00019442	-0.000284077	-0.000134178	-1.11078e-05	-0.000200035	-4.45384e-05	-1.3695e-06	-0.000183802	-1.95152e-05	-0.000872595	-0.000306492	-0.000140359	-0.000196607	-3.11441e-05	-0.000522206	-1.9646e-05	-8.14048e-05	-2.40275e-05	-0.000491504	-0.00133666	-0.000954364	-2.18022e-05	-0.00015796
-1.0277e-05	-1.30038e-06	-1.00581e-05	-0.000258485	-2.90737e-05	-0.000287598	-0.0102176	-0.00177881	-0.00041524	-0.000119395	-0.0167779	-3.22708e-05	-1.42172e-06	-8.08513e-05	-0.000324109	-0.000151272	-0.00316992	-3.19909e-05	-7.03698e-05	-2.2523e-05	-6.05647e-05	-0.000174262	-0.000196799	-0.000115057	-5.24829e-05	-5.09985e-05	-3.91332e-05	-8.75741e-05	-0.000176287	-6.05176e-05	-0.000790637	-1.12485e-05	-8.02287e-06	-8.41672e-05	-1.09464e-05	-0.000255399	-1.41337e-05	-0.000613167	-0.00183392	-0.000199975	-0.00044406	-0.00160793	-0.000887026	-0.00054223	-0.0005706	-0.000585918	-0.000298471	-0.000145196	-0.000191591	-0.000355415
-3.14006e-05	-9.15562e-05	-4.83444e-05	-8.40043e-05	-0.000238032	-0.00132744	-0.000857351	-0.000684211	-0.00097591	-0.000510443	-0.00459773	-0.000538843	-0.000703489	-0.000468237	-0.00194978	-5.64365e-05	-6.09935e-05	-0.00104501	-0.000553994	-0.000329386	-0.000716594	-0.000322211	-0.000129935	-0.000186445	-0.000435289	-0.000310125	-0.00140212	-0.00138809	-0.000541903	-0.000343716	-0.00455507	-0.000439182	-0.000262255	-0.000272651	-0.000480676	-0.000781474	-0.00011087	-0.000763678	-0.0004297	-0.000387104	-0.000105021	-7.82457e-05	-0.00022363	-0.000128358	-0.000475019	-0.000516192	-0.00102455	-7.71282e-05	-0.000132621	-0.000155469
0	0	0	0	0	0	0	0	0	0	0	0	0	0	0	0	0	0	0	0	0	0	0	0	0	-4.17178e-05	-5.7759e-05	-7.87486e-05	-6.5826e-05	-5.3223e-05	-5.03506e-06	-0.000294015	-3.14054e-05	-0.000353071	-0.000110522	-0.0633912	-3.03392e-05	-0.000614505	-7.42826e-05	-0.000181218	-0.000514223	-0.000111211	0	-0.0022437	-0.00144487	-0.000821624	0	0	-0.00412438	-0.00726907
-8.09963e-05	-0.00012052	-9.76169e-05	-0.000140646	-7.77387e-05	-0.000503742	-0.000787303	-0.000715031	-0.0015299	-0.000296434	-0.00196809	-9.06518e-05	-0.000115776	-0.000157087	-0.000220013	-9.98277e-05	-0.000109781	-0.000125662	-0.00016815	-0.00050864	-0.000775726	-0.000135461	-0.000176655	-0.000315654	-0.00015	-2.83595e-05	-0.000368494	-0.000161797	-0.000345399	-0.00034717	-0.000122181	-0.000250537	-0.000424027	-9.29085e-05	-0.000488581	-0.000189902	-0.00041681	-0.00064756	-0.000248128	-0.00106786	-0.000369489	-0.00082834	-0.00319683	-0.000483303	-0.00044809	-0.000234763	-0.00137906	-0.000335585	-0.000514618	-0.00027446
-0.0135068	-0.00259963	-0.00174866	-0.00587761	-0.0111726	-0.0364942	-0.0241545	-0.0770393	-0.0862457	-0.0701802	-0.0238881	-0.00780264	-0.00815278	-0.00612589	-0.0188988	-0.00510917	-0.00423224	-0.0114736	-0.00783938	-0.00591286	-0.0146983	-0.0106175	-0.0049808	-0.0114141	-0.00294729	-0.0200999	-0.00872877	-0.0140585	-0.0188241	-0.0075565	-0.00922618	-0.00228962	-0.00897247	-0.0207572	-0.0118343	-0.0286571	-0.00696835	-0.00881981	-0.0131439	-0.02383	-0.114893	-0.0486552	-0.0219984	-0.0121362	-0.0221773	-0.0193622	-0.00858392	-0.0157177	-0.0340373	-0.0143978
-0.000145916	-0.000158272	-9.2716e-05	-0.000110923	-0.000419135	-0.000130211	-0.000245707	-7.36961e-05	-1.94991e-05	-0.000337045	-0.00326268	-0.000288415	-3.17274e-05	-7.38399e-05	-0.000749312	-3.14944e-05	-3.29976e-05	-0.000408276	-0.00221847	-2.5077e-05	-0.00140242	-0.00138051	-0.000340081	-0.000441484	-0.00018096	-0.000148105	-0.000558692	-0.000736457	-0.000422126	-0.000240972	-0.000127742	-0.000393022	-0.000600898	-6.25493e-05	-0.000154117	-0.00196272	-0.000183706	-0.000461186	-0.00125133	-0.00240539	-0.00461635	-0.00218361	-9.42799e-05	-0.000168748	-5.84102e-05	-0.00501023	-0.000211524	-1.24146e-05	0	-1.78475e-05
-1.80535e-06	-0.000341275	-1.06748e-06	-2.96826e-05	-0.000198087	-0.00023189	-0.000690889	-0.000332792	-0.000290672	-0.000762928	-0.000679881	-0.000329295	-0.000403156	-0.000220443	-0.000741356	-0.00133166	-0.00221082	-0.00140142	-0.00107886	-0.00109362	-0.00306761	-0.00140579	-0.00102318	-0.00298114	-0.000118108	-0.000191707	-0.000700254	-0.00044674	-0.000519563	-0.00034491	-0.000265768	-0.000291357	-0.000876934	-0.000383675	-0.000447766	-0.000703725	-0.000930675	-0.000752127	-0.000136042	-0.00118309	-0.000602926	-0.000955083	-0.000390659	-0.000908611	-0.000132744	-0.000383925	-0.000304354	-0.000818384	-0.000608732	-0.000510363
0	0	0	0	0	0	0	0	0	0	0	0	0	0	0	0	0	0	0	0	0	0	0	0	0	0	0	0	0	0	0	0	0	0	0	0	0	0	0	0	0	0	0	0	0	0	0	0	0	0
0	0	0	0	0	0	0	0	0	0	0	0	0	0	0	0	0	0	0	0	0	0	0	0	0	0	0	0	0	0	0	0	0	0	0	0	0	0	0	0	0	0	0	0	0	0	0	0	0	0
0	0	0	0	0	0	0	0	0	0	0	0	0	0	0	0	0	0	0	0	0	0	0	0	0	0	0	0	0	0	0	0	0	0	0	0	0	0	0	0	0	0	0	0	0	0	0	0	0	0
-0.000545143	-0.000266234	-0.0010574	-0.000726109	-0.000406528	-0.000548228	-0.000290002	-0.000193956	-0.000269057	-0.000304211	-0.000259053	-6.90174e-05	-6.99647e-05	-9.23919e-05	-0.000224297	-0.000142231	-0.000114816	-0.000254482	-0.000127322	-0.000214709	-0.000258491	-0.000309812	-0.000361318	-0.000212807	-0.00023646	-0.000214452	-8.16958e-05	-0.000336147	-0.000220197	-0.000578194	-0.00023029	-0.000191086	-0.000367238	-0.000266428	-0.000716095	-0.000202137	-0.000359328	-0.000219734	-5.5822e-05	-0.000179384	-0.000387705	-0.000223704	-0.000368164	-0.000191273	-0.000327421	-0.000477795	-0.000189533	-0.000213293	-0.000168939	-0.00024287
-0.0132303	-0.00888311	-0.0379122	-0.0241629	-0.0280443	-0.0229742	-0.00591275	-0.0187216	-0.0232174	-0.0242278	-0.0340308	-0.0428675	-0.0533951	-0.0524652	-0.0354419	-0.0663517	-0.064378	-0.0467693	-0.0626611	-0.066927	-0.0596483	-0.0576334	-0.0586197	-0.0518128	-0.0457125	-0.0336868	-0.0528272	-0.0395202	-0.0587621	-0.0480112	-0.0600555	-0.0917445	-0.092422	-0.0764976	-0.0870716	-0.0550016	-0.0704273	-0.0539265	-0.0189295	-0.027082	-0.0315204	-0.0306138	-0.0309001	-0.0404475	-0.034233	-0.0390585	-0.054741	-0.057469	-0.0320896	-0.0520486
-0.00440114	-0.00384638	-0.00236136	-0.00460725	-0.00617965	-0.00338388	-0.000609273	-0.0023888	-0.00220837	-0.00378613	-0.00327687	-0.00241025	-0.00285911	-0.0014749	-0.00159018	-0.00129641	-0.00123647	-0.0020837	-0.00427846	-0.00298188	-0.00233474	-0.00245767	-0.00261916	-0.00218432	-0.000715437	-0.0015514	-0.00109853	-0.00160156	-0.00226155	-0.00244417	-0.00239915	-0.0017037	-0.00226519	-0.00241876	-0.00251607	-0.00144872	-0.00292774	-0.00304773	-0.000640276	-0.00865249	-0.00264779	-0.00559221	-0.00394601	-0.0043211	-0.00223976	-0.00268228	-0.00281889	-0.00881876	-0.00224411	-0.00274626
-0.0104772	-0.015732	-0.0142216	-0.0134786	-0.0155904	-0.0116834	-0.00368046	-0.0118354	-0.0112778	-0.0175422	-0.0143568	-0.0233149	-0.02328	-0.0223077	-0.0227683	-0.023724	-0.0337476	-0.0217781	-0.021049	-0.027681	-0.0205945	-0.0209613	-0.0161315	-0.0213649	-0.0128061	-0.021409	-0.0234565	-0.0218735	-0.0218838	-0.0228962	-0.0248604	-0.0289872	-0.0238692	-0.0214249	-0.0211231	-0.0182401	-0.0164552	-0.0175767	-0.00332755	-0.0194005	-0.017422	-0.0231049	-0.0260062	-0.023088	-0.0172609	-0.0230618	-0.0199991	-0.0207109	-0.0153957	-0.0174553
-0.00253842	-0.00314932	-0.00075592	-0.0013637	-0.00173408	-0.00227144	-0.000481604	-0.0018024	-0.00140795	-0.00265138	-0.00133567	-0.000996139	-0.00113916	-0.00143735	-0.00126026	-0.000646835	-0.00355213	-0.0016239	-0.00210797	-0.00178227	-0.00165337	-0.00166677	-0.00119473	-0.00201211	-0.000418151	-0.00178696	-0.000737003	-0.00138878	-0.00198376	-0.00221288	-0.00205963	-0.00145466	-0.00236498	-0.00162447	-0.00156936	-0.00219052	-0.00194751	-0.00196163	-0.000805923	-0.00441465	-0.0027987	-0.0061432	-0.00311914	-0.00331263	-0.0030279	-0.00319458	-0.00217535	-0.00170727	-0.00283498	-0.00288423
-0.00106236	-0.00260178	-0.000929493	-0.0036072	-0.00278656	-0.000430334	-0.000495308	-0.000509644	-0.000879508	-0.00158957	-0.0015018	-0.000565966	-0.000920062	-0.000327066	-0.000496437	-0.000384242	-0.000966973	-0.000772327	-0.00113264	-0.00143657	-0.000775549	-0.00108856	-0.000710768	-0.00125892	-0.000662517	-0.00221525	-0.00117806	-0.00101985	-0.00273108	-0.0030377	-0.0041072	-0.00157524	-0.00323645	-0.00121226	-0.00165362	-0.000792167	-0.00134748	-0.00181524	-0.00013434	-0.000500433	-0.000661028	-0.00114831	-0.000983051	-0.00146846	-0.000574405	-0.00121432	-0.00172443	-0.00491005	-0.000487622	-0.00133086
-0.000102876	-0.000115243	-6.66442e-05	-0.000196906	-0.000582982	-9.49567e-05	-0.000316623	-0.00115244	-0.00157941	-0.00152807	-0.00119188	-2.05483e-05	-3.75936e-05	-2.30077e-05	-2.52235e-05	-1.64271e-05	-5.40118e-05	-4.0525e-05	-3.37946e-05	-4.14573e-05	-2.86258e-05	-3.73959e-05	-2.46065e-05	-5.31188e-05	-5.5541e-06	-2.64541e-05	-8.61098e-05	-9.3537e-05	-3.22693e-05	-7.10607e-05	-5.53762e-05	-3.49318e-05	-3.99101e-05	-0.000129972	-9.19467e-05	-6.37695e-05	-4.19088e-05	-9.84051e-05	-0.0178885	-0.000108731	-0.00358675	-0.00110692	-0.000800379	-0.000906284	-0.00355141	-0.00116502	-0.000153105	-4.1772e-05	-0.00161647	-0.000120948
-0.000342686	-0.000566003	-0.000240897	-0.000302491	-0.000643384	-0.00163168	-0.000518311	-0.00202977	-0.00155933	-0.00194223	-0.00193354	-0.00104181	-0.000944898	-0.000903097	-0.00201212	-0.00069058	-0.00142063	-0.001482	-0.00218687	-0.00161834	-0.00213642	-0.00206045	-0.00142948	-0.00327929	-0.00202026	-0.00700668	-0.00391359	-0.00345007	-0.00896097	-0.00903099	-0.00997906	-0.00668813	-0.00781042	-0.00299498	-0.00448649	-0.00218864	-0.00250703	-0.00555512	-0.00107186	-0.00183529	-0.00294744	-0.00319836	-0.00337699	-0.00565522	-0.00624119	-0.00332173	-0.00231484	-0.002417	-0.0064809	-0.0065807
-0.000658718	-0.0010594	-0.000573648	-0.000728151	-0.000625826	-0.000857197	-0.000123834	-0.000656739	-0.00142868	-0.00192379	-0.000539393	-0.000882135	-0.000851119	-0.000934985	-0.00105469	-0.000359141	-0.00195539	-0.000705269	-0.000969304	-0.000897835	-0.000867364	-0.00116375	-0.000873659	-0.00142774	-0.00047254	-0.000571639	-0.000363396	-0.000692983	-0.000790819	-0.000694492	-0.000671142	-0.00117399	-0.00209309	-0.00116907	-0.000984681	-0.0009396	-0.00071972	-0.00147396	-0.000918513	-0.000996874	-0.00134473	-0.00282809	-0.00147764	-0.0018852	-0.00162932	-0.00143763	-0.00172001	-0.00067357	-0.0011627	-0.00155853
-0.00135519	-0.000910504	-0.00339282	-0.00185598	-0.00287704	-0.00177066	-0.000368549	-0.00049696	-0.000797097	-0.000953118	-0.000884829	-0.00164039	-0.00202652	-0.00131731	-0.00123337	-0.0071091	-0.000405385	-0.00156231	-0.0019107	-0.0067884	-0.00139236	-0.00231356	-0.00180494	-0.0030029	-0.000439965	-0.000889744	-0.00494372	-0.00221151	-0.000682701	-0.00104116	-0.001702	-0.00222087	-0.00278248	-0.00274389	-0.00268983	-0.00123302	-0.00103573	-0.0028334	-0.000273635	-0.00413921	-0.0012283	-0.00211271	-0.00289833	-0.00170601	-0.00119338	-0.00186498	-0.00427021	-0.00603531	-0.00129993	-0.00212107
-0.000611228	-0.000885479	-0.0007366	-0.00215833	-0.00191802	-0.00076788	-0.00223647	-0.00176736	-0.00229467	-0.00213866	-0.00471777	-0.000382561	-0.000704121	-0.000196335	-0.000983501	-0.00102266	-0.00188515	-0.00247804	-0.00491824	-0.00250776	-0.00399424	-0.000897878	-0.00197586	-0.00610302	-0.00146912	-0.00119202	-0.00242003	-0.00228041	-0.00221845	-0.00105041	-0.0011654	-0.00179176	-0.00252744	-0.000760239	-0.00105824	-0.00141606	-0.00213575	-0.00284039	-0.000966997	-0.00207373	-0.000998335	-0.00223072	-0.003418	-0.00257633	-0.000756693	-0.000690027	-0.00627527	-0.00308955	-0.00170589	-0.00201693
-0.000318787	-0.00366102	-0.000427808	-0.00159632	-0.0138685	-0.00264445	-0.000660214	-0.00412146	-0.00451185	-0.0044305	-0.0018964	-0.00152562	-0.00305047	-0.000844339	-0.00114149	-0.00115648	-0.00469151	-0.00477131	-0.00311464	-0.00252473	-0.00202066	-0.00719	-0.00387459	-0.00520693	-0.00379615	-0.00145319	-0.00135241	-0.00210823	-0.00162185	-0.00285313	-0.00230068	-0.00240673	-0.00199387	-0.00283219	-0.00420247	-0.00259979	-0.00602341	-0.00299214	-0.000514711	-0.00103473	-0.00164546	-0.00225047	-0.0021122	-0.00377249	-0.00101713	-0.00427834	-0.00678319	-0.0110665	-0.00198352	-0.00207109
-0.000676329	-0.00203123	-0.000187888	-0.00229463	-0.0140774	-0.000569431	-0.00069106	-0.00266747	-0.00118731	-0.00118849	-0.000818175	-0.000320241	-0.000674348	-0.000301265	-0.000687959	-0.000402411	-0.00086928	-0.0014787	-0.000861404	-0.000881197	-0.000967337	-0.00122187	-0.00117286	-0.00108514	-0.000728458	-0.00067097	-0.00070473	-0.000776944	-0.00089493	-0.00115222	-0.00123529	-0.000676433	-0.00130471	-0.00113563	-0.00113841	-0.000934337	-0.00187471	-0.00124078	-0.00015286	-0.000296871	-0.00101299	-0.000656866	-0.000742555	-0.00134839	-0.000375906	-0.00124119	-0.00187783	-0.00218502	-0.000557405	-0.000711705
-6.80214e-06	-1.19823e-05	-6.66416e-06	-6.24227e-05	-2.0691e-05	-0.000468924	-0.000386977	-0.00213093	-0.000704396	-0.00222077	-0.000983422	-0.000297522	-0.000846487	-0.000789315	-0.000312	-0.000802165	-0.00113021	-0.00133236	-0.001569	-0.00167442	-0.00139158	-0.00243045	-0.00111224	-0.00401458	-0.000323086	-0.000672592	-0.00102796	-0.00164527	-0.00311278	-0.00178115	-0.0019525	-0.00122613	-0.00402303	-0.000593041	-0.00108047	-0.000415118	-0.00172971	-0.00344901	-8.85306e-05	-0.000746524	-0.000588509	-0.000622577	-0.00348646	-0.00565029	-0.000548869	-0.00181183	-0.00602051	-0.00241734	-0.000549202	-0.00104137
-0.0110229	-0.010765	-0.00606138	-0.0154037	-0.00579073	-0.0443423	-0.0248663	-0.0159317	-0.0376269	-0.030498	-0.0158566	-0.00381292	-0.00409131	-0.00326027	-0.0194919	-0.00261413	-0.00488313	-0.0074721	-0.003868	-0.00184062	-0.00864571	-0.00218912	-0.0137809	-0.00798873	-0.00228164	-0.0102327	-0.0122992	-0.0107611	-0.0116795	-0.00837989	-0.00439341	-0.00734691	-0.00281618	-0.00862679	-0.00504209	-0.0193648	-0.012348	-0.00655292	-0.00706713	-0.0177312	-0.0181085	-0.0192534	-0.00952098	-0.00643472	-0.0166399	-0.0127813	-0.00112275	-0.0159812	-0.0117566	-0.0161974
-0.000637691	-0.00238292	-0.000548321	-0.000583014	-0.000327231	-0.0002844	-0.000466067	-0.000352606	-0.000461503	-0.00153413	-7.45808e-05	-0.000150419	-5.66148e-05	-0.000106123	-0.000141342	-0.000166554	-0.000238941	-0.000137859	-0.00017184	-0.000282837	-0.0002791	-0.000403684	-0.000227966	-0.0001571	-0.000185445	-0.000223194	-0.000230749	-0.000184523	-0.000290225	-0.000208332	-0.000179248	-0.000332518	-0.000336516	-0.000299581	-0.000348178	-0.000358715	-0.000686864	-0.000190252	-0.000254086	-0.000177396	-0.000303235	-0.000197466	-0.000308837	-0.000179508	-0.000134581	-0.000112539	-0.000265843	-0.000187097	-0.000270226	-0.0004419
-0.00110315	-0.00538101	-0.00229793	-0.00770689	-0.0071073	-0.000197774	-0.00144599	-0.000527691	-0.000561667	-0.00118063	-0.000944159	-0.000312315	-0.00117191	-0.000354983	-0.000383601	-0.00047975	-0.000711536	-0.0013126	-0.00146792	-0.00090882	-0.000970859	-0.0014092	-0.000592362	-0.00108112	-0.000127111	-0.000564737	-0.000419489	-0.00144021	-0.000658041	-0.000869277	-0.000741344	-0.00129274	-0.000803771	-0.00146791	-0.00148252	-0.000646648	-0.000592078	-0.000879152	-0.00034203	-0.000290028	-0.000581424	-0.000573701	-0.000592384	-0.000558536	-0.00073782	-0.000759427	-0.000517091	-0.000743055	-0.000343323	-0.000852584
-1.514e-05	-7.33144e-06	-4.27396e-08	-1.68797e-07	-9.65772e-05	-0.00055223	-0.000277641	-2.90954e-06	-1.34046e-05	-0.000266127	-0.00090597	-0.000104133	-9.01434e-05	-9.79334e-06	-7.4077e-06	-0.000163367	-6.77063e-05	-0.000385886	-0.000211298	-8.72811e-05	-2.9753e-05	-0.0014836	-0.000107596	-0.000400768	-2.86043e-05	-0.000106152	-0.00014507	-0.000264156	-0.000205788	-0.000660545	-0.000456883	-0.000157644	-0.000341982	-0.00038023	-0.0011647	-0.000125506	-0.000771403	-0.00064797	-1.54438e-05	-1.15905e-05	-7.30104e-05	-9.18971e-05	-8.84652e-05	-0.000578852	-0.000147402	-0.000128965	-0.000199156	-0.000253874	-9.58939e-05	-0.000413574
-3.40106e-05	-5.99115e-05	-3.33208e-05	-0.000312113	-0.000103455	-0.00104064	-0.00238957	-0.000666508	-0.000698949	-0.00251041	-0.00217808	-0.000244578	-0.000499244	-0.000305003	-0.000607938	-0.000230027	-0.000250793	-0.00118296	-0.00217697	-0.000962419	-0.000571895	-0.00101009	-0.00109767	-0.00138515	-0.000308744	-0.000115485	-0.00020683	-0.000834371	-0.00100965	-0.000910611	-0.00127235	-0.000974608	-0.00134439	-0.000586491	-0.000514694	-0.000472117	-0.00173481	-0.000978239	-0.000312636	-0.000275611	-0.000288981	-0.000543287	-0.000887883	-0.000355568	-0.000138127	-0.000242173	-0.00243386	-0.000450352	-0.000254735	-0.000916703
-0.00225128	-0.000625522	-0.000949119	-0.00764737	-0.00175123	-0.0296057	-0.013095	-0.0173595	-0.0215805	-0.0202705	-0.0154494	-0.0051215	-0.00385791	-0.00556685	-0.00682898	-0.00549969	-0.00551857	-0.0280895	-0.0276076	-0.0274389	-0.0156151	-0.0419204	-0.0324616	-0.0928672	-0.01097	-0.00495568	-0.00492282	-0.00758201	-0.00715336	-0.0138433	-0.0265999	-0.014253	-0.0186808	-0.00990115	-0.0102329	-0.0113844	-0.00992452	-0.0303728	-0.00731865	-0.00878608	-0.00670171	-0.0162555	-0.0118945	-0.0145741	-0.00902752	-0.0110426	-0.0513662	-0.0560999	-0.00638598	-0.0183593
0	0	0	0	0	0	0	0	0	0	0	0	0	0	0	0	0	0	0	0	0	0	0	0	0	0	0	0	0	0	0	0	0	0	0	0	0	0	0	0	0	0	0	0	0	0	0	0	0	0
-0.00358819	-0.00535159	-0.00351035	-0.00376314	-0.00228107	-0.00927972	-0.00473177	-0.00191012	-0.0162331	-0.0104335	-0.000558065	-2.5506e-05	-0.000318142	-0.000660563	-8.20058e-05	-0.000371558	-0.000411032	-0.000569408	-0.000449998	-5.15217e-05	-0.00156108	-0.000582749	-9.15744e-05	-0.000777281	-1.03727e-05	-0.000208729	-0.000149665	-0.000341954	-0.000282887	-0.00051213	-0.000710279	-0.000938721	-0.000761331	-0.00259982	-0.00308734	-0.00411276	-0.000818373	-0.00108976	-0.000133062	-9.5444e-05	-0.000318724	-0.000100545	-0.00111461	-0.000224684	-0.000139659	-0.000539415	-0.000157514	-0.000569889	-2.4518e-05	-0.00128653
-0.00304543	-0.00761154	-0.00201979	-0.00612716	-0.00736389	-0.000106722	-0.000140768	-0.000127241	-0.00493584	-0.00417989	-0.0103421	-0.000107693	-0.000917103	-9.26976e-05	-7.83747e-06	-0.00010402	-0.000116978	-0.000955789	-0.00027286	-0.00321324	-0.00430712	-0.00137967	-0.00104128	-0.00427095	-0.00130071	-0.000714191	-0.000400386	-0.000212111	-0.000117681	-0.000854822	-0.00295293	-0.00122431	-0.000606344	-0.00108109	-0.000215724	-0.00152979	-0.000243262	-0.000161787	-0.00024905	-7.55952e-06	-0.00228396	-0.00163398	-0.0051612	-0.0100706	-0.00248133	-0.0150836	-0.0157963	-0.00457413	-0.00451174	-0.00776666
-0.00272123	-0.000277402	-1.11575e-05	-0.000739882	-0.00408047	-2.00847e-05	-0.00041132	-0.000271123	-0.000539869	-0.00208668	0	0	0	0	0	0	0	0	0	0	0	0	0	-0.00115082	0	0	0	0	0	0	0	0	0	0	0	-0.00321251	0	0	0	0	0	0	0	0	0	0	0	0	0	0
-2.71154e-05	-3.56063e-05	-4.6066e-06	-1.44357e-05	-0.000349748	-0.000327478	-7.70419e-05	-0.00045431	-0.00146491	-0.000984441	0	-6.50678e-05	-4.71607e-05	-3.089e-05	-0.000863362	-7.28364e-05	-0.000242267	-0.000171934	-9.99638e-05	-0.000147175	-0.000470067	-0.000213109	-0.000718613	-0.000150063	-0.0006448	-0.00194124	-0.00271138	-0.000203073	-0.000398333	-0.000260337	-0.000172549	-0.00016592	-0.000173102	-0.000144863	-0.000332306	-0.000376278	-0.000395856	-5.90458e-05	-0.00026675	-0.00126481	-0.000412508	-0.00119127	-0.000664844	-0.000674642	-0.000277529	-0.000280735	-0.000155389	-0.000295764	-0.00066342	-0.000221965
0	0	0	0	0	-7.73923e-05	-7.27917e-06	-0.00010807	-0.000118268	-0.000212849	-2.81389e-05	-0.000134835	-0.000114648	-7.88995e-05	-6.08209e-05	-7.38628e-05	-0.000133687	-0.000108609	-0.000107797	-8.83927e-05	-8.50118e-05	-0.000163948	-0.000131887	-0.000228725	-8.89436e-06	-0.000123448	-0.000104857	-0.000163491	-8.23864e-05	-0.000205306	-0.00015766	-0.0001915	-0.000121531	-0.000202516	-0.000243055	-6.57442e-05	-0.000181831	-0.000196855	-6.74851e-06	-6.85751e-05	-6.3027e-05	-0.000104247	-0.000137368	-0.000224176	-4.64169e-05	-0.000163274	-0.000186396	-0.000611241	-7.61388e-05	-0.000148277
0	0	0	0	0	-4.43537e-05	-9.83271e-06	-6.08798e-05	-7.35262e-05	-5.78215e-05	-2.79799e-05	-2.90586e-05	-2.16495e-05	-1.14059e-05	-1.68888e-05	-2.17512e-05	-7.51106e-05	-7.03797e-05	-1.22359e-05	-3.40705e-05	-3.11853e-05	-4.53287e-05	-4.72668e-05	-3.63951e-05	-8.11276e-05	-3.2015e-05	-2.32048e-05	-3.1683e-05	-2.63986e-05	-2.79583e-05	-4.65537e-05	-0.000157549	-0.000165399	-0.000102673	-0.000146723	-9.35011e-05	-0.000359527	-0.000242947	-4.02899e-05	-0.000188104	-6.44804e-05	-3.09863e-05	-0.000132405	-4.31988e-05	-1.4534e-05	-4.07306e-05	-2.378e-05	-7.45954e-05	-2.71067e-05	-2.87036e-05
-0.000588706	-0.00165453	-0.000691571	-0.00123089	-0.00939879	-0.00806476	-0.00208096	-0.00127377	-0.00131375	-0.0044436	-0.00173844	-0.00110571	-0.000608604	-0.000484464	-0.00111849	-0.000518207	-0.00124808	-0.00090525	-0.00357945	-0.00773669	-0.00326645	-0.00560346	-0.00290719	-0.00192049	-0.00113223	-0.00141489	-0.0010192	-0.000887364	-0.00111716	-0.00445945	-0.00155308	-0.00225778	-0.00191667	-0.00250449	-0.00404613	-0.00410558	-0.00305359	-0.00280331	-0.000942216	-0.0049226	-0.00199332	-0.00199221	-0.00275356	-0.00242181	-0.00231521	-0.0016217	-0.0107115	-0.00501577	-0.00113671	-0.00514711
-6.44961e-05	-0.000251149	-6.07521e-05	-0.000374275	-0.000599946	-0.000337241	-0.000103865	-0.000161582	-0.000104953	-0.000198062	-0.000119581	-0.000158888	-9.26786e-05	-3.01307e-05	-4.91621e-05	-6.49249e-05	-7.20491e-05	-0.000102662	-0.000213663	-7.33895e-05	-0.000137966	-0.00016711	-0.000145143	-0.00023998	-0.00012813	-0.00011471	-4.84337e-05	-0.000109978	-6.45167e-05	-0.000133013	-0.000159202	-0.000102394	-0.000151938	-0.000138383	-0.000331397	-4.83432e-05	-0.000180273	-0.000150963	-4.70436e-05	-0.000107415	-7.67924e-05	-9.02726e-05	-0.000100979	-0.000150247	-6.80866e-05	-0.000160878	-0.000197695	-0.000365387	-7.3403e-05	-9.2363e-05
-7.31257e-06	-4.3953e-05	-0.000249338	-2.25501e-05	-0.00064042	-0.000620096	-0.000142413	-0.000855493	-0.000250276	-0.000791851	0	-7.29697e-06	-2.5304e-05	-4.73686e-05	-0.00106109	-0.000200003	-0.000129566	-3.76989e-05	-2.29518e-05	-5.47173e-05	-3.94841e-05	-3.03749e-05	-2.27784e-05	-9.67945e-05	-5.75934e-05	-8.21287e-05	-4.58088e-05	-2.7712e-05	-6.29772e-05	-0.000268019	-2.32508e-05	-0.000465516	-0.000486516	-0.000247693	-7.214e-05	-0.000359213	-3.1047e-05	-0.000121107	-0.00134806	-0.000498958	-0.000119435	-0.000189943	-2.22737e-05	-8.73444e-05	-8.48369e-05	-7.19554e-05	-0.000137396	-0.000226119	-8.31822e-05	-4.81687e-05
0	0	0	0	0	0	0	0	0	0	0	0	0	0	0	0	0	0	0	0	0	0	0	0	0	0	0	0	0	0	0	0	0	0	0	0	0	0	0	0	0	0	0	0	0	0	0	0	0	0
-4.00036e-06	-5.3668e-05	-8.04364e-07	-1.34671e-05	-6.93088e-05	-0.000107667	-4.89538e-05	-0.000220689	-8.98861e-05	-0.000122737	-0.000134236	-3.87344e-05	-4.01543e-05	-2.97355e-05	-2.05113e-05	-4.74185e-05	-0.000104512	-0.000123989	-2.95724e-05	-0.000101279	-9.36362e-05	-0.00013096	-6.39313e-05	-9.88562e-05	-3.24421e-05	-7.60593e-05	-3.91934e-05	-0.000166352	-8.54937e-05	-5.68676e-05	-3.76979e-05	-8.86333e-05	-0.000256459	-0.000156951	-0.000183584	-2.84898e-05	-0.000135134	-9.6162e-05	-7.05085e-06	-2.09638e-05	-3.43536e-05	-5.60559e-05	-0.000113313	-8.63421e-05	-2.49438e-05	-5.36888e-05	-0.000156082	-0.000536827	-3.00308e-05	-3.0874e-05
-1.91462e-06	-2.74005e-05	-1.79296e-06	-1.52776e-06	-0.000214765	-0.000427478	-0.000592173	-0.000446948	-0.000318776	-0.000446439	0	-0.000186533	-0.00010019	-0.000106521	-0.000630324	-0.00012033	-0.000311044	-0.000629172	-0.000516109	-0.00123041	-0.000887864	-0.000683029	-0.000134659	-0.000609721	-5.52057e-05	-0.000426749	-0.00118269	-0.000898925	-0.00107262	-0.00138022	-0.00102902	-0.000527604	-0.000488761	-0.000597231	-0.000614208	-0.000180229	-0.00127019	-0.000479819	-0.000280914	-0.000379371	-0.000268392	-0.000985666	-0.000802541	-0.000774236	-0.000339756	-0.000619584	-0.000116241	-0.000849254	-0.000150258	-0.000133164
-2.58214e-05	-0.000176811	-1.79082e-05	-0.000167631	-0.00017766	-0.000115937	-0.00034904	-0.000121623	-0.000105211	-0.000130849	0	-2.45832e-05	-2.29967e-05	-3.8203e-05	-5.40543e-05	-2.18649e-05	-3.8705e-05	-3.19596e-05	-2.09521e-05	-4.0451e-05	-3.33041e-05	-2.67136e-05	-5.44888e-05	-3.97405e-05	-0.000126152	-3.35201e-05	-6.40781e-05	-8.17096e-05	-8.71333e-05	-7.85764e-05	-4.23693e-05	-3.67907e-05	-3.8756e-05	-5.08815e-05	-4.96045e-05	-5.57639e-05	-7.38848e-05	-3.35311e-05	-3.54619e-05	-6.23337e-05	-4.52396e-05	-5.9307e-05	-3.66774e-05	-4.7571e-05	-5.3723e-05	-2.47823e-05	-7.20358e-05	-3.32895e-05	-4.94089e-05	-5.58771e-05
0	0	0	0	0	0	0	0	0	0	0	0	0	0	0	0	0	0	0	0	0	0	0	0	0	0	0	0	0	0	0	0	0	0	0	0	0	0	0	0	0	0	0	0	0	0	0	0	0	0
-2.15662e-06	-6.03141e-05	-2.77446e-06	-1.00451e-05	-1.87257e-05	-0.000450626	-0.000338304	-0.000845543	-0.000379917	-0.000215916	-0.00046191	-0.000106542	-0.000148437	-0.000157314	-0.000424931	-0.000240056	-0.000253135	-0.000231243	-0.000168283	-0.000500066	-0.000533387	-0.000491864	-0.000509221	-0.00056167	-0.000533533	-0.000134115	-0.000555917	-0.000721704	-0.000771247	-0.000223045	-0.000171282	-0.000208046	-0.000267153	-0.000220014	-0.000264056	-7.14248e-05	-0.000197542	-0.000213864	-0.000105667	-0.000244326	-6.84728e-05	-0.000267887	-0.000502815	-0.000243545	-0.000109694	-0.000177382	-0.000450688	-0.000664055	-0.000222211	-0.000161088
-1.95173e-06	-0.000154971	-1.8703e-05	-1.47216e-05	-3.40211e-05	-0.000167525	-0.000229772	-0.000115636	-0.000206173	-0.000231798	-0.000229572	-4.97461e-05	-4.67017e-05	-6.37556e-05	-7.29892e-05	-3.43791e-05	-7.63668e-05	-7.01104e-05	-5.17571e-05	-6.04615e-05	-6.61535e-05	-5.85411e-05	-0.000130544	-0.00010877	-4.76671e-05	-9.4118e-05	-0.000125746	-0.000135678	-0.000172433	-9.46016e-05	-0.000128165	-0.000155885	-0.000102722	-0.00012731	-0.000129956	-0.000124216	-0.000149416	-4.58975e-05	-4.75433e-05	-0.000110753	-8.07528e-05	-9.89138e-05	-8.12195e-05	-9.18074e-05	-9.10555e-05	-4.91353e-05	-0.000133619	-8.69971e-05	-8.72095e-05	-9.97192e-05
-0.000196121	-0.00177926	-0.000409416	-0.00043532	-0.000302242	-0.00011818	-1.63178e-05	-0.000190545	-0.000197046	-0.000280103	-4.27736e-05	-0.000110467	-0.000281133	-6.48734e-05	-7.1286e-05	-0.000124523	-0.00024944	-0.000120116	-0.000112225	-5.65033e-05	-0.000102562	-0.000355515	-0.00016837	-0.000277089	-9.62155e-05	-0.000375081	-0.000117721	-0.000208556	-0.00017337	-0.000163277	-0.000172554	-0.0002968	-0.000220881	-0.000132209	-0.000191885	-0.000124981	-0.000297542	-0.000325098	-2.52781e-05	-0.00015421	-0.000105977	-0.000242365	-0.000265877	-0.000186495	-7.99011e-05	-0.000404018	-0.00028325	-0.000546692	-0.000130638	-0.00019432
1.12497
[truncated: 89 more columns]

## Sheet: L-I
产出 投入		代码	农产品	林产品	畜牧产品	渔产品	农、林、牧、渔服务产品	煤炭采选产品	石油和天然气开采产品	黑色金属矿采选产品	有色金属矿采选产品	非金属矿采选产品	开采辅助服务和其他采矿产品	谷物磨制品	饲料加工品	植物油加工品	糖及糖制品	屠宰及肉类加工品	水产加工品	蔬菜、水果、坚果和其他农副食品加工品	方便食品	乳制品	调味品、发酵制品	其他食品	酒精和酒	饮料和精制茶	烟草制品	棉、化纤纺织及印染精加工品	毛纺织及染整精加工品	麻、丝绢纺织及加工品	针织或钩针编织及其制品	纺织制成品	纺织服装服饰	皮革、毛皮、羽毛及其制品	鞋	木材加工品和木、竹、藤、棕、草制品	家具	造纸和纸制品	印刷品和记录媒介复制品	文教、工美、体育和娱乐用品	精炼石油和核燃料加工品	煤炭加工品	基础化学原料	肥料	农药	涂料、油墨、颜料及类似产品	合成材料	专用化学产品和炸药、火工、焰火产品	日用化学产品
部门名称		-	1	2	3	4	5	6	7	8	9	10	11	12	13	14	15	16	17	18	19	20	21	22	23	24	25	26	27	28	29	30	31	32	33	34	35	36	37	38	39	40	41	42	43	44	45	46	47
中间投入	农产品	1	0.124973	0.0265289	0.278969	0.129049	0.180523	0.0101473	0.0069483	0.00999945	0.0137156	0.0139154	0.015566	0.782041	0.636318	0.685351	0.598066	0.20152	0.101207	0.580488	0.402214	0.135961	0.432166	0.371308	0.347339	0.266769	0.101053	0.303084	0.156475	0.318965	0.14162	0.159047	0.155399	0.100028	0.060775	0.054878	0.0428693	0.0997693	0.0476001	0.0572826	0.00864139	0.00856835	0.0240119	0.0289655	0.0419684	0.0478698	0.0166503	0.0698177	0.119038
	林产品	2	0.00113256	0.0611308	0.000831335	0.00121872	0.00659463	0.00675548	0.00188543	0.00342181	0.00444197	0.00353619	0.00543244	0.0014628	0.00144321	0.00171842	0.0014687	0.00146631	0.00160369	0.00345792	0.00240295	0.0030877	0.00233983	0.00305904	0.002848	0.00449866	0.00286027	0.00311649	0.00197278	0.00259852	0.00379268	0.00369159	0.00320586	0.00357363	0.0149534	0.208504	0.0982763	0.0481026	0.0204526	0.0236649	0.0019634	0.00371911	0.00324798	0.00368135	0.00424486	0.00561658	0.00473911	0.0202936	0.00849439
	畜牧产品	3	0.00143648	0.00492427	0.0882644	0.0036586	0.0335687	0.00194625	0.00133578	0.00179151	0.00243277	0.00241365	0.00307112	0.00170147	0.00956375	0.00163437	0.00164252	0.62321	0.00632242	0.0204042	0.0340673	0.399066	0.02327	0.0775587	0.00396255	0.0140601	0.00147906	0.00996968	0.437237	0.13651	0.0321871	0.0341666	0.0452626	0.235761	0.0407995	0.00383399	0.0112958	0.00337525	0.00302387	0.0144726	0.0014972	0.0017033	0.00218829	0.00258184	0.0044117	0.00368952	0.00224935	0.0110769	0.0190813
	渔产品	4	0.00102771	0.00319031	0.0159231	0.0449864	0.0197669	0.00138043	0.000788013	0.0014469	0.00173696	0.00168447	0.00151651	0.00120195	0.0683487	0.00114881	0.00111716	0.0108572	0.588815	0.0123804	0.00906203	0.00768971	0.00496887	0.0221205	0.00217919	0.00351326	0.00109338	0.00310267	0.00746798	0.00481695	0.00270397	0.00282984	0.00306319	0.00523848	0.00247979	0.0022046	0.00230911	0.00176334	0.00210553	0.00521884	0.000845515	0.0012197	0.00140364	0.00162453	0.00174517	0.00198232	0.00129633	0.0021431	0.00330433
	农、林、牧、渔服务产品	5	0.0210288	0.124948	0.0101382	0.0426065	0.0907342	0.00168465	0.0007593	0.00104933	0.00137869	0.001307	0.0020615	0.0150413	0.0159364	0.0132431	0.0115408	0.00704264	0.0248875	0.0167048	0.00891905	0.00520416	0.00927331	0.00924034	0.0074663	0.00652238	0.00276546	0.100744	0.0123037	0.0983677	0.0420822	0.0435738	0.046435	0.0105961	0.0149032	0.0285223	0.0169774	0.0100845	0.00477017	0.0112277	0.000820657	0.00121991	0.00136513	0.00174189	0.00219095	0.00239554	0.0015327	0.00444732	0.00414634
	煤炭采选产品	6	0.0249794	0.0125462	0.0108	0.00971383	0.0154985	0.208791	0.0196905	0.0438902	0.0507422	0.0550545	0.0401128	0.0239584	0.0223248	0.0227962	0.0308986	0.0136926	0.012786	0.0277569	0.0219675	0.0159193	0.0280764	0.0222154	0.0225415	0.0270092	0.00868956	0.0392355	0.0271483	0.0345075	0.0459811	0.0375896	0.0307511	0.0197592	0.0308107	0.0322397	0.029467	0.0659172	0.0376523	0.0364764	0.0213055	0.523596	0.131153	0.141464	0.0912025	0.0640409	0.0676028	0.0807885	0.0351042
	石油和天然气开采产品	7	0.0219401	0.0163591	0.0123974	0.0145203	0.0278056	0.0166056	0.025703	0.0499295	0.0623598	0.0606044	0.0568364	0.0207528	0.0200371	0.020137	0.0199603	0.0144371	0.0177553	0.0208533	0.0211384	0.0194293	0.0211927	0.0211357	0.0186343	0.0287901	0.00902228	0.0371405	0.0304276	0.0314317	0.046249	0.0421575	0.0340137	0.0234439	0.0418122	0.0333323	0.0319965	0.0364228	0.0325097	0.0421034	0.624952	0.0197439	0.15739	0.0949592	0.107909	0.0974716	0.164215	0.0915066	0.0456316
	黑色金属矿采选产品	8	0.00198782	0.00224578	0.00136999	0.00201363	0.00266452	0.0137974	0.00955885	0.223339	0.00936634	0.00897842	0.0272577	0.00211261	0.00208694	0.00210866	0.00239081	0.00174525	0.00228965	0.00250224	0.00253918	0.00258238	0.0032142	0.00295092	0.00231135	0.00434106	0.00109186	0.00323659	0.00271607	0.00295418	0.00386713	0.00400583	0.00312287	0.00336025	0.00469058	0.0051805	0.012508	0.00394533	0.00401146	0.0104401	0.00681835	0.00803379	0.00733843	0.00711521	0.00612298	0.00665233	0.00561783	0.00759222	0.00404538
	有色金属矿采选产品	9	0.00308219	0.00263156	0.00186056	0.00249078	0.00312427	0.00613109	0.0052168	0.00629414	0.0629162	0.00916694	0.01386	0.00307958	0.00303481	0.00302631	0.0033436	0.00243323	0.00288604	0.00339533	0.00350409	0.0036993	0.00380056	0.00395388	0.00342733	0.00587062	0.0016791	0.00496515	0.0041813	0.00413625	0.00614971	0.00600408	0.00489889	0.00506987	0.00680479	0.00795537	0.00976145	0.00782414	0.00965511	0.0469283	0.0056975	0.00763326	0.028273	0.0124652	0.0148218	0.0212089	0.0136956	0.0281126	0.00972039
	非金属矿采选产品	10	0.0054489	0.00234625	0.00169488	0.00143542	0.00191456	0.00178281	0.00240811	0.00223505	0.00454355	0.0167065	0.00865092	0.00405374	0.0035393	0.00380967	0.00377025	0.00155958	0.00160304	0.00353871	0.00294682	0.00202518	0.00352757	0.00292263	0.00485687	0.00418616	0.00111865	0.00370505	0.00265602	0.00300605	0.00387589	0.00366312	0.00275087	0.00217617	0.0037586	0.0041255	0.00413342	0.00589396	0.00433409	0.0088882	0.00241765	0.00631049	0.0326547	0.0430881	0.0160665	0.019488	0.012709	0.013733	0.00679446
	开采辅助服务和其他采矿产品	11	0.00319796	0.00236534	0.00178338	0.00207373	0.00396646	0.00775011	0.140526	0.0104723	0.0109777	0.017506	0.0161702	0.0030241	0.0029138	0.00293033	0.00294816	0.00208404	0.0025433	0.00308043	0.00307494	0.00283618	0.00311378	0.0030799	0.00275283	0.0106794	0.00131217	0.00535781	0.00436259	0.00454524	0.00666769	0.00604974	0.00488308	0.00337197	0.00597879	0.00482928	0.00466257	0.00540702	0.00472942	0.00619482	0.0856942	0.00516146	0.022591	0.0141327	0.0154367	0.0139194	0.0229877	0.0131428	0.00654773
	谷物磨制品	12	0.00298926	0.00401548	0.0559245	0.0286184	0.0280185	0.00117269	0.000786754	0.00126411	0.00173303	0.00163413	0.00165582	0.0584926	0.0944954	0.0287749	0.00647134	0.0433243	0.0260432	0.0606573	0.306271	0.0258614	0.0941586	0.149511	0.125428	0.0194031	0.00141785	0.00442753	0.0235784	0.0106698	0.00423841	0.00431859	0.00502542	0.0157583	0.00431908	0.0040118	0.00312226	0.00222725	0.0023678	0.00279223	0.000985703	0.00100559	0.00240274	0.00179581	0.00843679	0.00608191	0.00171577	0.00678033	0.00842262
	饲料加工品	13	0.00325188	0.00951	0.246188	0.174455	0.0794616	0.000794265	0.000491776	0.000732235	0.000961013	0.000938093	0.00109785	0.00252824	0.0915079	0.00226822	0.00205527	0.148763	0.0993874	0.00841498	0.0105119	0.0907457	0.00740605	0.0225455	0.00218507	0.00450162	0.000828631	0.00948753	0.0997066	0.0378189	0.0104783	0.0110537	0.0137821	0.0557654	0.0107781	0.00309549	0.00408971	0.00182236	0.00140197	0.00489649	0.000546729	0.000692943	0.000853815	0.00101826	0.00149268	0.00138605	0.000849078	0.00321581	0.00540656
	植物油加工品	14	0.00175626	0.00208247	0.0182898	0.015019	0.00761052	0.00237077	0.00256892	0.00291551	0.00525427	0.00552235	0.00642255	0.00171654	0.0738389	0.276811	0.0020107	0.0147094	0.0199614	0.0620693	0.0791934	0.010967	0.0698132	0.0707628	0.00434725	0.0116412	0.00216119	0.00407768	0.0101355	0.00514483	0.00523129	0.00459595	0.00435121	0.00855396	0.00631491	0.00814132	0.00549057	0.00734975	0.00713892	0.00562943	0.00320315	0.00183212	0.0122512	0.00656839	0.0104304	0.0395432	0.00813995	0.0632278	0.140473
	糖及糖制品	15	0.000119589	0.000294785	0.000396139	0.000339282	0.000602936	0.000236844	0.000152263	0.000298917	0.000311006	0.000298118	0.000242732	0.000162	0.00137017	0.000175301	0.101928	0.0016514	0.00167148	0.0194624	0.00879157	0.0186434	0.0274767	0.0296652	0.00316422	0.0439867	0.00024015	0.000263042	0.000352623	0.000324685	0.000444476	0.000358536	0.000323129	0.000617326	0.000445337	0.000356133	0.00040823	0.000269538	0.000298776	0.000444361	0.000165046	0.000204763	0.000392736	0.000404917	0.000397757	0.000441835	0.000269457	0.000526712	0.000576559
	屠宰及肉类加工品	16	0.000576692	0.00115123	0.00337059	0.00276388	0.00315834	0.00122417	0.000761161	0.00122407	0.00152712	0.00146752	0.00147701	0.000824561	0.0129346	0.000806149	0.000815298	0.16333	0.00765164	0.00689441	0.0526987	0.00287144	0.029851	0.0159438	0.00180228	0.0028573	0.00103231	0.00141669	0.00241427	0.00168999	0.00199703	0.00198304	0.00878871	0.245565	0.0398835	0.0017771	0.00980465	0.00157744	0.00181027	0.00451418	0.000814158	0.0011299	0.00125099	0.0014623	0.00159585	0.00179023	0.00119842	0.00261691	0.030266
	水产加工品	17	0.000453587	0.000946457	0.00389859	0.00444926	0.00285342	0.000912031	0.000535626	0.000961309	0.00115204	0.00111902	0.00101784	0.000637047	0.0159188	0.000620337	0.000625537	0.00323138	0.107508	0.00127728	0.00717403	0.00261094	0.00314304	0.013057	0.00125367	0.00197866	0.000703077	0.00108525	0.00222956	0.00148594	0.00124264	0.00129414	0.00135933	0.00196119	0.00129078	0.00118924	0.00132788	0.00107917	0.00135799	0.00129322	0.000570909	0.000818846	0.000930681	0.00107965	0.0011656	0.00130026	0.00085658	0.00129249	0.00252668
	蔬菜、水果、坚果和其他农副食品加工品	18	0.000669451	0.00093297	0.00108537	0.00110555	0.00193009	0.00163596	0.00106318	0.00153406	0.00202908	0.00200365	0.00200403	0.000906328	0.00257448	0.00100063	0.000978988	0.003995	0.00267949	0.0720265	0.0528069	0.00912925	0.0583521	0.0853528	0.0148682	0.0411502	0.00111681	0.0014418	0.00148434	0.00144469	0.0019282	0.00182748	0.00198688	0.00252832	0.00236126	0.002293	0.00210439	0.00210931	0.0021325	0.0023912	0.00121725	0.0013615	0.0019727	0.00213081	0.00237778	0.00320366	0.00190508	0.00915901	0.00826435
	方便食品	19	8.36858e-05	0.000132577	9.3006e-05	0.00013381	0.000246863	0.000159134	0.000119542	0.000169684	0.000205514	0.00019882	0.000217361	0.00011121	0.000143186	0.000107884	0.00011776	0.000133644	0.00019683	0.000193166	0.0294104	0.000204118	0.000201046	0.000224315	0.000183319	0.000308431	0.000112983	0.00017848	0.000177023	0.00018748	0.000222403	0.00020926	0.000218944	0.000201602	0.000224357	0.000194526	0.000214245	0.000188447	0.000228825	0.000234695	0.00012402	0.000162216	0.000173457	0.000208333	0.000232991	0.00023806	0.000161443	0.000210248	0.000317283
	乳制品	20	8.44748e-05	0.00018519	0.000459448	0.000381536	0.000455512	0.000175222	0.000103251	0.000197418	0.000222352	0.000214322	0.000184334	0.000119709	0.00179703	0.00014717	0.000118775	0.0016486	0.0005726	0.000504241	0.00218697	0.249175	0.00341965	0.0428854	0.00101654	0.00994845	0.000228759	0.000196972	0.000317325	0.000248033	0.000260369	0.00024645	0.000249767	0.000558281	0.000293114	0.000236636	0.000273115	0.000199175	0.000246547	0.000267067	0.00011085	0.000154579	0.00021132	0.000231414	0.000231291	0.000270516	0.000172906	0.000267986	0.000456209
	调味品、发酵制品	21	0.000142631	0.000296436	0.00153594	0.00119772	0.000969233	0.000277096	0.000164892	0.000297288	0.000364373	0.000351099	0.0003178	0.000193768	0.00641859	0.000200681	0.00018971	0.00524132	0.0183056	0.0144548	0.0438731	0.00228614	0.0983972	0.0193567	0.00749936	0.00386253	0.000249571	0.000343905	0.000821599	0.000501057	0.00040655	0.000413078	0.000458135	0.00151897	0.000553195	0.000391564	0.000445501	0.000350464	0.000435603	0.000421662	0.000184384	0.000243909	0.000347562	0.000351527	0.000379335	0.000608371	0.000291784	0.00066393	0.000806872
	其他食品	22	0.000347652	0.000745788	0.00377717	0.00289153	0.00231845	0.000643545	0.000397804	0.00073516	0.0008522	0.000823975	0.000731171	0.000459185	0.0158319	0.0012263	0.000460822	0.034249	0.00751658	0.00741723	0.0266846	0.0305712	0.074372	0.0444267	0.020189	0.0370428	0.00291214	0.000830625	0.00206545	0.00122961	0.00109355	0.0010302	0.00123554	0.00818456	0.00209579	0.000951929	0.00123588	0.000797771	0.000980608	0.00111539	0.000455963	0.000574521	0.000916999	0.00089799	0.000933686	0.00150399	0.000709907	0.00148988	0.00233522
	酒精和酒	23	0.00178803	0.00237573	0.00223512	0.00227727	0.00707893	0.00316546	0.00254692	0.00396782	0.00624093	0.00553919	0.00576808	0.0019933	0.00495859	0.00196393	0.00217755	0.00347018	0.00425563	0.00377069	0.00330575	0.00353959	0.00706885	0.00691639	0.11973	0.0251545	0.00277804	0.00435484	0.00411535	0.00370584	0.00525613	0.00469792	0.00504741	0.0043921	0.00527358	0.00694231	0.00533865	0.0070891	0.00918497	0.00545844	0.00383458	0.00270338	0.011857	0.00625368	0.00829405	0.0367649	0.00708268	0.0318012	0.0231168
	饮料和精制茶	24	0.00186226	0.00522563	0.00154463	0.00210372	0.00820065	0.00369189	0.00240798	0.00514309	0.00486714	0.00463769	0.00341287	0.00257241	0.00255148	0.00237952	0.00246331	0.00242037	0.00348876	0.006987	0.00496422	0.0101927	0.00394075	0.00522039	0.00571441	0.0547031	0.00275948	0.00396319	0.00380488	0.00471041	0.00794641	0.0058606	0.00462241	0.00424536	0.0067524	0.00569867	0.00677704	0.00368421	0.00402922	0.00771261	0.00251073	0.00317585	0.00683362	0.00714917	0.00596391	0.00553431	0.00422208	0.00530809	0.0058866
	烟草制品	25	0.00163316	0.00232033	0.00126099	0.00178328	0.00667429	0.00389611	0.00263064	0.00967313	0.00765996	0.00952493	0.00540629	0.00180617	0.00209526	0.00413893	0.00454214	0.00319356	0.00399863	0.0024871	0.00414323	0.0068657	0.00266726	0.00297973	0.00216089	0.00351646	0.157841	0.00504057	0.0207788	0.00330651	0.00644576	0.00562974	0.00529289	0.00321862	0.00344421	0.00890593	0.00568239	0.00336838	0.0104107	0.00749768	0.00781765	0.00529473	0.00509573	0.0044841	0.00643993	0.00782179	0.00433693	0.00453565	0.00671417
	棉、化纤纺织及印染精加工品	26	0.00264401	0.00384726	0.00267745	0.00277741	0.00406611	0.00853199	0.00531429	0.00558409	0.00716418	0.00754596	0.015427	0.00636009	0.00479309	0.00559176	0.00468327	0.00512426	0.00457902	0.00626344	0.00735111	0.00629207	0.00731129	0.00749443	0.00777253	0.00928112	0.00666949	0.538884	0.10688	0.068737	0.614199	0.624648	0.623588	0.112171	0.184185	0.00970398	0.0580259	0.0104239	0.0103173	0.0980913	0.00555062	0.00783183	0.006623	0.00986211	0.0117443	0.0106972	0.00864346	0.00878599	0.00975936
	毛纺织及染整精加工品	27	0.000260643	0.00040523	0.000253039	0.000272875	0.000339928	0.000920641	0.000561764	0.00055539	0.000752118	0.000734664	0.00165024	0.000711864	0.000515123	0.000619034	0.000489732	0.000551913	0.000491484	0.000682873	0.000813788	0.000661336	0.00079633	0.000819522	0.000808268	0.000932741	0.000535222	0.0102072	0.207142	0.00305885	0.0737153	0.0772193	0.0770114	0.00589785	0.0034647	0.000917465	0.00193541	0.000951371	0.000964386	0.00776391	0.000586138	0.000869548	0.000679221	0.00099181	0.00109604	0.000972918	0.000744129	0.000963173	0.00101928
	麻、丝绢纺织及加工品	28	0.000253253	0.000387704	0.000250665	0.000279758	0.000339676	0.000907965	0.000519561	0.000589691	0.000782287	0.000996295	0.00145102	0.000672131	0.000479322	0.000561143	0.000465948	0.000525761	0.000489543	0.000644019	0.000780291	0.000657475	0.000731612	0.000792493	0.000925991	0.00116416	0.000494127	0.0127497	0.00550903	0.270282	0.0193562	0.0270348	0.0708098	0.00526809	0.00742751	0.00130697	0.00317672	0.00110979	0.00124627	0.0136786	0.000548333	0.00083917	0.000657069	0.000916044	0.0010373	0.000910067	0.000712357	0.000917863	0.00100808
	针织或钩针编织及其制品	29	0.000256281	0.000555348	0.000240141	0.00025797	0.000667709	0.000880932	0.000519422	0.000523529	0.000694376	0.000642507	0.0014707	0.000697822	0.000484131	0.000580739	0.000469787	0.000528212	0.000477277	0.000706481	0.000789916	0.000655515	0.000752633	0.000811034	0.00077807	0.000894283	0.000482729	0.0012348	0.00175974	0.000805206	0.114239	0.0414133	0.0764181	0.0103203	0.00728071	0.000887329	0.00191296	0.000817685	0.000868279	0.00397022	0.000598598	0.000859296	0.000652407	0.000939268	0.00104354	0.000894887	0.000708595	0.000938293	0.000984703
	纺织制成品	30	0.000601351	0.000640984	0.00059864	0.000623546	0.000729215	0.00132373	0.00135219	0.000890463	0.00163671	0.00252347	0.00557498	0.000910603	0.00128327	0.00158765	0.000821664	0.00112172	0.000822502	0.00117301	0.00129156	0.00137605	0.00204277	0.00129158	0.00124947	0.00238237	0.00130139	0.00154981	0.00183404	0.00250359	0.00438535	0.0152565	0.0236556	0.00554396	0.0042406	0.00206376	0.00578875	0.00386941	0.0030016	0.00833202	0.00119209	0.00111126	0.00148841	0.0024492	0.00194848	0.00259253	0.00142864	0.00161181	0.00204425
	纺织服装服饰	31	0.0026863	0.00442541	0.00261813	0.00265549	0.00305656	0.0108849	0.00599858	0.0062548	0.00811047	0.00692898	0.0163972	0.0085703	0.00541231	0.00656817	0.00556733	0.0061348	0.00549732	0.00775217	0.0093992	0.00698274	0.00837812	0.00939465	0.0092999	0.00968862	0.005663	0.00858937	0.0222106	0.00827908	0.0304237	0.015152	0.040911	0.0289608	0.0125919	0.00966492	0.014776	0.00829959	0.00915243	0.0138443	0.00643577	0.0104318	0.00736489	0.0105452	0.0124595	0.0100508	0.00820452	0.0111379	0.0107143
	皮革、毛皮、羽毛及其制品	32	0.000243558	0.000579296	0.0002192	0.000430834	0.00186956	0.000826929	0.000475306	0.000454101	0.000596058	0.000533213	0.000967836	0.000477177	0.000378764	0.000401754	0.000353249	0.000394776	0.000482159	0.000493953	0.000705277	0.000602094	0.000610064	0.000793786	0.000556637	0.000667403	0.000328114	0.000701686	0.0010425	0.000675667	0.00274419	0.00253566	0.0388426	0.308507	0.206058	0.00172399	0.044261	0.00129258	0.000911738	0.00906731	0.00047245	0.000738878	0.000512263	0.000652573	0.000776749	0.000619665	0.000546836	0.000661746	0.00116825
	鞋	33	0.000106109	0.000104621	8.5406e-05	9.60418e-05	0.000131516	0.00130258	0.000351425	0.000221873	0.000295342	0.00026673	0.000536489	0.000149531	0.000132461	0.000123792	0.000135111	0.000142584	0.00013363	0.000180235	0.000184757	0.000171858	0.000233191	0.000234313	0.000184249	0.00023526	7.62114e-05	0.000210029	0.000189162	0.000183282	0.00183322	0.00063252	0.00109553	0.00133608	0.139233	0.000252959	0.00050031	0.000309511	0.000300071	0.000466439	0.000388999	0.000665123	0.000368763	0.000371309	0.00031575	0.000292788	0.000352157	0.000357958	0.000248753
	木材加工品和木、竹、藤、棕、草制品	34	0.00222557	0.00205304	0.00150407	0.0023104	0.00274288	0.0298628	0.00277028	0.00360159	0.0121357	0.00550916	0.00464079	0.00254526	0.00257913	0.00253234	0.00315592	0.00239714	0.00277285	0.00326635	0.00389121	0.0041838	0.0042141	0.0044172	0.0062673	0.00759362	0.00477106	0.00562872	0.00369848	0.0051842	0.0069792	0.00852932	0.00594197	0.00477079	0.00858137	0.476896	0.491011	0.0290097	0.0204369	0.0631418	0.00277413	0.014868	0.00687503	0.00873247	0.00982944	0.00822593	0.00697682	0.0065527	0.0119784
	家具	35	0.000362432	0.000612677	0.000308659	0.00181602	0.00159502	0.00054581	0.0019837	0.000568781	0.000773215	0.000676637	0.000679734	0.000407936	0.00050958	0.000384295	0.000400771	0.000435059	0.00125073	0.000710364	0.000884359	0.00077308	0.00167802	0.000705969	0.000740995	0.000743601	0.000305018	0.000655164	0.000474025	0.000864311	0.000663581	0.00112676	0.000808783	0.00050846	0.000770145	0.00384328	0.0100282	0.000550944	0.000631334	0.0015125	0.0015071	0.000459599	0.000740606	0.000669672	0.000677576	0.000737396	0.00105779	0.000662197	0.000619198
	造纸和纸制品	36	0.0051035	0.00485963	0.00553156	0.00631303	0.00803189	0.00972751	0.00608128	0.00841365	0.011027	0.0151487	0.0121267	0.0110555	0.0109753	0.0142573	0.00796291	0.0176833	0.0161621	0.0203209	0.0322184	0.0549734	0.0242157	0.0307268	0.0357346	0.059471	0.0600204	0.0142748	0.0154651	0.0144173	0.0218637	0.0249523	0.0203219	0.0263186	0.0276798	0.0259536	0.0297743	0.423016	0.52488	0.102398	0.00710926	0.00842262	0.0115611	0.0166675	0.0222879	0.0231374	0.0159946	0.0164861	0.0400207
	印刷品和记录媒介复制品	37	0.0019091	0.00209305	0.00224864	0.00259921	0.00433964	0.00442856	0.00271545	0.00354612	0.00450429	0.00442688	0.00478424	0.00266667	0.00313421	0.00298121	0.00289305	0.00362424	0.00365292	0.00422672	0.00477948	0.00540303	0.00444646	0.00623614	0.01139	0.0145969	0.0110632	0.00401994	0.00426694	0.00395843	0.00526513	0.00604762	0.00640626	0.00516605	0.00666277	0.00475794	0.00586683	0.00774291	0.0351654	0.00754765	0.0030168	0.00395566	0.00426884	0.00482847	0.00510061	0.00700248	0.00417185	0.00507983	0.0159575
	文教、工美、体育和娱乐用品	38	0.00205439	0.00272589	0.00158507	0.00378637	0.00320925	0.00272865	0.00165827	0.00360677	0.0041871	0.00281036	0.00265265	0.00224509	0.00271682	0.00249835	0.00220487	0.00221653	0.00338619	0.00296739	0.00379959	0.00593017	0.00359012	0.00436611	0.00435747	0.0048328	0.00138527	0.00280852	0.00251744	0.00272534	0.00462772	0.00329569	0.00385449	0.0040326	0.00474614	0.00582512	0.00468817	0.00465777	0.00643668	0.0885165	0.00218365	0.00235533	0.00269618	0.00318307	0.0030851	0.00364245	0.00263649	0.00292491	0.0115723
	精炼石油和核燃料加工品	39	0.0250185	0.0218322	0.0169042	0.0220104	0.0432014	0.0230642	0.0265728	0.0796455	0.0990444	0.0956914	0.0848587	0.0251351	0.0255012	0.0250385	0.0240628	0.0200044	0.026468	0.026464	0.0265227	0.0272849	0.0266299	0.0273315	0.0242997	0.0389079	0.0118038	0.0493559	0.0413925	0.0423198	0.0617473	0.0569375	0.0468722	0.0324797	0.0565336	0.0453302	0.0440897	0.04328	0.0417151	0.058086	0.107209	0.026382	0.163048	0.0910366	0.0847401	0.119767	0.223779	0.118234	0.0571574
	煤炭加工品	40	0.00279276	0.0018037	0.00109225	0.0010518	0.00162176	0.004969	0.00445449	0.0062462	0.00598316	0.00599203	0.0103498	0.00232316	0.00204716	0.00218928	0.00237648	0.00120501	0.00125331	0.00220843	0.00201667	0.00173745	0.00232231	0.00216077	0.00207165	0.00302647	0.000897169	0.00305173	0.00232	0.00246796	0.00365155	0.00340849	0.00262666	0.00262085	0.00436641	0.00507484	0.00589497	0.00527093	0.00433011	0.00584913	0.00387457	0.0272339	0.0233965	0.0128681	0.0270485	0.0134371	0.0109437	0.0266165	0.00591011
	基础化学原料	41	0.0562556	0.027662	0.0179415	0.0118767	0.0215015	0.01794	0.0299445	0.0313952	0.0539045	0.0593069	0.0610116	0.0435026	0.0363709	0.0402113	0.045302	0.0182494	0.0151953	0.0381801	0.0325454	0.027458	0.0352339	0.0329969	0.0343712	0.0518392	0.0174052	0.0689877	0.0521394	0.0514571	0.0886093	0.0822209	0.0542323	0.0386732	0.090125	0.0826392	0.0665174	0.136075	0.0927811	0.0811298	0.0457016	0.0164869	0.30057	0.319784	0.491897	0.346723	0.40242	0.299473	0.185416
	肥料	42	0.121005	0.0408482	0.0300356	0.0139493	0.0201037	0.00135301	0.000841479	0.00122586	0.00167732	0.00166839	0.0019198	0.084148	0.0684822	0.0737616	0.0643745	0.0217355	0.0109679	0.0625592	0.0433586	0.0147568	0.0465757	0.040054	0.0374706	0.0288909	0.0109819	0.0327803	0.0169382	0.0344589	0.01544	0.0173037	0.0168815	0.0109192	0.00713859	0.013418	0.00817591	0.0125331	0.00591385	0.00706865	0.001035	0.00107611	0.00340491	0.145064	0.0138996	0.00554988	0.0021867	0.00840462	0.0132248
	农药	43	0.0421759	0.0294909	0.0105319	0.00526802	0.0143884	0.000585901	0.000327407	0.000487829	0.000661995	0.000645062	0.000760882	0.0293468	0.0239222	0.0257319	0.0224576	0.00763481	0.00407437	0.0218942	0.015164	0.00522182	0.0162812	0.0140294	0.0131128	0.0101542	0.00387706	0.0121107	0.00601145	0.0126708	0.00570339	0.00636032	0.00623173	0.00392944	0.00278957	0.00769753	0.00430285	0.00506908	0.00236812	0.00286051	0.000396333	0.000447552	0.00101271	0.00121632	0.233653	0.00197891	0.000776823	0.00318929	0.00472814
	涂料、油墨、颜料及类似产品	44	0.0014232	0.00109559	0.000923334	0.00118823	0.00157877	0.0026144	0.00156637	0.00300372	0.00271614	0.00278097	0.00415307	0.0016013	0.00146757	0.00167328	0.00136221	0.00138076	0.00159047	0.00185542	0.00216509	0.00285922	0.00229412	0.002432	0.00243843	0.00422252	0.00157066	0.0188032	0.0280079	0.00653193	0.017186	0.0150478	0.0118026	0.00889285	0.00945678	0.0167029	0.0208338	0.0075235	0.054563	0.0129719	0.00167325	0.00217046	0.00329691	0.0040772	0.00358346	0.170251	0.00458088	0.00624617	0.00659922
	合成材料	45	0.013076	0.00540087	0.00556773	0.00494269	0.00791107	0.0123627	0.00875801	0.0103436	0.0122358	0.013709	0.0274973	0.0141562	0.0112235	0.0141335	0.0101917	0.00901622	0.0103431	0.0143402	0.0169045	0.0227785	0.0182661	0.0173941	0.0131514	0.0591591	0.0083741	0.0508209	0.0363343	0.0339848	0.0708934	0.0657892	0.0420493	0.02503	0.132451	0.0211731	0.0397563	0.0242575	0.0477693	0.0908276	0.0118982	0.00887276	0.0391782	0.037195	0.0386293	0.126697	0.177133	0.0551768	0.0462948
	专用化学产品和炸药、火工、焰火产品	46	0.0148004	0.00867567	0.00654411	0.00611055	0.00959765	0.0265075	0.0368109	0.0357058	0.0771888	0.0827548	0.100079	0.0133942	0.0120009	0.0134984	0.0202578	0.00874295	0.00910036	0.0139492	0.014101	0.0156816	0.0157817	0.0175723	0.0146094	0.0242999	0.00959237	0.0322363	0.0232189	0.0217316	0.0470506	0.0351026	0.0319847	0.0497483	0.0724819	0.122348	0.0631509	0.105211	0.0799753	0.064622	0.0470893	0.0178149	0.0788369	0.0728897	0.0961491	0.18581	0.0973741	0.228792	0.092532
	日用化学产品	47	0.00041277	0.00106195	0.000506354	0.000657731	0.00153648	0.000853332	0.000772165	0.000661495	0.000992821	0.000912674	0.00169587	0.000478627	0.00113214	0.000960329	0.000500945	0.001685	0.00117708	0.00148703	0.00190754	0.00446645	0.00300213	0.00388183	0.00101327	0.00787579	0.00665456	0.000875817	0.00191665	0.00088318	0.00148995	0.00159856	0.00133112	0.00220504	0.00160424	0.00115135	0.00145221	0.00126686	0.00167774	0.00233196	0.000800291	0.000812188	0.000863992	0.000933382	0.0012507	0.00110771	0.00138397	0.00143474	0.116966
	医药制品	48	0.00218385	0.00622225	0.018047	0.00570908	0.038827	0.00123856	0.000806352	0.00120598	0.00111236	0.00128848	0.00104714	0.00167635	0.00281671	0.00157236	0.00229712	0.0135009	0.0048967	0.00251665	0.00215681	0.00758876	0.00509415	0.0063423	0.00197756	0.00251966	0.000754313	0.00461721	0.00810046	0.00642646	0.00294758	0.00319757	0.00325764	0.00741499	0.00271135	0.00231164	0.00192289	0.00734371	0.00345013	0.00200111	0.0013736	0.00101901	0.00154921	0.00320022	0.0275524	0.00425336	0.00117484	0.00250463	0.0101065
	化学纤维制品	49	0.00107857	0.00127812	0.000968066	0.00100468	0.00156709	0.00276486	0.00206111	0.00282298	0.00292896	0.00303108	0.00653924	0.00204168	0.00166559	0.00190833	0.00171506	0.00168195	0.00157677	0.00210626	0.00243043	0.00238597	0.00250337	0.00248213	0.00232939	0.00330087	0.0133403	0.181378	0.128172	0.119617	0.275921	0.209888	0.139671	0.0195416	0.0321486	0.00411658	0.0123197	0.00476851	0.00585105	0.032749	0.00216827	0.00242167	0.00273673	0.00360769	0.00399071	0.00446967	0.00462023	0.0107797	0.00504787
	橡胶制品	50	0.00257331	0.00307573	0.00213943	0.00267176	0.00336015	0.00647079	0.006288	0.0195167	0.00729035	0.0065654	0.0287184	0.00395495	0.00309898	0.00295613	0.00285449	0.00298411	0.00329988	0.00335649	0.00388308	0.00413093	0.00415861	0.00390856	0.00318873	0.00490267	0.00148095	0.00569463	0.00369234	0.00353324	0.00925686	0.00715519	0.00786485	0.0122088	0.0770547	0.00736742	0.00877839	0.00421595	0.00792082	0.0157178	0.00496255	0.0048668	0.00493394	0.00551293	0.00493913	0.00725954	0.0102589	0.0051682	0.0058086
	塑料制品	51	0.0313057	0.00828389	0.0116271	0.00853415	0.0146811	0.0087928	0.0105997	0.00896076	0.0140248	0.0187054	0.0393442	0.0338515	0.0256398	0.0346474	0.0215128	0.0204686	0.0239532	0.0338693	0.0414032	0.0591951	0.0437147	0.0389301	0.0273847	0.0826036	0.0124522	0.0261908	0.0186902	0.0222599	0.029989	0.0426405	0.0246935	0.0319313	0.10955	0.02558	0.048563	0.028121	0.0793411	0.0841035	0.0130564	0.00760344	0.0434942	0.0804415	0.0483098	0.0343774	0.0310677	0.0511836	0.108579
	水泥、石灰和石膏	52	0.00036607	0.000238978	0.000235736	0.000319852	0.000338558	0.0026719	0.00262127	0.00113856	0.00346432	0.012368	0.0166747	0.000384639	0.000343566	0.000340772	0.000927447	0.000286597	0.000329269	0.000447197	0.000397791	0.000356088	0.000764055	0.000501955	0.000439276	0.000636961	0.000416672	0.000608781	0.00044106	0.000442642	0.000710436	0.000628166	0.000547723	0.000429374	0.000596685	0.00134022	0.000911726	0.00100555	0.000726745	0.00163661	0.00173251	0.00145885	0.00242156	0.00158957	0.00136709	0.00228424	0.00142878	0.00126712	0.000944276
	石膏、水泥制品及类似制品	53	0.000259118	0.000192297	0.000189339	0.000235086	0.000275195	0.000570772	0.00181982	0.000574058	0.00119828	0.00488438	0.0117094	0.000253277	0.000256141	0.000243552	0.000292408	0.000233875	0.000258975	0.000292436	0.000260616	0.000244454	0.000298953	0.000337182	0.000308965	0.000415362	0.000115321	0.000734057	0.000340864	0.000357807	0.000677456	0.000585121	0.000503049	0.000319589	0.00042762	0.000665574	0.000556354	0.000441707	0.000369002	0.000786649	0.00123015	0.00051584	0.00104248	0.00082686	0.000726709	0.000690926	0.000722521	0.000670612	0.000395352
	砖瓦、石材等建筑材料	54	0.000155243	0.000192944	0.000185347	0.00120698	0.000924795	0.000370669	0.000390704	0.000238943	0.000310653	0.000627591	0.00190152	0.00014482	0.000217723	0.00014782	0.000154204	0.000192597	0.000758066	0.000184703	0.000168547	0.000179638	0.000185695	0.000200697	0.000203033	0.000235004	7.40878e-05	0.000250383	0.000189966	0.000244815	0.000238603	0.000376819	0.000215391	0.000248665	0.000235071	0.000289637	0.00113616	0.000250597	0.000217534	0.000788183	0.000312755	0.000274178	0.000312764	0.000272702	0.000364893	0.00047152	0.000338232	0.000270208	0.000226455
	玻璃和玻璃制品	55	0.00121284	0.0015174	0.00125026	0.00134842	0.00218967	0.00216142	0.0024309	0.00222843	0.00347489	0.0037506	0.00623507	0.00137413	0.00207405	0.00243972	0.00194992	0.00173695	0.00328516	0.00334794	0.00576764	0.00684428	0.00966765	0.00601213	0.0427035	0.0218461	0.00163386	0.00253029	0.0020267	0.00227953	0.00304729	0.00408773	0.00278707	0.00236346	0.00385157	0.00495712	0.017605	0.00297079	0.00343183	0.00525685	0.00218367	0.00194629	0.00337012	0.00372905	0.00554909	0.00801825	0.00343827	0.00571864	0.0103967
	陶瓷制品	56	0.000334987	0.000463555	0.000341479	0.0023418	0.00197399	0.000575289	0.000473898	0.00097576	0.00116227	0.000929085	0.00101087	0.000375413	0.000523727	0.000376283	0.000398795	0.000436101	0.00156102	0.000475772	0.000480817	0.000523679	0.00048637	0.00055826	0.00194171	0.00125998	0.000221711	0.000686825	0.000512256	0.000627029	0.000714209	0.000674675	0.000662661	0.00063091	0.000719026	0.000821079	0.000740962	0.000758167	0.000750824	0.00146122	0.000511247	0.000503088	0.000798048	0.000772718	0.000811905	0.00104567	0.000764935	0.00354322	0.000798923
	耐火材料制品	57	0.000395636	0.000347497	0.000243049	0.000338983	0.000427724	0.00148304	0.000999572	0.00120436	0.00147822	0.00139884	0.00278514	0.000384605	0.00038377	0.000393142	0.00042829	0.000296055	0.000393909	0.00045033	0.000484659	0.000494882	0.000626138	0.000538495	0.00112205	0.000995981	0.000202131	0.000586656	0.000470294	0.000501087	0.000684633	0.000691818	0.000545091	0.00053714	0.000760019	0.000909566	0.00163717	0.00077275	0.000772105	0.00165185	0.000808092	0.0536862	0.00224024	0.0015632	0.00220072	0.00199116	0.00136554	0.00224131	0.000947155
	石墨及其他非金属矿物制品	58	0.00109617	0.000919779	0.000677184	0.00101242	0.00120517	0.00254344	0.00195092	0.0028124	0.0070194	0.0055652	0.00476569	0.00112395	0.00113593	0.00112388	0.00117134	0.000899434	0.00118	0.00128448	0.0014043	0.00155956	0.00163616	0.00164519	0.00230451	0.00274971	0.000655021	0.0030013	0.00173133	0.00161539	0.00285398	0.00273943	0.00227589	0.00197812	0.00314832	0.00484189	0.00425855	0.00271849	0.003254	0.0104992	0.00179491	0.00704739	0.00686867	0.0039754	0.00440314	0.008512	0.00892844	0.00722894	0.00315581
	钢	59	0.000732334	0.000886739	0.000512788	0.000761466	0.00100823	0.00505285	0.00288748	0.00292186	0.00355061	0.00349962	0.00866339	0.000793969	0.00078204	0.000790507	0.000875798	0.000653263	0.000871064	0.00093168	0.000985226	0.0010039	0.00123419	0.00115083	0.000893936	0.00174982	0.000422517	0.00121313	0.00103445	0.0011351	0.00144087	0.0014687	0.00116396	0.0012751	0.0016054	0.00200426	0.00447356	0.00137477	0.00144516	0.00301456	0.00212264	0.00303325	0.00217116	0.00250572	0.00203452	0.00231813	0.00182401	0.00187579	0.00144178
	钢压延产品	60	0.00609292	0.00688368	0.0042396	0.00623414	0.0082613	0.0494709	0.0292583	0.0235694	0.028058	0.027889	0.0901299	0.00643572	0.00638409	0.00646906	0.00752618	0.005385	0.00704564	0.00783253	0.00760889	0.0076421	0.0100633	0.00890097	0.00693738	0.0126642	0.00320184	0.00975276	0.00804721	0.00895277	0.0114145	0.0121863	0.00927766	0.00989914	0.012238	0.0148405	0.0388806	0.0114867	0.0114451	0.0240195	0.0207185	0.0271541	0.0188685	0.0220069	0.0174405	0.018104	0.0156942	0.0149954	0.011133
	铁及铁合金产品	61	0.00105289	0.00125007	0.000739594	0.0011546	0.00144704	0.00503588	0.00756118	0.00670441	0.00544288	0.00469798	0.0165813	0.00113913	0.00113754	0.00112147	0.00119751	0.000934628	0.0012747	0.00128371	0.00139904	0.00144731	0.001615	0.00159508	0.00125487	0.0024246	0.000606945	0.00174627	0.00151334	0.00160988	0.00211626	0.00215406	0.00173727	0.00184892	0.00376316	0.00274884	0.00753887	0.00195318	0.00208467	0.00848007	0.00511611	0.00369441	0.00341672	0.00344449	0.00300257	0.00341738	0.00314064	0.00341703	0.00218002
	有色金属及其合金	62	0.00679823	0.00686709	0.00497741	0.00727667	0.00871099	0.0177632	0.0142817	0.0172443	0.0370291	0.0248044	0.0399558	0.0074797	0.00773119	0.00748296	0.00820462	0.00682065	0.00836613	0.00877973	0.00938251	0.0103008	0.0101185	0.0107328	0.00892035	0.0157356	0.00436558	0.0119102	0.0102013	0.0103643	0.0146029	0.0144536	0.012567	0.0134989	0.0161945	0.0194677	0.0256567	0.0169837	0.0242057	0.154238	0.0130649	0.0171454	0.0298135	0.0216057	0.0235095	0.033674	0.0237457	0.0586439	0.0188881
	有色金属压延加工品	63	0.00414415	0.00444178	0.00315586	0.00475354	0.00559053	0.0115559	0.00817648	0.0113302	0.0179993	0.0164102	0.0183478	0.00459329	0.00485124	0.00461022	0.00509977	0.00423656	0.00532142	0.00553117	0.00589141	0.00640967	0.00642845	0.00684873	0.00585946	0.0100687	0.002787	0.00735985	0.00633536	0.00651034	0.00893177	0.0101699	0.00771323	0.00892682	0.00950682	0.0115573	0.0188285	0.0107634	0.0202079	0.087439	0.00761029	0.0099631	0.0122309	0.0123067	0.0114108	0.017263	0.0129802	0.0251209	0.0103946
	金属制品	64	0.00746241	0.0109958	0.00563919	0.0082653	0.0135278	0.0492048	0.0166166	0.0416202	0.049031	0.0492223	0.0586908	0.00999159	0.00921205	0.00976101	0.00873387	0.00816227	0.0114866	0.0111157	0.0158332	0.0170358	0.0182915	0.0183055	0.0134209	0.0344588	0.00701398	0.0149741	0.0151298	0.0141981	0.0209965	0.0187117	0.0163369	0.0192943	0.0269012	0.0346331	0.0659178	0.017304	0.0204802	0.0403719	0.0143468	0.0290268	0.0212791	0.0238798	0.0247195	0.0372856	0.0182391	0.0241968	0.023062
	锅炉及原动设备	65	0.0014541	0.00204086	0.000981739	0.00194576	0.00157745	0.00213442	0.00230599	0.00328612	0.00317421	0.00370309	0.00596058	0.00119608	0.00193443	0.00140356	0.00129892	0.000854589	0.001404	0.00117252	0.000998513	0.000831871	0.00109798	0.00107413	0.000825232	0.00102577	0.000336541	0.00214721	0.00104095	0.00139955	0.00197267	0.00152117	0.00138973	0.00097333	0.00109954	0.00145259	0.00141721	0.0012554	0.00102675	0.00153637	0.00177755	0.00195499	0.00229391	0.00239149	0.00193341	0.00153701	0.00181777	0.00154052	0.00109661
	金属加工机械	66	0.000941655	0.00137078	0.000613319	0.000953041	0.0010239	0.00172598	0.00137268	0.00150649	0.00298615	0.00289752	0.00309599	0.00091411	0.000817701	0.000784106	0.000889452	0.000612075	0.000833561	0.000826906	0.000861493	0.000785552	0.000918507	0.000960442	0.000723907	0.00120644	0.000393902	0.00148695	0.000914326	0.00105729	0.0013969	0.00124786	0.00131283	0.00108023	0.00125511	0.00158454	0.0019834	0.00126616	0.00139495	0.00191316	0.00119366	0.00173382	0.00153911	0.00193822	0.00151786	0.00144136	0.00156465	0.00178597	0.0015085
	物料搬运设备	67	0.000571827	0.000506949	0.000469832	0.000559641	0.00059431	0.00265477	0.00211601	0.00766866	0.00427071	0.00906233	0.0040845	0.000740067	0.00071443	0.000678608	0.00163235	0.000649716	0.000795071	0.000754211	0.000849334	0.000786902	0.000932004	0.00124705	0.000742517	0.000991207	0.00034318	0.000941646	0.000761001	0.000779076	0.00105645	0.00100031	0.000931724	0.000946791	0.00116008	0.00104919	0.00114962	0.0012834	0.00110484	0.00140907	0.00154509	0.00192279	0.00160242	0.00213908	0.00148925	0.00149237	0.00134676	0.00174173	0.00105152
	泵、阀门、压缩机及类似机械	68	0.00181786	0.00168788	0.0012083	0.00219748	0.00176627	0.0042642	0.00529902	0.00652395	0.00968	0.00639411	0.0110049	0.00167301	0.00215541	0.00170275	0.00278578	0.00140109	0.0022373	0.00218555	0.00183547	0.00181994	0.0024662	0.00228888	0.00176645	0.00256489	0.000782045	0.00276382	0.00216131	0.00250092	0.00317144	0.00264879	0.0024146	0.00587852	0.00326149	0.00277265	0.00309735	0.00330414	0.00281631	0.00635558	0.0052905	0.00357324	0.00542358	0.00754107	0.00537059	0.00567557	0.00505515	0.00430917	0.00289503
	文化、办公用机械	69	0.000296296	0.000421043	0.000243835	0.000580177	0.000453629	0.00034029	0.000205205	0.000348141	0.000296802	0.000320254	0.000327679	0.000359764	0.000299332	0.000264818	0.000268846	0.000353253	0.000439576	0.000337459	0.000312916	0.000455701	0.000346563	0.000460612	0.000332371	0.000423232	0.000110631	0.000321845	0.00032778	0.000405965	0.000406634	0.000411082	0.0004079	0.000524131	0.000534179	0.000539844	0.000488865	0.000300682	0.000392494	0.000434781	0.000190937	0.000310613	0.000312686	0.000330628	0.000401578	0.00035281	0.000261266	0.000331435	0.00033751
	通用设备	70	0.00643857	0.0060259	0.00458832	0.00640857	0.0060512	0.0279932	0.0159313	0.0203053	0.0370833	0.0293291	0.0218216	0.00664543	0.00708374	0.00679464	0.00844844	0.00570805	0.006893	0.00780721	0.00699505	0.00686667	0.00785733	0.00876263	0.00628236	0.00967664	0.00318986	0.0138668	0.00986602	0.0155195	0.01274	0.014181	0.0106799	0.00968698	0.0105804	0.0172997	0.0184107	0.0106966	0.0111167	0.0184461	0.0143877	0.0344235	0.0234943	0.0279994	0.0160299	0.0162531	0.0181376	0.0166055	0.0109179
	采矿、冶金、建筑专用设备	71	0.0019659	0.00139515	0.0010495	0.0012485	0.0019746	0.0281343	0.0399518	0.031263	0.0420007	0.0436795	0.110883	0.00188567	0.00181004	0.00182765	0.00203791	0.00127558	0.00149831	0.00203488	0.00195072	0.00175265	0.00218376	0.00202729	0.00189352	0.0034643	0.00083125	0.00307083	0.00244467	0.0026526	0.0037346	0.00339139	0.00275659	0.00218386	0.00335397	0.00324103	0.0039452	0.00393877	0.00340548	0.00711895	0.0248823	0.0136171	0.0119076	0.00962831	0.00804512	0.00762313	0.00939175	0.00791793	0.00378357
	化工、木材、非金属加工专用设备	72	0.0015701	0.000687161	0.000522491	0.000409836	0.000617109	0.000726719	0.000876701	0.000909839	0.00108603	0.00126287	0.00157465	0.00126444	0.00106222	0.00117092	0.00107025	0.000570804	0.000542172	0.00110815	0.00100297	0.000903746	0.00107164	0.00099782	0.000943918	0.00157941	0.000464494	0.00141231	0.00101547	0.00113438	0.0016574	0.00159495	0.00117229	0.000939334	0.00269931	0.00662497	0.00597271	0.00332134	0.0029083	0.0030722	0.00249839	0.000971484	0.00876229	0.0111306	0.00469664	0.00427187	0.0116107	0.0042853	0.00254704
	农、林、牧、渔专用机械	73	0.011282	0.0224973	0.00627472	0.0108541	0.0112654	0.000272057	0.000127255	0.000200109	0.000269168	0.000249637	0.000308751	0.00786771	0.00705558	0.00690581	0.00603011	0.00405147	0.00643733	0.00609402	0.00426639	0.00272021	0.00449579	0.00422487	0.0035733	0.00284803	0.00109211	0.00395269	0.00308111	0.00446878	0.001951	0.00213927	0.00215247	0.00190749	0.00117216	0.00496979	0.00258339	0.00205629	0.000950122	0.00122621	0.0001486	0.000193396	0.000339556	0.000405681	0.000556601	0.000640516	0.000296382	0.00118784	0.00146892
	其他专用设备	74	0.00210686	0.0017483	0.00235806	0.00511432	0.00281126	0.00336599	0.00999159	0.0042587	0.00664858	0.013984	0.00966343	0.00223247	0.00278684	0.00231565	0.0024796	0.0028936	0.00416028	0.00368711	0.00356722	0.00438746	0.00383715	0.00458492	0.00386121	0.00541771	0.00267048	0.00766548	0.00864825	0.0049423	0.00763324	0.00888945	0.00721293	0.0134788	0.00588305	0.00411474	0.00433514	0.0101459	0.0221401	0.00911035	0.00700742	0.00380011	0.00513959	0.00745399	0.00442804	0.00462151	0.0047109	0.00611004	0.00442754
	汽车整车	75	0.000489881	0.000666438	0.000423239	0.000490675	0.000558196	0.00182574	0.00157347	0.00238488	0.00539239	0.00537611	0.00420292	0.000582281	0.000603416	0.000587043	0.000559719	0.000556781	0.00065878	0.00058491	0.000598481	0.00061421	0.000588428	0.000602981	0.000485941	0.000631998	0.000251576	0.000675938	0.000633581	0.000622891	0.000748141	0.000719489	0.000714159	0.000704182	0.000704426	0.000697293	0.000714117	0.000644446	0.000613727	0.000910959	0.00106828	0.00109776	0.00104609	0.00103735	0.000930747	0.00091587	0.000825914	0.000924131	0.000659408
	汽车零部件及配件	76	0.00916042	0.0108145	0.00997665	0.0177574	0.0158175	0.0145296	0.0108252	0.0165341	0.0273867	0.0275573	0.0306892	0.0128437	0.0142165	0.0131476	0.0122138	0.0148396	0.0199081	0.0152569	0.0164783	0.0191443	0.015285	0.0177075	0.0138313	0.0207731	0.00699339	0.0165208	0.0155469	0.0150905	0.0187865	0.0185962	0.0205895	0.0190516	0.0192157	0.0166125	0.0185046	0.0148994	0.0148752	0.0196835	0.0100667	0.014078	0.0148637	0.0171629	0.0181234	0.0181535	0.0168179	0.0167283	0.0194416
	铁路运输和城市轨道交通设备	77	0.000576663	0.000542786	0.000535394	0.00061492	0.000777633	0.000724866	0.000399154	0.000918516	0.00100311	0.000809241	0.000890862	0.000712109	0.00077481	0.000672247	0.000622581	0.000639978	0.000702145	0.000703322	0.000860776	0.000804636	0.000765417	0.000755066	0.000644564	0.000733731	0.000281248	0.000763435	0.000698775	0.00072823	0.000881654	0.000854336	0.000842771	0.00077026	0.000828806	0.000806763	0.000851659	0.000663729	0.000756909	0.000901236	0.000448808	0.00113073	0.000828469	0.00107635	0.00116451	0.00100267	0.000766558	0.000861662	0.000861245
	船舶及相关装置	78	0.000473577	0.000592305	0.000383123	0.00671659	0.00184892	0.000793973	0.000808466	0.000840861	0.00103283	0.00112913	0.00208783	0.000472262	0.00089255	0.000508959	0.0004492	0.000397404	0.00417372	0.000576404	0.000582542	0.000514329	0.000555755	0.000627176	0.000415295	0.000571455	0.000187071	0.000730065	0.000484785	0.000637785	0.000750442	0.000724036	0.000689943	0.000526589	0.00068907	0.000591539	0.0006029	0.000630858	0.00059653	0.000699427	0.0006578	0.000810804	0.000763563	0.00102811	0.000925179	0.000815744	0.000757885	0.000761794	0.000642411
	其他交通运输设备	79	0.00160764	0.00446356	0.00152744	0.00259988	0.00817695	0.00239196	0.000964521	0.00122843	0.00161384	0.00280219	0.00196709	0.00160083	0.00166882	0.00150989	0.00162135	0.00178015	0.00212903	0.00178908	0.00197159	0.0022315	0.00173316	0.00211454	0.00150834	0.00201331	0.000663864	0.00238917	0.00186181	0.00328107	0.00299257	0.002324	0.00244175	0.00190809	0.00209646	0.00318676	0.00247816	0.00186645	0.00168184	0.00252106	0.0011586	0.00201864	0.00228547	0.00208739	0.00236781	0.00204733	0.0017402	0.0021753	0.00246699
	电机	80	0.000855879	0.000884368	0.000623985	0.00115536	0.00101641	0.00242931	0.00255466	0.00276445	0.00458081	0.00787554	0.00579638	0.00095138	0.000990324	0.000867287	0.0010939	0.000779746	0.00111269	0.00112199	0.00101653	0.00100687	0.00110279	0.00128631	0.000960812	0.00131867	0.000460063	0.00143076	0.0012646	0.00146652	0.00188131	0.00159866	0.00143156	0.00146636	0.00144834	0.00169561	0.00207867	0.00166915	0.00176799	0.00489899	0.0020494	0.00217104	0.00254105	0.00286553	0.00201836	0.0026734	0.00213595	0.00197367	0.0014475
	输配电及控制设备	81	0.00498944	0.00306176	0.00291401	0.00372487	0.00468332	0.0111172	0.00839409	0.0152615	0.0265942	0.02117	0.0145739	0.00525304	0.00527226	0.00514029	0.0064216	0.00388202	0.0044125	0.00638866	0.00550838	0.00484652	0.00639619	0.00602422	0.0046996	0.00695093	0.00235509	0.00910555	0.0062977	0.00708384	0.0101359	0.00887995	0.00782853	0.0052038	0.00752946	0.00881632	0.0086312	0.0103962	0.00821349	0.013443	0.00825062	0.0101185	0.0217931	0.0164414	0.0142492	0.0122193	0.013128	0.0127986	0.00838083
	电线、电缆、光缆及电工器材	82	0.0018861	0.00176901	0.00173449	0.0021753	0.00273596	0.00615026	0.0038635	0.00514328	0.00732376	0.00722853	0.00800571	0.0021778	0.00244303	0.00222195	0.00248695	0.00242712	0.0025206	0.00303228	0.00318131	0.0033965	0.00337169	0.00369999	0.00304844	0.00506672	0.00138074	0.00361627	0.00292366	0.00297344	0.0042773	0.00398502	0.00400812	0.00411096	0.00401568	0.00379086	0.00398967	0.00435363	0.00417651	0.00602688	0.0035599	0.00460915	0.00547567	0.00542386	0.00497571	0.00464068	0.00493342	0.00469745	0.0049337
	电池	83	0.00127049	0.00174698	0.00100738	0.00137594	0.00200569	0.00303228	0.00175474	0.0016463	0.00228607	0.00223185	0.00280911	0.00135634	0.00152191	0.0012711	0.00126508	0.0012132	0.00143354	0.00154967	0.00153124	0.00161732	0.0015105	0.00160454	0.00136741	0.00180769	0.000594357	0.00159531	0.00182679	0.00181739	0.00184633	0.00174851	0.0017343	0.00156976	0.00183271	0.00219989	0.00195828	0.00165322	0.00166613	0.00890696	0.00154551	0.00236494	0.00211949	0.00214452	0.00510733	0.0020319	0.00177213	0.00250242	0.00202694
	家用器具	84	0.000412368	0.000926352	0.000744193	0.000627514	0.00074599	0.000857254	0.000633326	0.00065411	0.000814606	0.00083215	0.00222317	0.000783449	0.00104367	0.000961633	0.000716667	0.00132646	0.00117951	0.000962487	0.00128391	0.00156069	0.00127316	0.00263773	0.00117954	0.00133726	0.000675414	0.00101294	0.00122351	0.00102034	0.0047003	0.00141001	0.00169209	0.00180723	0.00195229	0.00162074	0.00226535	0.00123318	0.00142024	0.00187708	0.000700694	0.000858514	0.00101154	0.00103826	0.00110186	0.00119984	0.0010191	0.00111588	0.00142478
	其他电气机械和器材	85	0.000409257	0.00039108	0.000381947	0.00059796	0.000623049	0.000983552	0.000673807	0.000740992	0.00109661	0.00101764	0.00125344	0.000578384	0.000592421	0.000476856	0.000465292	0.000551817	0.000625946	0.000650708	0.000798363	0.000745232	0.000666856	0.000843499	0.000682721	0.00101045	0.000852997	0.000719006	0.000676383	0.000634558	0.000832397	0.000831387	0.00101941	0.000839755	0.000906015	0.000963968	0.00134553	0.000759281	0.00083037	0.00123868	0.000626926	0.000871738	0.000907457	0.00146532	0.000949156	0.000893696	0.000959723	0.000954338	0.00110983
	计算机	86	0.00194354	0.00229161	0.00180924	0.00270021	0.00278705	0.00402954	0.00271679	0.0029976	0.00480868	0.00445695	0.00446081	0.0022267	0.00247835	0.00241728	0.00228922	0.00243789	0.0029545	0.00337975	0.00366881	0.00385536	0.00357083	0.00434873	0.00348044	0.00635954	0.00157631	0.00308415	0.00291406	0.00302188	0.00380214	0.00380694	0.0042723	0.00381588	0.00444311	0.00398549	0.00417023	0.00388487	0.00449404	0.00507191	0.00267014	0.00329595	0.00352602	0.004033	0.00413453	0.00445735	0.00338543	0.00431257	0.00592324
	通信设备	87	0.000584289	0.000831513	0.000542363	0.000922192	0.00186527	0.00108578	0.000871232	0.00116319	0.00121991	0.00132263	0.00169998	0.000696373	0.00081852	0.000732507	0.000747458	0.000760918	0.00106857	0.000939638	0.00102174	0.00119525	0.00103706	0.00117805	0.000912852	0.0013493	0.000456524	0.00116882	0.00102025	0.00108616	0.00143392	0.00146836	0.00134801	0.00114633	0.00142009	0.00119092	0.00125869	0.0011535	0.00132387	0.00152312	0.000891098	0.00108541	0.00127574	0.00133301	0.00155702	0.00158227	0.00114293	0.00133703	0.0016639
	广播电视设备和雷达及配套设备	88	4.83939e-05	4.39347e-05	5.14416e-05	0.000133942	8.73157e-05	8.66299e-05	9.03863e-05	8.03511e-05	0.000112278	0.00012791	0.000166805	6.4617e-05	7.61265e-05	6.98883e-05	6.10006e-05	8.27951e-05	0.000131631	7.85227e-05	9.13571e-05	0.00010669	9.48929e-05	9.69685e-05	7.59155e-05	0.00013877	4.66412e-05	9.38343e-05	9.41219e-05	8.42117e-05	0.000114363	0.000112248	0.00011332	0.000128903	0.000137116	0.000101107	0.000117394	0.000107922	0.000154092	0.000190393	8.20414e-05	8.05443e-05	0.000125791	0.000133344	0.000115557	0.000109222	0.000101104	0.000115438	0.000132656
	视听设备	89	0.000283821	0.000302519	0.000449849	0.000388079	0.000516197	0.000560042	0.000315152	0.000414523	0.000633035	0.000603124	0.000612191	0.000470283	0.000582935	0.000562614	0.000435038	0.000718212	0.000668348	0.000576247	0.000739901	0.000844809	0.00071354	0.000747373	0.00063495	0.000763691	0.00038025	0.000601436	0.000705342	0.000595427	0.000824909	0.000766721	0.000833909	0.000999307	0.00101821	0.000889407	0.00099584	0.000765993	0.000846032	0.000919807	0.000374354	0.000529214	0.000583735	0.000616118	0.000672629	0.000721673	0.000598144	0.000672088	0.000855388
	电子元器件	90	0.00751957	0.007912	0.00656783	0.00935639	0.0120241	0.0184042	0.0181172	0.0174349	0.0249067	0.0246778	0.0316692	0.0087628	0.00940879	0.00893513	0.0093176	0.00978026	0.0119157	0.011124	0.0120284	0.0139051	0.0131486	0.0143203	0.0109003	0.0167815	0.00557678	0.0137042	0.0120636	0.0126125	0.0164912	0.015679	0.0154261	0.015113	0.0157223	0.0156849	0.0167409	0.0191821	0.0196192	0.0455965	0.0159164	0.0166564	0.0205282	0.0211256	0.0189668	0.0183543	0.0170233	0.0207374	0.0195424
	其他电子设备	91	0.000906683	0.000963771	0.00106829	0.000943662	0.00225261	0.00298374	0.00121406	0.00166408	0.0023193	0.00251656	0.00219286	0.00125578	0.00121553	0.00119912	0.00110329	0.00289524	0.0015468	0.00149763	0.00182821	0.00297776	0.00288983	0.00241011	0.00137011	0.00222975	0.00078586	0.0018098	0.00145736	0.00180947	0.00221253	0.00196073	0.00180971	0.00223767	0.00202706	0.00172286	0.00207649	0.00163836	0.00267302	0.00259089	0.00135791	0.00249193	0.00225574	0.00299183	0.00206614	0.00206491	0.00181395	0.00251926	0.00348939
	仪器仪表	92	0.00345626	0.00264458	0.00217648	0.00320603	0.00369963	0.00609239	0.0192656	0.0104452	0.0108807	0.00946437	0.0278575	0.00341162	0.00347099	0.00338479	0.00414303	0.00274116	0.00728437	0.00369533	0.00357147	0.00323699	0.00418431	0.0039725	0.00332033	0.00467131	0.0015484	0.00544916	0.0040177	0.00446673	0.00630643	0.00535235	0.00581245	0.00358542	0.00488648	0.00555827	0.00533537	0.00683956	0.00536184	0.0070749	0.0155984	0.00546052	0.0135134	0.0116735	0.0104714	0.00880938	0.0101903	0.00886392	0.00603208
	其他制造产品	93	0.000789751	0.000922507	0.000922682	0.00108112	0.00142204	0.00321654	0.00254371	0.00224475	0.00300327	0.00243228	0.00679696	0.00150299	0.00184969	0.00156335	0.00313311	0.0011532	0.00124868	0.00255462	0.00229917	0.00212039	0.00242744	0.00226189	0.00159328	0.00277877	0.00119278	0.00184145	0.0031134	0.00308076	0.002634	0.00231824	0.00694271	0.00222229	0.00226091	0.00200105	0.00237439	0.0027607	0.00206818	0.00299095	0.00245553	0.00245007	0.00217328	0.00212356	0.00235413	0.00236822	0.0024178	0.00274539	0.0036826
	废弃资源和废旧材料回收加工品	94	0.00175091	0.00169225	0.00129031	0.00168773	0.00223077	0.00710376	0.00471076	0.00501352	0.00651368	0.00621444	0.01342	0.00230649	0.00222723	0.00253522	0.00210662	0.00247679	0.00271074	0.0031841	0.00420779	0.0060321	0.00399946	0.00432428	0.00458947	0.00780672	0.00512237	0.00416955	0.00368107	0.00364782	0.00569802	0.00566825	0.00437534	0.00482469	0.00656533	0.0059544	0.00950013	0.103807	0.0409565	0.0198568	0.00388414	0.00486888	0.00573663	0.0058592	0.00571243	0.00957569	0.00675488	0.00777016	0.00643778
	金属制品、机械和设备修理服务	95	0.000820598	0.000651877	0.000550216	0.000616255	0.000741216	0.00138945	0.00170947	0.00204944	0.00304005	0.00171101	0.0033182	0.000845605	0.000884259	0.000913915	0.000995532	0.000692722	0.000750213	0.000941841	0.00100202	0.00133752	0.00168468	0.000992158	0.000881104	0.00132043	0.000494896	0.00113943	0.00131096	0.0011064	0.00168861	0.00152581	0.00122805	0.00109832	0.00159622	0.00113909	0.00154867	0.00132524	0.00149685	0.00208387	0.0022293	0.00216167	0.00253651	0.00259448	0.00559414	0.0021461	0.00227966	0.00181303	0.00265881
	电力、热力生产和供应	96	0.0528593	0.0257672	0.0267856	0.0285945	0.0438632	0.0899253	0.0629169	0.16228	0.171781	0.14536	0.0947407	0.0547876	0.0535658	0.0515069	0.0678398	0.0352733	0.0348189	0.0589749	0.0538357	0.0430686	0.0653643	0.0569304	0.0445636	0.0653033	0.0216327	0.0955856	0.0593326	0.0715544	0.107858	0.0854572	0.0789681	0.0437767	0.0729903	0.0884515	0.0815319	0.110624	0.0778042	0.0959434	0.0715516	0.0887814	0.257547	0.174227	0.15928	0.124398	0.140942	0.127096	0.0811875
	燃气生产和供应	97	0.00205134	0.00179216	0.00173673	0.00161094	0.00246501	0.00219218	0.0023026	0.00251971	0.00312181	0.0036395	0.00709375	0.00283739	0.00268718	0.00264595	0.00339971	0.00250415	0.00269236	0.00318262	0.00560129	0.00297771	0.00464311	0.00456307	0.00277145	0.00374756	0.00158267	0.00352315	0.00374289	0.00398223	0.00449741	0.00401343	0.00386263	0.00398249	0.00468312	0.00391669	0.00373261	0.00702672	0.00469206	0.00429838	0.00378227	0.00513285	0.0104218	0.00795262	0.00653961	0.00619567	0.00554145	0.0116087	0.00452965
	水的生产和供应	98	0.000520378	0.000804237	0.000487204	0.000512417	0.000849323	0.000908717	0.00130758	0.00117251	0.00124144	0.00170697	0.00170137	0.000894406	0.00114826	0.000825058	0.00139713	0.00223207	0.00321643	0.00230463	0.00227994	0.0022019	0.00451504	0.00256113	0.00192507	0.00432869	0.000486937	0.00118122	0.00168833	0.0013645	0.00184525	0.00150732	0.00139784	0.00148706	0.00212354	0.00147616	0.00159521	0.00202857	0.00226772	0.00198273	0.0011938	0.00204181	0.00198624	0.00236123	0.00185241	0.00236138	0.00133535	0.00163765	0.00146992
	房屋建筑	99	0	0	0	0	0	0	0	0	0	0	0	0	0	0	0	0	0	0	0	0	0	0	0	0	0	0	0	0	0	0	0	0	0	0	0	0	0	0	0	0	0	0	0	0	0	0	0
	土木工程建筑	100	0	0	0	0	0	0	0	0	0	0	0	0	0	0	0	0	0	0	0	0	0	0	0	0	0	0	0	0	0	0	0	0	0	0	0	0	0	0	0	0	0	0	0	0	0	0	0
	建筑安装	101	0	0	0	0	0	0	0	0	0	0	0	0	0	0	0	0	0	0	0	0	0	0	0	0	0	0	0	0	0	0	0	0	0	0	0	0	0	0	0	0	0	0	0	0	0	0	0
	建筑装饰、装修和其他建筑服务	102	0.00150503	0.00107781	0.00209257	0.00168075	0.00169683	0.0020526	0.00127162	0.00172507	0.0021463	0.00208936	0.00188341	0.00153379	0.00161137	0.00154525	0.00171966	0.00201012	0.00173965	0.00184945	0.00173906	0.00207596	0.0019431	0.00199035	0.00178591	0.00201512	0.000929148	0.00205945	0.00205929	0.00214765	0.00233774	0.00251677	0.00217239	0.00205743	0.00229735	0.00209118	0.00258163	0.00217734	0.00214481	0.00213051	0.00132978	0.00185762	0.0027727	0.00242094	0.00263957	0.00229324	0.00228985	0.00254481	0.00204614
	批发和零售	103	0.0379057	0.0322861	0.0776198	0.0565573	0.0656078	0.059099	0.0341534	0.0551748	0.0681151	0.0683951	0.0883448	0.079883	0.103403	0.101305	0.0705904	0.137354	0.119393	0.094777	0.128593	0.141653	0.11999	0.121524	0.107262	0.111683	0.0715489	0.0986792	0.127147	0.0993979	0.144855	0.126841	0.143247	0.189644	0.187223	0.155828	0.17655	0.120561	0.144729	0.129095	0.0512509	0.0679735	0.0873437	0.0911693	0.0999698	0.112206	0.0928616	0.10456	0.126026
	铁路运输业	104	0.00824771	0.00751504	0.00716464	0.0086394	0.0114628	0.00764719	0.00359171	0.00646149	0.00715006	0.00865195	0.00897511	0.00939447	0.0101807	0.00833386	0.0075315	0.00754583	0.0080947	0.0088684	0.0114154	0.00958205	0.00917799	0.00934946	0.0083753	0.00864845	0.00307276	0.00879644	0.00757243	0.00844208	0.00991529	0.00962836	0.00961347	0.00826591	0.00921649	0.00951943	0.00964272	0.00743342	0.00897299	0.0103281	0.00413807	0.0145686	0.0089259	0.0128052	0.0119245	0.01205	0.00823986	0.0098436	0.00969752
	道路运输业	105	0.0263527	0.0305864	0.0373094	0.0318982	0.0370912	0.0324096	0.0186771	0.0324122	0.0357163	0.0421313	0.0445469	0.0493916	0.0551426	0.0532245	0.047363	0.0604187	0.0668399	0.0523608	0.0597091	0.0672812	0.0554577	0.0584097	0.0441823	0.0564313	0.026634	0.0631312	0.0644433	0.0582071	0.0738889	0.0714419	0.0755882	0.0776985	0.0718895	0.061959	0.0647145	0.053	0.0534402	0.0581206	0.0210909	0.0439305	0.048803	0.0590394	0.0686984	0.0652016	0.0507686	0.0611111	0.0589167
	水上运输业	106	0.00531129	0.00528234	0.0034666	0.00344407	0.00440627	0.00498242	0.0022618	0.00456527	0.0045041	0.00586809	0.00527598	0.005579	0.0057819	0.00622293	0.00526292	0.00414832	0.00752431	0.0061046	0.00675256	0.00587681	0.00625619	0.00619149	0.00494059	0.00651587	0.00218809	0.0074964	0.00511683	0.00607755	0.00864102	0.00835913	0.0080651	0.00626259	0.00844522	0.00688418	0.00694681	0.00707945	0.00706939	0.00725032	0.00311894	0.00813419	0.00744956	0.012052	0.00919282	0.00941758	0.00814696	0.00863041	0.00715591
	航空运输业	107	0.00362859	0.00569191	0.00429027	0.00729746	0.00707749	0.00487856	0.0034891	0.00428129	0.00587871	0.00651368	0.00683899	0.00455849	0.00559582	0.00446983	0.00428254	0.00547377	0.00741997	0.00592327	0.00681174	0.00804705	0.00612148	0.00737604	0.00582158	0.0092236	0.0031751	0.00858111	0.00699691	0.00635518	0.0106159	0.0105826	0.0126404	0.00857081	0.0112166	0.00778698	0.00853268	0.00629479	0.00712926	0.00886415	0.00361971	0.00481826	0.00567304	0.00688189	0.00710687	0.00783189	0.00552442	0.00715021	0.00927797
	管道运输业	108	0.0012648	0.00102365	0.000784858	0.000975335	0.00189441	0.00106197	0.00141233	0.00345422	0.00430328	0.00416782	0.00378486	0.00123365	0.00122236	0.0012135	0.00118368	0.000922078	0.00118132	0.00127023	0.00127991	0.00125013	0.00128419	0.00130034	0.00115159	0.00181382	0.000558548	0.00231869	0.00192387	0.00197624	0.00289461	0.00265509	0.00216587	0.00149721	0.00263493	0.00210718	0.00203735	0.00214399	0.00199188	0.00268266	0.020675	0.00123627	0.00865671	0.00503688	0.00524931	0.0058376	0.0103928	0.00562735	0.00276049
	多式联运和运输代理	109	0.00270286	0.0024032	0.00212328	0.00210099	0.00301926	0.00478591	0.00288937	0.00527172	0.00535198	0.00576919	0.00702943	0.00383064	0.00383585	0.00384389	0.00467531	0.0033641	0.00409992	0.00465761	0.00594465	0.0055812	0.00588833	0.00582997	0.00455293	0.0081867	0.00382356	0.0154657	0.00961271	0.00864726	0.0206587	0.019624	0.0207012	0.0134973	0.0175693	0.00830223	0.0110985	0.00691155	0.00822848	0.0133402	0.00384086	0.00546456	0.00795802	0.00918945	0.00989179	0.0126393	0.0120881	0.00913993	0.00802926
	装卸搬运和仓储	110	0.00305603	0.00321973	0.00333517	0.00297911	0.00334453	0.00342848	0.00166656	0.00318433	0.00435043	0.00510252	0.00414476	0.00453032	0.00496873	0.00503791	0.00441708	0.00455227	0.00651081	0.00463635	0.00561519	0.00565317	0.00521848	0.00562416	0.0044751	0.00582061	0.00242024	0.00531813	0.00492951	0.00496162	0.00662378	0.00612709	0.00621887	0.00678802	0.00841344	0.00642809	0.00654597	0.0054228	0.00556272	0.00653211	0.00292558	0.00448358	0.0055563	0.00821673	0.00696053	0.00753098	0.00630418	0.00647256	0.00669267
	邮政	111	0.00387178	0.00330664	0.00741962	0.00499194	0.00681229	0.00554504	0.00272687	0.00375883	0.00505112	0.00507478	0.00563177	0.00592517	0.00719278	0.00610565	0.00521927	0.0154436	0.00572688	0.00643838	0.0080439	0.0151687	0.00709334	0.00840166	0.00655034	0.00858698	0.0028088	0.00636042	0.0127144	0.00812695	0.00763452	0.00745839	0.00852048	0.0114858	0.0105564	0.0097054	0.0102742	0.00676079	0.00697266	0.00965259	0.00314155	0.00865417	0.0063509	0.00761671	0.00926011	0.00768942	0.00617268	0.00765118	0.0107401
	住宿	112	0.00331911	0.00388118	0.00351943	0.00542749	0.00578104	0.00538661	0.00581016	0.0059605	0.00754535	0.00716047	0.0101542	0.00386974	0.00468894	0.00377344	0.00456651	0.00510273	0.00707187	0.00724917	0.0101367	0.00825711	0.00918985	0.00659578	0.00672178	0.0137077	0.00379826	0.00655522	0.00765704	0.00746372	0.00893384	0.007373	0.0079416	0.00769554	0.00908221	0.00612382	0.00676343	0.00685585	0.0077518	0.00934092	0.00588455	0.00644273	0.00663229	0.00827376	0.0101676	0.00909882	0.00623972	0.00674131	0.0136313
	餐饮	113	0.00488585	0.0100816	0.00578462	0.0078481	0.0215868	0.0109915	0.00614069	0.0116501	0.0139142	0.0135228	0.0117458	0.00734534	0.0100521	0.00706792	0.00714339	0.00842781	0.0134605	0.0129222	0.0123016	0.0124416	0.0110774	0.0173354	0.0122541	0.01816	0.00815891	0.0115522	0.0099922	0.0115249	0.013125	0.0138994	0.0140932	0.012935	0.0134857	0.0141584	0.0156619	0.0127865	0.0164921	0.014723	0.00656943	0.00967574	0.0110918	0.0128153	0.0133389	0.0154767	0.0101851	0.0153405	0.0194042
	电信和其他信息传输服务	114	0.00453643	0.00804658	0.00410621	0.007534	0.0224937	0.00632627	0.00458056	0.008755	0.00796228	0.00794035	0.00746061	0.00521475	0.00634653	0.00534763	0.00580414	0.00565866	0.00813775	0.0075499	0.00719332	0.00740628	0.00736986	0.00784935	0.00685814	0.00877748	0.00344015	0.00876658	0.00712664	0.00846974	0.00965225	0.00928138	0.00962292	0.00772351	0.00953209	0.00921723	0.00911271	0.00821576	0.0092633	0.00940529	0.00467485	0.00640631	0.00850529	0.00854528	0.00915327	0.0100177	0.00724069	0.00922112	0.0102747
	软件和信息技术服务	115	0.00243987	0.00259924	0.00252291	0.00296477	0.00380174	0.00456675	0.00339412	0.00654969	0.00575753	0.0074031	0.00640293	0.00325839	0.00437807	0.00413806	0.00343141	0.00439512	0.00510901	0.00524378	0.006044	0.00658482	0.00598041	0.00725512	0.00500513	0.00992881	0.00226103	0.00551394	0.00563115	0.00623786	0.0097329	0.00766308	0.0082249	0.00685424	0.0109748	0.00579265	0.00664303	0.0053824	0.00726432	0.0104959	0.00400725	0.00487261	0.00602052	0.00635246	0.0103423	0.013125	0.00578094	0.00789034	0.0131136
	货币金融和其他金融服务	116	0.0348915	0.0318614	0.031217	0.0393571	0.0356742	0.0850039	0.0497228	0.0536781	0.0828171	0.0743732	0.0647527	0.0407215	0.0435693	0.0410688	0.056305	0.0392251	0.0476002	0.0481138	0.0468563	0.0440709	0.051511	0.0459665	0.0515967	0.0574645	0.0207397	0.0599398	0.0575638	0.0551987	0.0717813	0.0640607	0.0603836	0.0556855	0.0575137	0.0587602	0.0580462	0.0720384	0.0652069	0.0655351	0.0489175	0.073666	0.0788184	0.0810588	0.0728231	0.0673378	0.0724748	0.0717836	0.052332
	资本市场服务	117	0.00221083	0.0046371	0.00238929	0.00320138	0.00306723	0.00306444	0.00234012	0.00267228	0.0034951	0.00451264	0.00288289	0.00241385	0.00259079	0.00237236	0.00254317	0.00260883	0.00323249	0.0028896	0.00299806	0.00314423	0.00303017	0.00335516	0.00276606	0.00364712	0.00129148	0.00318677	0.00306715	0.00309454	0.00371408	0.0034478	0.00348012	0.00343084	0.00355647	0.00384905	0.00369067	0.00350413	0.00365455	0.00354603	0.00256085	0.00285986	0.00363415	0.00361898	0.00366923	0.00340634	0.00324641	0.00334449	0.00339065
	保险	118	0.00320619	0.00876238	0.00529362	0.0112772	0.0111653	0.0034429	0.00374702	0.00341395	0.00426335	0.00491448	0.00473954	0.00367071	0.00545224	0.00384584	0.00363179	0.00535311	0.0089887	0.00553092	0.00598227	0.00615826	0.00523788	0.00627143	0.00436002	0.00646248	0.00187866	0.00538535	0.00529563	0.00654405	0.0059488	0.00595684	0.00623628	0.00679055	0.00623357	0.00748516	0.00714622	0.00518491	0.00497217	0.00592049	0.00393089	0.00341427	0.00476207	0.0049757	0.0052451	0.00526605	0.00497365	0.0053287	0.00550555
	房地产	119	0.00917618	0.00921507	0.0116947	0.0121663	0.0141418	0.0200798	0.0120722	0.0148824	0.0200064	0.0197013	0.0206931	0.0136343	0.016116	0.015218	0.0146764	0.0184685	0.0185453	0.0183391	0.0213364	0.0226486	0.0203757	0.0230594	0.0195361	0.0267872	0.0101935	0.0187409	0.0204909	0.0185899	0.0248349	0.023235	0.024638	0.0260695	0.0276603	0.0238945	0.0265827	0.0223542	0.0244478	0.0252377	0.0136259	0.0186919	0.020576	0.0222237	0.0226554	0.0237648	0.0202518	0.0220469	0.026138
	租赁	120	0.0011837	0.00118214	0.00132859	0.00162858	0.00175589	0.00280114	0.00380846	0.00245396	0.00279431	0.00470264	0.00455325	0.00175059	0.00229648	0.00198078	0.00212492	0.00208345	0.00230744	0.00306572	0.00446778	0.00340373	0.0027624	0.00328469	0.00305312	0.00389189	0.00132169	0.00225139	0.00233143	0.00297653	0.00385406	0.00349619	0.00406124	0.00378862	0.00456726	0.00319606	0.00338223	0.00296139	0.00434891	0.00372245	0.00352892	0.00249954	0.00311677	0.00340135	0.00387645	0.00323315	0.0028391	0.00294851	0.00532256
	商务服务	121	0.0223038	0.0188829	0.0239645	0.030427	0.0302975	0.0691067	0.0375661	0.0512075	0.0628522	0.0599662	0.0590506	0.0327726	0.0367084	0.0367036	0.0352611	0.0408026	0.0430332	0.0657887	0.0718999	0.0770875	0.0603499	0.0891203	0.0737628	0.151966	0.0315939	0.0443683	0.0447478	0.0448627	0.058865	0.0611813	0.0770139	0.0669209	0.0775893	0.0579887	0.0629081	0.0582619	0.0604792	0.085029	0.0418374	0.0558183	0.0537158	0.0672439	0.0643444	0.0678835	0.0543206	0.060986	0.109736
	研究和试验发展	122	0	0	0	0	0	0	0	0	0	0	0	0	0	0	0	0	0	0	0	0	0	0	0	0	0	0	0	0	0	0	0	0	0	0	0	0	0	0	0	0	0	0	0	0	0	0	0
	专业技术服务	123	0.00702811	0.00962135	0.0076357	0.00770482	0.00706124	0.015597	0.00780234	0.00594491	0.0244878	0.0168267	0.00622902	0.00576247	0.00614571	0.00635153	0.00502573	0.00640087	0.00638269	0.00614586	0.00547712	0.00569114	0.00746024	0.00587992	0.0043463	0.00611791	0.0021258	0.00538915	0.0057833	0.00572686	0.00543401	0.0054557	0.00582107	0.0064492	0.00601181	0.0101175	0.0101754	0.0117046	0.0075602	0.00743337	0.00580865	0.00834062	0.00717818	0.00644294	0.00772033	0.00697679	0.00546976	0.0080717	0.00667349
	科技推广和应用服务	124	0.00543142	0.0107062	0.0047269	0.00869704	0.0108575	0.00265286	0.00386692	0.00308274	0.00950732	0.00863468	0.0159563	0.00448251	0.00544704	0.00419344	0.00380238	0.00398095	0.00616405	0.00514026	0.00409216	0.00773488	0.00864566	0.00554397	0.00433281	0.00852511	0.00309852	0.0064895	0.00532644	0.00519375	0.00621788	0.00631507	0.00804991	0.00587436	0.0062047	0.0080109	0.00570657	0.0070565	0.00568126	0.00585662	0.00361505	0.00325205	0.00735128	0.00668674	0.0119979	0.0186987	0.00793705	0.0227463	0.0227152
	水利管理	125	0.00360431	0.00112446	0.00103736	0.00155317	0.00552924	0.000528653	0.00083727	0.00110617	0.00143546	0.00302762	0.000675848	0.00264194	0.00229118	0.00234996	0.00216576	0.000991667	0.00129822	0.00223183	0.00170011	0.000958608	0.00195977	0.00165017	0.00148672	0.00286716	0.000633352	0.00181695	0.000929533	0.00178244	0.00122622	0.00118912	0.00113508	0.000726014	0.000800112	0.000893898	0.000797276	0.00576471	0.00243163	0.00116451	0.00068627	0.000579437	0.00131799	0.00109283	0.00100353	0.000953216	0.000818751	0.000953391	0.000948611
	生态保护和环境治理	126	0.000426711	0.00033684	0.000248508	0.000257658	0.000716303	0.00075884	0.000340725	0.000935796	0.00206193	0.00150828	0.000596152	0.000470469	0.000457401	0.00042928	0.00134263	0.000395773	0.000590016	0.000635527	0.000588062	0.000598757	0.00100871	0.000726802	0.00124919	0.000778953	0.000971945	0.00366122	0.00403187	0.000897709	0.00255725	0.00234987	0.00222368	0.000891645	0.00115814	0.000721961	0.00105561	0.00105854	0.00112717	0.000992546	0.000666157	0.00186115	0.00115646	0.00209896	0.00161224	0.00157849	0.00100426	0.00104945	0.000788513
	公共设施及土地管理	127	0.000387769	0.000385659	0.000449505	0.000502165	0.000567942	0.00086704	0.000500559	0.000769526	0.000989668	0.00105417	0.000886347	0.000651836	0.000724465	0.00065125	0.000615715	0.00071525	0.000818146	0.000828033	0.000946718	0.000945589	0.000871593	0.00104821	0.000910481	0.00139336	0.000376973	0.000937606	0.000886676	0.000906616	0.00112667	0.00119387	0.00123325	0.0011952	0.00122838	0.00116062	0.00127825	0.000957982	0.00110878	0.00124337	0.000724345	0.000817518	0.000969233	0.00106699	0.00112874	0.001246	0.000936759	0.00111879	0.00128133
	居民服务	128	0.000378658	0.000402824	0.000557303	0.000500664	0.000671599	0.000733662	0.000414783	0.000613391	0.000861278	0.000824912	0.000845597	0.000627775	0.000751546	0.000709853	0.000583219	0.000900212	0.000916475	0.000795188	0.000950473	0.00110194	0.000957951	0.000971243	0.000835946	0.000968729	0.000576235	0.000834642	0.000930486	0.000807262	0.00110714	0.00103343	0.00111574	0.00144393	0.00148618	0.00126507	0.00143836	0.00111261	0.00148601	0.0012921	0.00054081	0.000896718	0.000889764	0.000882275	0.00111175	0.00105707	0.000831454	0.00100621	0.00118938
	其他服务	129	0.00427111	0.00594499	0.00418687	0.00501433	0.014741	0.0146153	0.00585005	0.00672895	0.00795965	0.0112378	0.00906583	0.00593755	0.00596354	0.00545908	0.00597303	0.00574896	0.00717934	0.00658848	0.0101046	0.0159294	0.00991703	0.0124672	0.00860628	0.00973335	0.0040739	0.00940177	0.00753296	0.00775489	0.0100654	0.0129212	0.0101222	0.00977452	0.0107743	0.0105483	0.0125441	0.0126413	0.0117552	0.0113724	0.00634615	0.0142356	0.0104418	0.0109998	0.0121822	0.0113376	0.0101728	0.0098985	0.0195714
	教育	130	0.000460477	0.000733418	0.000511857	0.000884941	0.00120371	0.0011066	0.000559838	0.000743481	0.000879729	0.000944025	0.000862578	0.000700277	0.000726984	0.000588773	0.000632386	0.000686695	0.000918756	0.000744654	0.000942133	0.000777685	0.000848986	0.000881329	0.000802509	0.00103573	0.000445394	0.000925245	0.000788033	0.000861673	0.00100709	0.00100553	0.00104575	0.000941527	0.0010414	0.00102344	0.00122799	0.000866974	0.000987205	0.00100946	0.000590963	0.000954807	0.000903546	0.000976835	0.000984323	0.00102573	0.000850096	0.00102386	0.0010066
	卫生	131	0.000227534	0.000300945	0.00043957	0.000225989	0.00095795	0.00106156	0.0003955	0.0014637	0.000790715	0.00133057	0.000599537	0.000244887	0.000287631	0.000299872	0.00141766	0.000600047	0.000401643	0.000330166	0.00032794	0.000454457	0.000371805	0.000370389	0.000293372	0.000499334	0.000204055	0.000548753	0.000483223	0.000443329	0.000592508	0.000756451	0.000497985	0.0010412	0.00109095	0.000763689	0.000652458	0.000909273	0.000581942	0.000678357	0.00181662	0.00112193	0.000864876	0.000841538	0.000610609	0.000701034	0.000810008	0.000671964	0.000566844
	社会工作	132	0	0	0	0	0	0	0	0	0	0	0	0	0	0	0	0	0	0	0	0	0	0	0	0	0	0	0	0	0	0	0	0	0	0	0	0	0	0	0	0	0	0	0	0	0	0	0
	新闻和出版	133	0.000160628	0.000244637	0.000160509	0.000199957	0.000343053	0.000390468	0.000235236	0.000494196	0.00040777	0.000424886	0.000439442	0.000222075	0.00025266	0.000223662	0.000211293	0.000258142	0.000345768	0.000373514	0.000305097	0.000400983	0.0003809	0.000434361	0.000319289	0.000483777	0.00015456	0.000381856	0.000296662	0.000458941	0.000452054	0.000407231	0.000409411	0.000410457	0.000655007	0.000529768	0.000578828	0.00035905	0.000461999	0.000464416	0.000222635	0.000324989	0.000359105	0.000406402	0.000493693	0.000453287	0.000316799	0.000412122	0.00056797
	广播、电视、电影和影视录音制作	134	0.000480844	0.000413601	0.000341819	0.000358757	0.000716543	0.00108634	0.00104937	0.00115883	0.00113151	0.00125639	0.000979058	0.000684392	0.000635688	0.000616935	0.00118801	0.000590364	0.000816454	0.00127269	0.00126818	0.0021903	0.00172588	0.00148171	0.000730673	0.00151479	0.00032161	0.00135241	0.00211343	0.00180513	0.00239896	0.00260244	0.00230822	0.00142771	0.00161397	0.00161755	0.00176891	0.000979539	0.00222047	0.00165657	0.00112283	0.00115546	0.00128985	0.00216055	0.0020333	0.00194171	0.00130816	0.00167106	0.00102663
	文化艺术	135	0.000104608	0.000295543	9.36766e-05	0.000270135	0.000325339	0.000244953	0.000457948	0.000276605	0.00026079	0.000283141	0.000149907	0.000129555	0.000148026	0.000153862	0.000162161	0.00012533	0.000247524	0.000152333	0.000147718	0.000167802	0.000160898	0.00015772	0.00016779	0.000179699	0.000211582	0.000205836	0.000214383	0.000253939	0.000297212	0.000269867	0.000229439	0.000180606	0.00021549	0.000250951	0.000240059	0.000226416	0.000245789	0.00021709	0.000352658	0.000229746	0.000266252	0.000265381	0.00024458	0.000252358	0.000264566	0.000215286	0.000241263
	体育	136	0	0	0	0	0	0	0	0	0	0	0	0	0	0	0	0	0	0	0	0	0	0	0	0	0	0	0	0	0	0	0	0	0	0	0	0	0	0	0	0	0	0	0	0	0	0	0
	娱乐	137	0.000761856	0.000835722	0.00075259	0.000941725	0.00101858	0.00206077	0.00136679	0.00221079	0.00204365	0.00177637	0.0019561	0.00100827	0.00118383	0.00112623	0.00155405	0.00125105	0.00141219	0.00141023	0.00144318	0.00184151	0.00187576	0.00182917	0.00176423	0.00222255	0.00115521	0.00155036	0.0019798	0.00217625	0.00262962	0.00188482	0.00188538	0.00170813	0.00186825	0.00171972	0.00181279	0.00160385	0.00167613	0.00185365	0.00134631	0.00185023	0.00178631	0.00205854	0.00230716	0.00192753	0.00169999	0.00184762	0.00203665
	社会保障	138	8.44609e-05	0.000234995	8.91141e-05	8.85555e-05	0.000134257	0.000308159	0.000345326	0.000261106	0.000375763	0.000392751	0.000415497	0.000138728	0.000149957	0.000167266	0.000169046	0.000132342	0.000179568	0.000181571	0.000182863	0.000190462	0.000197848	0.00018989	0.000249829	0.000266252	0.00010826	0.000287105	0.000294355	0.000302496	0.000431477	0.00032702	0.000371311	0.000341589	0.000327717	0.000348866	0.000362803	0.000350672	0.000365659	0.000267524	0.000294347	0.000308531	0.000313455	0.000327722	0.000317637	0.000323532	0.000311271	0.000263142	0.000321834
	公共管理和社会组织	139	0.00047931	0.00220153	0.000799377	0.000787047	0.00073106	0.000540648	0.000285808	0.000582333	0.00068642	0.000760305	0.000565317	0.00055663	0.000794573	0.000513996	0.000490376	0.000786834	0.000909109	0.000635291	0.000659546	0.000706921	0.000646523	0.000950685	0.000667452	0.000958421	0.000317372	0.00108224	0.000797213	0.000810068	0.000983845	0.000943738	0.000984506	0.00103119	0.000975387	0.0010479	0.000966119	0.000753179	0.000898248	0.0010386	0.000319633	0.000589969	0.000626049	0.000843952	0.000913771	0.000832498	0.000578253	0.00107046	0.000975105
[truncated: 92 more columns]

## Sheet: 预处理
	农产品	林产品	畜牧产品	渔产品	农、林、牧、渔服务产品	煤炭采选产品	石油和天然气开采产品	黑色金属矿采选产品	有色金属矿采选产品	非金属矿采选产品	开采辅助服务和其他采矿产品	谷物磨制品	饲料加工品	植物油加工品	糖及糖制品	屠宰及肉类加工品	水产加工品	蔬菜、水果、坚果和其他农副食品加工品	方便食品	乳制品	调味品、发酵制品	其他食品	酒精和酒	饮料和精制茶	烟草制品	棉、化纤纺织及印染精加工品	毛纺织及染整精加工品	麻、丝绢纺织及加工品	针织或钩针编织及其制品	纺织制成品	纺织服装服饰	皮革、毛皮、羽毛及其制品	鞋	木材加工品和木、竹、藤、棕、草制品	家具	造纸和纸制品	印刷品和记录媒介复制品	文教、工美、体育和娱乐用品	精炼石油和核燃料加工品	煤炭加工品	基础化学原料	肥料	农药	涂料、油墨、颜料及类似产品	合成材料	专用化学产品和炸药、火工、焰火产品	日用化学产品	医药制品	化学纤维制品
农产品	0.124973	0.0265289	0.278969	0.129049	0.180523	0.0101473	0.0069483	0.00999945	0.0137156	0.0139154	0.015566	0.782041	0.636318	0.685351	0.598066	0.20152	0.101207	0.580488	0.402214	0.135961	0.432166	0.371308	0.347339	0.266769	0.101053	0.303084	0.156475	0.318965	0.14162	0.159047	0.155399	0.100028	0.060775	0.054878	0.0428693	0.0997693	0.0476001	0.0572826	0.00864139	0.00856835	0.0240119	0.0289655	0.0419684	0.0478698	0.0166503	0.0698177	0.119038	0.156274	0.0260695
林产品	0.00113256	0.0611308	0.000831335	0.00121872	0.00659463	0.00675548	0.00188543	0.00342181	0.00444197	0.00353619	0.00543244	0.0014628	0.00144321	0.00171842	0.0014687	0.00146631	0.00160369	0.00345792	0.00240295	0.0030877	0.00233983	0.00305904	0.002848	0.00449866	0.00286027	0.00311649	0.00197278	0.00259852	0.00379268	0.00369159	0.00320586	0.00357363	0.0149534	0.208504	0.0982763	0.0481026	0.0204526	0.0236649	0.0019634	0.00371911	0.00324798	0.00368135	0.00424486	0.00561658	0.00473911	0.0202936	0.00849439	0.0035977	0.00437268
畜牧产品	0.00143648	0.00492427	0.0882644	0.0036586	0.0335687	0.00194625	0.00133578	0.00179151	0.00243277	0.00241365	0.00307112	0.00170147	0.00956375	0.00163437	0.00164252	0.62321	0.00632242	0.0204042	0.0340673	0.399066	0.02327	0.0775587	0.00396255	0.0140601	0.00147906	0.00996968	0.437237	0.13651	0.0321871	0.0341666	0.0452626	0.235761	0.0407995	0.00383399	0.0112958	0.00337525	0.00302387	0.0144726	0.0014972	0.0017033	0.00218829	0.00258184	0.0044117	0.00368952	0.00224935	0.0110769	0.0190813	0.084255	0.00225766
渔产品	0.00102771	0.00319031	0.0159231	0.0449864	0.0197669	0.00138043	0.000788013	0.0014469	0.00173696	0.00168447	0.00151651	0.00120195	0.0683487	0.00114881	0.00111716	0.0108572	0.588815	0.0123804	0.00906203	0.00768971	0.00496887	0.0221205	0.00217919	0.00351326	0.00109338	0.00310267	0.00746798	0.00481695	0.00270397	0.00282984	0.00306319	0.00523848	0.00247979	0.0022046	0.00230911	0.00176334	0.00210553	0.00521884	0.000845515	0.0012197	0.00140364	0.00162453	0.00174517	0.00198232	0.00129633	0.0021431	0.00330433	0.0051482	0.00149823
农、林、牧、渔服务产品	0.0210288	0.124948	0.0101382	0.0426065	0.0907342	0.00168465	0.0007593	0.00104933	0.00137869	0.001307	0.0020615	0.0150413	0.0159364	0.0132431	0.0115408	0.00704264	0.0248875	0.0167048	0.00891905	0.00520416	0.00927331	0.00924034	0.0074663	0.00652238	0.00276546	0.100744	0.0123037	0.0983677	0.0420822	0.0435738	0.046435	0.0105961	0.0149032	0.0285223	0.0169774	0.0100845	0.00477017	0.0112277	0.000820657	0.00121991	0.00136513	0.00174189	0.00219095	0.00239554	0.0015327	0.00444732	0.00414634	0.00582335	0.00187613
煤炭采选产品	0.0249794	0.0125462	0.0108	0.00971383	0.0154985	0.208791	0.0196905	0.0438902	0.0507422	0.0550545	0.0401128	0.0239584	0.0223248	0.0227962	0.0308986	0.0136926	0.012786	0.0277569	0.0219675	0.0159193	0.0280764	0.0222154	0.0225415	0.0270092	0.00868956	0.0392355	0.0271483	0.0345075	0.0459811	0.0375896	0.0307511	0.0197592	0.0308107	0.0322397	0.029467	0.0659172	0.0376523	0.0364764	0.0213055	0.523596	0.131153	0.141464	0.0912025	0.0640409	0.0676028	0.0807885	0.0351042	0.0270637	0.083215
石油和天然气开采产品	0.0219401	0.0163591	0.0123974	0.0145203	0.0278056	0.0166056	0.025703	0.0499295	0.0623598	0.0606044	0.0568364	0.0207528	0.0200371	0.020137	0.0199603	0.0144371	0.0177553	0.0208533	0.0211384	0.0194293	0.0211927	0.0211357	0.0186343	0.0287901	0.00902228	0.0371405	0.0304276	0.0314317	0.046249	0.0421575	0.0340137	0.0234439	0.0418122	0.0333323	0.0319965	0.0364228	0.0325097	0.0421034	0.624952	0.0197439	0.15739	0.0949592	0.107909	0.0974716	0.164215	0.0915066	0.0456316	0.0277195	0.127408
黑色金属矿采选产品	0.00198782	0.00224578	0.00136999	0.00201363	0.00266452	0.0137974	0.00955885	0.223339	0.00936634	0.00897842	0.0272577	0.00211261	0.00208694	0.00210866	0.00239081	0.00174525	0.00228965	0.00250224	0.00253918	0.00258238	0.0032142	0.00295092	0.00231135	0.00434106	0.00109186	0.00323659	0.00271607	0.00295418	0.00386713	0.00400583	0.00312287	0.00336025	0.00469058	0.0051805	0.012508	0.00394533	0.00401146	0.0104401	0.00681835	0.00803379	0.00733843	0.00711521	0.00612298	0.00665233	0.00561783	0.00759222	0.00404538	0.00333938	0.00482947
有色金属矿采选产品	0.00308219	0.00263156	0.00186056	0.00249078	0.00312427	0.00613109	0.0052168	0.00629414	0.0629162	0.00916694	0.01386	0.00307958	0.00303481	0.00302631	0.0033436	0.00243323	0.00288604	0.00339533	0.00350409	0.0036993	0.00380056	0.00395388	0.00342733	0.00587062	0.0016791	0.00496515	0.0041813	0.00413625	0.00614971	0.00600408	0.00489889	0.00506987	0.00680479	0.00795537	0.00976145	0.00782414	0.00965511	0.0469283	0.0056975	0.00763326	0.028273	0.0124652	0.0148218	0.0212089	0.0136956	0.0281126	0.00972039	0.00588799	0.00993026
非金属矿采选产品	0.0054489	0.00234625	0.00169488	0.00143542	0.00191456	0.00178281	0.00240811	0.00223505	0.00454355	0.0167065	0.00865092	0.00405374	0.0035393	0.00380967	0.00377025	0.00155958	0.00160304	0.00353871	0.00294682	0.00202518	0.00352757	0.00292263	0.00485687	0.00418616	0.00111865	0.00370505	0.00265602	0.00300605	0.00387589	0.00366312	0.00275087	0.00217617	0.0037586	0.0041255	0.00413342	0.00589396	0.00433409	0.0088882	0.00241765	0.00631049	0.0326547	0.0430881	0.0160665	0.019488	0.012709	0.013733	0.00679446	0.00490057	0.00845704
开采辅助服务和其他采矿产品	0.00319796	0.00236534	0.00178338	0.00207373	0.00396646	0.00775011	0.140526	0.0104723	0.0109777	0.017506	0.0161702	0.0030241	0.0029138	0.00293033	0.00294816	0.00208404	0.0025433	0.00308043	0.00307494	0.00283618	0.00311378	0.0030799	0.00275283	0.0106794	0.00131217	0.00535781	0.00436259	0.00454524	0.00666769	0.00604974	0.00488308	0.00337197	0.00597879	0.00482928	0.00466257	0.00540702	0.00472942	0.00619482	0.0856942	0.00516146	0.022591	0.0141327	0.0154367	0.0139194	0.0229877	0.0131428	0.00654773	0.00403093	0.0179781
谷物磨制品	0.00298926	0.00401548	0.0559245	0.0286184	0.0280185	0.00117269	0.000786754	0.00126411	0.00173303	0.00163413	0.00165582	0.0584926	0.0944954	0.0287749	0.00647134	0.0433243	0.0260432	0.0606573	0.306271	0.0258614	0.0941586	0.149511	0.125428	0.0194031	0.00141785	0.00442753	0.0235784	0.0106698	0.00423841	0.00431859	0.00502542	0.0157583	0.00431908	0.0040118	0.00312226	0.00222725	0.0023678	0.00279223	0.000985703	0.00100559	0.00240274	0.00179581	0.00843679	0.00608191	0.00171577	0.00678033	0.00842262	0.0100668	0.00187811
[truncated: 127 more rows]
[truncated: 90 more columns]

## Sheet: matlab处理
source		target		weight
1		2		37.6948
1		3		3.58463
1		4		7.74902		source		1	1	1	1	1	1	1	1	1	1	1	1	1	1	1	1	1	1	1	1	1	1	1	1	1	1	1	1	1	1	1	1	1	1	1	1	1	1	1	1	1	1
1		5		5.53947
1		6		40.033		target		2	3	4	5	6	7	8	9	10	11	12	13	14	15	16	17	18	19	20	21	22	23	24	25	26	27	28	29	30	31	32	33	34	35	36	37	38	39	40	41	42	43
1		7		45.5787
[truncated: 9,570 more rows]
[truncated: 5,000 more columns]

## Sheet: matlab输出
source	target	weight	倒数
农产品	畜牧产品	3.58463	0.278969
农产品	农、林、牧、渔服务	5.53947	0.180523
农产品	谷物磨制品	1.2787	0.782041
农产品	饲料加工品	1.57154	0.636318
农产品	植物油加工品	1.45911	0.685351
农产品	糖及糖制品	1.67206	0.598066
[truncated: 132 more rows]
