# Supplementary material for: Multi-model methods for structural analysis of China’s green economy network based on input-output method
Source: PLoS One. 2024 Sep 5;19(9):e0309916. doi: 10.1371/journal.pone.0309916 (PMC11376532; doi:10.1371/journal.pone.0309916)
Supplement: S1 File — (ZIP) [file pone.0309916.s001.zip › 2018.xlsx]

## Sheet: 供给表说明
20200529：
1.按照生产核算的产出数据，补充农业数据（行业产出=产品产出，只有对角线数据）	备注：
2.补充工业产出表（处理by 曾）	1：更新了房地产的生产核算产出数据
3.建筑服务数据处理：	2：航空客货运部门在中类基础上，按生产核算的小类产出数据分劈。
按照生产核算的产出数据，计算四下产出（不含研发、国内增值税）
在108表数据基础上，按中类合并建筑、服务的四上和四下数据
根据部门分类，将中类归并为91行业和153产品
4.按照生产核算产出数据和工业产出表结构，调整工业部分数据。
5.合并各部门产出，形成国内产出表。
20200416更新：
1.原有步骤3调整为3A和3B，分别为合并产品部门为153部门、合并产业部门为91部门。
2.后续转置和单位调整在步骤3B基础上调整。
201911处理过程：
1.对原始数据的产业部门进行调整，统一为行业中类；
2.调整批发、零售，房地产产品部门产出； 批发零售用原始数据乘以调整系数进行调整，房地产以生产核算的701中类产出作为总控制数，按照108表结构进行调整。	备注： 房地产的生产核算产出数据待更新
3.合并产品部门为149部门；	备注： 航空客货运部门分劈待细化，具体可见批注。
4.转置，变为产品部门*产业部门格式；
5.调整单位，变为万元。
20200610更新：
更新了商业特殊处理部分，按0529产出表结构，将进口税从批发业产出中扣减出来。
20200611更新：
补充进口、进口税的数据（处理by 耿），形成供给表初表。	来料进口转内销、进口增值税、出口退税、商业和运输费、进口税调整的产品部门数据待补充。
同时补充了产品部门国内增值税的数据，处理过程见20200611版本国内增值税处理文件。
20200630更新：
补充进口税（不含增值税）、进口增值税数据。
补充来料进口转内销数据。

## Sheet: 工业产出表
按生产核算产出调整	名录行业产值 小类行业产值	煤炭开采和洗选业	石油和天然气开采业	黑色金属矿采选业	有色金属矿采选业	非金属矿采选业	开采专业及辅助性活动	其他采矿业	农副食品加工业	食品制造业	酒、饮料和精制茶制造业	烟草制品业	纺织业	纺织服装、服饰业	皮革、毛皮、羽毛及其制品和制鞋业	木材加工和木、竹、藤、棕、草制品业	家具制造业	造纸和纸制品业	印刷和记录媒介复制业	文教、工美、体育和娱乐用品制造业	石油加工、炼焦和核燃料加工业	化学原料和化学制品制造业	医药制造业	化学纤维制造业	橡胶和塑料制品业	非金属矿物制品业	黑色金属冶炼和压延加工业	有色金属冶炼和压延加工业	金属制品业	通用设备制造业	专用设备制造业	汽车制造业	铁路、船舶、航空航天和其他运输设备制造业	电气机械和器材制造业	计算机、通信和其他电子设备制造业	仪器仪表制造业	其他制造业	废弃资源综合利用业	金属制品、机械和设备修理业	电力、热力生产和供应业	燃气生产和供应业	水的生产和供应业
	单位：万元	06	07	08	09	10	11	12	13	14	15	16	17	18	19	20	21	22	23	24	25	26	27	28	29	30	31	32	33	34	35	36	37	38	39	40	41	42	43	44	45	46
煤炭开采和洗选产品	06006	#REF!	#REF!	#REF!	#REF!	#REF!	#REF!	#REF!	#REF!	#REF!	#REF!	#REF!	#REF!	#REF!	#REF!	#REF!	#REF!	#REF!	#REF!	#REF!	#REF!	#REF!	#REF!	#REF!	#REF!	#REF!	#REF!	#REF!	#REF!	#REF!	#REF!	#REF!	#REF!	#REF!	#REF!	#REF!	#REF!	#REF!	#REF!	#REF!	#REF!	#REF!
石油和天然气开采产品	07007	#REF!	#REF!	#REF!	#REF!	#REF!	#REF!	#REF!	#REF!	#REF!	#REF!	#REF!	#REF!	#REF!	#REF!	#REF!	#REF!	#REF!	#REF!	#REF!	#REF!	#REF!	#REF!	#REF!	#REF!	#REF!	#REF!	#REF!	#REF!	#REF!	#REF!	#REF!	#REF!	#REF!	#REF!	#REF!	#REF!	#REF!	#REF!	#REF!	#REF!	#REF!
黑色金属矿采选产品	08008	#REF!	#REF!	#REF!	#REF!	#REF!	#REF!	#REF!	#REF!	#REF!	#REF!	#REF!	#REF!	#REF!	#REF!	#REF!	#REF!	#REF!	#REF!	#REF!	#REF!	#REF!	#REF!	#REF!	#REF!	#REF!	#REF!	#REF!	#REF!	#REF!	#REF!	#REF!	#REF!	#REF!	#REF!	#REF!	#REF!	#REF!	#REF!	#REF!	#REF!	#REF!
有色金属矿采选产品	09009	#REF!	#REF!	#REF!	#REF!	#REF!	#REF!	#REF!	#REF!	#REF!	#REF!	#REF!	#REF!	#REF!	#REF!	#REF!	#REF!	#REF!	#REF!	#REF!	#REF!	#REF!	#REF!	#REF!	#REF!	#REF!	#REF!	#REF!	#REF!	#REF!	#REF!	#REF!	#REF!	#REF!	#REF!	#REF!	#REF!	#REF!	#REF!	#REF!	#REF!	#REF!
非金属矿采选产品	10010	#REF!	#REF!	#REF!	#REF!	#REF!	#REF!	#REF!	#REF!	#REF!	#REF!	#REF!	#REF!	#REF!	#REF!	#REF!	#REF!	#REF!	#REF!	#REF!	#REF!	#REF!	#REF!	#REF!	#REF!	#REF!	#REF!	#REF!	#REF!	#REF!	#REF!	#REF!	#REF!	#REF!	#REF!	#REF!	#REF!	#REF!	#REF!	#REF!	#REF!	#REF!
开采辅助活动和其他采矿产品	11011	#REF!	#REF!	#REF!	#REF!	#REF!	#REF!	#REF!	#REF!	#REF!	#REF!	#REF!	#REF!	#REF!	#REF!	#REF!	#REF!	#REF!	#REF!	#REF!	#REF!	#REF!	#REF!	#REF!	#REF!	#REF!	#REF!	#REF!	#REF!	#REF!	#REF!	#REF!	#REF!	#REF!	#REF!	#REF!	#REF!	#REF!	#REF!	#REF!	#REF!	#REF!
谷物磨制品	13012	#REF!	#REF!	#REF!	#REF!	#REF!	#REF!	#REF!	#REF!	#REF!	#REF!	#REF!	#REF!	#REF!	#REF!	#REF!	#REF!	#REF!	#REF!	#REF!	#REF!	#REF!	#REF!	#REF!	#REF!	#REF!	#REF!	#REF!	#REF!	#REF!	#REF!	#REF!	#REF!	#REF!	#REF!	#REF!	#REF!	#REF!	#REF!	#REF!	#REF!	#REF!
饲料加工品	13013	#REF!	#REF!	#REF!	#REF!	#REF!	#REF!	#REF!	#REF!	#REF!	#REF!	#REF!	#REF!	#REF!	#REF!	#REF!	#REF!	#REF!	#REF!	#REF!	#REF!	#REF!	#REF!	#REF!	#REF!	#REF!	#REF!	#REF!	#REF!	#REF!	#REF!	#REF!	#REF!	#REF!	#REF!	#REF!	#REF!	#REF!	#REF!	#REF!	#REF!	#REF!
植物油加工品	13014	#REF!	#REF!	#REF!	#REF!	#REF!	#REF!	#REF!	#REF!	#REF!	#REF!	#REF!	#REF!	#REF!	#REF!	#REF!	#REF!	#REF!	#REF!	#REF!	#REF!	#REF!	#REF!	#REF!	#REF!	#REF!	#REF!	#REF!	#REF!	#REF!	#REF!	#REF!	#REF!	#REF!	#REF!	#REF!	#REF!	#REF!	#REF!	#REF!	#REF!	#REF!
糖及糖制品	13015	#REF!	#REF!	#REF!	#REF!	#REF!	#REF!	#REF!	#REF!	#REF!	#REF!	#REF!	#REF!	#REF!	#REF!	#REF!	#REF!	#REF!	#REF!	#REF!	#REF!	#REF!	#REF!	#REF!	#REF!	#REF!	#REF!	#REF!	#REF!	#REF!	#REF!	#REF!	#REF!	#REF!	#REF!	#REF!	#REF!	#REF!	#REF!	#REF!	#REF!	#REF!
屠宰及肉类加工品	13016	#REF!	#REF!	#REF!	#REF!	#REF!	#REF!	#REF!	#REF!	#REF!	#REF!	#REF!	#REF!	#REF!	#REF!	#REF!	#REF!	#REF!	#REF!	#REF!	#REF!	#REF!	#REF!	#REF!	#REF!	#REF!	#REF!	#REF!	#REF!	#REF!	#REF!	#REF!	#REF!	#REF!	#REF!	#REF!	#REF!	#REF!	#REF!	#REF!	#REF!	#REF!
水产加工品	13017	#REF!	#REF!	#REF!	#REF!	#REF!	#REF!	#REF!	#REF!	#REF!	#REF!	#REF!	#REF!	#REF!	#REF!	#REF!	#REF!	#REF!	#REF!	#REF!	#REF!	#REF!	#REF!	#REF!	#REF!	#REF!	#REF!	#REF!	#REF!	#REF!	#REF!	#REF!	#REF!	#REF!	#REF!	#REF!	#REF!	#REF!	#REF!	#REF!	#REF!	#REF!
蔬菜、水果、坚果和其他农副食品加工品	13018	#REF!	#REF!	#REF!	#REF!	#REF!	#REF!	#REF!	#REF!	#REF!	#REF!	#REF!	#REF!	#REF!	#REF!	#REF!	#REF!	#REF!	#REF!	#REF!	#REF!	#REF!	#REF!	#REF!	#REF!	#REF!	#REF!	#REF!	#REF!	#REF!	#REF!	#REF!	#REF!	#REF!	#REF!	#REF!	#REF!	#REF!	#REF!	#REF!	#REF!	#REF!
方便食品	14019	#REF!	#REF!	#REF!	#REF!	#REF!	#REF!	#REF!	#REF!	#REF!	#REF!	#REF!	#REF!	#REF!	#REF!	#REF!	#REF!	#REF!	#REF!	#REF!	#REF!	#REF!	#REF!	#REF!	#REF!	#REF!	#REF!	#REF!	#REF!	#REF!	#REF!	#REF!	#REF!	#REF!	#REF!	#REF!	#REF!	#REF!	#REF!	#REF!	#REF!	#REF!
乳制品	14020	#REF!	#REF!	#REF!	#REF!	#REF!	#REF!	#REF!	#REF!	#REF!	#REF!	#REF!	#REF!	#REF!	#REF!	#REF!	#REF!	#REF!	#REF!	#REF!	#REF!	#REF!	#REF!	#REF!	#REF!	#REF!	#REF!	#REF!	#REF!	#REF!	#REF!	#REF!	#REF!	#REF!	#REF!	#REF!	#REF!	#REF!	#REF!	#REF!	#REF!	#REF!
调味品、发酵制品	14021	#REF!	#REF!	#REF!	#REF!	#REF!	#REF!	#REF!	#REF!	#REF!	#REF!	#REF!	#REF!	#REF!	#REF!	#REF!	#REF!	#REF!	#REF!	#REF!	#REF!	#REF!	#REF!	#REF!	#REF!	#REF!	#REF!	#REF!	#REF!	#REF!	#REF!	#REF!	#REF!	#REF!	#REF!	#REF!	#REF!	#REF!	#REF!	#REF!	#REF!	#REF!
其他食品	14022	#REF!	#REF!	#REF!	#REF!	#REF!	#REF!	#REF!	#REF!	#REF!	#REF!	#REF!	#REF!	#REF!	#REF!	#REF!	#REF!	#REF!	#REF!	#REF!	#REF!	#REF!	#REF!	#REF!	#REF!	#REF!	#REF!	#REF!	#REF!	#REF!	#REF!	#REF!	#REF!	#REF!	#REF!	#REF!	#REF!	#REF!	#REF!	#REF!	#REF!	#REF!
酒精和酒	15023	#REF!	#REF!	#REF!	#REF!	#REF!	#REF!	#REF!	#REF!	#REF!	#REF!	#REF!	#REF!	#REF!	#REF!	#REF!	#REF!	#REF!	#REF!	#REF!	#REF!	#REF!	#REF!	#REF!	#REF!	#REF!	#REF!	#REF!	#REF!	#REF!	#REF!	#REF!	#REF!	#REF!	#REF!	#REF!	#REF!	#REF!	#REF!	#REF!	#REF!	#REF!
饮料	15024	#REF!	#REF!	#REF!	#REF!	#REF!	#REF!	#REF!	#REF!	#REF!	#REF!	#REF!	#REF!	#REF!	#REF!	#REF!	#REF!	#REF!	#REF!	#REF!	#REF!	#REF!	#REF!	#REF!	#REF!	#REF!	#REF!	#REF!	#REF!	#REF!	#REF!	#REF!	#REF!	#REF!	#REF!	#REF!	#REF!	#REF!	#REF!	#REF!	#REF!	#REF!
精制茶	15025	#REF!	#REF!	#REF!	#REF!	#REF!	#REF!	#REF!	#REF!	#REF!	#REF!	#REF!	#REF!	#REF!	#REF!	#REF!	#REF!	#REF!	#REF!	#REF!	#REF!	#REF!	#REF!	#REF!	#REF!	#REF!	#REF!	#REF!	#REF!	#REF!	#REF!	#REF!	#REF!	#REF!	#REF!	#REF!	#REF!	#REF!	#REF!	#REF!	#REF!	#REF!
烟草制品	16026	#REF!	#REF!	#REF!	#REF!	#REF!	#REF!	#REF!	#REF!	#REF!	#REF!	#REF!	#REF!	#REF!	#REF!	#REF!	#REF!	#REF!	#REF!	#REF!	#REF!	#REF!	#REF!	#REF!	#REF!	#REF!	#REF!	#REF!	#REF!	#REF!	#REF!	#REF!	#REF!	#REF!	#REF!	#REF!	#REF!	#REF!	#REF!	#REF!	#REF!	#REF!
棉、化纤纺织及印染精加工品	17027	#REF!	#REF!	#REF!	#REF!	#REF!	#REF!	#REF!	#REF!	#REF!	#REF!	#REF!	#REF!	#REF!	#REF!	#REF!	#REF!	#REF!	#REF!	#REF!	#REF!	#REF!	#REF!	#REF!	#REF!	#REF!	#REF!	#REF!	#REF!	#REF!	#REF!	#REF!	#REF!	#REF!	#REF!	#REF!	#REF!	#REF!	#REF!	#REF!	#REF!	#REF!
毛纺织及染整精加工品	17028	#REF!	#REF!	#REF!	#REF!	#REF!	#REF!	#REF!	#REF!	#REF!	#REF!	#REF!	#REF!	#REF!	#REF!	#REF!	#REF!	#REF!	#REF!	#REF!	#REF!	#REF!	#REF!	#REF!	#REF!	#REF!	#REF!	#REF!	#REF!	#REF!	#REF!	#REF!	#REF!	#REF!	#REF!	#REF!	#REF!	#REF!	#REF!	#REF!	#REF!	#REF!
麻、丝绢纺织及加工品	17029	#REF!	#REF!	#REF!	#REF!	#REF!	#REF!	#REF!	#REF!	#REF!	#REF!	#REF!	#REF!	#REF!	#REF!	#REF!	#REF!	#REF!	#REF!	#REF!	#REF!	#REF!	#REF!	#REF!	#REF!	#REF!	#REF!	#REF!	#REF!	#REF!	#REF!	#REF!	#REF!	#REF!	#REF!	#REF!	#REF!	#REF!	#REF!	#REF!	#REF!	#REF!
针织或钩针编织及其制品	17030	#REF!	#REF!	#REF!	#REF!	#REF!	#REF!	#REF!	#REF!	#REF!	#REF!	#REF!	#REF!	#REF!	#REF!	#REF!	#REF!	#REF!	#REF!	#REF!	#REF!	#REF!	#REF!	#REF!	#REF!	#REF!	#REF!	#REF!	#REF!	#REF!	#REF!	#REF!	#REF!	#REF!	#REF!	#REF!	#REF!	#REF!	#REF!	#REF!	#REF!	#REF!
纺织制成品	17031	#REF!	#REF!	#REF!	#REF!	#REF!	#REF!	#REF!	#REF!	#REF!	#REF!	#REF!	#REF!	#REF!	#REF!	#REF!	#REF!	#REF!	#REF!	#REF!	#REF!	#REF!	#REF!	#REF!	#REF!	#REF!	#REF!	#REF!	#REF!	#REF!	#REF!	#REF!	#REF!	#REF!	#REF!	#REF!	#REF!	#REF!	#REF!	#REF!	#REF!	#REF!
纺织服装服饰	18032	#REF!	#REF!	#REF!	#REF!	#REF!	#REF!	#REF!	#REF!	#REF!	#REF!	#REF!	#REF!	#REF!	#REF!	#REF!	#REF!	#REF!	#REF!	#REF!	#REF!	#REF!	#REF!	#REF!	#REF!	#REF!	#REF!	#REF!	#REF!	#REF!	#REF!	#REF!	#REF!	#REF!	#REF!	#REF!	#REF!	#REF!	#REF!	#REF!	#REF!	#REF!
皮革、毛皮、羽毛及其制品	19033	#REF!	#REF!	#REF!	#REF!	#REF!	#REF!	#REF!	#REF!	#REF!	#REF!	#REF!	#REF!	#REF!	#REF!	#REF!	#REF!	#REF!	#REF!	#REF!	#REF!	#REF!	#REF!	#REF!	#REF!	#REF!	#REF!	#REF!	#REF!	#REF!	#REF!	#REF!	#REF!	#REF!	#REF!	#REF!	#REF!	#REF!	#REF!	#REF!	#REF!	#REF!
鞋	19034	#REF!	#REF!	#REF!	#REF!	#REF!	#REF!	#REF!	#REF!	#REF!	#REF!	#REF!	#REF!	#REF!	#REF!	#REF!	#REF!	#REF!	#REF!	#REF!	#REF!	#REF!	#REF!	#REF!	#REF!	#REF!	#REF!	#REF!	#REF!	#REF!	#REF!	#REF!	#REF!	#REF!	#REF!	#REF!	#REF!	#REF!	#REF!	#REF!	#REF!	#REF!
木材加工和木、竹、藤、棕、草制品	20035	#REF!	#REF!	#REF!	#REF!	#REF!	#REF!	#REF!	#REF!	#REF!	#REF!	#REF!	#REF!	#REF!	#REF!	#REF!	#REF!	#REF!	#REF!	#REF!	#REF!	#REF!	#REF!	#REF!	#REF!	#REF!	#REF!	#REF!	#REF!	#REF!	#REF!	#REF!	#REF!	#REF!	#REF!	#REF!	#REF!	#REF!	#REF!	#REF!	#REF!	#REF!
家具	21036	#REF!	#REF!	#REF!	#REF!	#REF!	#REF!	#REF!	#REF!	#REF!	#REF!	#REF!	#REF!	#REF!	#REF!	#REF!	#REF!	#REF!	#REF!	#REF!	#REF!	#REF!	#REF!	#REF!	#REF!	#REF!	#REF!	#REF!	#REF!	#REF!	#REF!	#REF!	#REF!	#REF!	#REF!	#REF!	#REF!	#REF!	#REF!	#REF!	#REF!	#REF!
造纸和纸制品	22037	#REF!	#REF!	#REF!	#REF!	#REF!	#REF!	#REF!	#REF!	#REF!	#REF!	#REF!	#REF!	#REF!	#REF!	#REF!	#REF!	#REF!	#REF!	#REF!	#REF!	#REF!	#REF!	#REF!	#REF!	#REF!	#REF!	#REF!	#REF!	#REF!	#REF!	#REF!	#REF!	#REF!	#REF!	#REF!	#REF!	#REF!	#REF!	#REF!	#REF!	#REF!
印刷和记录媒介复制品	23038	#REF!	#REF!	#REF!	#REF!	#REF!	#REF!	#REF!	#REF!	#REF!	#REF!	#REF!	#REF!	#REF!	#REF!	#REF!	#REF!	#REF!	#REF!	#REF!	#REF!	#REF!	#REF!	#REF!	#REF!	#REF!	#REF!	#REF!	#REF!	#REF!	#REF!	#REF!	#REF!	#REF!	#REF!	#REF!	#REF!	#REF!	#REF!	#REF!	#REF!	#REF!
工艺美术品	24039	#REF!	#REF!	#REF!	#REF!	#REF!	#REF!	#REF!	#REF!	#REF!	#REF!	#REF!	#REF!	#REF!	#REF!	#REF!	#REF!	#REF!	#REF!	#REF!	#REF!	#REF!	#REF!	#REF!	#REF!	#REF!	#REF!	#REF!	#REF!	#REF!	#REF!	#REF!	#REF!	#REF!	#REF!	#REF!	#REF!	#REF!	#REF!	#REF!	#REF!	#REF!
文教、体育和娱乐用品	24040	#REF!	#REF!	#REF!	#REF!	#REF!	#REF!	#REF!	#REF!	#REF!	#REF!	#REF!	#REF!	#REF!	#REF!	#REF!	#REF!	#REF!	#REF!	#REF!	#REF!	#REF!	#REF!	#REF!	#REF!	#REF!	#REF!	#REF!	#REF!	#REF!	#REF!	#REF!	#REF!	#REF!	#REF!	#REF!	#REF!	#REF!	#REF!	#REF!	#REF!	#REF!
精炼石油和核燃料加工品	25041	#REF!	#REF!	#REF!	#REF!	#REF!	#REF!	#REF!	#REF!	#REF!	#REF!	#REF!	#REF!	#REF!	#REF!	#REF!	#REF!	#REF!	#REF!	#REF!	#REF!	#REF!	#REF!	#REF!	#REF!	#REF!	#REF!	#REF!	#REF!	#REF!	#REF!	#REF!	#REF!	#REF!	#REF!	#REF!	#REF!	#REF!	#REF!	#REF!	#REF!	#REF!
煤炭加工品	25042	#REF!	#REF!	#REF!	#REF!	#REF!	#REF!	#REF!	#REF!	#REF!	#REF!	#REF!	#REF!	#REF!	#REF!	#REF!	#REF!	#REF!	#REF!	#REF!	#REF!	#REF!	#REF!	#REF!	#REF!	#REF!	#REF!	#REF!	#REF!	#REF!	#REF!	#REF!	#REF!	#REF!	#REF!	#REF!	#REF!	#REF!	#REF!	#REF!	#REF!	#REF!
基础化学原料	26043	#REF!	#REF!	#REF!	#REF!	#REF!	#REF!	#REF!	#REF!	#REF!	#REF!	#REF!	#REF!	#REF!	#REF!	#REF!	#REF!	#REF!	#REF!	#REF!	#REF!	#REF!	#REF!	#REF!	#REF!	#REF!	#REF!	#REF!	#REF!	#REF!	#REF!	#REF!	#REF!	#REF!	#REF!	#REF!	#REF!	#REF!	#REF!	#REF!	#REF!	#REF!
肥料	26044	#REF!	#REF!	#REF!	#REF!	#REF!	#REF!	#REF!	#REF!	#REF!	#REF!	#REF!	#REF!	#REF!	#REF!	#REF!	#REF!	#REF!	#REF!	#REF!	#REF!	#REF!	#REF!	#REF!	#REF!	#REF!	#REF!	#REF!	#REF!	#REF!	#REF!	#REF!	#REF!	#REF!	#REF!	#REF!	#REF!	#REF!	#REF!	#REF!	#REF!	#REF!
农药	26045	#REF!	#REF!	#REF!	#REF!	#REF!	#REF!	#REF!	#REF!	#REF!	#REF!	#REF!	#REF!	#REF!	#REF!	#REF!	#REF!	#REF!	#REF!	#REF!	#REF!	#REF!	#REF!	#REF!	#REF!	#REF!	#REF!	#REF!	#REF!	#REF!	#REF!	#REF!	#REF!	#REF!	#REF!	#REF!	#REF!	#REF!	#REF!	#REF!	#REF!	#REF!
涂料、油墨、颜料及类似产品	26046	#REF!	#REF!	#REF!	#REF!	#REF!	#REF!	#REF!	#REF!	#REF!	#REF!	#REF!	#REF!	#REF!	#REF!	#REF!	#REF!	#REF!	#REF!	#REF!	#REF!	#REF!	#REF!	#REF!	#REF!	#REF!	#REF!	#REF!	#REF!	#REF!	#REF!	#REF!	#REF!	#REF!	#REF!	#REF!	#REF!	#REF!	#REF!	#REF!	#REF!	#REF!
合成材料	26047	#REF!	#REF!	#REF!	#REF!	#REF!	#REF!	#REF!	#REF!	#REF!	#REF!	#REF!	#REF!	#REF!	#REF!	#REF!	#REF!	#REF!	#REF!	#REF!	#REF!	#REF!	#REF!	#REF!	#REF!	#REF!	#REF!	#REF!	#REF!	#REF!	#REF!	#REF!	#REF!	#REF!	#REF!	#REF!	#REF!	#REF!	#REF!	#REF!	#REF!	#REF!
专用化学产品和炸药、火工、焰火产品	26048	#REF!	#REF!	#REF!	#REF!	#REF!	#REF!	#REF!	#REF!	#REF!	#REF!	#REF!	#REF!	#REF!	#REF!	#REF!	#REF!	#REF!	#REF!	#REF!	#REF!	#REF!	#REF!	#REF!	#REF!	#REF!	#REF!	#REF!	#REF!	#REF!	#REF!	#REF!	#REF!	#REF!	#REF!	#REF!	#REF!	#REF!	#REF!	#REF!	#REF!	#REF!
日用化学产品	26049	#REF!	#REF!	#REF!	#REF!	#REF!	#REF!	#REF!	#REF!	#REF!	#REF!	#REF!	#REF!	#REF!	#REF!	#REF!	#REF!	#REF!	#REF!	#REF!	#REF!	#REF!	#REF!	#REF!	#REF!	#REF!	#REF!	#REF!	#REF!	#REF!	#REF!	#REF!	#REF!	#REF!	#REF!	#REF!	#REF!	#REF!	#REF!	#REF!	#REF!	#REF!
医药制品	27050	#REF!	#REF!	#REF!	#REF!	#REF!	#REF!	#REF!	#REF!	#REF!	#REF!	#REF!	#REF!	#REF!	#REF!	#REF!	#REF!	#REF!	#REF!	#REF!	#REF!	#REF!	#REF!	#REF!	#REF!	#REF!	#REF!	#REF!	#REF!	#REF!	#REF!	#REF!	#REF!	#REF!	#REF!	#REF!	#REF!	#REF!	#REF!	#REF!	#REF!	#REF!
化学纤维制品	28051	#REF!	#REF!	#REF!	#REF!	#REF!	#REF!	#REF!	#REF!	#REF!	#REF!	#REF!	#REF!	#REF!	#REF!	#REF!	#REF!	#REF!	#REF!	#REF!	#REF!	#REF!	#REF!	#REF!	#REF!	#REF!	#REF!	#REF!	#REF!	#REF!	#REF!	#REF!	#REF!	#REF!	#REF!	#REF!	#REF!	#REF!	#REF!	#REF!	#REF!	#REF!
橡胶制品	29052	#REF!	#REF!	#REF!	#REF!	#REF!	#REF!	#REF!	#REF!	#REF!	#REF!	#REF!	#REF!	#REF!	#REF!	#REF!	#REF!	#REF!	#REF!	#REF!	#REF!	#REF!	#REF!	#REF!	#REF!	#REF!	#REF!	#REF!	#REF!	#REF!	#REF!	#REF!	#REF!	#REF!	#REF!	#REF!	#REF!	#REF!	#REF!	#REF!	#REF!	#REF!
塑料制品	29053	#REF!	#REF!	#REF!	#REF!	#REF!	#REF!	#REF!	#REF!	#REF!	#REF!	#REF!	#REF!	#REF!	#REF!	#REF!	#REF!	#REF!	#REF!	#REF!	#REF!	#REF!	#REF!	#REF!	#REF!	#REF!	#REF!	#REF!	#REF!	#REF!	#REF!	#REF!	#REF!	#REF!	#REF!	#REF!	#REF!	#REF!	#REF!	#REF!	#REF!	#REF!
水泥、石灰和石膏	30054	#REF!	#REF!	#REF!	#REF!	#REF!	#REF!	#REF!	#REF!	#REF!	#REF!	#REF!	#REF!	#REF!	#REF!	#REF!	#REF!	#REF!	#REF!	#REF!	#REF!	#REF!	#REF!	#REF!	#REF!	#REF!	#REF!	#REF!	#REF!	#REF!	#REF!	#REF!	#REF!	#REF!	#REF!	#REF!	#REF!	#REF!	#REF!	#REF!	#REF!	#REF!
石膏、水泥制品及类似制品	30055	#REF!	#REF!	#REF!	#REF!	#REF!	#REF!	#REF!	#REF!	#REF!	#REF!	#REF!	#REF!	#REF!	#REF!	#REF!	#REF!	#REF!	#REF!	#REF!	#REF!	#REF!	#REF!	#REF!	#REF!	#REF!	#REF!	#REF!	#REF!	#REF!	#REF!	#REF!	#REF!	#REF!	#REF!	#REF!	#REF!	#REF!	#REF!	#REF!	#REF!	#REF!
砖瓦、石材等建筑材料	30056	#REF!	#REF!	#REF!	#REF!	#REF!	#REF!	#REF!	#REF!	#REF!	#REF!	#REF!	#REF!	#REF!	#REF!	#REF!	#REF!	#REF!	#REF!	#REF!	#REF!	#REF!	#REF!	#REF!	#REF!	#REF!	#REF!	#REF!	#REF!	#REF!	#REF!	#REF!	#REF!	#REF!	#REF!	#REF!	#REF!	#REF!	#REF!	#REF!	#REF!	#REF!
玻璃和玻璃制品	30057	#REF!	#REF!	#REF!	#REF!	#REF!	#REF!	#REF!	#REF!	#REF!	#REF!	#REF!	#REF!	#REF!	#REF!	#REF!	#REF!	#REF!	#REF!	#REF!	#REF!	#REF!	#REF!	#REF!	#REF!	#REF!	#REF!	#REF!	#REF!	#REF!	#REF!	#REF!	#REF!	#REF!	#REF!	#REF!	#REF!	#REF!	#REF!	#REF!	#REF!	#REF!
陶瓷制品	30058	#REF!	#REF!	#REF!	#REF!	#REF!	#REF!	#REF!	#REF!	#REF!	#REF!	#REF!	#REF!	#REF!	#REF!	#REF!	#REF!	#REF!	#REF!	#REF!	#REF!	#REF!	#REF!	#REF!	#REF!	#REF!	#REF!	#REF!	#REF!	#REF!	#REF!	#REF!	#REF!	#REF!	#REF!	#REF!	#REF!	#REF!	#REF!	#REF!	#REF!	#REF!
耐火材料制品	30059	#REF!	#REF!	#REF!	#REF!	#REF!	#REF!	#REF!	#REF!	#REF!	#REF!	#REF!	#REF!	#REF!	#REF!	#REF!	#REF!	#REF!	#REF!	#REF!	#REF!	#REF!	#REF!	#REF!	#REF!	#REF!	#REF!	#REF!	#REF!	#REF!	#REF!	#REF!	#REF!	#REF!	#REF!	#REF!	#REF!	#REF!	#REF!	#REF!	#REF!	#REF!
石墨及其他非金属矿物制品	30060	#REF!	#REF!	#REF!	#REF!	#REF!	#REF!	#REF!	#REF!	#REF!	#REF!	#REF!	#REF!	#REF!	#REF!	#REF!	#REF!	#REF!	#REF!	#REF!	#REF!	#REF!	#REF!	#REF!	#REF!	#REF!	#REF!	#REF!	#REF!	#REF!	#REF!	#REF!	#REF!	#REF!	#REF!	#REF!	#REF!	#REF!	#REF!	#REF!	#REF!	#REF!
钢	31061	#REF!	#REF!	#REF!	#REF!	#REF!	#REF!	#REF!	#REF!	#REF!	#REF!	#REF!	#REF!	#REF!	#REF!	#REF!	#REF!	#REF!	#REF!	#REF!	#REF!	#REF!	#REF!	#REF!	#REF!	#REF!	#REF!	#REF!	#REF!	#REF!	#REF!	#REF!	#REF!	#REF!	#REF!	#REF!	#REF!	#REF!	#REF!	#REF!	#REF!	#REF!
钢压延产品	31062	#REF!	#REF!	#REF!	#REF!	#REF!	#REF!	#REF!	#REF!	#REF!	#REF!	#REF!	#REF!	#REF!	#REF!	#REF!	#REF!	#REF!	#REF!	#REF!	#REF!	#REF!	#REF!	#REF!	#REF!	#REF!	#REF!	#REF!	#REF!	#REF!	#REF!	#REF!	#REF!	#REF!	#REF!	#REF!	#REF!	#REF!	#REF!	#REF!	#REF!	#REF!
铁及铁合金产品	31063	#REF!	#REF!	#REF!	#REF!	#REF!	#REF!	#REF!	#REF!	#REF!	#REF!	#REF!	#REF!	#REF!	#REF!	#REF!	#REF!	#REF!	#REF!	#REF!	#REF!	#REF!	#REF!	#REF!	#REF!	#REF!	#REF!	#REF!	#REF!	#REF!	#REF!	#REF!	#REF!	#REF!	#REF!	#REF!	#REF!	#REF!	#REF!	#REF!	#REF!	#REF!
有色金属及其合金	32064	#REF!	#REF!	#REF!	#REF!	#REF!	#REF!	#REF!	#REF!	#REF!	#REF!	#REF!	#REF!	#REF!	#REF!	#REF!	#REF!	#REF!	#REF!	#REF!	#REF!	#REF!	#REF!	#REF!	#REF!	#REF!	#REF!	#REF!	#REF!	#REF!	#REF!	#REF!	#REF!	#REF!	#REF!	#REF!	#REF!	#REF!	#REF!	#REF!	#REF!	#REF!
有色金属压延加工品	32065	#REF!	#REF!	#REF!	#REF!	#REF!	#REF!	#REF!	#REF!	#REF!	#REF!	#REF!	#REF!	#REF!	#REF!	#REF!	#REF!	#REF!	#REF!	#REF!	#REF!	#REF!	#REF!	#REF!	#REF!	#REF!	#REF!	#REF!	#REF!	#REF!	#REF!	#REF!	#REF!	#REF!	#REF!	#REF!	#REF!	#REF!	#REF!	#REF!	#REF!	#REF!
金属制品	33066	#REF!	#REF!	#REF!	#REF!	#REF!	#REF!	#REF!	#REF!	#REF!	#REF!	#REF!	#REF!	#REF!	#REF!	#REF!	#REF!	#REF!	#REF!	#REF!	#REF!	#REF!	#REF!	#REF!	#REF!	#REF!	#REF!	#REF!	#REF!	#REF!	#REF!	#REF!	#REF!	#REF!	#REF!	#REF!	#REF!	#REF!	#REF!	#REF!	#REF!	#REF!
锅炉及原动设备	34067	#REF!	#REF!	#REF!	#REF!	#REF!	#REF!	#REF!	#REF!	#REF!	#REF!	#REF!	#REF!	#REF!	#REF!	#REF!	#REF!	#REF!	#REF!	#REF!	#REF!	#REF!	#REF!	#REF!	#REF!	#REF!	#REF!	#REF!	#REF!	#REF!	#REF!	#REF!	#REF!	#REF!	#REF!	#REF!	#REF!	#REF!	#REF!	#REF!	#REF!	#REF!
金属加工机械	34068	#REF!	#REF!	#REF!	#REF!	#REF!	#REF!	#REF!	#REF!	#REF!	#REF!	#REF!	#REF!	#REF!	#REF!	#REF!	#REF!	#REF!	#REF!	#REF!	#REF!	#REF!	#REF!	#REF!	#REF!	#REF!	#REF!	#REF!	#REF!	#REF!	#REF!	#REF!	#REF!	#REF!	#REF!	#REF!	#REF!	#REF!	#REF!	#REF!	#REF!	#REF!
物料搬运设备	34069	#REF!	#REF!	#REF!	#REF!	#REF!	#REF!	#REF!	#REF!	#REF!	#REF!	#REF!	#REF!	#REF!	#REF!	#REF!	#REF!	#REF!	#REF!	#REF!	#REF!	#REF!	#REF!	#REF!	#REF!	#REF!	#REF!	#REF!	#REF!	#REF!	#REF!	#REF!	#REF!	#REF!	#REF!	#REF!	#REF!	#REF!	#REF!	#REF!	#REF!	#REF!
泵、阀门、压缩机及类似机械	34070	#REF!	#REF!	#REF!	#REF!	#REF!	#REF!	#REF!	#REF!	#REF!	#REF!	#REF!	#REF!	#REF!	#REF!	#REF!	#REF!	#REF!	#REF!	#REF!	#REF!	#REF!	#REF!	#REF!	#REF!	#REF!	#REF!	#REF!	#REF!	#REF!	#REF!	#REF!	#REF!	#REF!	#REF!	#REF!	#REF!	#REF!	#REF!	#REF!	#REF!	#REF!
烘炉、风机、包装等设备	34072a	#REF!	#REF!	#REF!	#REF!	#REF!	#REF!	#REF!	#REF!	#REF!	#REF!	#REF!	#REF!	#REF!	#REF!	#REF!	#REF!	#REF!	#REF!	#REF!	#REF!	#REF!	#REF!	#REF!	#REF!	#REF!	#REF!	#REF!	#REF!	#REF!	#REF!	#REF!	#REF!	#REF!	#REF!	#REF!	#REF!	#REF!	#REF!	#REF!	#REF!	#REF!
文化、办公用机械	34071	#REF!	#REF!	#REF!	#REF!	#REF!	#REF!	#REF!	#REF!	#REF!	#REF!	#REF!	#REF!	#REF!	#REF!	#REF!	#REF!	#REF!	#REF!	#REF!	#REF!	#REF!	#REF!	#REF!	#REF!	#REF!	#REF!	#REF!	#REF!	#REF!	#REF!	#REF!	#REF!	#REF!	#REF!	#REF!	#REF!	#REF!	#REF!	#REF!	#REF!	#REF!
其他通用设备	34072b	#REF!	#REF!	#REF!	#REF!	#REF!	#REF!	#REF!	#REF!	#REF!	#REF!	#REF!	#REF!	#REF!	#REF!	#REF!	#REF!	#REF!	#REF!	#REF!	#REF!	#REF!	#REF!	#REF!	#REF!	#REF!	#REF!	#REF!	#REF!	#REF!	#REF!	#REF!	#REF!	#REF!	#REF!	#REF!	#REF!	#REF!	#REF!	#REF!	#REF!	#REF!
采矿、冶金、建筑专用设备	35073	#REF!	#REF!	#REF!	#REF!	#REF!	#REF!	#REF!	#REF!	#REF!	#REF!	#REF!	#REF!	#REF!	#REF!	#REF!	#REF!	#REF!	#REF!	#REF!	#REF!	#REF!	#REF!	#REF!	#REF!	#REF!	#REF!	#REF!	#REF!	#REF!	#REF!	#REF!	#REF!	#REF!	#REF!	#REF!	#REF!	#REF!	#REF!	#REF!	#REF!	#REF!
化工、木材、非金属加工专用设备	35074	#REF!	#REF!	#REF!	#REF!	#REF!	#REF!	#REF!	#REF!	#REF!	#REF!	#REF!	#REF!	#REF!	#REF!	#REF!	#REF!	#REF!	#REF!	#REF!	#REF!	#REF!	#REF!	#REF!	#REF!	#REF!	#REF!	#REF!	#REF!	#REF!	#REF!	#REF!	#REF!	#REF!	#REF!	#REF!	#REF!	#REF!	#REF!	#REF!	#REF!	#REF!
农、林、牧、渔专用机械	35075	#REF!	#REF!	#REF!	#REF!	#REF!	#REF!	#REF!	#REF!	#REF!	#REF!	#REF!	#REF!	#REF!	#REF!	#REF!	#REF!	#REF!	#REF!	#REF!	#REF!	#REF!	#REF!	#REF!	#REF!	#REF!	#REF!	#REF!	#REF!	#REF!	#REF!	#REF!	#REF!	#REF!	#REF!	#REF!	#REF!	#REF!	#REF!	#REF!	#REF!	#REF!
医疗仪器设备及器械	35076a	#REF!	#REF!	#REF!	#REF!	#REF!	#REF!	#REF!	#REF!	#REF!	#REF!	#REF!	#REF!	#REF!	#REF!	#REF!	#REF!	#REF!	#REF!	#REF!	#REF!	#REF!	#REF!	#REF!	#REF!	#REF!	#REF!	#REF!	#REF!	#REF!	#REF!	#REF!	#REF!	#REF!	#REF!	#REF!	#REF!	#REF!	#REF!	#REF!	#REF!	#REF!
其他专用设备	35076b	#REF!	#REF!	#REF!	#REF!	#REF!	#REF!	#REF!	#REF!	#REF!	#REF!	#REF!	#REF!	#REF!	#REF!	#REF!	#REF!	#REF!	#REF!	#REF!	#REF!	#REF!	#REF!	#REF!	#REF!	#REF!	#REF!	#REF!	#REF!	#REF!	#REF!	#REF!	#REF!	#REF!	#REF!	#REF!	#REF!	#REF!	#REF!	#REF!	#REF!	#REF!
汽车整车	36077	#REF!	#REF!	#REF!	#REF!	#REF!	#REF!	#REF!	#REF!	#REF!	#REF!	#REF!	#REF!	#REF!	#REF!	#REF!	#REF!	#REF!	#REF!	#REF!	#REF!	#REF!	#REF!	#REF!	#REF!	#REF!	#REF!	#REF!	#REF!	#REF!	#REF!	#REF!	#REF!	#REF!	#REF!	#REF!	#REF!	#REF!	#REF!	#REF!	#REF!	#REF!
汽车零部件及配件	36078	#REF!	#REF!	#REF!	#REF!	#REF!	#REF!	#REF!	#REF!	#REF!	#REF!	#REF!	#REF!	#REF!	#REF!	#REF!	#REF!	#REF!	#REF!	#REF!	#REF!	#REF!	#REF!	#REF!	#REF!	#REF!	#REF!	#REF!	#REF!	#REF!	#REF!	#REF!	#REF!	#REF!	#REF!	#REF!	#REF!	#REF!	#REF!	#REF!	#REF!	#REF!
铁路运输和城市轨道交通设备	37079	#REF!	#REF!	#REF!	#REF!	#REF!	#REF!	#REF!	#REF!	#REF!	#REF!	#REF!	#REF!	#REF!	#REF!	#REF!	#REF!	#REF!	#REF!	#REF!	#REF!	#REF!	#REF!	#REF!	#REF!	#REF!	#REF!	#REF!	#REF!	#REF!	#REF!	#REF!	#REF!	#REF!	#REF!	#REF!	#REF!	#REF!	#REF!	#REF!	#REF!	#REF!
船舶及相关装置	37080	#REF!	#REF!	#REF!	#REF!	#REF!	#REF!	#REF!	#REF!	#REF!	#REF!	#REF!	#REF!	#REF!	#REF!	#REF!	#REF!	#REF!	#REF!	#REF!	#REF!	#REF!	#REF!	#REF!	#REF!	#REF!	#REF!	#REF!	#REF!	#REF!	#REF!	#REF!	#REF!	#REF!	#REF!	#REF!	#REF!	#REF!	#REF!	#REF!	#REF!	#REF!
其他交通运输设备	37081	#REF!	#REF!	#REF!	#REF!	#REF!	#REF!	#REF!	#REF!	#REF!	#REF!	#REF!	#REF!	#REF!	#REF!	#REF!	#REF!	#REF!	#REF!	#REF!	#REF!	#REF!	#REF!	#REF!	#REF!	#REF!	#REF!	#REF!	#REF!	#REF!	#REF!	#REF!	#REF!	#REF!	#REF!	#REF!	#REF!	#REF!	#REF!	#REF!	#REF!	#REF!
电机	38082	#REF!	#REF!	#REF!	#REF!	#REF!	#REF!	#REF!	#REF!	#REF!	#REF!	#REF!	#REF!	#REF!	#REF!	#REF!	#REF!	#REF!	#REF!	#REF!	#REF!	#REF!	#REF!	#REF!	#REF!	#REF!	#REF!	#REF!	#REF!	#REF!	#REF!	#REF!	#REF!	#REF!	#REF!	#REF!	#REF!	#REF!	#REF!	#REF!	#REF!	#REF!
输配电及控制设备	38083	#REF!	#REF!	#REF!	#REF!	#REF!	#REF!	#REF!	#REF!	#REF!	#REF!	#REF!	#REF!	#REF!	#REF!	#REF!	#REF!	#REF!	#REF!	#REF!	#REF!	#REF!	#REF!	#REF!	#REF!	#REF!	#REF!	#REF!	#REF!	#REF!	#REF!	#REF!	#REF!	#REF!	#REF!	#REF!	#REF!	#REF!	#REF!	#REF!	#REF!	#REF!
电线、电缆、光缆及电工器材	38084	#REF!	#REF!	#REF!	#REF!	#REF!	#REF!	#REF!	#REF!	#REF!	#REF!	#REF!	#REF!	#REF!	#REF!	#REF!	#REF!	#REF!	#REF!	#REF!	#REF!	#REF!	#REF!	#REF!	#REF!	#REF!	#REF!	#REF!	#REF!	#REF!	#REF!	#REF!	#REF!	#REF!	#REF!	#REF!	#REF!	#REF!	#REF!	#REF!	#REF!	#REF!
电池	38085	#REF!	#REF!	#REF!	#REF!	#REF!	#REF!	#REF!	#REF!	#REF!	#REF!	#REF!	#REF!	#REF!	#REF!	#REF!	#REF!	#REF!	#REF!	#REF!	#REF!	#REF!	#REF!	#REF!	#REF!	#REF!	#REF!	#REF!	#REF!	#REF!	#REF!	#REF!	#REF!	#REF!	#REF!	#REF!	#REF!	#REF!	#REF!	#REF!	#REF!	#REF!
家用器具	38086	#REF!	#REF!	#REF!	#REF!	#REF!	#REF!	#REF!	#REF!	#REF!	#REF!	#REF!	#REF!	#REF!	#REF!	#REF!	#REF!	#REF!	#REF!	#REF!	#REF!	#REF!	#REF!	#REF!	#REF!	#REF!	#REF!	#REF!	#REF!	#REF!	#REF!	#REF!	#REF!	#REF!	#REF!	#REF!	#REF!	#REF!	#REF!	#REF!	#REF!	#REF!
其他电气机械和器材	38087	#REF!	#REF!	#REF!	#REF!	#REF!	#REF!	#REF!	#REF!	#REF!	#REF!	#REF!	#REF!	#REF!	#REF!	#REF!	#REF!	#REF!	#REF!	#REF!	#REF!	#REF!	#REF!	#REF!	#REF!	#REF!	#REF!	#REF!	#REF!	#REF!	#REF!	#REF!	#REF!	#REF!	#REF!	#REF!	#REF!	#REF!	#REF!	#REF!	#REF!	#REF!
计算机	39088	#REF!	#REF!	#REF!	#REF!	#REF!	#REF!	#REF!	#REF!	#REF!	#REF!	#REF!	#REF!	#REF!	#REF!	#REF!	#REF!	#REF!	#REF!	#REF!	#REF!	#REF!	#REF!	#REF!	#REF!	#REF!	#REF!	#REF!	#REF!	#REF!	#REF!	#REF!	#REF!	#REF!	#REF!	#REF!	#REF!	#REF!	#REF!	#REF!	#REF!	#REF!
通信设备	39089	#REF!	#REF!	#REF!	#REF!	#REF!	#REF!	#REF!	#REF!	#REF!	#REF!	#REF!	#REF!	#REF!	#REF!	#REF!	#REF!	#REF!	#REF!	#REF!	#REF!	#REF!	#REF!	#REF!	#REF!	#REF!	#REF!	#REF!	#REF!	#REF!	#REF!	#REF!	#REF!	#REF!	#REF!	#REF!	#REF!	#REF!	#REF!	#REF!	#REF!	#REF!
广播电视设备和雷达及配套设备	39090	#REF!	#REF!	#REF!	#REF!	#REF!	#REF!	#REF!	#REF!	#REF!	#REF!	#REF!	#REF!	#REF!	#REF!	#REF!	#REF!	#REF!	#REF!	#REF!	#REF!	#REF!	#REF!	#REF!	#REF!	#REF!	#REF!	#REF!	#REF!	#REF!	#REF!	#REF!	#REF!	#REF!	#REF!	#REF!	#REF!	#REF!	#REF!	#REF!	#REF!	#REF!
视听设备	39091	#REF!	#REF!	#REF!	#REF!	#REF!	#REF!	#REF!	#REF!	#REF!	#REF!	#REF!	#REF!	#REF!	#REF!	#REF!	#REF!	#REF!	#REF!	#REF!	#REF!	#REF!	#REF!	#REF!	#REF!	#REF!	#REF!	#REF!	#REF!	#REF!	#REF!	#REF!	#REF!	#REF!	#REF!	#REF!	#REF!	#REF!	#REF!	#REF!	#REF!	#REF!
电子元器件	39092	#REF!	#REF!	#REF!	#REF!	#REF!	#REF!	#REF!	#REF!	#REF!	#REF!	#REF!	#REF!	#REF!	#REF!	#REF!	#REF!	#REF!	#REF!	#REF!	#REF!	#REF!	#REF!	#REF!	#REF!	#REF!	#REF!	#REF!	#REF!	#REF!	#REF!	#REF!	#REF!	#REF!	#REF!	#REF!	#REF!	#REF!	#REF!	#REF!	#REF!	#REF!
其他电子设备	39093	#REF!	#REF!	#REF!	#REF!	#REF!	#REF!	#REF!	#REF!	#REF!	#REF!	#REF!	#REF!	#REF!	#REF!	#REF!	#REF!	#REF!	#REF!	#REF!	#REF!	#REF!	#REF!	#REF!	#REF!	#REF!	#REF!	#REF!	#REF!	#REF!	#REF!	#REF!	#REF!	#REF!	#REF!	#REF!	#REF!	#REF!	#REF!	#REF!	#REF!	#REF!
仪器仪表	40094	#REF!	#REF!	#REF!	#REF!	#REF!	#REF!	#REF!	#REF!	#REF!	#REF!	#REF!	#REF!	#REF!	#REF!	#REF!	#REF!	#REF!	#REF!	#REF!	#REF!	#REF!	#REF!	#REF!	#REF!	#REF!	#REF!	#REF!	#REF!	#REF!	#REF!	#REF!	#REF!	#REF!	#REF!	#REF!	#REF!	#REF!	#REF!	#REF!	#REF!	#REF!
其他制造产品	41095	#REF!	#REF!	#REF!	#REF!	#REF!	#REF!	#REF!	#REF!	#REF!	#REF!	#REF!	#REF!	#REF!	#REF!	#REF!	#REF!	#REF!	#REF!	#REF!	#REF!	#REF!	#REF!	#REF!	#REF!	#REF!	#REF!	#REF!	#REF!	#REF!	#REF!	#REF!	#REF!	#REF!	#REF!	#REF!	#REF!	#REF!	#REF!	#REF!	#REF!	#REF!
废弃资源和废旧材料回收加工品	42096	#REF!	#REF!	#REF!	#REF!	#REF!	#REF!	#REF!	#REF!	#REF!	#REF!	#REF!	#REF!	#REF!	#REF!	#REF!	#REF!	#REF!	#REF!	#REF!	#REF!	#REF!	#REF!	#REF!	#REF!	#REF!	#REF!	#REF!	#REF!	#REF!	#REF!	#REF!	#REF!	#REF!	#REF!	#REF!	#REF!	#REF!	#REF!	#REF!	#REF!	#REF!
金属制品、机械和设备修理服务	43097	#REF!	#REF!	#REF!	#REF!	#REF!	#REF!	#REF!	#REF!	#REF!	#REF!	#REF!	#REF!	#REF!	#REF!	#REF!	#REF!	#REF!	#REF!	#REF!	#REF!	#REF!	#REF!	#REF!	#REF!	#REF!	#REF!	#REF!	#REF!	#REF!	#REF!	#REF!	#REF!	#REF!	#REF!	#REF!	#REF!	#REF!	#REF!	#REF!	#REF!	#REF!
电力、热力生产和供应	44098	#REF!	#REF!	#REF!	#REF!	#REF!	#REF!	#REF!	#REF!	#REF!	#REF!	#REF!	#REF!	#REF!	#REF!	#REF!	#REF!	#REF!	#REF!	#REF!	#REF!	#REF!	#REF!	#REF!	#REF!	#REF!	#REF!	#REF!	#REF!	#REF!	#REF!	#REF!	#REF!	#REF!	#REF!	#REF!	#REF!	#REF!	#REF!	#REF!	#REF!	#REF!
燃气生产和供应	45099	#REF!	#REF!	#REF!	#REF!	#REF!	#REF!	#REF!	#REF!	#REF!	#REF!	#REF!	#REF!	#REF!	#REF!	#REF!	#REF!	#REF!	#REF!	#REF!	#REF!	#REF!	#REF!	#REF!	#REF!	#REF!	#REF!	#REF!	#REF!	#REF!	#REF!	#REF!	#REF!	#REF!	#REF!	#REF!	#REF!	#REF!	#REF!	#REF!	#REF!	#REF!
水的生产和供应	46100	#REF!	#REF!	#REF!	#REF!	#REF!	#REF!	#REF!	#REF!	#REF!	#REF!	#REF!	#REF!	#REF!	#REF!	#REF!	#REF!	#REF!	#REF!	#REF!	#REF!	#REF!	#REF!	#REF!	#REF!	#REF!	#REF!	#REF!	#REF!	#REF!	#REF!	#REF!	#REF!	#REF!	#REF!	#REF!	#REF!	#REF!	#REF!	#REF!	#REF!	#REF!
生产核算产出（研发、国内增值税调整后，亿元）		#REF!	#REF!	#REF!	#REF!	#REF!	#REF!	#REF!	#REF!	#REF!	#REF!	#REF!	#REF!	#REF!	#REF!	#REF!	#REF!	#REF!	#REF!	#REF!	#REF!	#REF!	#REF!	#REF!	#REF!	#REF!	#REF!	#REF!	#REF!	#REF!	#REF!	#REF!	#REF!	#REF!	#REF!	#REF!	#REF!	#REF!	#REF!	#REF!	#REF!	#REF!
生产核算产出（研发、国内增值税调整后，万元）		#REF!	#REF!	#REF!	#REF!	#REF!	#REF!	#REF!	#REF!	#REF!	#REF!	#REF!	#REF!	#REF!	#REF!	#REF!	#REF!	#REF!	#REF!	#REF!	#REF!	#REF!	#REF!	#REF!	#REF!	#REF!	#REF!	#REF!	#REF!	#REF!	#REF!	#REF!	#REF!	#REF!	#REF!	#REF!	#REF!	#REF!	#REF!	#REF!	#REF!	#REF!
合计		#REF!	#REF!	#REF!	#REF!	#REF!	#REF!	#REF!	#REF!	#REF!	#REF!	#REF!	#REF!	#REF!	#REF!	#REF!	#REF!	#REF!	#REF!	#REF!	#REF!	#REF!	#REF!	#REF!	#REF!	#REF!	#REF!	#REF!	#REF!	#REF!	#REF!	#REF!	#REF!	#REF!	#REF!	#REF!	#REF!	#REF!	#REF!	#REF!	#REF!	#REF!
差值		#REF!	#REF!	#REF!	#REF!	#REF!	#REF!	#REF!	#REF!	#REF!	#REF!	#REF!	#REF!	#REF!	#REF!	#REF!	#REF!	#REF!	#REF!	#REF!	#REF!	#REF!	#REF!	#REF!	#REF!	#REF!	#REF!	#REF!	#REF!	#REF!	#REF!	#REF!	#REF!	#REF!	#REF!	#REF!	#REF!	#REF!	#REF!	#REF!	#REF!	#REF!
（工业统计数据加总）	名录行业产值 小类行业产值	煤炭开采和洗选业	石油和天然气开采业	黑色金属矿采选业	有色金属矿采选业	非金属矿采选业	开采专业及辅助性活动	其他采矿业	农副食品加工业	食品制造业	酒、饮料和精制茶制造业	烟草制品业	纺织业	纺织服装、服饰业	皮革、毛皮、羽毛及其制品和制鞋业	木材加工和木、竹、藤、棕、草制品业	家具制造业	造纸和纸制品业	印刷和记录媒介复制业	文教、工美、体育和娱乐用品制造业	石油加工、炼焦和核燃料加工业	化学原料和化学制品制造业	医药制造业	化学纤维制造业	橡胶和塑料制品业	非金属矿物制品业	黑色金属冶炼和压延加工业	有色金属冶炼和压延加工业	金属制品业	通用设备制造业	专用设备制造业	汽车制造业	铁路、船舶、航空航天和其他运输设备制造业	电气机械和器材制造业	计算机、通信和其他电子设备制造业	仪器仪表制造业	其他制造业	废弃资源综合利用业	金属制品、机械和设备修理业	电力、热力生产和供应业	燃气生产和供应业	水的生产和供应业
	单位：万元	06	07	08	09	10	11	12	13	14	15	16	17	18	19	20	21	22	23	24	25	26	27	28	29	30	31	32	33	34	35	36	37	38	39	40	41	42	43	44	45	46
煤炭开采和洗选产品	06006	1.85107e+08	0	28399.8	2210.26	198693	2000	0	43122.8	14.3	421874	0	0	2439	0	2665.6	0	0	6006.5	0	2.16238e+06	361281	0	0	0	206922	229059	234040	8600.3	7963.8	11793.6	0	0	0	11406.8	0	0	2267.74	0	2.07677e+06	0	0
石油和天然气开采产品	07007	324171	8.23808e+07	0	0	12456	55378.6	0	0	0	0	0	0	0	0	0	0	0	0	0	418342	21833.5	0	0	0	0	0	0	0	0	3111.6	0	0	2017.2	0	0	0	0	0	0	671976	0
黑色金属矿采选产品	08008	0	0	2.78465e+07	488855	56578	0	0	2462.8	47176.5	0	0	0	0	6089.3	36130.6	0	0	0	2791.2	296425	349004	2885.5	0	0	102770	2.26255e+06	261538	591776	3247.3	13937.7	7546.5	10178.1	3626.7	0	0	4976.1	111721	0	0	7048	0
有色金属矿采选产品	09009	0	0	891313	2.98526e+07	282088	0	0	0	0	0	0	0	0	0	5636.2	0	0	0	48415.5	0	109578	0	0	2950.5	134118	139384	2.99111e+06	216606	27657.3	19872.2	92386	0	57433.7	11717	0	0	61681.2	0	0	0	0
非金属矿采选产品	10010	33306.8	517.654	178007	193786	4.27298e+07	2746.6	234706	4093.2	414312	0	0	6629.4	13155.7	0	45652.1	5604.1	3175.2	0	366143	4984.94	1.2376e+06	3401.43	48795.3	53479.6	4.64082e+06	53936.6	102260	50727.2	92951.8	86309.5	12842.2	0	26881.2	15025.6	2986	51366.3	9874	0	12426	9245.3	0
开采辅助活动和其他采矿产品	11011	360472	391972	85946.4	9867.2	84848.7	1.83079e+07	722004	0	0	0	0	0	0	0	0	2110	0	0	0	111479	61211.4	0	0	4222	88698.9	5593.2	11708.8	74151.6	37400.2	250691	0	9718.97	8222.3	3024.1	11797.2	0	11766.9	18889.4	17449.1	286455	7107.2
谷物磨制品	13012	9044	0	0	0	0	0	0	9.16984e+07	2.71608e+06	17062.6	0	0	0	0	0	0	0	0	0	0	5386.36	7224.7	0	69.6	54377	0	0	0	0	5340.1	0	0	0	0	0	18955	0	0	0	0	0
饲料加工品	13013	2060	0	0	0	0	0	0	1.07609e+08	2.01853e+06	421878	0	15580	0	189708	2395.6	0	0	0	21837.8	0	507273	177314	0	27.2	0	0	0	0	0	32067.1	0	0	0	0	0	2690.91	4707.8	0	0	0	0
植物油加工品	13014	0	0	0	0	0	0	0	7.01126e+07	628088	135716	0	19374.7	0	15745.8	0	0	0	1251.6	3318.1	4373	160713	75217	0	9888.5	19579.8	0	0	0	1985.6	1400.7	0	0	4332.7	3254.1	0	7375	39311.3	0	0	0	0
糖及糖制品	13015	0	0	0	0	0	0	0	8.34803e+06	189005	324.9	0	0	0	0	0	0	0	0	0	0	3609.6	52452.3	20501.8	0	0	0	7624	0	4694.9	0	0	0	0	0	0	0	0	0	0	0	0
屠宰及肉类加工品	13016	330	0	0	0	0	0	0	9.06593e+07	1.62603e+06	264972	0	0	84.528	538774	0	0	0	3706.7	9011.62	19315.8	0	238431	0	478	0	0	2735.9	0	0	5815.8	0	0	0	0	0	0	0	0	0	0	0
水产加工品	13017	0	0	0	0	3122.6	0	0	3.43986e+07	920360	2249.4	0	0	0	0	0	0	0	0	3165.2	0	0	14969.4	0	0	0	0	0	0	0	0	0	11650.7	0	0	0	0	0	0	0	0	3863.5
蔬菜、水果、坚果和其他农副食品加工品	13018	3246	0	0	0	0	0	0	7.78746e+07	3.82006e+06	408646	0	28423.7	4856.6	18267.5	64519.8	0	2575.9	17605.2	9864.7	0	254481	638696	0	17592.2	95952.4	1936.3	0	7836.4	5574	10301.7	0	0	0	0	0	60908.9	3084.51	0	0	0	0
方便食品	14019	0	0	0	0	0	0	0	2.43688e+06	2.57985e+07	740231	0	0	0	0	0	0	0	41244.6	0	0	2010.2	910	0	0	0	0	0	0	0	0	0	0	0	0	0	0	0	0	0	0	0
乳制品	14020	0	0	0	0	0	0	0	106262	2.91918e+07	1.16457e+06	0	0	0	0	0	0	0	0	0	0	98324.8	1256	0	0	0	0	0	0	0	0	0	0	0	0	0	0	0	0	0	0	0
调味品、发酵制品	14021	0	0	0	0	0	0	0	774666	2.45052e+07	112137	0	0	0	0	0	0	0	0	3743.6	0	100710	20804.5	0	0	0	0	0	0	70248.1	0	0	0	0	0	0	0	0	0	110350	0	0
其他食品	14022	0	0	0	54.3	124920	0	0	5.63534e+06	9.63063e+07	1.49625e+06	0	1544.8	0	0	30786.2	0	0	124856	20119.5	8295.6	1.99096e+06	1.69625e+06	9603.1	104972	71227.7	0	2471	4706.5	1348.4	37584.5	0	3914.8	0	311	0	0	0	0	0	0	0
酒精和酒	15023	17560	0	0	0	0	0	0	186618	95849.6	7.82778e+07	0	72.9	0	0	0	0	0	0	0	101229	579657	36491.9	0	0	9139.5	0	64421.8	0	9440.1	2388	0	0	0	0	0	0	10492.8	0	0	0	0
饮料	15024	346	0	380.5	0	0	0	0	238087	3.98741e+06	4.82856e+07	0	20823.7	0	0	0	0	0	25562.7	3185.1	0	12999.9	219702	0	36868	213.4	469	0	0	71.8	305.1	1555.4	0	414.7	0	218.9	0	0	2070.4	0	0	38027.5
精制茶	15025	0	0	0	10989	0	0	0	23993	29609.9	2.50519e+07	0	0	0	0	285	0	0	0	0	0	84344.9	142175	0	0	33379.4	0	0	0	0	0	0	0	0	0	0	0	0	0	0	0	2578.07
烟草制品	16026	0	0	0	0	0	0	0	18040.3	0	0	9.37968e+07	0	0	0	0	0	44096	118563	0	0	32350.8	0	0	36230.2	0	0	0	0	31519.3	16917.4	0	0	0	0	0	26950.4	0	0	0	0	0
棉、化纤纺织及印染精加工品	17027	35328.3	0	0	0	0	0	0	151966	40033.5	0	0	1.9408e+08	4.88779e+06	185934	9482.5	3256.8	14629.1	7370.9	1.26741e+06	231605	95396.6	166247	1.70155e+06	213411	20936	456	1.11822e+06	18582	151796	126788	16739.6	0	4494.5	10344.2	7677.06	42525.5	42356.6	0	11162.3	0	0
毛纺织及染整精加工品	17028	0	0	0	0	0	0	0	1079.9	0	0	0	1.52097e+07	1.1241e+06	32928.2	180	0	0	0	272051	0	0	0	142910	3731.1	22003.5	2992.7	545656	0	0	7804	0	0	9153	0	0	6774.5	0	0	0	0	0
麻、丝绢纺织及加工品	17029	0	0	0	0	0	0	0	0	0	0	0	1.19509e+07	144191	7459.9	8708.1	0	0	23084.7	562950	0	20168.5	0	8884.76	0	0	0	0	0	105914	12627.9	39753	0	0	0	0	10176.9	0	0	0	0	0
针织或钩针编织及其制品	17030	399.1	0	0	0	0	0	0	0	0	0	0	2.43281e+07	2.79321e+06	65656.5	0	259.2	2816.51	10986	522428	0	347510	0	125043	69509	0	0	0	902.435	97.9	43993	0	0	2396.1	13395.1	0	13117.3	0	0	0	0	0
纺织制成品	17031	2084.3	0	0	0	0	0	0	0	1485.4	35732.2	0	4.84231e+07	724412	617822	2034	248431	111441	23881.9	1.77479e+06	2687.3	180712	217700	814354	550473	142987	6281.68	38793.5	53135.2	100169	89202.2	185471	11067.1	31299	1725.1	3701.4	173625	7998	0	0	0	0
纺织服装服饰	18032	14144.2	0	129.3	185.9	8592.12	0	0	32878.6	0	42231.1	0	2.91653e+06	2.00973e+08	2.26004e+06	0	5666.5	0	9080.08	863088	1907.8	1497.2	0	28709.2	195598	17036.6	1258.4	663448	34803	32975.3	25120.7	32372.3	354.3	4432.2	54338.4	0	36925.5	560	0	0	0	0
皮革、毛皮、羽毛及其制品	19033	528.4	0	0	0	341.5	0	0	14238.8	1257.8	0	0	261400	824045	6.45869e+07	5774.8	112479	44367.2	24008.4	637546	0	30617.8	0	4346.3	408783	26700	0	0	30778.7	32477.7	46038.8	98355	396.99	0	12400.5	0	94869	0	0	0	0	0
鞋	19034	0	0	0	0	0	0	0	0	0	0	0	68069.5	527701	7.1734e+07	0	0	74.4	6498.1	138598	0	90459.1	6283.9	0	457659	0	0	0	8932.1	0	63270.5	0	0	100435	5011.42	0	4859.9	10976.8	0	0	0	0
木材加工和木、竹、藤、棕、草制品	20035	129	0	0	11602.4	0	0	0	11459.2	3763.4	8058.6	0	75383.5	6208.52	3464.7	1.25053e+08	2.0295e+06	219279	135669	2.131e+06	33935.4	175498	7142.8	37691.3	390643	379235	89843.5	42043.5	461800	17764.8	79744.6	0	5139.8	13638.2	11364.3	18527.9	53464.5	27900	0	0	0	0
家具	21036	0	0	0	11102.4	0	0	0	6758.3	0	0	0	139364	11592.1	161655	2.17842e+06	8.69559e+07	6316	22574	3.17202e+06	0	0	0	0	313781	365811	192898	232775	1.02333e+06	67818.2	223844	6045.3	16025.8	265517	206855	851.2	171684	0	0	0	0	0
造纸和纸制品	22037	189068	0	0	0	0	0	0	259004	122123	222960	10131.7	17941	11629.8	127618	280679	10702.3	1.55971e+08	1.16263e+07	179402	0	557726	235156	31221.8	577966	145549	0	11604.9	130051	13013.3	138556	70808.4	270.7	21584.9	42377.1	0	52688.5	32363.1	0	0	0	0
印刷和记录媒介复制品	23038	4060.05	0	0	0	436.9	0	0	0	23881.1	222454	0	76084.4	40275.6	4597.4	4937.5	0	1.82653e+06	7.6327e+07	105669	0	60768.2	38718.6	15754.7	661494	24038.8	0	1407.7	232942	177145	89262.2	0	899.9	2992.7	104837	0	11551.6	0	366.3	0	0	0
工艺美术品	24039	0	0	0	42763.2	369.7	0	0	2728.8	3172.5	0	0	379596	502361	31861.8	233567	144686	33506.3	77082.7	8.32926e+07	952.5	99059.9	0	5492.5	63446.6	389376	0	52628	188766	27165.1	76032.2	55738.1	681.8	60869.8	3990.4	23100.1	41523.4	0	0	0	0	0
文教、体育和娱乐用品	24040	353.5	0	0	0	0	0	0	0	767.7	0	0	48940.7	36919	91112.1	17873.1	102903	12084.1	170026	5.5324e+07	36621.2	92032.4	0	358.4	516680	52206.8	19704.7	3677.8	134545	173876	78426.7	10243.1	150935	184065	159851	242952	99780.7	0	0	0	0	0
精炼石油和核燃料加工品	25041	67425.5	1.66695e+06	0	0	0	66762.6	0	94617.2	0	0	0	0	0	0	29479.6	1927.4	8318.17	0	0	3.33628e+08	1.7841e+07	0	0	32249	381710	17155.7	0	0	3679	228206	3093.39	363.7	0	0	0	29524.5	123470	0	50429.3	925128	0
煤炭加工品	25042	5.60046e+06	0	0	0	0	0	0	3517.1	12024.1	0	0	0	0	0	0	0	0	0	0	5.98664e+07	1.55652e+06	0	0	0	108651	4.17184e+06	400286	50236.5	0	0	0	0	1983.38	0	0	0	35520.4	0	83676.2	53726.9	0
基础化学原料	26043	3.79025e+06	261318	53881.3	696007	183971	0	0	229565	293958	358971	0	32965.7	0	0	33370	0	3565.65	0	36359.2	1.98243e+07	2.04192e+08	1.66635e+06	1.01151e+06	232397	374684	2.21242e+06	2.47807e+06	77019.5	70302	50234.7	0	31573.8	356863	117980	54284.3	82158.8	44967.3	2791	226391	118134	58106.9
肥料	26044	84450.3	67914	0	0	123100	0	0	57414.6	253463	0	0	43.3	0	0	0	0	29962.2	0	0	473320	5.72414e+07	18563.6	0	2064.56	985.1	160051	227519	0	173.9	99579.8	0	0	0	0	0	0	52590.6	0	1431.6	4535.63	0
农药	26045	0	0	0	0	0	0	0	9921.21	21534.9	0	0	0	0	0	0	0	481.816	0	0	0	2.27601e+07	785837	0	18872.5	0	0	0	22466.3	0	8038.2	0	0	370.7	0	0	0	0	0	3342.78	0	0
涂料、油墨、颜料及类似产品	26046	4788.4	0	0	0	0	0	0	13035.9	10270.3	0	0	42074.3	5681.5	0	1025	0	7593	11251.3	234147	603.9	5.57609e+07	172135	543.6	121773	666490	187436	57780.6	133992	33508.5	24226.2	126271	56767.8	60440.7	32460.6	5299.1	0	0	0	0	0	0
合成材料	26047	1.13079e+06	16904.5	0	0	86995.6	0	0	14511.6	0	92989.5	0	110814	0	82666.9	63494.2	0	509733	154612	248181	2.09709e+07	1.43401e+08	33115.4	7.22987e+06	5.72895e+06	527501	298869	303671	44688.3	59390.7	131517	102559	0	432022	473993	12146.4	0	83877.4	0	5080.5	0	0
专用化学产品和炸药、火工、焰火产品	26048	126892	2488.5	10705.9	0	71335.5	9548.09	0	104023	96981.6	62359.7	0	83899.4	9734.2	31153.9	86652.6	0	286745	34765.1	37165.4	2.66573e+06	1.26759e+08	1.62579e+06	42164.8	759173	676161	51541.3	978473	217479	122654	440521	346112	0	496971	736071	30480.4	62778.7	22445.5	5151	352.55	42012.8	17142
日用化学产品	26049	0	0	0	0	0	0	0	55876.4	1.23405e+06	9320.6	0	9668.4	0	0	0	4652.8	27899.7	466.2	47746.2	0	3.48266e+07	255031	0	95537.2	6571.69	0	0	52438.6	1019.01	16951.8	66494.4	0	92050.2	5332.4	0	33703.2	0	0	0	0	0
医药制品	27050	18739.9	0	0	3637.8	0	0	0	1.438e+06	494111	131485	0	477465	3058.5	37384	2523.1	0	45673.4	92238.7	3376.4	470.951	2.12121e+06	2.38434e+08	64449.2	247178	28563.6	12605.5	1953.25	16911.9	13827.7	698576	48703.3	0	19978.6	0	0	32435.6	0	0	29923.4	0	0
化学纤维制品	28051	0	0	0	0	0	0	0	8786.6	23338.1	54789.2	0	1.91183e+06	149496	8828.6	7433.6	7789.1	85068	0	273191	785942	3.37302e+06	33372.9	7.05085e+07	324736	219189	0	0	777.1	5840.1	600468	58745.7	20423.5	65547.8	0	210.2	10805.8	74062.8	0	0	0	0
橡胶制品	29052	77538	0	0	0	2892	0	0	0	0	239450	0	165103	1665	492268	648.697	5237.7	2147.6	70965.9	267899	0	1.21468e+06	184524	2040	7.00409e+07	193225	1366.33	100935	94617.9	204043	384487	403209	660720	73040.8	58988.9	40450	7111.66	24939.9	1484.1	14434.7	0	0
塑料制品	29053	204417	0	7545.86	469.8	3740	408.7	0	406909	30481	561457	0	779548	116930	1.08363e+06	313803	311380	647919	3.20383e+06	1.37278e+06	60493.3	4.07584e+06	294374	356093	2.27195e+08	1.19409e+06	278440	178343	1.44054e+06	550909	2.22701e+06	1.40563e+06	75298.3	1.34406e+06	1.82463e+06	189484	411430	371718	0	14555.2	0	151074
水泥、石灰和石膏	30054	332575	0	60123.2	96.4	373535	0	0	47913.8	0	0	0	0	0	0	11251.8	0	0	0	234287	38995.7	418341	30022.3	78915.4	14786.7	1.06244e+08	69886.5	96741.6	3627.6	182698	100556	0	5429.2	3051.3	0	0	0	66342	0	45899.4	0	0
石膏、水泥制品及类似制品	30055	26878.6	0	10898.6	0	106590	0	0	0	0	87.9	0	5742.7	0	0	45804.4	0	7991.3	3975	18639.8	32754.8	80241.5	0	0	128184	1.76743e+08	18528.6	21870	135139	61706.9	234666	0	81792.6	27066.3	6343	0	9589.3	28113.9	1905	7492.92	0	0
砖瓦、石材等建筑材料	30056	17801.7	0	113176	0	368883	0	0	6833.4	914	982.359	0	15695.1	12893.4	0	147581	73694.7	869.5	3250.2	1.95613e+06	181062	978807	0	22958.2	367639	8.41347e+07	214979	44739.4	470276	22447.3	104552	51945.1	0	21394	51191.6	0	71296	123076	0	9786.53	0	317.5
玻璃和玻璃制品	30057	39691	0	0	0	68943.6	0	0	43367.9	0	270204	0	63706.2	19107.3	0	10620	21842.2	15678.5	87684.5	1.20964e+06	7362.68	113649	36679.3	23171.5	920586	6.40848e+07	13275	21813.8	445923	287669	367381	224596	63854.7	620364	924422	239235	25581.7	0	0	0	0	0
陶瓷制品	30058	0	0	0	0	0	0	0	0	0	0	0	0	0	0	845.881	35747.5	3853.3	6608.1	144442	45547.2	100960	0	0	50375	6.50096e+07	0	0	74048.9	153047	40131.1	0	0	216727	130565	4480.1	2330	0	0	0	0	0
耐火材料制品	30059	0	0	0	188413	118292	0	0	0	0	0	0	8248.01	0	0	94562	0	0	0	92920.7	2965.8	116918	0	0	68734.8	2.57492e+07	251230	148767	296754	134830	55738.1	181	0	9904.8	13098.5	0	1384.5	11574	1542.2	0	0	0
石墨及其他非金属矿物制品	30060	68562	0	0	10838	306393	0	0	0	5702.9	0	0	16689.6	0	0	784.23	8222.12	20538.9	0	205309	161289	892645	4039.4	56172.9	384950	4.68486e+07	74409.3	715253	225987	20703.8	218804	13536	14248.8	280563	127531	3603.2	306.2	21650.3	0	36363.4	0	0
钢	31061	221858	0	0	0	0	0	0	0	0	0	0	0	0	0	0	0	0	0	0	0	0	0	0	0	0	5.31815e+07	16710.4	915302	163152	84752.3	0	31672.5	0	0	0	0	28828.2	0	0	0	0
钢压延产品	31062	184.6	0	0	0	0	0	0	1.33194e+06	0	0	0	5304.3	0	1034	1863.6	9160	0	0	119013	385264	46278.2	0	89384	77245.4	245482	4.74925e+08	1.9148e+06	1.1353e+07	1.56215e+06	1.32512e+06	1.26286e+06	424867	234746	139238	4917.4	0	188002	57278	0	0	0
铁及铁合金产品	31063	73705.9	0	461113	1589.4	4315.3	0	0	0	0	73725.2	0	0	0	0	0	0	2065.8	0	9147	388017	522523	2135.7	0	4685	52061.1	4.46352e+07	847711	2.057e+06	139346	40492.2	2066	0	24912.3	0	0	0	19619.9	0	40394.6	0	0
有色金属及其合金	32064	492785	0	0	4.52369e+06	4883.9	0	0	0	0	0	0	32843.6	0	0	19677.5	0	44.1	6523.6	202259	225772	1.30594e+06	0	0	7254.2	80230.3	2.12245e+06	2.41262e+08	6.08173e+06	247758	90331.8	211540	46720.4	380230	1.27513e+06	10352.6	61253	862259	0	21528	0	0
有色金属压延加工品	32065	438344	0	6508.1	2.43493e+06	0	0	0	0	0	0	0	8998.8	0	17488.5	11310	40428	1373.4	9900.4	1.5036e+06	59648.1	456069	0	0	306465	159703	323564	1.95086e+08	6.74399e+06	486237	640628	237678	389891	6.91675e+06	1.03109e+06	3409.09	2910.6	350820	3037.7	54062.1	0	0
金属制品	33066	322165	0	111957	9654.7	7289.6	0	0	6798.8	6027.55	10554.8	0	34311.2	23397.1	32176.7	287910	339345	12890.5	952742	754953	2216.9	472198	19588	173883	1.68704e+06	1.59332e+06	9.91256e+06	8.16587e+06	3.65677e+08	7.93454e+06	5.37876e+06	3.07985e+06	1.98378e+06	4.24948e+06	2.08851e+06	460530	223413	82650.7	33976.7	99756.4	2747.8	18654.8
锅炉及原动设备	34067	65.3	0	0	0	0	0	0	0	0	0	0	0	0	0	0	0	0	0	0	0	0	0	0	10745.6	0	50514.9	91533.1	870337	3.98656e+07	902249	1.30752e+06	325431	3.25789e+06	70874	18363.9	6605.8	0	34798.1	2735.6	0	0
金属加工机械	34068	891832	0	0	0	0	0	0	0	4300.59	54701.2	0	12390	0	2190	0	0	33920.2	5372.2	26931.1	0	3213.1	0	4688.6	105701	32337	182131	351060	2.48222e+06	5.33045e+07	2.57324e+06	596344	187224	423233	345471	805874	18873.2	0	10509.2	0	0	0
物料搬运设备	34069	5509.7	0	0	0	0	0	0	0	0	0	0	0	0	0	0	0	0	0	96777.3	0	2343.4	0	0	39121.4	0	7628	2293.7	322416	5.65964e+07	6.30036e+06	572076	386531	191853	30964.2	121883	0	0	0	0	0	0
泵、阀门、压缩机及类似机械	34070	0	0	855.6	0	532.7	454609	0	0	0	6698.6	0	0	0	0	0	418.7	0	0	3325.8	0	17513.6	0	95994.4	29855.6	247473	47630.6	40696.7	789272	8.39291e+07	726988	482043	68438.6	4.3828e+06	73177.8	320044	2322	22721.3	47.1	0	0	0
烘炉、风机、包装等设备	34072a	567.7	0	0	0	0	0	0	0	0	6655.4	0	0	1473.77	0	24917.5	0	9453.9	21955.2	36722.4	0	11099.4	8771.4	0	90060	28991.8	0	52711.1	336422	6.12054e+07	1.92272e+06	722476	25748.3	3.71317e+06	182198	369067	6488.3	0	4298.9	0	95020.3	2914.7
文化、办公用机械	34071	0	0	0	0	0	0	0	0	0	0	0	0	0	0	0	0	0	0	294401	0	427	0	0	1973.7	22211.2	0	0	27413.5	1.58193e+07	33961.4	629.5	1357.9	19864.5	1.65196e+06	126800	13994.3	0	8545.2	0	0	0
其他通用设备	34072b	79343.1	0	0	1556.7	3570.8	653.28	0	5137.9	553	0	0	0	11980.3	8363.3	1777	15202	0	19971.6	95272.7	18106.6	1.86182e+06	22636.2	280	139356	155081	1.06734e+06	957345	3.40311e+06	1.17185e+08	5.72419e+06	4.67123e+06	852270	1.80435e+06	1.23538e+06	536694	129385	2410	94069.4	0	0	1951.4
采矿、冶金、建筑专用设备	35073	667053	23253	1105.8	705.8	1594.3	2360.6	0	3475.5	0	0	0	1628.1	0	0	2988.9	17690.8	0	0	6963.5	17096.9	382573	0	0	4197.1	234748	84137.4	85267.3	586893	3.292e+06	9.66355e+07	265977	345188	159013	53573.9	183682	0	16354.9	43681.5	2659.56	0	0
化工、木材、非金属加工专用设备	35074	32057.7	0	0	0	0	0	0	1065.47	0	182306	0	1104.5	0	112352	104977	28937.8	55699.2	28498.5	39862.6	2350.4	124072	20935.1	0	894476	270852	192719	124846	936719	1.48645e+06	4.75956e+07	628789	83809.9	321974	1.25962e+06	260641	0	0	0	0	0	0
农、林、牧、渔专用机械	35075	0	0	0	0	0	0	0	7833.8	0	0	0	7820.9	750.7	0	65801.3	595.3	0	0	54541.5	0	0	0	3383.5	5585	8411.4	0	0	208852	855087	2.03991e+07	614564	139033	122573	63073.6	33506.2	0	0	0	0	0	0
医疗仪器设备及器械	35076a	0	0	0	0	0	0	0	0	3123.8	0	0	88539	15814.8	713	0	4845.3	0	0	10978.7	0	31869.6	1.54794e+06	0	81692.3	19431.9	20081.9	736.8	31768.8	116878	3.2042e+07	30283.1	64073.4	120404	233792	197942	7885.3	0	0	0	0	0
其他专用设备	35076b	149376	0	0	0	0	0	0	40491.3	78860.5	26110.1	0	10110.9	56267.2	7807.5	0	12113.3	37212.9	47508.7	150876	33416.3	243005	41630.1	846.4	113113	211426	4282	127902	1.6513e+06	4.79744e+06	1.07274e+08	543094	119958	2.27793e+06	3.79101e+06	1.00695e+06	149370	28176.6	22369	1046.5	0	57821.8
汽车整车	36077	0	0	0	0	0	0	0	0	0	0	0	0	0	0	0	0	0	0	3272.1	0	0	0	0	8965.8	2563.5	2147.6	42274.3	98061.5	772838	5.1537e+06	4.20944e+08	354763	1.97126e+06	14008.8	23658.5	0	0	655	0	0	0
汽车零部件及配件	36078	0	0	0	0	0	0	0	0	0	408900	0	64908.9	2587.62	25819.4	2259.5	330025	12651.7	4706.2	241793	5655.4	307750	10174.1	0	989194	444298	452953	404318	1.99189e+06	6.4448e+06	1.91924e+06	3.69683e+08	841306	2.98604e+06	4.68257e+06	1.29392e+06	2811.5	70630	19956.5	0	0	0
铁路运输和城市轨道交通设备	37079	10694.6	0	0	0	0	0	0	0	0	0	0	0	0	0	0	42524.4	0	0	0	0	24032.2	0	7043.5	0	121789	406654	0	259483	142714	1.68762e+06	192647	3.93319e+07	285842	198225	32592.4	306.5	0	173307	0	0	0
船舶及相关装置	37080	0	0	0	0	0	0	0	0	0	0	0	0	0	0	15008.3	2067.1	0	0	19018.6	0	0	0	0	29934.8	14658.4	150814	25746.8	332840	286786	204909	23855	2.6966e+07	21786.2	1173.51	110646	9513.3	0	299506	0	0	0
其他交通运输设备	37081	0	0	0	0	0	0	0	0	0	0	0	0	0	2235.1	16460.4	0	628.9	0	92116	0	43893.2	0	0	164319	2123	0	130975	199926	586765	505665	1.47138e+06	4.64927e+07	148298	120013	45132.5	0	0	79720.5	0	0	0
电机	38082	1460.8	0	0	0	0	0	0	0	0	0	0	6796.1	0	0	0	227.7	27009	0	0	0	0	0	0	7525.3	23317.6	7460.5	7574.3	79148.5	2.47626e+06	625392	1.6048e+06	625841	7.0768e+07	474472	5226.95	0	0	0	5161	0	0
输配电及控制设备	38083	36736.7	0	0	0	0	3874.2	0	0	122.5	0	0	2127.5	2263.77	4332.9	0	0	4626.71	0	2764.8	0	646960	0	0	158777	78044.8	9509.1	26944.2	349181	842750	790809	62649.2	141819	1.71406e+08	6.26521e+06	636549	0	0	4129.8	104575	0	29875.2
电线、电缆、光缆及电工器材	38084	4798.6	0	0	0	542.3	0	0	0	0	0	0	20742.2	0	0	16841.2	0	9050.9	10343.6	13364.5	0	373581	0	13222.9	701561	67312.2	15368.2	739404	485853	93927	170691	128274	74333.1	1.21364e+08	2.65785e+06	171440	19644	0	0	0	0	0
电池	38085	8140	0	0	0	0	0	0	0	0	0	0	0	370.914	0	0	0	0	0	0	0	574050	0	0	102302	277679	0	255148	2878.2	67749.9	73022.1	935382	21611.9	6.63726e+07	1.27687e+06	0	5690.3	546412	0	0	0	0
家用器具	38086	7088.41	0	0	0	0	0	0	0	862	0	0	6550.7	0	0	592.9	94242.4	0	0	66817.3	0	12454.8	0	0	238434	80547.3	22665	2113.8	796393	2.70269e+06	374121	171045	1489.9	1.32308e+08	4.24806e+06	17384.3	11817.3	0	0	5316.4	46425.3	0
其他电气机械和器材	38087	756.5	0	0	0	0	0	0	3359.7	0	0	0	1896.75	2896.8	75785.3	0	166714	0	4525.2	16918.9	0	8208.6	0	0	90647	55902.4	0	12748.9	288482	272473	339874	871983	28331.4	4.32801e+07	3.98099e+06	141553	40826.7	0	13955.1	4128.23	0	0
计算机	39088	0	0	0	0	0	0	0	0	0	0	0	0	0	0	0	0	30193.2	6578.48	95402.3	0	248005	0	0	83875.3	0	0	57953.2	131513	1.70206e+06	515063	131784	13980.6	610190	1.95229e+08	102012	1519.6	0	0	0	0	0
通信设备	39089	612.6	0	0	0	0	0	0	0	0	0	0	0	0	0	0	0	20565.9	0	615.37	0	0	0	0	289329	2302.6	0	203719	104291	108533	327978	146534	100902	1.32079e+06	3.66595e+08	249826	17866.5	0	0	0	0	0
广播电视设备和雷达及配套设备	39090	0	0	0	0	0	0	0	0	0	0	0	0	0	0	0	0	0	0	29476.7	0	0	0	0	0	6558.6	0	0	76966.2	0	21432.5	30641.6	368	507780	1.133e+07	80125.6	11524	0	0	0	0	0
视听设备	39091	0	0	0	0	0	0	0	0	0	0	0	0	0	0	0	0	0	0	4438.7	0	0	0	0	72533.6	0	0	63.5	71838.1	236381	20912	3967.8	8916.1	1.09328e+06	5.24256e+07	3246	57120.6	0	0	0	0	0
电子元器件	39092	0	0	0	0	1074.9	0	0	4629.7	0	21681.7	0	6081.6	11812.3	4173.2	0	10020.2	16928	62308.8	94756.3	4735.6	1.91896e+06	57431.4	0	689004	1.06518e+06	137119	664440	748005	1.75122e+06	1.15078e+06	397652	84160.2	1.19607e+07	3.7829e+08	951429	34195.7	87310.8	3612.5	13869.2	0	0
其他电子设备	39093	0	0	0	0	0	0	0	0	0	0	0	85	20365	0	3768.7	17603.7	0	31918.6	93396	0	211340	0	0	175318	136190	0	170154	463399	411645	602613	318694	124697	1.27939e+06	6.27905e+07	533167	42736.4	0	0	0	0	0
仪器仪表	40094	2023.7	0	0	0	0	94235.9	0	0	0	0	0	0	0	2074.3	0	18982.7	0	0	125883	0	36330.5	15507.2	0	46962.5	26392.2	23052.8	7943.3	279715	1.5884e+06	1.87462e+06	853250	88349.1	2.16355e+06	3.19444e+06	7.45142e+07	57855.7	0	12813.2	0	0	11935.1
其他制造产品	41095	23670.4	0	0	0	0	0	0	12471.9	0	3357.47	0	132895	38766.2	60325.7	5226.8	112791	27112.5	35899.6	1.33737e+06	102744	434218	68627.2	0	701070	360304	520403	135386	1.04731e+06	450374	453856	369150	74135.3	3.41039e+06	505495	86241.6	2.48812e+07	46270.9	8593.5	26228.5	0	288.657
废弃资源和废旧材料回收加工品	42096	0	0	0	0	1323.5	0	0	39436.5	9777.42	0	0	2223.8	0	24657.8	54939.5	7884.01	1.2241e+06	382.5	0	68857.1	300430	0	5064.8	505407	346684	1.13806e+06	1.92526e+06	200816	24785	84478.9	77633.3	660.2	41734.1	21649.1	0	5674.3	3.87417e+07	16218.1	21455.3	1251.38	25317
金属制品、机械和设备修理服务	43097	283309	0	0	0	0	10453.5	0	20068.6	0	0	0	0	1030.49	0	0	0	0	0	0	0	41380.4	0	0	39189.7	7629.37	122711	12608.9	398052	368281	373317	70561.6	1.82417e+06	154855	13644.6	56315.7	0	77541.3	1.31584e+07	3657.8	762.8	0
电力、热力生产和供应	44098	5.0305e+06	69890.2	3238.41	11743.6	51551.8	800673	0	126679	98614.6	22255.1	0	168282	1578.9	82.1	27186.4	5.3	678248	2421.01	8055.02	1.43244e+06	2.19695e+06	17947.9	296820	99632.9	370678	3.44842e+06	8.14858e+06	23907	98497.4	51885.3	271851	3124.2	966875	32100.9	32647	0	2263.94	0	6.22444e+08	275269	45771.3
燃气生产和供应	45099	233661	169233	0	0	0	267163	0	0	0	2405.8	0	0	0	0	0	0	0	0	0	2.20023e+06	97991	0	0	0	16608.8	1.37892e+06	42888	425.4	2042.9	13114.9	0	0	155995	0	0	21758.5	0	0	147654	7.3895e+07	15897.2
水的生产和供应	46100	131728	5247.4	0	631.1	0	157676	0	321.5	7184.49	4934.5	0	225.718	0	23	0	0	4729.5	2144.8	0	53728.4	233045	0	10445.2	3466.7	7018.4	97087.1	58015.2	21590.4	45940	223946	0	0	19768.9	0	0	0	149458	0	232451	20637.7	3.4746e+07
		2.06845e+08	8.50564e+07	2.98718e+07	3.8508e+07	4.53936e+07	2.02365e+07	956710	4.94789e+08	1.95177e+08	1.59939e+08	9.38069e+07	3.02407e+08	2.13138e+08	1.42797e+08	1.29496e+08	9.13638e+07	1.62205e+08	9.37258e+07	1.62768e+08	4.47181e+08	6.98741e+08	2.49406e+08	8.30926e+07	3.2022e+08	5.87111e+08	6.05731e+08	4.74366e+08	4.20003e+08	4.73587e+08	3.5488e+08	8.17471e+08	1.23911e+08	6.68125e+08	1.11305e+09	8.44394e+07	2.76118e+07	4.27848e+07	1.41377e+07	6.25988e+08	7.64554e+07	3.52346e+07
																																											1.1012e+10

## Sheet: 建筑服务产出表
3.2 建筑服务产出表 (单位：万元）		甲	91产业部门
			农业	林业	畜牧业	渔业	农、林、牧、渔服务业	煤炭开采和洗选业	石油和天然气开采业	黑色金属矿采选业	有色金属矿采选业	非金属矿采选业	开采专业及辅助性活动	其他采矿业	农副食品加工业	食品制造业	酒、饮料和精制茶制造业	烟草制品业	纺织业	纺织服装、服饰业	皮革、毛皮、羽毛及其制品和制鞋业	木材加工和木、竹、藤、棕、草制品业	家具制造业	造纸和纸制品业	印刷和记录媒介复制业	文教、工美、体育和娱乐用品制造业	石油加工、炼焦和核燃料加工业	化学原料和化学制品制造业	医药制造业	化学纤维制造业	橡胶和塑料制品业	非金属矿物制品业	黑色金属冶炼和压延加工业	有色金属冶炼和压延加工业	金属制品业	通用设备制造业	专用设备制造业	汽车制造业	铁路、船舶、航空航天和其他运输设备制造业	电气机械和器材制造业	计算机、通信和其他电子设备制造业	仪器仪表制造业	其他制造业	废弃资源综合利用业	金属制品、机械和设备修理业	电力、热力生产和供应业	燃气生产和供应业	水的生产和供应业	房屋建筑业
代码		乙	01	02	03	04	05	06	07	08	09	10	11	12	13	14	15	16	17	18	19	20	21	22	23	24	25	26	27	28	29	30	31	32	33	34	35	36	37	38	39	40	41	42	43	44	45	46	47
153产品部门	农产品	01001	0	0	0	0	0	0	0	0	0	0	0	0	0	0	0	0	0	0	0	0	0	0	0	0	0	0	0	0	0	0	0	0	0	0	0	0	0	0	0	0	0	0	0	0	0	0	0
	林产品	02002	0	0	0	0	0	0	0	0	0	0	0	0	0	0	0	0	0	0	0	0	0	0	0	0	0	0	0	0	0	0	0	0	0	0	0	0	0	0	0	0	0	0	0	0	0	0	0
	畜牧产品	03003	0	0	0	0	0	0	0	0	0	0	0	0	0	0	0	0	0	0	0	0	0	0	0	0	0	0	0	0	0	0	0	0	0	0	0	0	0	0	0	0	0	0	0	0	0	0	0
	渔产品	04004	0	0	0	0	0	0	0	0	0	0	0	0	0	0	0	0	0	0	0	0	0	0	0	0	0	0	0	0	0	0	0	0	0	0	0	0	0	0	0	0	0	0	0	0	0	0	0
	农、林、牧、渔服务产品	05005	0	0	0	0	0	0	0	0	0	0	0	0	0	0	0	0	0	0	0	0	0	0	0	0	0	0	0	0	0	0	0	0	0	0	0	0	0	0	0	0	0	0	0	0	0	0	0
	煤炭开采和洗选产品	06006	0	0	0	0	0	0	0	0	0	0	0	0	0	0	0	0	0	0	0	0	0	0	0	0	0	0	0	0	0	0	0	0	0	0	0	0	0	0	0	0	0	0	0	0	0	0	0
	石油和天然气开采产品	07007	0	0	0	0	0	0	0	0	0	0	0	0	0	0	0	0	0	0	0	0	0	0	0	0	0	0	0	0	0	0	0	0	0	0	0	0	0	0	0	0	0	0	0	0	0	0	0
	黑色金属矿采选产品	08008	0	0	0	0	0	0	0	0	0	0	0	0	0	0	0	0	0	0	0	0	0	0	0	0	0	0	0	0	0	0	0	0	0	0	0	0	0	0	0	0	0	0	0	0	0	0	0
	有色金属矿采选产品	09009	0	0	0	0	0	0	0	0	0	0	0	0	0	0	0	0	0	0	0	0	0	0	0	0	0	0	0	0	0	0	0	0	0	0	0	0	0	0	0	0	0	0	0	0	0	0	0
	非金属矿采选产品	10010	0	0	0	0	0	0	0	0	0	0	0	0	0	0	0	0	0	0	0	0	0	0	0	0	0	0	0	0	0	0	0	0	0	0	0	0	0	0	0	0	0	0	0	0	0	0	0
	开采辅助活动和其他采矿产品	11011	0	0	0	0	0	0	0	0	0	0	0	0	0	0	0	0	0	0	0	0	0	0	0	0	0	0	0	0	0	0	0	0	0	0	0	0	0	0	0	0	0	0	0	0	0	0	0
	谷物磨制品	13012	0	0	0	0	0	0	0	0	0	0	0	0	0	0	0	0	0	0	0	0	0	0	0	0	0	0	0	0	0	0	0	0	0	0	0	0	0	0	0	0	0	0	0	0	0	0	0
	饲料加工品	13013	0	0	0	0	0	0	0	0	0	0	0	0	0	0	0	0	0	0	0	0	0	0	0	0	0	0	0	0	0	0	0	0	0	0	0	0	0	0	0	0	0	0	0	0	0	0	0
	植物油加工品	13014	0	0	0	0	0	0	0	0	0	0	0	0	0	0	0	0	0	0	0	0	0	0	0	0	0	0	0	0	0	0	0	0	0	0	0	0	0	0	0	0	0	0	0	0	0	0	0
	糖及糖制品	13015	0	0	0	0	0	0	0	0	0	0	0	0	0	0	0	0	0	0	0	0	0	0	0	0	0	0	0	0	0	0	0	0	0	0	0	0	0	0	0	0	0	0	0	0	0	0	0
	屠宰及肉类加工品	13016	0	0	0	0	0	0	0	0	0	0	0	0	0	0	0	0	0	0	0	0	0	0	0	0	0	0	0	0	0	0	0	0	0	0	0	0	0	0	0	0	0	0	0	0	0	0	0
	水产加工品	13017	0	0	0	0	0	0	0	0	0	0	0	0	0	0	0	0	0	0	0	0	0	0	0	0	0	0	0	0	0	0	0	0	0	0	0	0	0	0	0	0	0	0	0	0	0	0	0
	蔬菜、水果、坚果和其他农副食品加工品	13018	0	0	0	0	0	0	0	0	0	0	0	0	0	0	0	0	0	0	0	0	0	0	0	0	0	0	0	0	0	0	0	0	0	0	0	0	0	0	0	0	0	0	0	0	0	0	0
	方便食品	14019	0	0	0	0	0	0	0	0	0	0	0	0	0	0	0	0	0	0	0	0	0	0	0	0	0	0	0	0	0	0	0	0	0	0	0	0	0	0	0	0	0	0	0	0	0	0	0
	乳制品	14020	0	0	0	0	0	0	0	0	0	0	0	0	0	0	0	0	0	0	0	0	0	0	0	0	0	0	0	0	0	0	0	0	0	0	0	0	0	0	0	0	0	0	0	0	0	0	0
	调味品、发酵制品	14021	0	0	0	0	0	0	0	0	0	0	0	0	0	0	0	0	0	0	0	0	0	0	0	0	0	0	0	0	0	0	0	0	0	0	0	0	0	0	0	0	0	0	0	0	0	0	0
	其他食品	14022	0	0	0	0	0	0	0	0	0	0	0	0	0	0	0	0	0	0	0	0	0	0	0	0	0	0	0	0	0	0	0	0	0	0	0	0	0	0	0	0	0	0	0	0	0	0	0
	酒精和酒	15023	0	0	0	0	0	0	0	0	0	0	0	0	0	0	0	0	0	0	0	0	0	0	0	0	0	0	0	0	0	0	0	0	0	0	0	0	0	0	0	0	0	0	0	0	0	0	0
	饮料	15024	0	0	0	0	0	0	0	0	0	0	0	0	0	0	0	0	0	0	0	0	0	0	0	0	0	0	0	0	0	0	0	0	0	0	0	0	0	0	0	0	0	0	0	0	0	0	0
	精制茶	15025	0	0	0	0	0	0	0	0	0	0	0	0	0	0	0	0	0	0	0	0	0	0	0	0	0	0	0	0	0	0	0	0	0	0	0	0	0	0	0	0	0	0	0	0	0	0	0
	烟草制品	16026	0	0	0	0	0	0	0	0	0	0	0	0	0	0	0	0	0	0	0	0	0	0	0	0	0	0	0	0	0	0	0	0	0	0	0	0	0	0	0	0	0	0	0	0	0	0	0
	棉、化纤纺织及印染精加工品	17027	0	0	0	0	0	0	0	0	0	0	0	0	0	0	0	0	0	0	0	0	0	0	0	0	0	0	0	0	0	0	0	0	0	0	0	0	0	0	0	0	0	0	0	0	0	0	0
	毛纺织及染整精加工品	17028	0	0	0	0	0	0	0	0	0	0	0	0	0	0	0	0	0	0	0	0	0	0	0	0	0	0	0	0	0	0	0	0	0	0	0	0	0	0	0	0	0	0	0	0	0	0	0
	麻、丝绢纺织及加工品	17029	0	0	0	0	0	0	0	0	0	0	0	0	0	0	0	0	0	0	0	0	0	0	0	0	0	0	0	0	0	0	0	0	0	0	0	0	0	0	0	0	0	0	0	0	0	0	0
	针织或钩针编织及其制品	17030	0	0	0	0	0	0	0	0	0	0	0	0	0	0	0	0	0	0	0	0	0	0	0	0	0	0	0	0	0	0	0	0	0	0	0	0	0	0	0	0	0	0	0	0	0	0	0
	纺织制成品	17031	0	0	0	0	0	0	0	0	0	0	0	0	0	0	0	0	0	0	0	0	0	0	0	0	0	0	0	0	0	0	0	0	0	0	0	0	0	0	0	0	0	0	0	0	0	0	0
	纺织服装服饰	18032	0	0	0	0	0	0	0	0	0	0	0	0	0	0	0	0	0	0	0	0	0	0	0	0	0	0	0	0	0	0	0	0	0	0	0	0	0	0	0	0	0	0	0	0	0	0	0
	皮革、毛皮、羽毛及其制品	19033	0	0	0	0	0	0	0	0	0	0	0	0	0	0	0	0	0	0	0	0	0	0	0	0	0	0	0	0	0	0	0	0	0	0	0	0	0	0	0	0	0	0	0	0	0	0	0
	鞋	19034	0	0	0	0	0	0	0	0	0	0	0	0	0	0	0	0	0	0	0	0	0	0	0	0	0	0	0	0	0	0	0	0	0	0	0	0	0	0	0	0	0	0	0	0	0	0	0
	木材加工和木、竹、藤、棕、草制品	20035	0	0	0	0	0	0	0	0	0	0	0	0	0	0	0	0	0	0	0	0	0	0	0	0	0	0	0	0	0	0	0	0	0	0	0	0	0	0	0	0	0	0	0	0	0	0	0
	家具	21036	0	0	0	0	0	0	0	0	0	0	0	0	0	0	0	0	0	0	0	0	0	0	0	0	0	0	0	0	0	0	0	0	0	0	0	0	0	0	0	0	0	0	0	0	0	0	0
	造纸和纸制品	22037	0	0	0	0	0	0	0	0	0	0	0	0	0	0	0	0	0	0	0	0	0	0	0	0	0	0	0	0	0	0	0	0	0	0	0	0	0	0	0	0	0	0	0	0	0	0	0
	印刷和记录媒介复制品	23038	0	0	0	0	0	0	0	0	0	0	0	0	0	0	0	0	0	0	0	0	0	0	0	0	0	0	0	0	0	0	0	0	0	0	0	0	0	0	0	0	0	0	0	0	0	0	0
	工艺美术品	24039	0	0	0	0	0	0	0	0	0	0	0	0	0	0	0	0	0	0	0	0	0	0	0	0	0	0	0	0	0	0	0	0	0	0	0	0	0	0	0	0	0	0	0	0	0	0	0
	文教、体育和娱乐用品	24040	0	0	0	0	0	0	0	0	0	0	0	0	0	0	0	0	0	0	0	0	0	0	0	0	0	0	0	0	0	0	0	0	0	0	0	0	0	0	0	0	0	0	0	0	0	0	0
	精炼石油和核燃料加工品	25041	0	0	0	0	0	0	0	0	0	0	0	0	0	0	0	0	0	0	0	0	0	0	0	0	0	0	0	0	0	0	0	0	0	0	0	0	0	0	0	0	0	0	0	0	0	0	0
	煤炭加工品	25042	0	0	0	0	0	0	0	0	0	0	0	0	0	0	0	0	0	0	0	0	0	0	0	0	0	0	0	0	0	0	0	0	0	0	0	0	0	0	0	0	0	0	0	0	0	0	0
	基础化学原料	26043	0	0	0	0	0	0	0	0	0	0	0	0	0	0	0	0	0	0	0	0	0	0	0	0	0	0	0	0	0	0	0	0	0	0	0	0	0	0	0	0	0	0	0	0	0	0	0
	肥料	26044	0	0	0	0	0	0	0	0	0	0	0	0	0	0	0	0	0	0	0	0	0	0	0	0	0	0	0	0	0	0	0	0	0	0	0	0	0	0	0	0	0	0	0	0	0	0	0
	农药	26045	0	0	0	0	0	0	0	0	0	0	0	0	0	0	0	0	0	0	0	0	0	0	0	0	0	0	0	0	0	0	0	0	0	0	0	0	0	0	0	0	0	0	0	0	0	0	0
	涂料、油墨、颜料及类似产品	26046	0	0	0	0	0	0	0	0	0	0	0	0	0	0	0	0	0	0	0	0	0	0	0	0	0	0	0	0	0	0	0	0	0	0	0	0	0	0	0	0	0	0	0	0	0	0	0
	合成材料	26047	0	0	0	0	0	0	0	0	0	0	0	0	0	0	0	0	0	0	0	0	0	0	0	0	0	0	0	0	0	0	0	0	0	0	0	0	0	0	0	0	0	0	0	0	0	0	0
	专用化学产品和炸药、火工、焰火产品	26048	0	0	0	0	0	0	0	0	0	0	0	0	0	0	0	0	0	0	0	0	0	0	0	0	0	0	0	0	0	0	0	0	0	0	0	0	0	0	0	0	0	0	0	0	0	0	0
	日用化学产品	26049	0	0	0	0	0	0	0	0	0	0	0	0	0	0	0	0	0	0	0	0	0	0	0	0	0	0	0	0	0	0	0	0	0	0	0	0	0	0	0	0	0	0	0	0	0	0	0
	医药制品	27050	0	0	0	0	0	0	0	0	0	0	0	0	0	0	0	0	0	0	0	0	0	0	0	0	0	0	0	0	0	0	0	0	0	0	0	0	0	0	0	0	0	0	0	0	0	0	0
	化学纤维制品	28051	0	0	0	0	0	0	0	0	0	0	0	0	0	0	0	0	0	0	0	0	0	0	0	0	0	0	0	0	0	0	0	0	0	0	0	0	0	0	0	0	0	0	0	0	0	0	0
	橡胶制品	29052	0	0	0	0	0	0	0	0	0	0	0	0	0	0	0	0	0	0	0	0	0	0	0	0	0	0	0	0	0	0	0	0	0	0	0	0	0	0	0	0	0	0	0	0	0	0	0
	塑料制品	29053	0	0	0	0	0	0	0	0	0	0	0	0	0	0	0	0	0	0	0	0	0	0	0	0	0	0	0	0	0	0	0	0	0	0	0	0	0	0	0	0	0	0	0	0	0	0	0
	水泥、石灰和石膏	30054	0	0	0	0	0	0	0	0	0	0	0	0	0	0	0	0	0	0	0	0	0	0	0	0	0	0	0	0	0	0	0	0	0	0	0	0	0	0	0	0	0	0	0	0	0	0	0
	石膏、水泥制品及类似制品	30055	0	0	0	0	0	0	0	0	0	0	0	0	0	0	0	0	0	0	0	0	0	0	0	0	0	0	0	0	0	0	0	0	0	0	0	0	0	0	0	0	0	0	0	0	0	0	0
	砖瓦、石材等建筑材料	30056	0	0	0	0	0	0	0	0	0	0	0	0	0	0	0	0	0	0	0	0	0	0	0	0	0	0	0	0	0	0	0	0	0	0	0	0	0	0	0	0	0	0	0	0	0	0	0
	玻璃和玻璃制品	30057	0	0	0	0	0	0	0	0	0	0	0	0	0	0	0	0	0	0	0	0	0	0	0	0	0	0	0	0	0	0	0	0	0	0	0	0	0	0	0	0	0	0	0	0	0	0	0
	陶瓷制品	30058	0	0	0	0	0	0	0	0	0	0	0	0	0	0	0	0	0	0	0	0	0	0	0	0	0	0	0	0	0	0	0	0	0	0	0	0	0	0	0	0	0	0	0	0	0	0	0
	耐火材料制品	30059	0	0	0	0	0	0	0	0	0	0	0	0	0	0	0	0	0	0	0	0	0	0	0	0	0	0	0	0	0	0	0	0	0	0	0	0	0	0	0	0	0	0	0	0	0	0	0
	石墨及其他非金属矿物制品	30060	0	0	0	0	0	0	0	0	0	0	0	0	0	0	0	0	0	0	0	0	0	0	0	0	0	0	0	0	0	0	0	0	0	0	0	0	0	0	0	0	0	0	0	0	0	0	0
	钢	31061	0	0	0	0	0	0	0	0	0	0	0	0	0	0	0	0	0	0	0	0	0	0	0	0	0	0	0	0	0	0	0	0	0	0	0	0	0	0	0	0	0	0	0	0	0	0	0
	钢压延产品	31062	0	0	0	0	0	0	0	0	0	0	0	0	0	0	0	0	0	0	0	0	0	0	0	0	0	0	0	0	0	0	0	0	0	0	0	0	0	0	0	0	0	0	0	0	0	0	0
	铁及铁合金产品	31063	0	0	0	0	0	0	0	0	0	0	0	0	0	0	0	0	0	0	0	0	0	0	0	0	0	0	0	0	0	0	0	0	0	0	0	0	0	0	0	0	0	0	0	0	0	0	0
	有色金属及其合金	32064	0	0	0	0	0	0	0	0	0	0	0	0	0	0	0	0	0	0	0	0	0	0	0	0	0	0	0	0	0	0	0	0	0	0	0	0	0	0	0	0	0	0	0	0	0	0	0
	有色金属压延加工品	32065	0	0	0	0	0	0	0	0	0	0	0	0	0	0	0	0	0	0	0	0	0	0	0	0	0	0	0	0	0	0	0	0	0	0	0	0	0	0	0	0	0	0	0	0	0	0	0
	金属制品	33066	0	0	0	0	0	0	0	0	0	0	0	0	0	0	0	0	0	0	0	0	0	0	0	0	0	0	0	0	0	0	0	0	0	0	0	0	0	0	0	0	0	0	0	0	0	0	0
	锅炉及原动设备	34067	0	0	0	0	0	0	0	0	0	0	0	0	0	0	0	0	0	0	0	0	0	0	0	0	0	0	0	0	0	0	0	0	0	0	0	0	0	0	0	0	0	0	0	0	0	0	0
	金属加工机械	34068	0	0	0	0	0	0	0	0	0	0	0	0	0	0	0	0	0	0	0	0	0	0	0	0	0	0	0	0	0	0	0	0	0	0	0	0	0	0	0	0	0	0	0	0	0	0	0
	物料搬运设备	34069	0	0	0	0	0	0	0	0	0	0	0	0	0	0	0	0	0	0	0	0	0	0	0	0	0	0	0	0	0	0	0	0	0	0	0	0	0	0	0	0	0	0	0	0	0	0	0
	泵、阀门、压缩机及类似机械	34070	0	0	0	0	0	0	0	0	0	0	0	0	0	0	0	0	0	0	0	0	0	0	0	0	0	0	0	0	0	0	0	0	0	0	0	0	0	0	0	0	0	0	0	0	0	0	0
	烘炉、风机、包装等设备	34072a	0	0	0	0	0	0	0	0	0	0	0	0	0	0	0	0	0	0	0	0	0	0	0	0	0	0	0	0	0	0	0	0	0	0	0	0	0	0	0	0	0	0	0	0	0	0	0
	文化、办公用机械	34071	0	0	0	0	0	0	0	0	0	0	0	0	0	0	0	0	0	0	0	0	0	0	0	0	0	0	0	0	0	0	0	0	0	0	0	0	0	0	0	0	0	0	0	0	0	0	0
	其他通用设备	34072b	0	0	0	0	0	0	0	0	0	0	0	0	0	0	0	0	0	0	0	0	0	0	0	0	0	0	0	0	0	0	0	0	0	0	0	0	0	0	0	0	0	0	0	0	0	0	0
	采矿、冶金、建筑专用设备	35073	0	0	0	0	0	0	0	0	0	0	0	0	0	0	0	0	0	0	0	0	0	0	0	0	0	0	0	0	0	0	0	0	0	0	0	0	0	0	0	0	0	0	0	0	0	0	0
	化工、木材、非金属加工专用设备	35074	0	0	0	0	0	0	0	0	0	0	0	0	0	0	0	0	0	0	0	0	0	0	0	0	0	0	0	0	0	0	0	0	0	0	0	0	0	0	0	0	0	0	0	0	0	0	0
	农、林、牧、渔专用机械	35075	0	0	0	0	0	0	0	0	0	0	0	0	0	0	0	0	0	0	0	0	0	0	0	0	0	0	0	0	0	0	0	0	0	0	0	0	0	0	0	0	0	0	0	0	0	0	0
	医疗仪器设备及器械	35076a	0	0	0	0	0	0	0	0	0	0	0	0	0	0	0	0	0	0	0	0	0	0	0	0	0	0	0	0	0	0	0	0	0	0	0	0	0	0	0	0	0	0	0	0	0	0	0
	其他专用设备	35076b	0	0	0	0	0	0	0	0	0	0	0	0	0	0	0	0	0	0	0	0	0	0	0	0	0	0	0	0	0	0	0	0	0	0	0	0	0	0	0	0	0	0	0	0	0	0	0
	汽车整车	36077	0	0	0	0	0	0	0	0	0	0	0	0	0	0	0	0	0	0	0	0	0	0	0	0	0	0	0	0	0	0	0	0	0	0	0	0	0	0	0	0	0	0	0	0	0	0	0
	汽车零部件及配件	36078	0	0	0	0	0	0	0	0	0	0	0	0	0	0	0	0	0	0	0	0	0	0	0	0	0	0	0	0	0	0	0	0	0	0	0	0	0	0	0	0	0	0	0	0	0	0	0
	铁路运输和城市轨道交通设备	37079	0	0	0	0	0	0	0	0	0	0	0	0	0	0	0	0	0	0	0	0	0	0	0	0	0	0	0	0	0	0	0	0	0	0	0	0	0	0	0	0	0	0	0	0	0	0	0
	船舶及相关装置	37080	0	0	0	0	0	0	0	0	0	0	0	0	0	0	0	0	0	0	0	0	0	0	0	0	0	0	0	0	0	0	0	0	0	0	0	0	0	0	0	0	0	0	0	0	0	0	0
	其他交通运输设备	37081	0	0	0	0	0	0	0	0	0	0	0	0	0	0	0	0	0	0	0	0	0	0	0	0	0	0	0	0	0	0	0	0	0	0	0	0	0	0	0	0	0	0	0	0	0	0	0
	电机	38082	0	0	0	0	0	0	0	0	0	0	0	0	0	0	0	0	0	0	0	0	0	0	0	0	0	0	0	0	0	0	0	0	0	0	0	0	0	0	0	0	0	0	0	0	0	0	0
	输配电及控制设备	38083	0	0	0	0	0	0	0	0	0	0	0	0	0	0	0	0	0	0	0	0	0	0	0	0	0	0	0	0	0	0	0	0	0	0	0	0	0	0	0	0	0	0	0	0	0	0	0
	电线、电缆、光缆及电工器材	38084	0	0	0	0	0	0	0	0	0	0	0	0	0	0	0	0	0	0	0	0	0	0	0	0	0	0	0	0	0	0	0	0	0	0	0	0	0	0	0	0	0	0	0	0	0	0	0
	电池	38085	0	0	0	0	0	0	0	0	0	0	0	0	0	0	0	0	0	0	0	0	0	0	0	0	0	0	0	0	0	0	0	0	0	0	0	0	0	0	0	0	0	0	0	0	0	0	0
	家用器具	38086	0	0	0	0	0	0	0	0	0	0	0	0	0	0	0	0	0	0	0	0	0	0	0	0	0	0	0	0	0	0	0	0	0	0	0	0	0	0	0	0	0	0	0	0	0	0	0
	其他电气机械和器材	38087	0	0	0	0	0	0	0	0	0	0	0	0	0	0	0	0	0	0	0	0	0	0	0	0	0	0	0	0	0	0	0	0	0	0	0	0	0	0	0	0	0	0	0	0	0	0	0
	计算机	39088	0	0	0	0	0	0	0	0	0	0	0	0	0	0	0	0	0	0	0	0	0	0	0	0	0	0	0	0	0	0	0	0	0	0	0	0	0	0	0	0	0	0	0	0	0	0	0
	通信设备	39089	0	0	0	0	0	0	0	0	0	0	0	0	0	0	0	0	0	0	0	0	0	0	0	0	0	0	0	0	0	0	0	0	0	0	0	0	0	0	0	0	0	0	0	0	0	0	0
	广播电视设备和雷达及配套设备	39090	0	0	0	0	0	0	0	0	0	0	0	0	0	0	0	0	0	0	0	0	0	0	0	0	0	0	0	0	0	0	0	0	0	0	0	0	0	0	0	0	0	0	0	0	0	0	0
	视听设备	39091	0	0	0	0	0	0	0	0	0	0	0	0	0	0	0	0	0	0	0	0	0	0	0	0	0	0	0	0	0	0	0	0	0	0	0	0	0	0	0	0	0	0	0	0	0	0	0
	电子元器件	39092	0	0	0	0	0	0	0	0	0	0	0	0	0	0	0	0	0	0	0	0	0	0	0	0	0	0	0	0	0	0	0	0	0	0	0	0	0	0	0	0	0	0	0	0	0	0	0
	其他电子设备	39093	0	0	0	0	0	0	0	0	0	0	0	0	0	0	0	0	0	0	0	0	0	0	0	0	0	0	0	0	0	0	0	0	0	0	0	0	0	0	0	0	0	0	0	0	0	0	0
	仪器仪表	40094	0	0	0	0	0	0	0	0	0	0	0	0	0	0	0	0	0	0	0	0	0	0	0	0	0	0	0	0	0	0	0	0	0	0	0	0	0	0	0	0	0	0	0	0	0	0	0
	其他制造产品	41095	0	0	0	0	0	0	0	0	0	0	0	0	0	0	0	0	0	0	0	0	0	0	0	0	0	0	0	0	0	0	0	0	0	0	0	0	0	0	0	0	0	0	0	0	0	0	0
	废弃资源和废旧材料回收加工品	42096	0	0	0	0	0	0	0	0	0	0	0	0	0	0	0	0	0	0	0	0	0	0	0	0	0	0	0	0	0	0	0	0	0	0	0	0	0	0	0	0	0	0	0	0	0	0	0
	金属制品、机械和设备修理服务	43097	0	0	0	0	0	0	0	0	0	0	0	0	0	0	0	0	0	0	0	0	0	0	0	0	0	0	0	0	0	0	0	0	0	0	0	0	0	0	0	0	0	0	0	0	0	0	0
	电力、热力生产和供应	44098	0	0	0	0	0	0	0	0	0	0	0	0	0	0	0	0	0	0	0	0	0	0	0	0	0	0	0	0	0	0	0	0	0	0	0	0	0	0	0	0	0	0	0	0	0	0	0
	燃气生产和供应	45099	0	0	0	0	0	0	0	0	0	0	0	0	0	0	0	0	0	0	0	0	0	0	0	0	0	0	0	0	0	0	0	0	0	0	0	0	0	0	0	0	0	0	0	0	0	0	0
	水的生产和供应	46100	0	0	0	0	0	0	0	0	0	0	0	0	0	0	0	0	0	0	0	0	0	0	0	0	0	0	0	0	0	0	0	0	0	0	0	0	0	0	0	0	0	0	0	0	0	0	0
	住宅房屋建筑	47101a	0	0	0	0	0	0	0	0	0	0	0	0	0	0	0	0	0	0	0	0	0	0	0	0	0	0	0	0	0	0	0	0	0	0	0	0	0	0	0	0	0	0	0	0	0	0	1.37173e+09
	体育场馆和其他房屋建筑	47101b	0	0	0	0	0	0	0	0	0	0	0	0	0	0	0	0	0	0	0	0	0	0	0	0	0	0	0	0	0	0	0	0	0	0	0	0	0	0	0	0	0	0	0	0	0	0	1.65291e+08
	铁路、道路、隧道和桥梁工程建筑	48102a	0	0	0	0	0	0	0	0	0	0	0	0	0	0	0	0	0	0	0	0	0	0	0	0	0	0	0	0	0	0	0	0	0	0	0	0	0	0	0	0	0	0	0	0	0	0	4.16809e+07
	其他土木工程建筑	48102b	0	0	0	0	0	0	0	0	0	0	0	0	0	0	0	0	0	0	0	0	0	0	0	0	0	0	0	0	0	0	0	0	0	0	0	0	0	0	0	0	0	0	0	0	0	0	9709689
	建筑安装	49103	0	0	0	0	0	0	0	0	0	0	0	0	0	0	0	0	0	0	0	0	0	0	0	0	0	0	0	0	0	0	0	0	0	0	0	0	0	0	0	0	0	0	0	0	0	0	1.13718e+07
	建筑装饰、装修和其他建筑服务	50104	0	0	0	0	0	0	0	0	0	0	0	0	0	0	0	0	0	0	0	0	0	0	0	0	0	0	0	0	0	0	0	0	0	0	0	0	0	0	0	0	0	0	0	0	0	0	1.08961e+07
	批发	51105	0	0	0	0	0	0	0	0	0	0	0	0	0	0	0	0	0	0	0	0	0	0	0	0	0	0	0	0	0	0	0	0	0	0	0	0	0	0	0	0	0	0	0	0	0	0	0
	零售	52106	0	0	0	0	0	0	0	0	0	0	0	0	0	0	0	0	0	0	0	0	0	0	0	0	0	0	0	0	0	0	0	0	0	0	0	0	0	0	0	0	0	0	0	0	0	0	0
	铁路旅客运输	53107	0	0	0	0	0	0	0	0	0	0	0	0	0	0	0	0	0	0	0	0	0	0	0	0	0	0	0	0	0	0	0	0	0	0	0	0	0	0	0	0	0	0	0	0	0	0	0
	铁路货物运输和运输辅助活动	53108	0	0	0	0	0	0	0	0	0	0	0	0	0	0	0	0	0	0	0	0	0	0	0	0	0	0	0	0	0	0	0	0	0	0	0	0	0	0	0	0	0	0	0	0	0	0	0
	城市公共交通及公路客运	54109	0	0	0	0	0	0	0	0	0	0	0	0	0	0	0	0	0	0	0	0	0	0	0	0	0	0	0	0	0	0	0	0	0	0	0	0	0	0	0	0	0	0	0	0	0	0	0
	道路货物运输和运输辅助活动	54110	0	0	0	0	0	0	0	0	0	0	0	0	0	0	0	0	0	0	0	0	0	0	0	0	0	0	0	0	0	0	0	0	0	0	0	0	0	0	0	0	0	0	0	0	0	0	0
	水上旅客运输	55111	0	0	0	0	0	0	0	0	0	0	0	0	0	0	0	0	0	0	0	0	0	0	0	0	0	0	0	0	0	0	0	0	0	0	0	0	0	0	0	0	0	0	0	0	0	0	0
	水上货物运输和运输辅助活动	55112	0	0	0	0	0	0	0	0	0	0	0	0	0	0	0	0	0	0	0	0	0	0	0	0	0	0	0	0	0	0	0	0	0	0	0	0	0	0	0	0	0	0	0	0	0	0	0
	航空旅客运输	56113	0	0	0	0	0	0	0	0	0	0	0	0	0	0	0	0	0	0	0	0	0	0	0	0	0	0	0	0	0	0	0	0	0	0	0	0	0	0	0	0	0	0	0	0	0	0	0
	航空货物运输和运输辅助活动	56114	0	0	0	0	0	0	0	0	0	0	0	0	0	0	0	0	0	0	0	0	0	0	0	0	0	0	0	0	0	0	0	0	0	0	0	0	0	0	0	0	0	0	0	0	0	0	0
	管道运输	57115	0	0	0	0	0	0	0	0	0	0	0	0	0	0	0	0	0	0	0	0	0	0	0	0	0	0	0	0	0	0	0	0	0	0	0	0	0	0	0	0	0	0	0	0	0	0	0
	多式联运和运输代理	58116	0	0	0	0	0	0	0	0	0	0	0	0	0	0	0	0	0	0	0	0	0	0	0	0	0	0	0	0	0	0	0	0	0	0	0	0	0	0	0	0	0	0	0	0	0	0	0
	装卸搬运和仓储	59117	0	0	0	0	0	0	0	0	0	0	0	0	0	0	0	0	0	0	0	0	0	0	0	0	0	0	0	0	0	0	0	0	0	0	0	0	0	0	0	0	0	0	0	0	0	0	0
	邮政	60118	0	0	0	0	0	0	0	0	0	0	0	0	0	0	0	0	0	0	0	0	0	0	0	0	0	0	0	0	0	0	0	0	0	0	0	0	0	0	0	0	0	0	0	0	0	0	0
	住宿	61119	0	0	0	0	0	0	0	0	0	0	0	0	0	0	0	0	0	0	0	0	0	0	0	0	0	0	0	0	0	0	0	0	0	0	0	0	0	0	0	0	0	0	0	0	0	0	0
	餐饮	62120	0	0	0	0	0	0	0	0	0	0	0	0	0	0	0	0	0	0	0	0	0	0	0	0	0	0	0	0	0	0	0	0	0	0	0	0	0	0	0	0	0	0	0	0	0	0	0
	电信	63121	0	0	0	0	0	0	0	0	0	0	0	0	0	0	0	0	0	0	0	0	0	0	0	0	0	0	0	0	0	0	0	0	0	0	0	0	0	0	0	0	0	0	0	0	0	0	0
	广播电视及卫星传输服务	63122	0	0	0	0	0	0	0	0	0	0	0	0	0	0	0	0	0	0	0	0	0	0	0	0	0	0	0	0	0	0	0	0	0	0	0	0	0	0	0	0	0	0	0	0	0	0	0
	互联网和相关服务	64123	0	0	0	0	0	0	0	0	0	0	0	0	0	0	0	0	0	0	0	0	0	0	0	0	0	0	0	0	0	0	0	0	0	0	0	0	0	0	0	0	0	0	0	0	0	0	0
	软件服务	65124	0	0	0	0	0	0	0	0	0	0	0	0	0	0	0	0	0	0	0	0	0	0	0	0	0	0	0	0	0	0	0	0	0	0	0	0	0	0	0	0	0	0	0	0	0	0	0
	信息技术服务	65125	0	0	0	0	0	0	0	0	0	0	0	0	0	0	0	0	0	0	0	0	0	0	0	0	0	0	0	0	0	0	0	0	0	0	0	0	0	0	0	0	0	0	0	0	0	0	0
	货币金融和其他金融服务	66126	0	0	0	0	0	0	0	0	0	0	0	0	0	0	0	0	0	0	0	0	0	0	0	0	0	0	0	0	0	0	0	0	0	0	0	0	0	0	0	0	0	0	0	0	0	0	0
	资本市场服务	67127	0	0	0	0	0	0	0	0	0	0	0	0	0	0	0	0	0	0	0	0	0	0	0	0	0	0	0	0	0	0	0	0	0	0	0	0	0	0	0	0	0	0	0	0	0	0	0
	保险	68128	0	0	0	0	0	0	0	0	0	0	0	0	0	0	0	0	0	0	0	0	0	0	0	0	0	0	0	0	0	0	0	0	0	0	0	0	0	0	0	0	0	0	0	0	0	0	0
	房地产	70129	0	0	0	0	0	0	0	0	0	0	0	0	0	0	0	0	0	0	0	0	0	0	0	0	0	0	0	0	0	0	0	0	0	0	0	0	0	0	0	0	0	0	0	0	0	0	0
	租赁	71130	0	0	0	0	0	0	0	0	0	0	0	0	0	0	0	0	0	0	0	0	0	0	0	0	0	0	0	0	0	0	0	0	0	0	0	0	0	0	0	0	0	0	0	0	0	0	0
	商务服务	72131	0	0	0	0	0	0	0	0	0	0	0	0	0	0	0	0	0	0	0	0	0	0	0	0	0	0	0	0	0	0	0	0	0	0	0	0	0	0	0	0	0	0	0	0	0	0	0
	研究和试验发展	73132	0	0	0	0	0	0	0	0	0	0	0	0	0	0	0	0	0	0	0	0	0	0	0	0	0	0	0	0	0	0	0	0	0	0	0	0	0	0	0	0	0	0	0	0	0	0	0
	专业技术服务	74133	0	0	0	0	0	0	0	0	0	0	0	0	0	0	0	0	0	0	0	0	0	0	0	0	0	0	0	0	0	0	0	0	0	0	0	0	0	0	0	0	0	0	0	0	0	0	0
	科技推广和应用服务	75134	0	0	0	0	0	0	0	0	0	0	0	0	0	0	0	0	0	0	0	0	0	0	0	0	0	0	0	0	0	0	0	0	0	0	0	0	0	0	0	0	0	0	0	0	0	0	0
	水利管理	76135	0	0	0	0	0	0	0	0	0	0	0	0	0	0	0	0	0	0	0	0	0	0	0	0	0	0	0	0	0	0	0	0	0	0	0	0	0	0	0	0	0	0	0	0	0	0	0
	生态保护和环境治理	77136	0	0	0	0	0	0	0	0	0	0	0	0	0	0	0	0	0	0	0	0	0	0	0	0	0	0	0	0	0	0	0	0	0	0	0	0	0	0	0	0	0	0	0	0	0	0	0
	公共设施及土地管理	78137	0	0	0	0	0	0	0	0	0	0	0	0	0	0	0	0	0	0	0	0	0	0	0	0	0	0	0	0	0	0	0	0	0	0	0	0	0	0	0	0	0	0	0	0	0	0	0
	居民服务	80138	0	0	0	0	0	0	0	0	0	0	0	0	0	0	0	0	0	0	0	0	0	0	0	0	0	0	0	0	0	0	0	0	0	0	0	0	0	0	0	0	0	0	0	0	0	0	0
	其他服务	81139	0	0	0	0	0	0	0	0	0	0	0	0	0	0	0	0	0	0	0	0	0	0	0	0	0	0	0	0	0	0	0	0	0	0	0	0	0	0	0	0	0	0	0	0	0	0	0
	教育	83140	0	0	0	0	0	0	0	0	0	0	0	0	0	0	0	0	0	0	0	0	0	0	0	0	0	0	0	0	0	0	0	0	0	0	0	0	0	0	0	0	0	0	0	0	0	0	0
	卫生	84141	0	0	0	0	0	0	0	0	0	0	0	0	0	0	0	0	0	0	0	0	0	0	0	0	0	0	0	0	0	0	0	0	0	0	0	0	0	0	0	0	0	0	0	0	0	0	0
	社会工作	85142	0	0	0	0	0	0	0	0	0	0	0	0	0	0	0	0	0	0	0	0	0	0	0	0	0	0	0	0	0	0	0	0	0	0	0	0	0	0	0	0	0	0	0	0	0	0	0
	新闻和出版	86143	0	0	0	0	0	0	0	0	0	0	0	0	0	0	0	0	0	0	0	0	0	0	0	0	0	0	0	0	0	0	0	0	0	0	0	0	0	0	0	0	0	0	0	0	0	0	0
	广播、电视、电影和影视录音制作	87144	0	0	0	0	0	0	0	0	0	0	0	0	0	0	0	0	0	0	0	0	0	0	0	0	0	0	0	0	0	0	0	0	0	0	0	0	0	0	0	0	0	0	0	0	0	0	0
	文化艺术	88145	0	0	0	0	0	0	0	0	0	0	0	0	0	0	0	0	0	0	0	0	0	0	0	0	0	0	0	0	0	0	0	0	0	0	0	0	0	0	0	0	0	0	0	0	0	0	0
	体育	89146	0	0	0	0	0	0	0	0	0	0	0	0	0	0	0	0	0	0	0	0	0	0	0	0	0	0	0	0	0	0	0	0	0	0	0	0	0	0	0	0	0	0	0	0	0	0	0
	娱乐	90147	0	0	0	0	0	0	0	0	0	0	0	0	0	0	0	0	0	0	0	0	0	0	0	0	0	0	0	0	0	0	0	0	0	0	0	0	0	0	0	0	0	0	0	0	0	0	0
	社会保障	94148	0	0	0	0	0	0	0	0	0	0	0	0	0	0	0	0	0	0	0	0	0	0	0	0	0	0	0	0	0	0	0	0	0	0	0	0	0	0	0	0	0	0	0	0	0	0	0
	公共管理和社会组织	91149	0	0	0	0	0	0	0	0	0	0	0	0	0	0	0	0	0	0	0	0	0	0	0	0	0	0	0	0	0	0	0	0	0	0	0	0	0	0	0	0	0	0	0	0	0	0	0
合计		1	0	0	0	0	0	0	0	0	0	0	0	0	0	0	0	0	0	0	0	0	0	0	0	0	0	0	0	0	0	0	0	0	0	0	0	0	0	0	0	0	0	0	0	0	0	0	1.61068e+09
商业特殊处理		#REF!
批发业产出调整
3.3 建筑服务产出表_ 批发业产出调整（进口税部分） (单位：万元）		甲	91产业部门
			农业	林业	畜牧业	渔业	农、林、牧、渔服务业	煤炭开采和洗选业	石油和天然气开采业	黑色金属矿采选业	有色金属矿采选业	非金属矿采选业	开采专业及辅助性活动	其他采矿业	农副食品加工业	食品制造业	酒、饮料和精制茶制造业	烟草制品业	纺织业	纺织服装、服饰业	皮革、毛皮、羽毛及其制品和制鞋业	木材加工和木、竹、藤、棕、草制品业	家具制造业	造纸和纸制品业	印刷和记录媒介复制业	文教、工美、体育和娱乐用品制造业	石油加工、炼焦和核燃料加工业	化学原料和化学制品制造业	医药制造业	化学纤维制造业	橡胶和塑料制品业	非金属矿物制品业	黑色金属冶炼和压延加工业	有色金属冶炼和压延加工业	金属制品业	通用设备制造业	专用设备制造业	汽车制造业	铁路、船舶、航空航天和其他运输设备制造业	电气机械和器材制造业	计算机、通信和其他电子设备制造业	仪器仪表制造业	其他制造业	废弃资源综合利用业	金属制品、机械和设备修理业	电力、热力生产和供应业	燃气生产和供应业	水的生产和供应业	房屋建筑业
代码		乙	01	02	03	04	05	06	07	08	09	10	11	12	13	14	15	16	17	18	19	20	21	22	23	24	25	26	27	28	29	30	31	32	33	34	35	36	37	38	39	40	41	42	43	44	45	46	47
153产品部门	农产品	01001	0	0	0	0	0	0	0	0	0	0	0	0	0	0	0	0	0	0	0	0	0	0	0	0	0	0	0	0	0	0	0	0	0	0	0	0	0	0	0	0	0	0	0	0	0	0	0
	林产品	02002	0	0	0	0	0	0	0	0	0	0	0	0	0	0	0	0	0	0	0	0	0	0	0	0	0	0	0	0	0	0	0	0	0	0	0	0	0	0	0	0	0	0	0	0	0	0	0
	畜牧产品	03003	0	0	0	0	0	0	0	0	0	0	0	0	0	0	0	0	0	0	0	0	0	0	0	0	0	0	0	0	0	0	0	0	0	0	0	0	0	0	0	0	0	0	0	0	0	0	0
	渔产品	04004	0	0	0	0	0	0	0	0	0	0	0	0	0	0	0	0	0	0	0	0	0	0	0	0	0	0	0	0	0	0	0	0	0	0	0	0	0	0	0	0	0	0	0	0	0	0	0
	农、林、牧、渔服务产品	05005	0	0	0	0	0	0	0	0	0	0	0	0	0	0	0	0	0	0	0	0	0	0	0	0	0	0	0	0	0	0	0	0	0	0	0	0	0	0	0	0	0	0	0	0	0	0	0
	煤炭开采和洗选产品	06006	0	0	0	0	0	0	0	0	0	0	0	0	0	0	0	0	0	0	0	0	0	0	0	0	0	0	0	0	0	0	0	0	0	0	0	0	0	0	0	0	0	0	0	0	0	0	0
	石油和天然气开采产品	07007	0	0	0	0	0	0	0	0	0	0	0	0	0	0	0	0	0	0	0	0	0	0	0	0	0	0	0	0	0	0	0	0	0	0	0	0	0	0	0	0	0	0	0	0	0	0	0
	黑色金属矿采选产品	08008	0	0	0	0	0	0	0	0	0	0	0	0	0	0	0	0	0	0	0	0	0	0	0	0	0	0	0	0	0	0	0	0	0	0	0	0	0	0	0	0	0	0	0	0	0	0	0
	有色金属矿采选产品	09009	0	0	0	0	0	0	0	0	0	0	0	0	0	0	0	0	0	0	0	0	0	0	0	0	0	0	0	0	0	0	0	0	0	0	0	0	0	0	0	0	0	0	0	0	0	0	0
	非金属矿采选产品	10010	0	0	0	0	0	0	0	0	0	0	0	0	0	0	0	0	0	0	0	0	0	0	0	0	0	0	0	0	0	0	0	0	0	0	0	0	0	0	0	0	0	0	0	0	0	0	0
	开采辅助活动和其他采矿产品	11011	0	0	0	0	0	0	0	0	0	0	0	0	0	0	0	0	0	0	0	0	0	0	0	0	0	0	0	0	0	0	0	0	0	0	0	0	0	0	0	0	0	0	0	0	0	0	0
	谷物磨制品	13012	0	0	0	0	0	0	0	0	0	0	0	0	0	0	0	0	0	0	0	0	0	0	0	0	0	0	0	0	0	0	0	0	0	0	0	0	0	0	0	0	0	0	0	0	0	0	0
	饲料加工品	13013	0	0	0	0	0	0	0	0	0	0	0	0	0	0	0	0	0	0	0	0	0	0	0	0	0	0	0	0	0	0	0	0	0	0	0	0	0	0	0	0	0	0	0	0	0	0	0
	植物油加工品	13014	0	0	0	0	0	0	0	0	0	0	0	0	0	0	0	0	0	0	0	0	0	0	0	0	0	0	0	0	0	0	0	0	0	0	0	0	0	0	0	0	0	0	0	0	0	0	0
	糖及糖制品	13015	0	0	0	0	0	0	0	0	0	0	0	0	0	0	0	0	0	0	0	0	0	0	0	0	0	0	0	0	0	0	0	0	0	0	0	0	0	0	0	0	0	0	0	0	0	0	0
	屠宰及肉类加工品	13016	0	0	0	0	0	0	0	0	0	0	0	0	0	0	0	0	0	0	0	0	0	0	0	0	0	0	0	0	0	0	0	0	0	0	0	0	0	0	0	0	0	0	0	0	0	0	0
	水产加工品	13017	0	0	0	0	0	0	0	0	0	0	0	0	0	0	0	0	0	0	0	0	0	0	0	0	0	0	0	0	0	0	0	0	0	0	0	0	0	0	0	0	0	0	0	0	0	0	0
	蔬菜、水果、坚果和其他农副食品加工品	13018	0	0	0	0	0	0	0	0	0	0	0	0	0	0	0	0	0	0	0	0	0	0	0	0	0	0	0	0	0	0	0	0	0	0	0	0	0	0	0	0	0	0	0	0	0	0	0
	方便食品	14019	0	0	0	0	0	0	0	0	0	0	0	0	0	0	0	0	0	0	0	0	0	0	0	0	0	0	0	0	0	0	0	0	0	0	0	0	0	0	0	0	0	0	0	0	0	0	0
	乳制品	14020	0	0	0	0	0	0	0	0	0	0	0	0	0	0	0	0	0	0	0	0	0	0	0	0	0	0	0	0	0	0	0	0	0	0	0	0	0	0	0	0	0	0	0	0	0	0	0
	调味品、发酵制品	14021	0	0	0	0	0	0	0	0	0	0	0	0	0	0	0	0	0	0	0	0	0	0	0	0	0	0	0	0	0	0	0	0	0	0	0	0	0	0	0	0	0	0	0	0	0	0	0
	其他食品	14022	0	0	0	0	0	0	0	0	0	0	0	0	0	0	0	0	0	0	0	0	0	0	0	0	0	0	0	0	0	0	0	0	0	0	0	0	0	0	0	0	0	0	0	0	0	0	0
	酒精和酒	15023	0	0	0	0	0	0	0	0	0	0	0	0	0	0	0	0	0	0	0	0	0	0	0	0	0	0	0	0	0	0	0	0	0	0	0	0	0	0	0	0	0	0	0	0	0	0	0
	饮料	15024	0	0	0	0	0	0	0	0	0	0	0	0	0	0	0	0	0	0	0	0	0	0	0	0	0	0	0	0	0	0	0	0	0	0	0	0	0	0	0	0	0	0	0	0	0	0	0
	精制茶	15025	0	0	0	0	0	0	0	0	0	0	0	0	0	0	0	0	0	0	0	0	0	0	0	0	0	0	0	0	0	0	0	0	0	0	0	0	0	0	0	0	0	0	0	0	0	0	0
	烟草制品	16026	0	0	0	0	0	0	0	0	0	0	0	0	0	0	0	0	0	0	0	0	0	0	0	0	0	0	0	0	0	0	0	0	0	0	0	0	0	0	0	0	0	0	0	0	0	0	0
	棉、化纤纺织及印染精加工品	17027	0	0	0	0	0	0	0	0	0	0	0	0	0	0	0	0	0	0	0	0	0	0	0	0	0	0	0	0	0	0	0	0	0	0	0	0	0	0	0	0	0	0	0	0	0	0	0
	毛纺织及染整精加工品	17028	0	0	0	0	0	0	0	0	0	0	0	0	0	0	0	0	0	0	0	0	0	0	0	0	0	0	0	0	0	0	0	0	0	0	0	0	0	0	0	0	0	0	0	0	0	0	0
	麻、丝绢纺织及加工品	17029	0	0	0	0	0	0	0	0	0	0	0	0	0	0	0	0	0	0	0	0	0	0	0	0	0	0	0	0	0	0	0	0	0	0	0	0	0	0	0	0	0	0	0	0	0	0	0
	针织或钩针编织及其制品	17030	0	0	0	0	0	0	0	0	0	0	0	0	0	0	0	0	0	0	0	0	0	0	0	0	0	0	0	0	0	0	0	0	0	0	0	0	0	0	0	0	0	0	0	0	0	0	0
	纺织制成品	17031	0	0	0	0	0	0	0	0	0	0	0	0	0	0	0	0	0	0	0	0	0	0	0	0	0	0	0	0	0	0	0	0	0	0	0	0	0	0	0	0	0	0	0	0	0	0	0
	纺织服装服饰	18032	0	0	0	0	0	0	0	0	0	0	0	0	0	0	0	0	0	0	0	0	0	0	0	0	0	0	0	0	0	0	0	0	0	0	0	0	0	0	0	0	0	0	0	0	0	0	0
	皮革、毛皮、羽毛及其制品	19033	0	0	0	0	0	0	0	0	0	0	0	0	0	0	0	0	0	0	0	0	0	0	0	0	0	0	0	0	0	0	0	0	0	0	0	0	0	0	0	0	0	0	0	0	0	0	0
	鞋	19034	0	0	0	0	0	0	0	0	0	0	0	0	0	0	0	0	0	0	0	0	0	0	0	0	0	0	0	0	0	0	0	0	0	0	0	0	0	0	0	0	0	0	0	0	0	0	0
	木材加工和木、竹、藤、棕、草制品	20035	0	0	0	0	0	0	0	0	0	0	0	0	0	0	0	0	0	0	0	0	0	0	0	0	0	0	0	0	0	0	0	0	0	0	0	0	0	0	0	0	0	0	0	0	0	0	0
	家具	21036	0	0	0	0	0	0	0	0	0	0	0	0	0	0	0	0	0	0	0	0	0	0	0	0	0	0	0	0	0	0	0	0	0	0	0	0	0	0	0	0	0	0	0	0	0	0	0
	造纸和纸制品	22037	0	0	0	0	0	0	0	0	0	0	0	0	0	0	0	0	0	0	0	0	0	0	0	0	0	0	0	0	0	0	0	0	0	0	0	0	0	0	0	0	0	0	0	0	0	0	0
	印刷和记录媒介复制品	23038	0	0	0	0	0	0	0	0	0	0	0	0	0	0	0	0	0	0	0	0	0	0	0	0	0	0	0	0	0	0	0	0	0	0	0	0	0	0	0	0	0	0	0	0	0	0	0
	工艺美术品	24039	0	0	0	0	0	0	0	0	0	0	0	0	0	0	0	0	0	0	0	0	0	0	0	0	0	0	0	0	0	0	0	0	0	0	0	0	0	0	0	0	0	0	0	0	0	0	0
	文教、体育和娱乐用品	24040	0	0	0	0	0	0	0	0	0	0	0	0	0	0	0	0	0	0	0	0	0	0	0	0	0	0	0	0	0	0	0	0	0	0	0	0	0	0	0	0	0	0	0	0	0	0	0
	精炼石油和核燃料加工品	25041	0	0	0	0	0	0	0	0	0	0	0	0	0	0	0	0	0	0	0	0	0	0	0	0	0	0	0	0	0	0	0	0	0	0	0	0	0	0	0	0	0	0	0	0	0	0	0
	煤炭加工品	25042	0	0	0	0	0	0	0	0	0	0	0	0	0	0	0	0	0	0	0	0	0	0	0	0	0	0	0	0	0	0	0	0	0	0	0	0	0	0	0	0	0	0	0	0	0	0	0
	基础化学原料	26043	0	0	0	0	0	0	0	0	0	0	0	0	0	0	0	0	0	0	0	0	0	0	0	0	0	0	0	0	0	0	0	0	0	0	0	0	0	0	0	0	0	0	0	0	0	0	0
	肥料	26044	0	0	0	0	0	0	0	0	0	0	0	0	0	0	0	0	0	0	0	0	0	0	0	0	0	0	0	0	0	0	0	0	0	0	0	0	0	0	0	0	0	0	0	0	0	0	0
	农药	26045	0	0	0	0	0	0	0	0	0	0	0	0	0	0	0	0	0	0	0	0	0	0	0	0	0	0	0	0	0	0	0	0	0	0	0	0	0	0	0	0	0	0	0	0	0	0	0
	涂料、油墨、颜料及类似产品	26046	0	0	0	0	0	0	0	0	0	0	0	0	0	0	0	0	0	0	0	0	0	0	0	0	0	0	0	0	0	0	0	0	0	0	0	0	0	0	0	0	0	0	0	0	0	0	0
	合成材料	26047	0	0	0	0	0	0	0	0	0	0	0	0	0	0	0	0	0	0	0	0	0	0	0	0	0	0	0	0	0	0	0	0	0	0	0	0	0	0	0	0	0	0	0	0	0	0	0
	专用化学产品和炸药、火工、焰火产品	26048	0	0	0	0	0	0	0	0	0	0	0	0	0	0	0	0	0	0	0	0	0	0	0	0	0	0	0	0	0	0	0	0	0	0	0	0	0	0	0	0	0	0	0	0	0	0	0
	日用化学产品	26049	0	0	0	0	0	0	0	0	0	0	0	0	0	0	0	0	0	0	0	0	0	0	0	0	0	0	0	0	0	0	0	0	0	0	0	0	0	0	0	0	0	0	0	0	0	0	0
	医药制品	27050	0	0	0	0	0	0	0	0	0	0	0	0	0	0	0	0	0	0	0	0	0	0	0	0	0	0	0	0	0	0	0	0	0	0	0	0	0	0	0	0	0	0	0	0	0	0	0
	化学纤维制品	28051	0	0	0	0	0	0	0	0	0	0	0	0	0	0	0	0	0	0	0	0	0	0	0	0	0	0	0	0	0	0	0	0	0	0	0	0	0	0	0	0	0	0	0	0	0	0	0
	橡胶制品	29052	0	0	0	0	0	0	0	0	0	0	0	0	0	0	0	0	0	0	0	0	0	0	0	0	0	0	0	0	0	0	0	0	0	0	0	0	0	0	0	0	0	0	0	0	0	0	0
	塑料制品	29053	0	0	0	0	0	0	0	0	0	0	0	0	0	0	0	0	0	0	0	0	0	0	0	0	0	0	0	0	0	0	0	0	0	0	0	0	0	0	0	0	0	0	0	0	0	0	0
	水泥、石灰和石膏	30054	0	0	0	0	0	0	0	0	0	0	0	0	0	0	0	0	0	0	0	0	0	0	0	0	0	0	0	0	0	0	0	0	0	0	0	0	0	0	0	0	0	0	0	0	0	0	0
	石膏、水泥制品及类似制品	30055	0	0	0	0	0	0	0	0	0	0	0	0	0	0	0	0	0	0	0	0	0	0	0	0	0	0	0	0	0	0	0	0	0	0	0	0	0	0	0	0	0	0	0	0	0	0	0
	砖瓦、石材等建筑材料	30056	0	0	0	0	0	0	0	0	0	0	0	0	0	0	0	0	0	0	0	0	0	0	0	0	0	0	0	0	0	0	0	0	0	0	0	0	0	0	0	0	0	0	0	0	0	0	0
	玻璃和玻璃制品	30057	0	0	0	0	0	0	0	0	0	0	0	0	0	0	0	0	0	0	0	0	0	0	0	0	0	0	0	0	0	0	0	0	0	0	0	0	0	0	0	0	0	0	0	0	0	0	0
	陶瓷制品	30058	0	0	0	0	0	0	0	0	0	0	0	0	0	0	0	0	0	0	0	0	0	0	0	0	0	0	0	0	0	0	0	0	0	0	0	0	0	0	0	0	0	0	0	0	0	0	0
	耐火材料制品	30059	0	0	0	0	0	0	0	0	0	0	0	0	0	0	0	0	0	0	0	0	0	0	0	0	0	0	0	0	0	0	0	0	0	0	0	0	0	0	0	0	0	0	0	0	0	0	0
	石墨及其他非金属矿物制品	30060	0	0	0	0	0	0	0	0	0	0	0	0	0	0	0	0	0	0	0	0	0	0	0	0	0	0	0	0	0	0	0	0	0	0	0	0	0	0	0	0	0	0	0	0	0	0	0
	钢	31061	0	0	0	0	0	0	0	0	0	0	0	0	0	0	0	0	0	0	0	0	0	0	0	0	0	0	0	0	0	0	0	0	0	0	0	0	0	0	0	0	0	0	0	0	0	0	0
	钢压延产品	31062	0	0	0	0	0	0	0	0	0	0	0	0	0	0	0	0	0	0	0	0	0	0	0	0	0	0	0	0	0	0	0	0	0	0	0	0	0	0	0	0	0	0	0	0	0	0	0
	铁及铁合金产品	31063	0	0	0	0	0	0	0	0	0	0	0	0	0	0	0	0	0	0	0	0	0	0	0	0	0	0	0	0	0	0	0	0	0	0	0	0	0	0	0	0	0	0	0	0	0	0	0
	有色金属及其合金	32064	0	0	0	0	0	0	0	0	0	0	0	0	0	0	0	0	0	0	0	0	0	0	0	0	0	0	0	0	0	0	0	0	0	0	0	0	0	0	0	0	0	0	0	0	0	0	0
	有色金属压延加工品	32065	0	0	0	0	0	0	0	0	0	0	0	0	0	0	0	0	0	0	0	0	0	0	0	0	0	0	0	0	0	0	0	0	0	0	0	0	0	0	0	0	0	0	0	0	0	0	0
	金属制品	33066	0	0	0	0	0	0	0	0	0	0	0	0	0	0	0	0	0	0	0	0	0	0	0	0	0	0	0	0	0	0	0	0	0	0	0	0	0	0	0	0	0	0	0	0	0	0	0
	锅炉及原动设备	34067	0	0	0	0	0	0	0	0	0	0	0	0	0	0	0	0	0	0	0	0	0	0	0	0	0	0	0	0	0	0	0	0	0	0	0	0	0	0	0	0	0	0	0	0	0	0	0
	金属加工机械	34068	0	0	0	0	0	0	0	0	0	0	0	0	0	0	0	0	0	0	0	0	0	0	0	0	0	0	0	0	0	0	0	0	0	0	0	0	0	0	0	0	0	0	0	0	0	0	0
	物料搬运设备	34069	0	0	0	0	0	0	0	0	0	0	0	0	0	0	0	0	0	0	0	0	0	0	0	0	0	0	0	0	0	0	0	0	0	0	0	0	0	0	0	0	0	0	0	0	0	0	0
	泵、阀门、压缩机及类似机械	34070	0	0	0	0	0	0	0	0	0	0	0	0	0	0	0	0	0	0	0	0	0	0	0	0	0	0	0	0	0	0	0	0	0	0	0	0	0	0	0	0	0	0	0	0	0	0	0
	烘炉、风机、包装等设备	34072a	0	0	0	0	0	0	0	0	0	0	0	0	0	0	0	0	0	0	0	0	0	0	0	0	0	0	0	0	0	0	0	0	0	0	0	0	0	0	0	0	0	0	0	0	0	0	0
	文化、办公用机械	34071	0	0	0	0	0	0	0	0	0	0	0	0	0	0	0	0	0	0	0	0	0	0	0	0	0	0	0	0	0	0	0	0	0	0	0	0	0	0	0	0	0	0	0	0	0	0	0
	其他通用设备	34072b	0	0	0	0	0	0	0	0	0	0	0	0	0	0	0	0	0	0	0	0	0	0	0	0	0	0	0	0	0	0	0	0	0	0	0	0	0	0	0	0	0	0	0	0	0	0	0
	采矿、冶金、建筑专用设备	35073	0	0	0	0	0	0	0	0	0	0	0	0	0	0	0	0	0	0	0	0	0	0	0	0	0	0	0	0	0	0	0	0	0	0	0	0	0	0	0	0	0	0	0	0	0	0	0
	化工、木材、非金属加工专用设备	35074	0	0	0	0	0	0	0	0	0	0	0	0	0	0	0	0	0	0	0	0	0	0	0	0	0	0	0	0	0	0	0	0	0	0	0	0	0	0	0	0	0	0	0	0	0	0	0
	农、林、牧、渔专用机械	35075	0	0	0	0	0	0	0	0	0	0	0	0	0	0	0	0	0	0	0	0	0	0	0	0	0	0	0	0	0	0	0	0	0	0	0	0	0	0	0	0	0	0	0	0	0	0	0
	医疗仪器设备及器械	35076a	0	0	0	0	0	0	0	0	0	0	0	0	0	0	0	0	0	0	0	0	0	0	0	0	0	0	0	0	0	0	0	0	0	0	0	0	0	0	0	0	0	0	0	0	0	0	0
	其他专用设备	35076b	0	0	0	0	0	0	0	0	0	0	0	0	0	0	0	0	0	0	0	0	0	0	0	0	0	0	0	0	0	0	0	0	0	0	0	0	0	0	0	0	0	0	0	0	0	0	0
	汽车整车	36077	0	0	0	0	0	0	0	0	0	0	0	0	0	0	0	0	0	0	0	0	0	0	0	0	0	0	0	0	0	0	0	0	0	0	0	0	0	0	0	0	0	0	0	0	0	0	0
	汽车零部件及配件	36078	0	0	0	0	0	0	0	0	0	0	0	0	0	0	0	0	0	0	0	0	0	0	0	0	0	0	0	0	0	0	0	0	0	0	0	0	0	0	0	0	0	0	0	0	0	0	0
	铁路运输和城市轨道交通设备	37079	0	0	0	0	0	0	0	0	0	0	0	0	0	0	0	0	0	0	0	0	0	0	0	0	0	0	0	0	0	0	0	0	0	0	0	0	0	0	0	0	0	0	0	0	0	0	0
	船舶及相关装置	37080	0	0	0	0	0	0	0	0	0	0	0	0	0	0	0	0	0	0	0	0	0	0	0	0	0	0	0	0	0	0	0	0	0	0	0	0	0	0	0	0	0	0	0	0	0	0	0
	其他交通运输设备	37081	0	0	0	0	0	0	0	0	0	0	0	0	0	0	0	0	0	0	0	0	0	0	0	0	0	0	0	0	0	0	0	0	0	0	0	0	0	0	0	0	0	0	0	0	0	0	0
	电机	38082	0	0	0	0	0	0	0	0	0	0	0	0	0	0	0	0	0	0	0	0	0	0	0	0	0	0	0	0	0	0	0	0	0	0	0	0	0	0	0	0	0	0	0	0	0	0	0
	输配电及控制设备	38083	0	0	0	0	0	0	0	0	0	0	0	0	0	0	0	0	0	0	0	0	0	0	0	0	0	0	0	0	0	0	0	0	0	0	0	0	0	0	0	0	0	0	0	0	0	0	0
	电线、电缆、光缆及电工器材	38084	0	0	0	0	0	0	0	0	0	0	0	0	0	0	0	0	0	0	0	0	0	0	0	0	0	0	0	0	0	0	0	0	0	0	0	0	0	0	0	0	0	0	0	0	0	0	0
	电池	38085	0	0	0	0	0	0	0	0	0	0	0	0	0	0	0	0	0	0	0	0	0	0	0	0	0	0	0	0	0	0	0	0	0	0	0	0	0	0	0	0	0	0	0	0	0	0	0
	家用器具	38086	0	0	0	0	0	0	0	0	0	0	0	0	0	0	0	0	0	0	0	0	0	0	0	0	0	0	0	0	0	0	0	0	0	0	0	0	0	0	0	0	0	0	0	0	0	0	0
	其他电气机械和器材	38087	0	0	0	0	0	0	0	0	0	0	0	0	0	0	0	0	0	0	0	0	0	0	0	0	0	0	0	0	0	0	0	0	0	0	0	0	0	0	0	0	0	0	0	0	0	0	0
	计算机	39088	0	0	0	0	0	0	0	0	0	0	0	0	0	0	0	0	0	0	0	0	0	0	0	0	0	0	0	0	0	0	0	0	0	0	0	0	0	0	0	0	0	0	0	0	0	0	0
	通信设备	39089	0	0	0	0	0	0	0	0	0	0	0	0	0	0	0	0	0	0	0	0	0	0	0	0	0	0	0	0	0	0	0	0	0	0	0	0	0	0	0	0	0	0	0	0	0	0	0
	广播电视设备和雷达及配套设备	39090	0	0	0	0	0	0	0	0	0	0	0	0	0	0	0	0	0	0	0	0	0	0	0	0	0	0	0	0	0	0	0	0	0	0	0	0	0	0	0	0	0	0	0	0	0	0	0
	视听设备	39091	0	0	0	0	0	0	0	0	0	0	0	0	0	0	0	0	0	0	0	0	0	0	0	0	0	0	0	0	0	0	0	0	0	0	0	0	0	0	0	0	0	0	0	0	0	0	0
	电子元器件	39092	0	0	0	0	0	0	0	0	0	0	0	0	0	0	0	0	0	0	0	0	0	0	0	0	0	0	0	0	0	0	0	0	0	0	0	0	0	0	0	0	0	0	0	0	0	0	0
	其他电子设备	39093	0	0	0	0	0	0	0	0	0	0	0	0	0	0	0	0	0	0	0	0	0	0	0	0	0	0	0	0	0	0	0	0	0	0	0	0	0	0	0	0	0	0	0	0	0	0	0
	仪器仪表	40094	0	0	0	0	0	0	0	0	0	0	0	0	0	0	0	0	0	0	0	0	0	0	0	0	0	0	0	0	0	0	0	0	0	0	0	0	0	0	0	0	0	0	0	0	0	0	0
	其他制造产品	41095	0	0	0	0	0	0	0	0	0	0	0	0	0	0	0	0	0	0	0	0	0	0	0	0	0	0	0	0	0	0	0	0	0	0	0	0	0	0	0	0	0	0	0	0	0	0	0
	废弃资源和废旧材料回收加工品	42096	0	0	0	0	0	0	0	0	0	0	0	0	0	0	0	0	0	0	0	0	0	0	0	0	0	0	0	0	0	0	0	0	0	0	0	0	0	0	0	0	0	0	0	0	0	0	0
	金属制品、机械和设备修理服务	43097	0	0	0	0	0	0	0	0	0	0	0	0	0	0	0	0	0	0	0	0	0	0	0	0	0	0	0	0	0	0	0	0	0	0	0	0	0	0	0	0	0	0	0	0	0	0	0
	电力、热力生产和供应	44098	0	0	0	0	0	0	0	0	0	0	0	0	0	0	0	0	0	0	0	0	0	0	0	0	0	0	0	0	0	0	0	0	0	0	0	0	0	0	0	0	0	0	0	0	0	0	0
	燃气生产和供应	45099	0	0	0	0	0	0	0	0	0	0	0	0	0	0	0	0	0	0	0	0	0	0	0	0	0	0	0	0	0	0	0	0	0	0	0	0	0	0	0	0	0	0	0	0	0	0	0
	水的生产和供应	46100	0	0	0	0	0	0	0	0	0	0	0	0	0	0	0	0	0	0	0	0	0	0	0	0	0	0	0	0	0	0	0	0	0	0	0	0	0	0	0	0	0	0	0	0	0	0	0
	住宅房屋建筑	47101a	0	0	0	0	0	0	0	0	0	0	0	0	0	0	0	0	0	0	0	0	0	0	0	0	0	0	0	0	0	0	0	0	0	0	0	0	0	0	0	0	0	0	0	0	0	0	1.37173e+09
	体育场馆和其他房屋建筑	47101b	0	0	0	0	0	0	0	0	0	0	0	0	0	0	0	0	0	0	0	0	0	0	0	0	0	0	0	0	0	0	0	0	0	0	0	0	0	0	0	0	0	0	0	0	0	0	1.65291e+08
	铁路、道路、隧道和桥梁工程建筑	48102a	0	0	0	0	0	0	0	0	0	0	0	0	0	0	0	0	0	0	0	0	0	0	0	0	0	0	0	0	0	0	0	0	0	0	0	0	0	0	0	0	0	0	0	0	0	0	4.16809e+07
	其他土木工程建筑	48102b	0	0	0	0	0	0	0	0	0	0	0	0	0	0	0	0	0	0	0	0	0	0	0	0	0	0	0	0	0	0	0	0	0	0	0	0	0	0	0	0	0	0	0	0	0	0	9709689
	建筑安装	49103	0	0	0	0	0	0	0	0	0	0	0	0	0	0	0	0	0	0	0	0	0	0	0	0	0	0	0	0	0	0	0	0	0	0	0	0	0	0	0	0	0	0	0	0	0	0	1.13718e+07
	建筑装饰、装修和其他建筑服务	50104	0	0	0	0	0	0	0	0	0	0	0	0	0	0	0	0	0	0	0	0	0	0	0	0	0	0	0	0	0	0	0	0	0	0	0	0	0	0	0	0	0	0	0	0	0	0	1.08961e+07
	批发	51105	0	0	0	0	0	0	0	0	0	0	0	0	0	0	0	0	0	0	0	0	0	0	0	0	0	0	0	0	0	0	0	0	0	0	0	0	0	0	0	0	0	0	0	0	0	0	0
	零售	52106	0	0	0	0	0	0	0	0	0	0	0	0	0	0	0	0	0	0	0	0	0	0	0	0	0	0	0	0	0	0	0	0	0	0	0	0	0	0	0	0	0	0	0	0	0	0	0
	铁路旅客运输	53107	0	0	0	0	0	0	0	0	0	0	0	0	0	0	0	0	0	0	0	0	0	0	0	0	0	0	0	0	0	0	0	0	0	0	0	0	0	0	0	0	0	0	0	0	0	0	0
	铁路货物运输和运输辅助活动	53108	0	0	0	0	0	0	0	0	0	0	0	0	0	0	0	0	0	0	0	0	0	0	0	0	0	0	0	0	0	0	0	0	0	0	0	0	0	0	0	0	0	0	0	0	0	0	0
	城市公共交通及公路客运	54109	0	0	0	0	0	0	0	0	0	0	0	0	0	0	0	0	0	0	0	0	0	0	0	0	0	0	0	0	0	0	0	0	0	0	0	0	0	0	0	0	0	0	0	0	0	0	0
	道路货物运输和运输辅助活动	54110	0	0	0	0	0	0	0	0	0	0	0	0	0	0	0	0	0	0	0	0	0	0	0	0	0	0	0	0	0	0	0	0	0	0	0	0	0	0	0	0	0	0	0	0	0	0	0
	水上旅客运输	55111	0	0	0	0	0	0	0	0	0	0	0	0	0	0	0	0	0	0	0	0	0	0	0	0	0	0	0	0	0	0	0	0	0	0	0	0	0	0	0	0	0	0	0	0	0	0	0
	水上货物运输和运输辅助活动	55112	0	0	0	0	0	0	0	0	0	0	0	0	0	0	0	0	0	0	0	0	0	0	0	0	0	0	0	0	0	0	0	0	0	0	0	0	0	0	0	0	0	0	0	0	0	0	0
	航空旅客运输	56113	0	0	0	0	0	0	0	0	0	0	0	0	0	0	0	0	0	0	0	0	0	0	0	0	0	0	0	0	0	0	0	0	0	0	0	0	0	0	0	0	0	0	0	0	0	0	0
	航空货物运输和运输辅助活动	56114	0	0	0	0	0	0	0	0	0	0	0	0	0	0	0	0	0	0	0	0	0	0	0	0	0	0	0	0	0	0	0	0	0	0	0	0	0	0	0	0	0	0	0	0	0	0	0
	管道运输	57115	0	0	0	0	0	0	0	0	0	0	0	0	0	0	0	0	0	0	0	0	0	0	0	0	0	0	0	0	0	0	0	0	0	0	0	0	0	0	0	0	0	0	0	0	0	0	0
	多式联运和运输代理	58116	0	0	0	0	0	0	0	0	0	0	0	0	0	0	0	0	0	0	0	0	0	0	0	0	0	0	0	0	0	0	0	0	0	0	0	0	0	0	0	0	0	0	0	0	0	0	0
	装卸搬运和仓储	59117	0	0	0	0	0	0	0	0	0	0	0	0	0	0	0	0	0	0	0	0	0	0	0	0	0	0	0	0	0	0	0	0	0	0	0	0	0	0	0	0	0	0	0	0	0	0	0
	邮政	60118	0	0	0	0	0	0	0	0	0	0	0	0	0	0	0	0	0	0	0	0	0	0	0	0	0	0	0	0	0	0	0	0	0	0	0	0	0	0	0	0	0	0	0	0	0	0	0
	住宿	61119	0	0	0	0	0	0	0	0	0	0	0	0	0	0	0	0	0	0	0	0	0	0	0	0	0	0	0	0	0	0	0	0	0	0	0	0	0	0	0	0	0	0	0	0	0	0	0
	餐饮	62120	0	0	0	0	0	0	0	0	0	0	0	0	0	0	0	0	0	0	0	0	0	0	0	0	0	0	0	0	0	0	0	0	0	0	0	0	0	0	0	0	0	0	0	0	0	0	0
	电信	63121	0	0	0	0	0	0	0	0	0	0	0	0	0	0	0	0	0	0	0	0	0	0	0	0	0	0	0	0	0	0	0	0	0	0	0	0	0	0	0	0	0	0	0	0	0	0	0
	广播电视及卫星传输服务	63122	0	0	0	0	0	0	0	0	0	0	0	0	0	0	0	0	0	0	0	0	0	0	0	0	0	0	0	0	0	0	0	0	0	0	0	0	0	0	0	0	0	0	0	0	0	0	0
	互联网和相关服务	64123	0	0	0	0	0	0	0	0	0	0	0	0	0	0	0	0	0	0	0	0	0	0	0	0	0	0	0	0	0	0	0	0	0	0	0	0	0	0	0	0	0	0	0	0	0	0	0
	软件服务	65124	0	0	0	0	0	0	0	0	0	0	0	0	0	0	0	0	0	0	0	0	0	0	0	0	0	0	0	0	0	0	0	0	0	0	0	0	0	0	0	0	0	0	0	0	0	0	0
	信息技术服务	65125	0	0	0	0	0	0	0	0	0	0	0	0	0	0	0	0	0	0	0	0	0	0	0	0	0	0	0	0	0	0	0	0	0	0	0	0	0	0	0	0	0	0	0	0	0	0	0
	货币金融和其他金融服务	66126	0	0	0	0	0	0	0	0	0	0	0	0	0	0	0	0	0	0	0	0	0	0	0	0	0	0	0	0	0	0	0	0	0	0	0	0	0	0	0	0	0	0	0	0	0	0	0
	资本市场服务	67127	0	0	0	0	0	0	0	0	0	0	0	0	0	0	0	0	0	0	0	0	0	0	0	0	0	0	0	0	0	0	0	0	0	0	0	0	0	0	0	0	0	0	0	0	0	0	0
	保险	68128	0	0	0	0	0	0	0	0	0	0	0	0	0	0	0	0	0	0	0	0	0	0	0	0	0	0	0	0	0	0	0	0	0	0	0	0	0	0	0	0	0	0	0	0	0	0	0
	房地产	70129	0	0	0	0	0	0	0	0	0	0	0	0	0	0	0	0	0	0	0	0	0	0	0	0	0	0	0	0	0	0	0	0	0	0	0	0	0	0	0	0	0	0	0	0	0	0	0
	租赁	71130	0	0	0	0	0	0	0	0	0	0	0	0	0	0	0	0	0	0	0	0	0	0	0	0	0	0	0	0	0	0	0	0	0	0	0	0	0	0	0	0	0	0	0	0	0	0	0
	商务服务	72131	0	0	0	0	0	0	0	0	0	0	0	0	0	0	0	0	0	0	0	0	0	0	0	0	0	0	0	0	0	0	0	0	0	0	0	0	0	0	0	0	0	0	0	0	0	0	0
	研究和试验发展	73132	0	0	0	0	0	0	0	0	0	0	0	0	0	0	0	0	0	0	0	0	0	0	0	0	0	0	0	0	0	0	0	0	0	0	0	0	0	0	0	0	0	0	0	0	0	0	0
	专业技术服务	74133	0	0	0	0	0	0	0	0	0	0	0	0	0	0	0	0	0	0	0	0	0	0	0	0	0	0	0	0	0	0	0	0	0	0	0	0	0	0	0	0	0	0	0	0	0	0	0
	科技推广和应用服务	75134	0	0	0	0	0	0	0	0	0	0	0	0	0	0	0	0	0	0	0	0	0	0	0	0	0	0	0	0	0	0	0	0	0	0	0	0	0	0	0	0	0	0	0	0	0	0	0
	水利管理	76135	0	0	0	0	0	0	0	0	0	0	0	0	0	0	0	0	0	0	0	0	0	0	0	0	0	0	0	0	0	0	0	0	0	0	0	0	0	0	0	0	0	0	0	0	0	0	0
	生态保护和环境治理	77136	0	0	0	0	0	0	0	0	0	0	0	0	0	0	0	0	0	0	0	0	0	0	0	0	0	0	0	0	0	0	0	0	0	0	0	0	0	0	0	0	0	0	0	0	0	0	0
	公共设施及土地管理	78137	0	0	0	0	0	0	0	0	0	0	0	0	0	0	0	0	0	0	0	0	0	0	0	0	0	0	0	0	0	0	0	0	0	0	0	0	0	0	0	0	0	0	0	0	0	0	0
	居民服务	80138	0	0	0	0	0	0	0	0	0	0	0	0	0	0	0	0	0	0	0	0	0	0	0	0	0	0	0	0	0	0	0	0	0	0	0	0	0	0	0	0	0	0	0	0	0	0	0
	其他服务	81139	0	0	0	0	0	0	0	0	0	0	0	0	0	0	0	0	0	0	0	0	0	0	0	0	0	0	0	0	0	0	0	0	0	0	0	0	0	0	0	0	0	0	0	0	0	0	0
	教育	83140	0	0	0	0	0	0	0	0	0	0	0	0	0	0	0	0	0	0	0	0	0	0	0	0	0	0	0	0	0	0	0	0	0	0	0	0	0	0	0	0	0	0	0	0	0	0	0
	卫生	84141	0	0	0	0	0	0	0	0	0	0	0	0	0	0	0	0	0	0	0	0	0	0	0	0	0	0	0	0	0	0	0	0	0	0	0	0	0	0	0	0	0	0	0	0	0	0	0
	社会工作	85142	0	0	0	0	0	0	0	0	0	0	0	0	0	0	0	0	0	0	0	0	0	0	0	0	0	0	0	0	0	0	0	0	0	0	0	0	0	0	0	0	0	0	0	0	0	0	0
	新闻和出版	86143	0	0	0	0	0	0	0	0	0	0	0	0	0	0	0	0	0	0	0	0	0	0	0	0	0	0	0	0	0	0	0	0	0	0	0	0	0	0	0	0	0	0	0	0	0	0	0
	广播、电视、电影和影视录音制作	87144	0	0	0	0	0	0	0	0	0	0	0	0	0	0	0	0	0	0	0	0	0	0	0	0	0	0	0	0	0	0	0	0	0	0	0	0	0	0	0	0	0	0	0	0	0	0	0
	文化艺术	88145	0	0	0	0	0	0	0	0	0	0	0	0	0	0	0	0	0	0	0	0	0	0	0	0	0	0	0	0	0	0	0	0	0	0	0	0	0	0	0	0	0	0	0	0	0	0	0
	体育	89146	0	0	0	0	0	0	0	0	0	0	0	0	0	0	0	0	0	0	0	0	0	0	0	0	0	0	0	0	0	0	0	0	0	0	0	0	0	0	0	0	0	0	0	0	0	0	0
	娱乐	90147	0	0	0	0	0	0	0	0	0	0	0	0	0	0	0	0	0	0	0	0	0	0	0	0	0	0	0	0	0	0	0	0	0	0	0	0	0	0	0	0	0	0	0	0	0	0	0
	社会保障	94148	0	0	0	0	0	0	0	0	0	0	0	0	0	0	0	0	0	0	0	0	0	0	0	0	0	0	0	0	0	0	0	0	0	0	0	0	0	0	0	0	0	0	0	0	0	0	0
	公共管理和社会组织	91149	0	0	0	0	0	0	0	0	0	0	0	0	0	0	0	0	0	0	0	0	0	0	0	0	0	0	0	0	0	0	0	0	0	0	0	0	0	0	0	0	0	0	0	0	0	0	0
合计		1	0	0	0	0	0	0	0	0	0	0	0	0	0	0	0	0	0	0	0	0	0	0	0	0	0	0	0	0	0	0	0	0	0	0	0	0	0	0	0	0	0	0	0	0	0	0	1.61068e+09
[truncated: 45 more columns]

## Sheet: 直耗系数
	直耗系数		农产品	林产品	畜牧产品	渔产品	农、林、牧、渔服务产品	煤炭开采和洗选产品	石油和天然气开采产品	黑色金属矿采选产品	有色金属矿采选产品	非金属矿采选产品	开采辅助活动和其他采矿产品	谷物磨制品	饲料加工品	植物油加工品	糖及糖制品	屠宰及肉类加工品	水产加工品	蔬菜、水果、坚果和其他农副食品加工品	方便食品	乳制品	调味品、发酵制品	其他食品	酒精和酒	饮料	精制茶	烟草制品	棉、化纤纺织及印染精加工品	毛纺织及染整精加工品	麻、丝绢纺织及加工品	针织或钩针编织及其制品	纺织制成品	纺织服装服饰	皮革、毛皮、羽毛及其制品	鞋	木材加工和木、竹、藤、棕、草制品	家具	造纸和纸制品	印刷和记录媒介复制品	工艺美术品	文教、体育和娱乐用品	精炼石油和核燃料加工品	煤炭加工品	基础化学原料	肥料	农药	涂料、油墨、颜料及类似产品	合成材料
	投入产出部门名称	代码	01001	02002	03003	04004	05005	06006	07007	08008	09009	10010	11011	13012	13013	13014	13015	13016	13017	13018	14019	14020	14021	14022	15023	15024	15025	16026	17027	17028	17029	17030	17031	18032	19033	19034	20035	21036	22037	23038	24039	24040	25041	25042	26043	26044	26045	26046	26047
1	农产品	01001	#REF!	#REF!	#REF!	#REF!	#REF!	#REF!	#REF!	#REF!	#REF!	#REF!	#REF!	#REF!	#REF!	#REF!	#REF!	#REF!	#REF!	#REF!	#REF!	#REF!	#REF!	#REF!	#REF!	#REF!	#REF!	#REF!	#REF!	#REF!	#REF!	#REF!	#REF!	#REF!	#REF!	#REF!	#REF!	#REF!	#REF!	#REF!	#REF!	#REF!	#REF!	#REF!	#REF!	#REF!	#REF!	#REF!	#REF!
2	林产品	02002	#REF!	#REF!	#REF!	#REF!	#REF!	#REF!	#REF!	#REF!	#REF!	#REF!	#REF!	#REF!	#REF!	#REF!	#REF!	#REF!	#REF!	#REF!	#REF!	#REF!	#REF!	#REF!	#REF!	#REF!	#REF!	#REF!	#REF!	#REF!	#REF!	#REF!	#REF!	#REF!	#REF!	#REF!	#REF!	#REF!	#REF!	#REF!	#REF!	#REF!	#REF!	#REF!	#REF!	#REF!	#REF!	#REF!	#REF!
3	畜牧产品	03003	#REF!	#REF!	#REF!	#REF!	#REF!	#REF!	#REF!	#REF!	#REF!	#REF!	#REF!	#REF!	#REF!	#REF!	#REF!	#REF!	#REF!	#REF!	#REF!	#REF!	#REF!	#REF!	#REF!	#REF!	#REF!	#REF!	#REF!	#REF!	#REF!	#REF!	#REF!	#REF!	#REF!	#REF!	#REF!	#REF!	#REF!	#REF!	#REF!	#REF!	#REF!	#REF!	#REF!	#REF!	#REF!	#REF!	#REF!
4	渔产品	04004	#REF!	#REF!	#REF!	#REF!	#REF!	#REF!	#REF!	#REF!	#REF!	#REF!	#REF!	#REF!	#REF!	#REF!	#REF!	#REF!	#REF!	#REF!	#REF!	#REF!	#REF!	#REF!	#REF!	#REF!	#REF!	#REF!	#REF!	#REF!	#REF!	#REF!	#REF!	#REF!	#REF!	#REF!	#REF!	#REF!	#REF!	#REF!	#REF!	#REF!	#REF!	#REF!	#REF!	#REF!	#REF!	#REF!	#REF!
5	农、林、牧、渔服务产品	05005	#REF!	#REF!	#REF!	#REF!	#REF!	#REF!	#REF!	#REF!	#REF!	#REF!	#REF!	#REF!	#REF!	#REF!	#REF!	#REF!	#REF!	#REF!	#REF!	#REF!	#REF!	#REF!	#REF!	#REF!	#REF!	#REF!	#REF!	#REF!	#REF!	#REF!	#REF!	#REF!	#REF!	#REF!	#REF!	#REF!	#REF!	#REF!	#REF!	#REF!	#REF!	#REF!	#REF!	#REF!	#REF!	#REF!	#REF!
6	煤炭开采和洗选产品	06006	#REF!	#REF!	#REF!	#REF!	#REF!	#REF!	#REF!	#REF!	#REF!	#REF!	#REF!	#REF!	#REF!	#REF!	#REF!	#REF!	#REF!	#REF!	#REF!	#REF!	#REF!	#REF!	#REF!	#REF!	#REF!	#REF!	#REF!	#REF!	#REF!	#REF!	#REF!	#REF!	#REF!	#REF!	#REF!	#REF!	#REF!	#REF!	#REF!	#REF!	#REF!	#REF!	#REF!	#REF!	#REF!	#REF!	#REF!
7	石油和天然气开采产品	07007	#REF!	#REF!	#REF!	#REF!	#REF!	#REF!	#REF!	#REF!	#REF!	#REF!	#REF!	#REF!	#REF!	#REF!	#REF!	#REF!	#REF!	#REF!	#REF!	#REF!	#REF!	#REF!	#REF!	#REF!	#REF!	#REF!	#REF!	#REF!	#REF!	#REF!	#REF!	#REF!	#REF!	#REF!	#REF!	#REF!	#REF!	#REF!	#REF!	#REF!	#REF!	#REF!	#REF!	#REF!	#REF!	#REF!	#REF!
8	黑色金属矿采选产品	08008	#REF!	#REF!	#REF!	#REF!	#REF!	#REF!	#REF!	#REF!	#REF!	#REF!	#REF!	#REF!	#REF!	#REF!	#REF!	#REF!	#REF!	#REF!	#REF!	#REF!	#REF!	#REF!	#REF!	#REF!	#REF!	#REF!	#REF!	#REF!	#REF!	#REF!	#REF!	#REF!	#REF!	#REF!	#REF!	#REF!	#REF!	#REF!	#REF!	#REF!	#REF!	#REF!	#REF!	#REF!	#REF!	#REF!	#REF!
9	有色金属矿采选产品	09009	#REF!	#REF!	#REF!	#REF!	#REF!	#REF!	#REF!	#REF!	#REF!	#REF!	#REF!	#REF!	#REF!	#REF!	#REF!	#REF!	#REF!	#REF!	#REF!	#REF!	#REF!	#REF!	#REF!	#REF!	#REF!	#REF!	#REF!	#REF!	#REF!	#REF!	#REF!	#REF!	#REF!	#REF!	#REF!	#REF!	#REF!	#REF!	#REF!	#REF!	#REF!	#REF!	#REF!	#REF!	#REF!	#REF!	#REF!
10	非金属矿采选产品	10010	#REF!	#REF!	#REF!	#REF!	#REF!	#REF!	#REF!	#REF!	#REF!	#REF!	#REF!	#REF!	#REF!	#REF!	#REF!	#REF!	#REF!	#REF!	#REF!	#REF!	#REF!	#REF!	#REF!	#REF!	#REF!	#REF!	#REF!	#REF!	#REF!	#REF!	#REF!	#REF!	#REF!	#REF!	#REF!	#REF!	#REF!	#REF!	#REF!	#REF!	#REF!	#REF!	#REF!	#REF!	#REF!	#REF!	#REF!
11	开采辅助活动和其他采矿产品	11011	#REF!	#REF!	#REF!	#REF!	#REF!	#REF!	#REF!	#REF!	#REF!	#REF!	#REF!	#REF!	#REF!	#REF!	#REF!	#REF!	#REF!	#REF!	#REF!	#REF!	#REF!	#REF!	#REF!	#REF!	#REF!	#REF!	#REF!	#REF!	#REF!	#REF!	#REF!	#REF!	#REF!	#REF!	#REF!	#REF!	#REF!	#REF!	#REF!	#REF!	#REF!	#REF!	#REF!	#REF!	#REF!	#REF!	#REF!
12	谷物磨制品	13012	#REF!	#REF!	#REF!	#REF!	#REF!	#REF!	#REF!	#REF!	#REF!	#REF!	#REF!	#REF!	#REF!	#REF!	#REF!	#REF!	#REF!	#REF!	#REF!	#REF!	#REF!	#REF!	#REF!	#REF!	#REF!	#REF!	#REF!	#REF!	#REF!	#REF!	#REF!	#REF!	#REF!	#REF!	#REF!	#REF!	#REF!	#REF!	#REF!	#REF!	#REF!	#REF!	#REF!	#REF!	#REF!	#REF!	#REF!
13	饲料加工品	13013	#REF!	#REF!	#REF!	#REF!	#REF!	#REF!	#REF!	#REF!	#REF!	#REF!	#REF!	#REF!	#REF!	#REF!	#REF!	#REF!	#REF!	#REF!	#REF!	#REF!	#REF!	#REF!	#REF!	#REF!	#REF!	#REF!	#REF!	#REF!	#REF!	#REF!	#REF!	#REF!	#REF!	#REF!	#REF!	#REF!	#REF!	#REF!	#REF!	#REF!	#REF!	#REF!	#REF!	#REF!	#REF!	#REF!	#REF!
14	植物油加工品	13014	#REF!	#REF!	#REF!	#REF!	#REF!	#REF!	#REF!	#REF!	#REF!	#REF!	#REF!	#REF!	#REF!	#REF!	#REF!	#REF!	#REF!	#REF!	#REF!	#REF!	#REF!	#REF!	#REF!	#REF!	#REF!	#REF!	#REF!	#REF!	#REF!	#REF!	#REF!	#REF!	#REF!	#REF!	#REF!	#REF!	#REF!	#REF!	#REF!	#REF!	#REF!	#REF!	#REF!	#REF!	#REF!	#REF!	#REF!
15	糖及糖制品	13015	#REF!	#REF!	#REF!	#REF!	#REF!	#REF!	#REF!	#REF!	#REF!	#REF!	#REF!	#REF!	#REF!	#REF!	#REF!	#REF!	#REF!	#REF!	#REF!	#REF!	#REF!	#REF!	#REF!	#REF!	#REF!	#REF!	#REF!	#REF!	#REF!	#REF!	#REF!	#REF!	#REF!	#REF!	#REF!	#REF!	#REF!	#REF!	#REF!	#REF!	#REF!	#REF!	#REF!	#REF!	#REF!	#REF!	#REF!
16	屠宰及肉类加工品	13016	#REF!	#REF!	#REF!	#REF!	#REF!	#REF!	#REF!	#REF!	#REF!	#REF!	#REF!	#REF!	#REF!	#REF!	#REF!	#REF!	#REF!	#REF!	#REF!	#REF!	#REF!	#REF!	#REF!	#REF!	#REF!	#REF!	#REF!	#REF!	#REF!	#REF!	#REF!	#REF!	#REF!	#REF!	#REF!	#REF!	#REF!	#REF!	#REF!	#REF!	#REF!	#REF!	#REF!	#REF!	#REF!	#REF!	#REF!
17	水产加工品	13017	#REF!	#REF!	#REF!	#REF!	#REF!	#REF!	#REF!	#REF!	#REF!	#REF!	#REF!	#REF!	#REF!	#REF!	#REF!	#REF!	#REF!	#REF!	#REF!	#REF!	#REF!	#REF!	#REF!	#REF!	#REF!	#REF!	#REF!	#REF!	#REF!	#REF!	#REF!	#REF!	#REF!	#REF!	#REF!	#REF!	#REF!	#REF!	#REF!	#REF!	#REF!	#REF!	#REF!	#REF!	#REF!	#REF!	#REF!
18	蔬菜、水果、坚果和其他农副食品加工品	13018	#REF!	#REF!	#REF!	#REF!	#REF!	#REF!	#REF!	#REF!	#REF!	#REF!	#REF!	#REF!	#REF!	#REF!	#REF!	#REF!	#REF!	#REF!	#REF!	#REF!	#REF!	#REF!	#REF!	#REF!	#REF!	#REF!	#REF!	#REF!	#REF!	#REF!	#REF!	#REF!	#REF!	#REF!	#REF!	#REF!	#REF!	#REF!	#REF!	#REF!	#REF!	#REF!	#REF!	#REF!	#REF!	#REF!	#REF!
19	方便食品	14019	#REF!	#REF!	#REF!	#REF!	#REF!	#REF!	#REF!	#REF!	#REF!	#REF!	#REF!	#REF!	#REF!	#REF!	#REF!	#REF!	#REF!	#REF!	#REF!	#REF!	#REF!	#REF!	#REF!	#REF!	#REF!	#REF!	#REF!	#REF!	#REF!	#REF!	#REF!	#REF!	#REF!	#REF!	#REF!	#REF!	#REF!	#REF!	#REF!	#REF!	#REF!	#REF!	#REF!	#REF!	#REF!	#REF!	#REF!
20	乳制品	14020	#REF!	#REF!	#REF!	#REF!	#REF!	#REF!	#REF!	#REF!	#REF!	#REF!	#REF!	#REF!	#REF!	#REF!	#REF!	#REF!	#REF!	#REF!	#REF!	#REF!	#REF!	#REF!	#REF!	#REF!	#REF!	#REF!	#REF!	#REF!	#REF!	#REF!	#REF!	#REF!	#REF!	#REF!	#REF!	#REF!	#REF!	#REF!	#REF!	#REF!	#REF!	#REF!	#REF!	#REF!	#REF!	#REF!	#REF!
21	调味品、发酵制品	14021	#REF!	#REF!	#REF!	#REF!	#REF!	#REF!	#REF!	#REF!	#REF!	#REF!	#REF!	#REF!	#REF!	#REF!	#REF!	#REF!	#REF!	#REF!	#REF!	#REF!	#REF!	#REF!	#REF!	#REF!	#REF!	#REF!	#REF!	#REF!	#REF!	#REF!	#REF!	#REF!	#REF!	#REF!	#REF!	#REF!	#REF!	#REF!	#REF!	#REF!	#REF!	#REF!	#REF!	#REF!	#REF!	#REF!	#REF!
22	其他食品	14022	#REF!	#REF!	#REF!	#REF!	#REF!	#REF!	#REF!	#REF!	#REF!	#REF!	#REF!	#REF!	#REF!	#REF!	#REF!	#REF!	#REF!	#REF!	#REF!	#REF!	#REF!	#REF!	#REF!	#REF!	#REF!	#REF!	#REF!	#REF!	#REF!	#REF!	#REF!	#REF!	#REF!	#REF!	#REF!	#REF!	#REF!	#REF!	#REF!	#REF!	#REF!	#REF!	#REF!	#REF!	#REF!	#REF!	#REF!
23	酒精和酒	15023	#REF!	#REF!	#REF!	#REF!	#REF!	#REF!	#REF!	#REF!	#REF!	#REF!	#REF!	#REF!	#REF!	#REF!	#REF!	#REF!	#REF!	#REF!	#REF!	#REF!	#REF!	#REF!	#REF!	#REF!	#REF!	#REF!	#REF!	#REF!	#REF!	#REF!	#REF!	#REF!	#REF!	#REF!	#REF!	#REF!	#REF!	#REF!	#REF!	#REF!	#REF!	#REF!	#REF!	#REF!	#REF!	#REF!	#REF!
24	饮料	15024	#REF!	#REF!	#REF!	#REF!	#REF!	#REF!	#REF!	#REF!	#REF!	#REF!	#REF!	#REF!	#REF!	#REF!	#REF!	#REF!	#REF!	#REF!	#REF!	#REF!	#REF!	#REF!	#REF!	#REF!	#REF!	#REF!	#REF!	#REF!	#REF!	#REF!	#REF!	#REF!	#REF!	#REF!	#REF!	#REF!	#REF!	#REF!	#REF!	#REF!	#REF!	#REF!	#REF!	#REF!	#REF!	#REF!	#REF!
25	精制茶	15025	#REF!	#REF!	#REF!	#REF!	#REF!	#REF!	#REF!	#REF!	#REF!	#REF!	#REF!	#REF!	#REF!	#REF!	#REF!	#REF!	#REF!	#REF!	#REF!	#REF!	#REF!	#REF!	#REF!	#REF!	#REF!	#REF!	#REF!	#REF!	#REF!	#REF!	#REF!	#REF!	#REF!	#REF!	#REF!	#REF!	#REF!	#REF!	#REF!	#REF!	#REF!	#REF!	#REF!	#REF!	#REF!	#REF!	#REF!
26	烟草制品	16026	#REF!	#REF!	#REF!	#REF!	#REF!	#REF!	#REF!	#REF!	#REF!	#REF!	#REF!	#REF!	#REF!	#REF!	#REF!	#REF!	#REF!	#REF!	#REF!	#REF!	#REF!	#REF!	#REF!	#REF!	#REF!	#REF!	#REF!	#REF!	#REF!	#REF!	#REF!	#REF!	#REF!	#REF!	#REF!	#REF!	#REF!	#REF!	#REF!	#REF!	#REF!	#REF!	#REF!	#REF!	#REF!	#REF!	#REF!
27	棉、化纤纺织及印染精加工品	17027	#REF!	#REF!	#REF!	#REF!	#REF!	#REF!	#REF!	#REF!	#REF!	#REF!	#REF!	#REF!	#REF!	#REF!	#REF!	#REF!	#REF!	#REF!	#REF!	#REF!	#REF!	#REF!	#REF!	#REF!	#REF!	#REF!	#REF!	#REF!	#REF!	#REF!	#REF!	#REF!	#REF!	#REF!	#REF!	#REF!	#REF!	#REF!	#REF!	#REF!	#REF!	#REF!	#REF!	#REF!	#REF!	#REF!	#REF!
28	毛纺织及染整精加工品	17028	#REF!	#REF!	#REF!	#REF!	#REF!	#REF!	#REF!	#REF!	#REF!	#REF!	#REF!	#REF!	#REF!	#REF!	#REF!	#REF!	#REF!	#REF!	#REF!	#REF!	#REF!	#REF!	#REF!	#REF!	#REF!	#REF!	#REF!	#REF!	#REF!	#REF!	#REF!	#REF!	#REF!	#REF!	#REF!	#REF!	#REF!	#REF!	#REF!	#REF!	#REF!	#REF!	#REF!	#REF!	#REF!	#REF!	#REF!
29	麻、丝绢纺织及加工品	17029	#REF!	#REF!	#REF!	#REF!	#REF!	#REF!	#REF!	#REF!	#REF!	#REF!	#REF!	#REF!	#REF!	#REF!	#REF!	#REF!	#REF!	#REF!	#REF!	#REF!	#REF!	#REF!	#REF!	#REF!	#REF!	#REF!	#REF!	#REF!	#REF!	#REF!	#REF!	#REF!	#REF!	#REF!	#REF!	#REF!	#REF!	#REF!	#REF!	#REF!	#REF!	#REF!	#REF!	#REF!	#REF!	#REF!	#REF!
30	针织或钩针编织及其制品	17030	#REF!	#REF!	#REF!	#REF!	#REF!	#REF!	#REF!	#REF!	#REF!	#REF!	#REF!	#REF!	#REF!	#REF!	#REF!	#REF!	#REF!	#REF!	#REF!	#REF!	#REF!	#REF!	#REF!	#REF!	#REF!	#REF!	#REF!	#REF!	#REF!	#REF!	#REF!	#REF!	#REF!	#REF!	#REF!	#REF!	#REF!	#REF!	#REF!	#REF!	#REF!	#REF!	#REF!	#REF!	#REF!	#REF!	#REF!
31	纺织制成品	17031	#REF!	#REF!	#REF!	#REF!	#REF!	#REF!	#REF!	#REF!	#REF!	#REF!	#REF!	#REF!	#REF!	#REF!	#REF!	#REF!	#REF!	#REF!	#REF!	#REF!	#REF!	#REF!	#REF!	#REF!	#REF!	#REF!	#REF!	#REF!	#REF!	#REF!	#REF!	#REF!	#REF!	#REF!	#REF!	#REF!	#REF!	#REF!	#REF!	#REF!	#REF!	#REF!	#REF!	#REF!	#REF!	#REF!	#REF!
32	纺织服装服饰	18032	#REF!	#REF!	#REF!	#REF!	#REF!	#REF!	#REF!	#REF!	#REF!	#REF!	#REF!	#REF!	#REF!	#REF!	#REF!	#REF!	#REF!	#REF!	#REF!	#REF!	#REF!	#REF!	#REF!	#REF!	#REF!	#REF!	#REF!	#REF!	#REF!	#REF!	#REF!	#REF!	#REF!	#REF!	#REF!	#REF!	#REF!	#REF!	#REF!	#REF!	#REF!	#REF!	#REF!	#REF!	#REF!	#REF!	#REF!
33	皮革、毛皮、羽毛及其制品	19033	#REF!	#REF!	#REF!	#REF!	#REF!	#REF!	#REF!	#REF!	#REF!	#REF!	#REF!	#REF!	#REF!	#REF!	#REF!	#REF!	#REF!	#REF!	#REF!	#REF!	#REF!	#REF!	#REF!	#REF!	#REF!	#REF!	#REF!	#REF!	#REF!	#REF!	#REF!	#REF!	#REF!	#REF!	#REF!	#REF!	#REF!	#REF!	#REF!	#REF!	#REF!	#REF!	#REF!	#REF!	#REF!	#REF!	#REF!
34	鞋	19034	#REF!	#REF!	#REF!	#REF!	#REF!	#REF!	#REF!	#REF!	#REF!	#REF!	#REF!	#REF!	#REF!	#REF!	#REF!	#REF!	#REF!	#REF!	#REF!	#REF!	#REF!	#REF!	#REF!	#REF!	#REF!	#REF!	#REF!	#REF!	#REF!	#REF!	#REF!	#REF!	#REF!	#REF!	#REF!	#REF!	#REF!	#REF!	#REF!	#REF!	#REF!	#REF!	#REF!	#REF!	#REF!	#REF!	#REF!
35	木材加工和木、竹、藤、棕、草制品	20035	#REF!	#REF!	#REF!	#REF!	#REF!	#REF!	#REF!	#REF!	#REF!	#REF!	#REF!	#REF!	#REF!	#REF!	#REF!	#REF!	#REF!	#REF!	#REF!	#REF!	#REF!	#REF!	#REF!	#REF!	#REF!	#REF!	#REF!	#REF!	#REF!	#REF!	#REF!	#REF!	#REF!	#REF!	#REF!	#REF!	#REF!	#REF!	#REF!	#REF!	#REF!	#REF!	#REF!	#REF!	#REF!	#REF!	#REF!
36	家具	21036	#REF!	#REF!	#REF!	#REF!	#REF!	#REF!	#REF!	#REF!	#REF!	#REF!	#REF!	#REF!	#REF!	#REF!	#REF!	#REF!	#REF!	#REF!	#REF!	#REF!	#REF!	#REF!	#REF!	#REF!	#REF!	#REF!	#REF!	#REF!	#REF!	#REF!	#REF!	#REF!	#REF!	#REF!	#REF!	#REF!	#REF!	#REF!	#REF!	#REF!	#REF!	#REF!	#REF!	#REF!	#REF!	#REF!	#REF!
37	造纸和纸制品	22037	#REF!	#REF!	#REF!	#REF!	#REF!	#REF!	#REF!	#REF!	#REF!	#REF!	#REF!	#REF!	#REF!	#REF!	#REF!	#REF!	#REF!	#REF!	#REF!	#REF!	#REF!	#REF!	#REF!	#REF!	#REF!	#REF!	#REF!	#REF!	#REF!	#REF!	#REF!	#REF!	#REF!	#REF!	#REF!	#REF!	#REF!	#REF!	#REF!	#REF!	#REF!	#REF!	#REF!	#REF!	#REF!	#REF!	#REF!
38	印刷和记录媒介复制品	23038	#REF!	#REF!	#REF!	#REF!	#REF!	#REF!	#REF!	#REF!	#REF!	#REF!	#REF!	#REF!	#REF!	#REF!	#REF!	#REF!	#REF!	#REF!	#REF!	#REF!	#REF!	#REF!	#REF!	#REF!	#REF!	#REF!	#REF!	#REF!	#REF!	#REF!	#REF!	#REF!	#REF!	#REF!	#REF!	#REF!	#REF!	#REF!	#REF!	#REF!	#REF!	#REF!	#REF!	#REF!	#REF!	#REF!	#REF!
39	工艺美术品	24039	#REF!	#REF!	#REF!	#REF!	#REF!	#REF!	#REF!	#REF!	#REF!	#REF!	#REF!	#REF!	#REF!	#REF!	#REF!	#REF!	#REF!	#REF!	#REF!	#REF!	#REF!	#REF!	#REF!	#REF!	#REF!	#REF!	#REF!	#REF!	#REF!	#REF!	#REF!	#REF!	#REF!	#REF!	#REF!	#REF!	#REF!	#REF!	#REF!	#REF!	#REF!	#REF!	#REF!	#REF!	#REF!	#REF!	#REF!
40	文教、体育和娱乐用品	24040	#REF!	#REF!	#REF!	#REF!	#REF!	#REF!	#REF!	#REF!	#REF!	#REF!	#REF!	#REF!	#REF!	#REF!	#REF!	#REF!	#REF!	#REF!	#REF!	#REF!	#REF!	#REF!	#REF!	#REF!	#REF!	#REF!	#REF!	#REF!	#REF!	#REF!	#REF!	#REF!	#REF!	#REF!	#REF!	#REF!	#REF!	#REF!	#REF!	#REF!	#REF!	#REF!	#REF!	#REF!	#REF!	#REF!	#REF!
41	精炼石油和核燃料加工品	25041	#REF!	#REF!	#REF!	#REF!	#REF!	#REF!	#REF!	#REF!	#REF!	#REF!	#REF!	#REF!	#REF!	#REF!	#REF!	#REF!	#REF!	#REF!	#REF!	#REF!	#REF!	#REF!	#REF!	#REF!	#REF!	#REF!	#REF!	#REF!	#REF!	#REF!	#REF!	#REF!	#REF!	#REF!	#REF!	#REF!	#REF!	#REF!	#REF!	#REF!	#REF!	#REF!	#REF!	#REF!	#REF!	#REF!	#REF!
42	煤炭加工品	25042	#REF!	#REF!	#REF!	#REF!	#REF!	#REF!	#REF!	#REF!	#REF!	#REF!	#REF!	#REF!	#REF!	#REF!	#REF!	#REF!	#REF!	#REF!	#REF!	#REF!	#REF!	#REF!	#REF!	#REF!	#REF!	#REF!	#REF!	#REF!	#REF!	#REF!	#REF!	#REF!	#REF!	#REF!	#REF!	#REF!	#REF!	#REF!	#REF!	#REF!	#REF!	#REF!	#REF!	#REF!	#REF!	#REF!	#REF!
43	基础化学原料	26043	#REF!	#REF!	#REF!	#REF!	#REF!	#REF!	#REF!	#REF!	#REF!	#REF!	#REF!	#REF!	#REF!	#REF!	#REF!	#REF!	#REF!	#REF!	#REF!	#REF!	#REF!	#REF!	#REF!	#REF!	#REF!	#REF!	#REF!	#REF!	#REF!	#REF!	#REF!	#REF!	#REF!	#REF!	#REF!	#REF!	#REF!	#REF!	#REF!	#REF!	#REF!	#REF!	#REF!	#REF!	#REF!	#REF!	#REF!
44	肥料	26044	#REF!	#REF!	#REF!	#REF!	#REF!	#REF!	#REF!	#REF!	#REF!	#REF!	#REF!	#REF!	#REF!	#REF!	#REF!	#REF!	#REF!	#REF!	#REF!	#REF!	#REF!	#REF!	#REF!	#REF!	#REF!	#REF!	#REF!	#REF!	#REF!	#REF!	#REF!	#REF!	#REF!	#REF!	#REF!	#REF!	#REF!	#REF!	#REF!	#REF!	#REF!	#REF!	#REF!	#REF!	#REF!	#REF!	#REF!
45	农药	26045	#REF!	#REF!	#REF!	#REF!	#REF!	#REF!	#REF!	#REF!	#REF!	#REF!	#REF!	#REF!	#REF!	#REF!	#REF!	#REF!	#REF!	#REF!	#REF!	#REF!	#REF!	#REF!	#REF!	#REF!	#REF!	#REF!	#REF!	#REF!	#REF!	#REF!	#REF!	#REF!	#REF!	#REF!	#REF!	#REF!	#REF!	#REF!	#REF!	#REF!	#REF!	#REF!	#REF!	#REF!	#REF!	#REF!	#REF!
46	涂料、油墨、颜料及类似产品	26046	#REF!	#REF!	#REF!	#REF!	#REF!	#REF!	#REF!	#REF!	#REF!	#REF!	#REF!	#REF!	#REF!	#REF!	#REF!	#REF!	#REF!	#REF!	#REF!	#REF!	#REF!	#REF!	#REF!	#REF!	#REF!	#REF!	#REF!	#REF!	#REF!	#REF!	#REF!	#REF!	#REF!	#REF!	#REF!	#REF!	#REF!	#REF!	#REF!	#REF!	#REF!	#REF!	#REF!	#REF!	#REF!	#REF!	#REF!
47	合成材料	26047	#REF!	#REF!	#REF!	#REF!	#REF!	#REF!	#REF!	#REF!	#REF!	#REF!	#REF!	#REF!	#REF!	#REF!	#REF!	#REF!	#REF!	#REF!	#REF!	#REF!	#REF!	#REF!	#REF!	#REF!	#REF!	#REF!	#REF!	#REF!	#REF!	#REF!	#REF!	#REF!	#REF!	#REF!	#REF!	#REF!	#REF!	#REF!	#REF!	#REF!	#REF!	#REF!	#REF!	#REF!	#REF!	#REF!	#REF!
48	专用化学产品和炸药、火工、焰火产品	26048	#REF!	#REF!	#REF!	#REF!	#REF!	#REF!	#REF!	#REF!	#REF!	#REF!	#REF!	#REF!	#REF!	#REF!	#REF!	#REF!	#REF!	#REF!	#REF!	#REF!	#REF!	#REF!	#REF!	#REF!	#REF!	#REF!	#REF!	#REF!	#REF!	#REF!	#REF!	#REF!	#REF!	#REF!	#REF!	#REF!	#REF!	#REF!	#REF!	#REF!	#REF!	#REF!	#REF!	#REF!	#REF!	#REF!	#REF!
49	日用化学产品	26049	#REF!	#REF!	#REF!	#REF!	#REF!	#REF!	#REF!	#REF!	#REF!	#REF!	#REF!	#REF!	#REF!	#REF!	#REF!	#REF!	#REF!	#REF!	#REF!	#REF!	#REF!	#REF!	#REF!	#REF!	#REF!	#REF!	#REF!	#REF!	#REF!	#REF!	#REF!	#REF!	#REF!	#REF!	#REF!	#REF!	#REF!	#REF!	#REF!	#REF!	#REF!	#REF!	#REF!	#REF!	#REF!	#REF!	#REF!
50	医药制品	27050	#REF!	#REF!	#REF!	#REF!	#REF!	#REF!	#REF!	#REF!	#REF!	#REF!	#REF!	#REF!	#REF!	#REF!	#REF!	#REF!	#REF!	#REF!	#REF!	#REF!	#REF!	#REF!	#REF!	#REF!	#REF!	#REF!	#REF!	#REF!	#REF!	#REF!	#REF!	#REF!	#REF!	#REF!	#REF!	#REF!	#REF!	#REF!	#REF!	#REF!	#REF!	#REF!	#REF!	#REF!	#REF!	#REF!	#REF!
51	化学纤维制品	28051	#REF!	#REF!	#REF!	#REF!	#REF!	#REF!	#REF!	#REF!	#REF!	#REF!	#REF!	#REF!	#REF!	#REF!	#REF!	#REF!	#REF!	#REF!	#REF!	#REF!	#REF!	#REF!	#REF!	#REF!	#REF!	#REF!	#REF!	#REF!	#REF!	#REF!	#REF!	#REF!	#REF!	#REF!	#REF!	#REF!	#REF!	#REF!	#REF!	#REF!	#REF!	#REF!	#REF!	#REF!	#REF!	#REF!	#REF!
52	橡胶制品	29052	#REF!	#REF!	#REF!	#REF!	#REF!	#REF!	#REF!	#REF!	#REF!	#REF!	#REF!	#REF!	#REF!	#REF!	#REF!	#REF!	#REF!	#REF!	#REF!	#REF!	#REF!	#REF!	#REF!	#REF!	#REF!	#REF!	#REF!	#REF!	#REF!	#REF!	#REF!	#REF!	#REF!	#REF!	#REF!	#REF!	#REF!	#REF!	#REF!	#REF!	#REF!	#REF!	#REF!	#REF!	#REF!	#REF!	#REF!
53	塑料制品	29053	#REF!	#REF!	#REF!	#REF!	#REF!	#REF!	#REF!	#REF!	#REF!	#REF!	#REF!	#REF!	#REF!	#REF!	#REF!	#REF!	#REF!	#REF!	#REF!	#REF!	#REF!	#REF!	#REF!	#REF!	#REF!	#REF!	#REF!	#REF!	#REF!	#REF!	#REF!	#REF!	#REF!	#REF!	#REF!	#REF!	#REF!	#REF!	#REF!	#REF!	#REF!	#REF!	#REF!	#REF!	#REF!	#REF!	#REF!
54	水泥、石灰和石膏	30054	#REF!	#REF!	#REF!	#REF!	#REF!	#REF!	#REF!	#REF!	#REF!	#REF!	#REF!	#REF!	#REF!	#REF!	#REF!	#REF!	#REF!	#REF!	#REF!	#REF!	#REF!	#REF!	#REF!	#REF!	#REF!	#REF!	#REF!	#REF!	#REF!	#REF!	#REF!	#REF!	#REF!	#REF!	#REF!	#REF!	#REF!	#REF!	#REF!	#REF!	#REF!	#REF!	#REF!	#REF!	#REF!	#REF!	#REF!
55	石膏、水泥制品及类似制品	30055	#REF!	#REF!	#REF!	#REF!	#REF!	#REF!	#REF!	#REF!	#REF!	#REF!	#REF!	#REF!	#REF!	#REF!	#REF!	#REF!	#REF!	#REF!	#REF!	#REF!	#REF!	#REF!	#REF!	#REF!	#REF!	#REF!	#REF!	#REF!	#REF!	#REF!	#REF!	#REF!	#REF!	#REF!	#REF!	#REF!	#REF!	#REF!	#REF!	#REF!	#REF!	#REF!	#REF!	#REF!	#REF!	#REF!	#REF!
56	砖瓦、石材等建筑材料	30056	#REF!	#REF!	#REF!	#REF!	#REF!	#REF!	#REF!	#REF!	#REF!	#REF!	#REF!	#REF!	#REF!	#REF!	#REF!	#REF!	#REF!	#REF!	#REF!	#REF!	#REF!	#REF!	#REF!	#REF!	#REF!	#REF!	#REF!	#REF!	#REF!	#REF!	#REF!	#REF!	#REF!	#REF!	#REF!	#REF!	#REF!	#REF!	#REF!	#REF!	#REF!	#REF!	#REF!	#REF!	#REF!	#REF!	#REF!
57	玻璃和玻璃制品	30057	#REF!	#REF!	#REF!	#REF!	#REF!	#REF!	#REF!	#REF!	#REF!	#REF!	#REF!	#REF!	#REF!	#REF!	#REF!	#REF!	#REF!	#REF!	#REF!	#REF!	#REF!	#REF!	#REF!	#REF!	#REF!	#REF!	#REF!	#REF!	#REF!	#REF!	#REF!	#REF!	#REF!	#REF!	#REF!	#REF!	#REF!	#REF!	#REF!	#REF!	#REF!	#REF!	#REF!	#REF!	#REF!	#REF!	#REF!
58	陶瓷制品	30058	#REF!	#REF!	#REF!	#REF!	#REF!	#REF!	#REF!	#REF!	#REF!	#REF!	#REF!	#REF!	#REF!	#REF!	#REF!	#REF!	#REF!	#REF!	#REF!	#REF!	#REF!	#REF!	#REF!	#REF!	#REF!	#REF!	#REF!	#REF!	#REF!	#REF!	#REF!	#REF!	#REF!	#REF!	#REF!	#REF!	#REF!	#REF!	#REF!	#REF!	#REF!	#REF!	#REF!	#REF!	#REF!	#REF!	#REF!
59	耐火材料制品	30059	#REF!	#REF!	#REF!	#REF!	#REF!	#REF!	#REF!	#REF!	#REF!	#REF!	#REF!	#REF!	#REF!	#REF!	#REF!	#REF!	#REF!	#REF!	#REF!	#REF!	#REF!	#REF!	#REF!	#REF!	#REF!	#REF!	#REF!	#REF!	#REF!	#REF!	#REF!	#REF!	#REF!	#REF!	#REF!	#REF!	#REF!	#REF!	#REF!	#REF!	#REF!	#REF!	#REF!	#REF!	#REF!	#REF!	#REF!
60	石墨及其他非金属矿物制品	30060	#REF!	#REF!	#REF!	#REF!	#REF!	#REF!	#REF!	#REF!	#REF!	#REF!	#REF!	#REF!	#REF!	#REF!	#REF!	#REF!	#REF!	#REF!	#REF!	#REF!	#REF!	#REF!	#REF!	#REF!	#REF!	#REF!	#REF!	#REF!	#REF!	#REF!	#REF!	#REF!	#REF!	#REF!	#REF!	#REF!	#REF!	#REF!	#REF!	#REF!	#REF!	#REF!	#REF!	#REF!	#REF!	#REF!	#REF!
61	钢	31061	#REF!	#REF!	#REF!	#REF!	#REF!	#REF!	#REF!	#REF!	#REF!	#REF!	#REF!	#REF!	#REF!	#REF!	#REF!	#REF!	#REF!	#REF!	#REF!	#REF!	#REF!	#REF!	#REF!	#REF!	#REF!	#REF!	#REF!	#REF!	#REF!	#REF!	#REF!	#REF!	#REF!	#REF!	#REF!	#REF!	#REF!	#REF!	#REF!	#REF!	#REF!	#REF!	#REF!	#REF!	#REF!	#REF!	#REF!
62	钢压延产品	31062	#REF!	#REF!	#REF!	#REF!	#REF!	#REF!	#REF!	#REF!	#REF!	#REF!	#REF!	#REF!	#REF!	#REF!	#REF!	#REF!	#REF!	#REF!	#REF!	#REF!	#REF!	#REF!	#REF!	#REF!	#REF!	#REF!	#REF!	#REF!	#REF!	#REF!	#REF!	#REF!	#REF!	#REF!	#REF!	#REF!	#REF!	#REF!	#REF!	#REF!	#REF!	#REF!	#REF!	#REF!	#REF!	#REF!	#REF!
63	铁及铁合金产品	31063	#REF!	#REF!	#REF!	#REF!	#REF!	#REF!	#REF!	#REF!	#REF!	#REF!	#REF!	#REF!	#REF!	#REF!	#REF!	#REF!	#REF!	#REF!	#REF!	#REF!	#REF!	#REF!	#REF!	#REF!	#REF!	#REF!	#REF!	#REF!	#REF!	#REF!	#REF!	#REF!	#REF!	#REF!	#REF!	#REF!	#REF!	#REF!	#REF!	#REF!	#REF!	#REF!	#REF!	#REF!	#REF!	#REF!	#REF!
64	有色金属及其合金	32064	#REF!	#REF!	#REF!	#REF!	#REF!	#REF!	#REF!	#REF!	#REF!	#REF!	#REF!	#REF!	#REF!	#REF!	#REF!	#REF!	#REF!	#REF!	#REF!	#REF!	#REF!	#REF!	#REF!	#REF!	#REF!	#REF!	#REF!	#REF!	#REF!	#REF!	#REF!	#REF!	#REF!	#REF!	#REF!	#REF!	#REF!	#REF!	#REF!	#REF!	#REF!	#REF!	#REF!	#REF!	#REF!	#REF!	#REF!
65	有色金属压延加工品	32065	#REF!	#REF!	#REF!	#REF!	#REF!	#REF!	#REF!	#REF!	#REF!	#REF!	#REF!	#REF!	#REF!	#REF!	#REF!	#REF!	#REF!	#REF!	#REF!	#REF!	#REF!	#REF!	#REF!	#REF!	#REF!	#REF!	#REF!	#REF!	#REF!	#REF!	#REF!	#REF!	#REF!	#REF!	#REF!	#REF!	#REF!	#REF!	#REF!	#REF!	#REF!	#REF!	#REF!	#REF!	#REF!	#REF!	#REF!
66	金属制品	33066	#REF!	#REF!	#REF!	#REF!	#REF!	#REF!	#REF!	#REF!	#REF!	#REF!	#REF!	#REF!	#REF!	#REF!	#REF!	#REF!	#REF!	#REF!	#REF!	#REF!	#REF!	#REF!	#REF!	#REF!	#REF!	#REF!	#REF!	#REF!	#REF!	#REF!	#REF!	#REF!	#REF!	#REF!	#REF!	#REF!	#REF!	#REF!	#REF!	#REF!	#REF!	#REF!	#REF!	#REF!	#REF!	#REF!	#REF!
67	锅炉及原动设备	34067	#REF!	#REF!	#REF!	#REF!	#REF!	#REF!	#REF!	#REF!	#REF!	#REF!	#REF!	#REF!	#REF!	#REF!	#REF!	#REF!	#REF!	#REF!	#REF!	#REF!	#REF!	#REF!	#REF!	#REF!	#REF!	#REF!	#REF!	#REF!	#REF!	#REF!	#REF!	#REF!	#REF!	#REF!	#REF!	#REF!	#REF!	#REF!	#REF!	#REF!	#REF!	#REF!	#REF!	#REF!	#REF!	#REF!	#REF!
68	金属加工机械	34068	#REF!	#REF!	#REF!	#REF!	#REF!	#REF!	#REF!	#REF!	#REF!	#REF!	#REF!	#REF!	#REF!	#REF!	#REF!	#REF!	#REF!	#REF!	#REF!	#REF!	#REF!	#REF!	#REF!	#REF!	#REF!	#REF!	#REF!	#REF!	#REF!	#REF!	#REF!	#REF!	#REF!	#REF!	#REF!	#REF!	#REF!	#REF!	#REF!	#REF!	#REF!	#REF!	#REF!	#REF!	#REF!	#REF!	#REF!
69	物料搬运设备	34069	#REF!	#REF!	#REF!	#REF!	#REF!	#REF!	#REF!	#REF!	#REF!	#REF!	#REF!	#REF!	#REF!	#REF!	#REF!	#REF!	#REF!	#REF!	#REF!	#REF!	#REF!	#REF!	#REF!	#REF!	#REF!	#REF!	#REF!	#REF!	#REF!	#REF!	#REF!	#REF!	#REF!	#REF!	#REF!	#REF!	#REF!	#REF!	#REF!	#REF!	#REF!	#REF!	#REF!	#REF!	#REF!	#REF!	#REF!
70	泵、阀门、压缩机及类似机械	34070	#REF!	#REF!	#REF!	#REF!	#REF!	#REF!	#REF!	#REF!	#REF!	#REF!	#REF!	#REF!	#REF!	#REF!	#REF!	#REF!	#REF!	#REF!	#REF!	#REF!	#REF!	#REF!	#REF!	#REF!	#REF!	#REF!	#REF!	#REF!	#REF!	#REF!	#REF!	#REF!	#REF!	#REF!	#REF!	#REF!	#REF!	#REF!	#REF!	#REF!	#REF!	#REF!	#REF!	#REF!	#REF!	#REF!	#REF!
71	烘炉、风机、包装等设备	34072a	#REF!	#REF!	#REF!	#REF!	#REF!	#REF!	#REF!	#REF!	#REF!	#REF!	#REF!	#REF!	#REF!	#REF!	#REF!	#REF!	#REF!	#REF!	#REF!	#REF!	#REF!	#REF!	#REF!	#REF!	#REF!	#REF!	#REF!	#REF!	#REF!	#REF!	#REF!	#REF!	#REF!	#REF!	#REF!	#REF!	#REF!	#REF!	#REF!	#REF!	#REF!	#REF!	#REF!	#REF!	#REF!	#REF!	#REF!
72	文化、办公用机械	34071	#REF!	#REF!	#REF!	#REF!	#REF!	#REF!	#REF!	#REF!	#REF!	#REF!	#REF!	#REF!	#REF!	#REF!	#REF!	#REF!	#REF!	#REF!	#REF!	#REF!	#REF!	#REF!	#REF!	#REF!	#REF!	#REF!	#REF!	#REF!	#REF!	#REF!	#REF!	#REF!	#REF!	#REF!	#REF!	#REF!	#REF!	#REF!	#REF!	#REF!	#REF!	#REF!	#REF!	#REF!	#REF!	#REF!	#REF!
73	其他通用设备	34072b	#REF!	#REF!	#REF!	#REF!	#REF!	#REF!	#REF!	#REF!	#REF!	#REF!	#REF!	#REF!	#REF!	#REF!	#REF!	#REF!	#REF!	#REF!	#REF!	#REF!	#REF!	#REF!	#REF!	#REF!	#REF!	#REF!	#REF!	#REF!	#REF!	#REF!	#REF!	#REF!	#REF!	#REF!	#REF!	#REF!	#REF!	#REF!	#REF!	#REF!	#REF!	#REF!	#REF!	#REF!	#REF!	#REF!	#REF!
74	采矿、冶金、建筑专用设备	35073	#REF!	#REF!	#REF!	#REF!	#REF!	#REF!	#REF!	#REF!	#REF!	#REF!	#REF!	#REF!	#REF!	#REF!	#REF!	#REF!	#REF!	#REF!	#REF!	#REF!	#REF!	#REF!	#REF!	#REF!	#REF!	#REF!	#REF!	#REF!	#REF!	#REF!	#REF!	#REF!	#REF!	#REF!	#REF!	#REF!	#REF!	#REF!	#REF!	#REF!	#REF!	#REF!	#REF!	#REF!	#REF!	#REF!	#REF!
75	化工、木材、非金属加工专用设备	35074	#REF!	#REF!	#REF!	#REF!	#REF!	#REF!	#REF!	#REF!	#REF!	#REF!	#REF!	#REF!	#REF!	#REF!	#REF!	#REF!	#REF!	#REF!	#REF!	#REF!	#REF!	#REF!	#REF!	#REF!	#REF!	#REF!	#REF!	#REF!	#REF!	#REF!	#REF!	#REF!	#REF!	#REF!	#REF!	#REF!	#REF!	#REF!	#REF!	#REF!	#REF!	#REF!	#REF!	#REF!	#REF!	#REF!	#REF!
76	农、林、牧、渔专用机械	35075	#REF!	#REF!	#REF!	#REF!	#REF!	#REF!	#REF!	#REF!	#REF!	#REF!	#REF!	#REF!	#REF!	#REF!	#REF!	#REF!	#REF!	#REF!	#REF!	#REF!	#REF!	#REF!	#REF!	#REF!	#REF!	#REF!	#REF!	#REF!	#REF!	#REF!	#REF!	#REF!	#REF!	#REF!	#REF!	#REF!	#REF!	#REF!	#REF!	#REF!	#REF!	#REF!	#REF!	#REF!	#REF!	#REF!	#REF!
77	医疗仪器设备及器械	35076a	#REF!	#REF!	#REF!	#REF!	#REF!	#REF!	#REF!	#REF!	#REF!	#REF!	#REF!	#REF!	#REF!	#REF!	#REF!	#REF!	#REF!	#REF!	#REF!	#REF!	#REF!	#REF!	#REF!	#REF!	#REF!	#REF!	#REF!	#REF!	#REF!	#REF!	#REF!	#REF!	#REF!	#REF!	#REF!	#REF!	#REF!	#REF!	#REF!	#REF!	#REF!	#REF!	#REF!	#REF!	#REF!	#REF!	#REF!
78	其他专用设备	35076b	#REF!	#REF!	#REF!	#REF!	#REF!	#REF!	#REF!	#REF!	#REF!	#REF!	#REF!	#REF!	#REF!	#REF!	#REF!	#REF!	#REF!	#REF!	#REF!	#REF!	#REF!	#REF!	#REF!	#REF!	#REF!	#REF!	#REF!	#REF!	#REF!	#REF!	#REF!	#REF!	#REF!	#REF!	#REF!	#REF!	#REF!	#REF!	#REF!	#REF!	#REF!	#REF!	#REF!	#REF!	#REF!	#REF!	#REF!
79	汽车整车	36077	#REF!	#REF!	#REF!	#REF!	#REF!	#REF!	#REF!	#REF!	#REF!	#REF!	#REF!	#REF!	#REF!	#REF!	#REF!	#REF!	#REF!	#REF!	#REF!	#REF!	#REF!	#REF!	#REF!	#REF!	#REF!	#REF!	#REF!	#REF!	#REF!	#REF!	#REF!	#REF!	#REF!	#REF!	#REF!	#REF!	#REF!	#REF!	#REF!	#REF!	#REF!	#REF!	#REF!	#REF!	#REF!	#REF!	#REF!
80	汽车零部件及配件	36078	#REF!	#REF!	#REF!	#REF!	#REF!	#REF!	#REF!	#REF!	#REF!	#REF!	#REF!	#REF!	#REF!	#REF!	#REF!	#REF!	#REF!	#REF!	#REF!	#REF!	#REF!	#REF!	#REF!	#REF!	#REF!	#REF!	#REF!	#REF!	#REF!	#REF!	#REF!	#REF!	#REF!	#REF!	#REF!	#REF!	#REF!	#REF!	#REF!	#REF!	#REF!	#REF!	#REF!	#REF!	#REF!	#REF!	#REF!
81	铁路运输和城市轨道交通设备	37079	#REF!	#REF!	#REF!	#REF!	#REF!	#REF!	#REF!	#REF!	#REF!	#REF!	#REF!	#REF!	#REF!	#REF!	#REF!	#REF!	#REF!	#REF!	#REF!	#REF!	#REF!	#REF!	#REF!	#REF!	#REF!	#REF!	#REF!	#REF!	#REF!	#REF!	#REF!	#REF!	#REF!	#REF!	#REF!	#REF!	#REF!	#REF!	#REF!	#REF!	#REF!	#REF!	#REF!	#REF!	#REF!	#REF!	#REF!
82	船舶及相关装置	37080	#REF!	#REF!	#REF!	#REF!	#REF!	#REF!	#REF!	#REF!	#REF!	#REF!	#REF!	#REF!	#REF!	#REF!	#REF!	#REF!	#REF!	#REF!	#REF!	#REF!	#REF!	#REF!	#REF!	#REF!	#REF!	#REF!	#REF!	#REF!	#REF!	#REF!	#REF!	#REF!	#REF!	#REF!	#REF!	#REF!	#REF!	#REF!	#REF!	#REF!	#REF!	#REF!	#REF!	#REF!	#REF!	#REF!	#REF!
83	其他交通运输设备	37081	#REF!	#REF!	#REF!	#REF!	#REF!	#REF!	#REF!	#REF!	#REF!	#REF!	#REF!	#REF!	#REF!	#REF!	#REF!	#REF!	#REF!	#REF!	#REF!	#REF!	#REF!	#REF!	#REF!	#REF!	#REF!	#REF!	#REF!	#REF!	#REF!	#REF!	#REF!	#REF!	#REF!	#REF!	#REF!	#REF!	#REF!	#REF!	#REF!	#REF!	#REF!	#REF!	#REF!	#REF!	#REF!	#REF!	#REF!
84	电机	38082	#REF!	#REF!	#REF!	#REF!	#REF!	#REF!	#REF!	#REF!	#REF!	#REF!	#REF!	#REF!	#REF!	#REF!	#REF!	#REF!	#REF!	#REF!	#REF!	#REF!	#REF!	#REF!	#REF!	#REF!	#REF!	#REF!	#REF!	#REF!	#REF!	#REF!	#REF!	#REF!	#REF!	#REF!	#REF!	#REF!	#REF!	#REF!	#REF!	#REF!	#REF!	#REF!	#REF!	#REF!	#REF!	#REF!	#REF!
85	输配电及控制设备	38083	#REF!	#REF!	#REF!	#REF!	#REF!	#REF!	#REF!	#REF!	#REF!	#REF!	#REF!	#REF!	#REF!	#REF!	#REF!	#REF!	#REF!	#REF!	#REF!	#REF!	#REF!	#REF!	#REF!	#REF!	#REF!	#REF!	#REF!	#REF!	#REF!	#REF!	#REF!	#REF!	#REF!	#REF!	#REF!	#REF!	#REF!	#REF!	#REF!	#REF!	#REF!	#REF!	#REF!	#REF!	#REF!	#REF!	#REF!
86	电线、电缆、光缆及电工器材	38084	#REF!	#REF!	#REF!	#REF!	#REF!	#REF!	#REF!	#REF!	#REF!	#REF!	#REF!	#REF!	#REF!	#REF!	#REF!	#REF!	#REF!	#REF!	#REF!	#REF!	#REF!	#REF!	#REF!	#REF!	#REF!	#REF!	#REF!	#REF!	#REF!	#REF!	#REF!	#REF!	#REF!	#REF!	#REF!	#REF!	#REF!	#REF!	#REF!	#REF!	#REF!	#REF!	#REF!	#REF!	#REF!	#REF!	#REF!
87	电池	38085	#REF!	#REF!	#REF!	#REF!	#REF!	#REF!	#REF!	#REF!	#REF!	#REF!	#REF!	#REF!	#REF!	#REF!	#REF!	#REF!	#REF!	#REF!	#REF!	#REF!	#REF!	#REF!	#REF!	#REF!	#REF!	#REF!	#REF!	#REF!	#REF!	#REF!	#REF!	#REF!	#REF!	#REF!	#REF!	#REF!	#REF!	#REF!	#REF!	#REF!	#REF!	#REF!	#REF!	#REF!	#REF!	#REF!	#REF!
88	家用器具	38086	#REF!	#REF!	#REF!	#REF!	#REF!	#REF!	#REF!	#REF!	#REF!	#REF!	#REF!	#REF!	#REF!	#REF!	#REF!	#REF!	#REF!	#REF!	#REF!	#REF!	#REF!	#REF!	#REF!	#REF!	#REF!	#REF!	#REF!	#REF!	#REF!	#REF!	#REF!	#REF!	#REF!	#REF!	#REF!	#REF!	#REF!	#REF!	#REF!	#REF!	#REF!	#REF!	#REF!	#REF!	#REF!	#REF!	#REF!
89	其他电气机械和器材	38087	#REF!	#REF!	#REF!	#REF!	#REF!	#REF!	#REF!	#REF!	#REF!	#REF!	#REF!	#REF!	#REF!	#REF!	#REF!	#REF!	#REF!	#REF!	#REF!	#REF!	#REF!	#REF!	#REF!	#REF!	#REF!	#REF!	#REF!	#REF!	#REF!	#REF!	#REF!	#REF!	#REF!	#REF!	#REF!	#REF!	#REF!	#REF!	#REF!	#REF!	#REF!	#REF!	#REF!	#REF!	#REF!	#REF!	#REF!
90	计算机	39088	#REF!	#REF!	#REF!	#REF!	#REF!	#REF!	#REF!	#REF!	#REF!	#REF!	#REF!	#REF!	#REF!	#REF!	#REF!	#REF!	#REF!	#REF!	#REF!	#REF!	#REF!	#REF!	#REF!	#REF!	#REF!	#REF!	#REF!	#REF!	#REF!	#REF!	#REF!	#REF!	#REF!	#REF!	#REF!	#REF!	#REF!	#REF!	#REF!	#REF!	#REF!	#REF!	#REF!	#REF!	#REF!	#REF!	#REF!
91	通信设备	39089	#REF!	#REF!	#REF!	#REF!	#REF!	#REF!	#REF!	#REF!	#REF!	#REF!	#REF!	#REF!	#REF!	#REF!	#REF!	#REF!	#REF!	#REF!	#REF!	#REF!	#REF!	#REF!	#REF!	#REF!	#REF!	#REF!	#REF!	#REF!	#REF!	#REF!	#REF!	#REF!	#REF!	#REF!	#REF!	#REF!	#REF!	#REF!	#REF!	#REF!	#REF!	#REF!	#REF!	#REF!	#REF!	#REF!	#REF!
92	广播电视设备和雷达及配套设备	39090	#REF!	#REF!	#REF!	#REF!	#REF!	#REF!	#REF!	#REF!	#REF!	#REF!	#REF!	#REF!	#REF!	#REF!	#REF!	#REF!	#REF!	#REF!	#REF!	#REF!	#REF!	#REF!	#REF!	#REF!	#REF!	#REF!	#REF!	#REF!	#REF!	#REF!	#REF!	#REF!	#REF!	#REF!	#REF!	#REF!	#REF!	#REF!	#REF!	#REF!	#REF!	#REF!	#REF!	#REF!	#REF!	#REF!	#REF!
93	视听设备	39091	#REF!	#REF!	#REF!	#REF!	#REF!	#REF!	#REF!	#REF!	#REF!	#REF!	#REF!	#REF!	#REF!	#REF!	#REF!	#REF!	#REF!	#REF!	#REF!	#REF!	#REF!	#REF!	#REF!	#REF!	#REF!	#REF!	#REF!	#REF!	#REF!	#REF!	#REF!	#REF!	#REF!	#REF!	#REF!	#REF!	#REF!	#REF!	#REF!	#REF!	#REF!	#REF!	#REF!	#REF!	#REF!	#REF!	#REF!
94	电子元器件	39092	#REF!	#REF!	#REF!	#REF!	#REF!	#REF!	#REF!	#REF!	#REF!	#REF!	#REF!	#REF!	#REF!	#REF!	#REF!	#REF!	#REF!	#REF!	#REF!	#REF!	#REF!	#REF!	#REF!	#REF!	#REF!	#REF!	#REF!	#REF!	#REF!	#REF!	#REF!	#REF!	#REF!	#REF!	#REF!	#REF!	#REF!	#REF!	#REF!	#REF!	#REF!	#REF!	#REF!	#REF!	#REF!	#REF!	#REF!
95	其他电子设备	39093	#REF!	#REF!	#REF!	#REF!	#REF!	#REF!	#REF!	#REF!	#REF!	#REF!	#REF!	#REF!	#REF!	#REF!	#REF!	#REF!	#REF!	#REF!	#REF!	#REF!	#REF!	#REF!	#REF!	#REF!	#REF!	#REF!	#REF!	#REF!	#REF!	#REF!	#REF!	#REF!	#REF!	#REF!	#REF!	#REF!	#REF!	#REF!	#REF!	#REF!	#REF!	#REF!	#REF!	#REF!	#REF!	#REF!	#REF!
96	仪器仪表	40094	#REF!	#REF!	#REF!	#REF!	#REF!	#REF!	#REF!	#REF!	#REF!	#REF!	#REF!	#REF!	#REF!	#REF!	#REF!	#REF!	#REF!	#REF!	#REF!	#REF!	#REF!	#REF!	#REF!	#REF!	#REF!	#REF!	#REF!	#REF!	#REF!	#REF!	#REF!	#REF!	#REF!	#REF!	#REF!	#REF!	#REF!	#REF!	#REF!	#REF!	#REF!	#REF!	#REF!	#REF!	#REF!	#REF!	#REF!
97	其他制造产品	41095	#REF!	#REF!	#REF!	#REF!	#REF!	#REF!	#REF!	#REF!	#REF!	#REF!	#REF!	#REF!	#REF!	#REF!	#REF!	#REF!	#REF!	#REF!	#REF!	#REF!	#REF!	#REF!	#REF!	#REF!	#REF!	#REF!	#REF!	#REF!	#REF!	#REF!	#REF!	#REF!	#REF!	#REF!	#REF!	#REF!	#REF!	#REF!	#REF!	#REF!	#REF!	#REF!	#REF!	#REF!	#REF!	#REF!	#REF!
98	废弃资源和废旧材料回收加工品	42096	#REF!	#REF!	#REF!	#REF!	#REF!	#REF!	#REF!	#REF!	#REF!	#REF!	#REF!	#REF!	#REF!	#REF!	#REF!	#REF!	#REF!	#REF!	#REF!	#REF!	#REF!	#REF!	#REF!	#REF!	#REF!	#REF!	#REF!	#REF!	#REF!	#REF!	#REF!	#REF!	#REF!	#REF!	#REF!	#REF!	#REF!	#REF!	#REF!	#REF!	#REF!	#REF!	#REF!	#REF!	#REF!	#REF!	#REF!
99	金属制品、机械和设备修理服务	43097	#REF!	#REF!	#REF!	#REF!	#REF!	#REF!	#REF!	#REF!	#REF!	#REF!	#REF!	#REF!	#REF!	#REF!	#REF!	#REF!	#REF!	#REF!	#REF!	#REF!	#REF!	#REF!	#REF!	#REF!	#REF!	#REF!	#REF!	#REF!	#REF!	#REF!	#REF!	#REF!	#REF!	#REF!	#REF!	#REF!	#REF!	#REF!	#REF!	#REF!	#REF!	#REF!	#REF!	#REF!	#REF!	#REF!	#REF!
100	电力、热力生产和供应	44098	#REF!	#REF!	#REF!	#REF!	#REF!	#REF!	#REF!	#REF!	#REF!	#REF!	#REF!	#REF!	#REF!	#REF!	#REF!	#REF!	#REF!	#REF!	#REF!	#REF!	#REF!	#REF!	#REF!	#REF!	#REF!	#REF!	#REF!	#REF!	#REF!	#REF!	#REF!	#REF!	#REF!	#REF!	#REF!	#REF!	#REF!	#REF!	#REF!	#REF!	#REF!	#REF!	#REF!	#REF!	#REF!	#REF!	#REF!
101	燃气生产和供应	45099	#REF!	#REF!	#REF!	#REF!	#REF!	#REF!	#REF!	#REF!	#REF!	#REF!	#REF!	#REF!	#REF!	#REF!	#REF!	#REF!	#REF!	#REF!	#REF!	#REF!	#REF!	#REF!	#REF!	#REF!	#REF!	#REF!	#REF!	#REF!	#REF!	#REF!	#REF!	#REF!	#REF!	#REF!	#REF!	#REF!	#REF!	#REF!	#REF!	#REF!	#REF!	#REF!	#REF!	#REF!	#REF!	#REF!	#REF!
102	水的生产和供应	46100	#REF!	#REF!	#REF!	#REF!	#REF!	#REF!	#REF!	#REF!	#REF!	#REF!	#REF!	#REF!	#REF!	#REF!	#REF!	#REF!	#REF!	#REF!	#REF!	#REF!	#REF!	#REF!	#REF!	#REF!	#REF!	#REF!	#REF!	#REF!	#REF!	#REF!	#REF!	#REF!	#REF!	#REF!	#REF!	#REF!	#REF!	#REF!	#REF!	#REF!	#REF!	#REF!	#REF!	#REF!	#REF!	#REF!	#REF!
103	住宅房屋建筑	47101a	#REF!	#REF!	#REF!	#REF!	#REF!	#REF!	#REF!	#REF!	#REF!	#REF!	#REF!	#REF!	#REF!	#REF!	#REF!	#REF!	#REF!	#REF!	#REF!	#REF!	#REF!	#REF!	#REF!	#REF!	#REF!	#REF!	#REF!	#REF!	#REF!	#REF!	#REF!	#REF!	#REF!	#REF!	#REF!	#REF!	#REF!	#REF!	#REF!	#REF!	#REF!	#REF!	#REF!	#REF!	#REF!	#REF!	#REF!
104	体育场馆和其他房屋建筑	47101b	#REF!	#REF!	#REF!	#REF!	#REF!	#REF!	#REF!	#REF!	#REF!	#REF!	#REF!	#REF!	#REF!	#REF!	#REF!	#REF!	#REF!	#REF!	#REF!	#REF!	#REF!	#REF!	#REF!	#REF!	#REF!	#REF!	#REF!	#REF!	#REF!	#REF!	#REF!	#REF!	#REF!	#REF!	#REF!	#REF!	#REF!	#REF!	#REF!	#REF!	#REF!	#REF!	#REF!	#REF!	#REF!	#REF!	#REF!
105	铁路、道路、隧道和桥梁工程建筑	48102a	#REF!	#REF!	#REF!	#REF!	#REF!	#REF!	#REF!	#REF!	#REF!	#REF!	#REF!	#REF!	#REF!	#REF!	#REF!	#REF!	#REF!	#REF!	#REF!	#REF!	#REF!	#REF!	#REF!	#REF!	#REF!	#REF!	#REF!	#REF!	#REF!	#REF!	#REF!	#REF!	#REF!	#REF!	#REF!	#REF!	#REF!	#REF!	#REF!	#REF!	#REF!	#REF!	#REF!	#REF!	#REF!	#REF!	#REF!
106	其他土木工程建筑	48102b	#REF!	#REF!	#REF!	#REF!	#REF!	#REF!	#REF!	#REF!	#REF!	#REF!	#REF!	#REF!	#REF!	#REF!	#REF!	#REF!	#REF!	#REF!	#REF!	#REF!	#REF!	#REF!	#REF!	#REF!	#REF!	#REF!	#REF!	#REF!	#REF!	#REF!	#REF!	#REF!	#REF!	#REF!	#REF!	#REF!	#REF!	#REF!	#REF!	#REF!	#REF!	#REF!	#REF!	#REF!	#REF!	#REF!	#REF!
107	建筑安装	49103	#REF!	#REF!	#REF!	#REF!	#REF!	#REF!	#REF!	#REF!	#REF!	#REF!	#REF!	#REF!	#REF!	#REF!	#REF!	#REF!	#REF!	#REF!	#REF!	#REF!	#REF!	#REF!	#REF!	#REF!	#REF!	#REF!	#REF!	#REF!	#REF!	#REF!	#REF!	#REF!	#REF!	#REF!	#REF!	#REF!	#REF!	#REF!	#REF!	#REF!	#REF!	#REF!	#REF!	#REF!	#REF!	#REF!	#REF!
108	建筑装饰、装修和其他建筑服务	50104	#REF!	#REF!	#REF!	#REF!	#REF!	#REF!	#REF!	#REF!	#REF!	#REF!	#REF!	#REF!	#REF!	#REF!	#REF!	#REF!	#REF!	#REF!	#REF!	#REF!	#REF!	#REF!	#REF!	#REF!	#REF!	#REF!	#REF!	#REF!	#REF!	#REF!	#REF!	#REF!	#REF!	#REF!	#REF!	#REF!	#REF!	#REF!	#REF!	#REF!	#REF!	#REF!	#REF!	#REF!	#REF!	#REF!	#REF!
109	批发	51105	#REF!	#REF!	#REF!	#REF!	#REF!	#REF!	#REF!	#REF!	#REF!	#REF!	#REF!	#REF!	#REF!	#REF!	#REF!	#REF!	#REF!	#REF!	#REF!	#REF!	#REF!	#REF!	#REF!	#REF!	#REF!	#REF!	#REF!	#REF!	#REF!	#REF!	#REF!	#REF!	#REF!	#REF!	#REF!	#REF!	#REF!	#REF!	#REF!	#REF!	#REF!	#REF!	#REF!	#REF!	#REF!	#REF!	#REF!
110	零售	52106	#REF!	#REF!	#REF!	#REF!	#REF!	#REF!	#REF!	#REF!	#REF!	#REF!	#REF!	#REF!	#REF!	#REF!	#REF!	#REF!	#REF!	#REF!	#REF!	#REF!	#REF!	#REF!	#REF!	#REF!	#REF!	#REF!	#REF!	#REF!	#REF!	#REF!	#REF!	#REF!	#REF!	#REF!	#REF!	#REF!	#REF!	#REF!	#REF!	#REF!	#REF!	#REF!	#REF!	#REF!	#REF!	#REF!	#REF!
111	铁路旅客运输	53107	#REF!	#REF!	#REF!	#REF!	#REF!	#REF!	#REF!	#REF!	#REF!	#REF!	#REF!	#REF!	#REF!	#REF!	#REF!	#REF!	#REF!	#REF!	#REF!	#REF!	#REF!	#REF!	#REF!	#REF!	#REF!	#REF!	#REF!	#REF!	#REF!	#REF!	#REF!	#REF!	#REF!	#REF!	#REF!	#REF!	#REF!	#REF!	#REF!	#REF!	#REF!	#REF!	#REF!	#REF!	#REF!	#REF!	#REF!
112	铁路货物运输和运输辅助活动	53108	#REF!	#REF!	#REF!	#REF!	#REF!	#REF!	#REF!	#REF!	#REF!	#REF!	#REF!	#REF!	#REF!	#REF!	#REF!	#REF!	#REF!	#REF!	#REF!	#REF!	#REF!	#REF!	#REF!	#REF!	#REF!	#REF!	#REF!	#REF!	#REF!	#REF!	#REF!	#REF!	#REF!	#REF!	#REF!	#REF!	#REF!	#REF!	#REF!	#REF!	#REF!	#REF!	#REF!	#REF!	#REF!	#REF!	#REF!
113	城市公共交通及公路客运	54109	#REF!	#REF!	#REF!	#REF!	#REF!	#REF!	#REF!	#REF!	#REF!	#REF!	#REF!	#REF!	#REF!	#REF!	#REF!	#REF!	#REF!	#REF!	#REF!	#REF!	#REF!	#REF!	#REF!	#REF!	#REF!	#REF!	#REF!	#REF!	#REF!	#REF!	#REF!	#REF!	#REF!	#REF!	#REF!	#REF!	#REF!	#REF!	#REF!	#REF!	#REF!	#REF!	#REF!	#REF!	#REF!	#REF!	#REF!
114	道路货物运输和运输辅助活动	54110	#REF!	#REF!	#REF!	#REF!	#REF!	#REF!	#REF!	#REF!	#REF!	#REF!	#REF!	#REF!	#REF!	#REF!	#REF!	#REF!	#REF!	#REF!	#REF!	#REF!	#REF!	#REF!	#REF!	#REF!	#REF!	#REF!	#REF!	#REF!	#REF!	#REF!	#REF!	#REF!	#REF!	#REF!	#REF!	#REF!	#REF!	#REF!	#REF!	#REF!	#REF!	#REF!	#REF!	#REF!	#REF!	#REF!	#REF!
115	水上旅客运输	55111	#REF!	#REF!	#REF!	#REF!	#REF!	#REF!	#REF!	#REF!	#REF!	#REF!	#REF!	#REF!	#REF!	#REF!	#REF!	#REF!	#REF!	#REF!	#REF!	#REF!	#REF!	#REF!	#REF!	#REF!	#REF!	#REF!	#REF!	#REF!	#REF!	#REF!	#REF!	#REF!	#REF!	#REF!	#REF!	#REF!	#REF!	#REF!	#REF!	#REF!	#REF!	#REF!	#REF!	#REF!	#REF!	#REF!	#REF!
116	水上货物运输和运输辅助活动	55112	#REF!	#REF!	#REF!	#REF!	#REF!	#REF!	#REF!	#REF!	#REF!	#REF!	#REF!	#REF!	#REF!	#REF!	#REF!	#REF!	#REF!	#REF!	#REF!	#REF!	#REF!	#REF!	#REF!	#REF!	#REF!	#REF!	#REF!	#REF!	#REF!	#REF!	#REF!	#REF!	#REF!	#REF!	#REF!	#REF!	#REF!	#REF!	#REF!	#REF!	#REF!	#REF!	#REF!	#REF!	#REF!	#REF!	#REF!
117	航空旅客运输	56113	#REF!	#REF!	#REF!	#REF!	#REF!	#REF!	#REF!	#REF!	#REF!	#REF!	#REF!	#REF!	#REF!	#REF!	#REF!	#REF!	#REF!	#REF!	#REF!	#REF!	#REF!	#REF!	#REF!	#REF!	#REF!	#REF!	#REF!	#REF!	#REF!	#REF!	#REF!	#REF!	#REF!	#REF!	#REF!	#REF!	#REF!	#REF!	#REF!	#REF!	#REF!	#REF!	#REF!	#REF!	#REF!	#REF!	#REF!
118	航空货物运输和运输辅助活动	56114	#REF!	#REF!	#REF!	#REF!	#REF!	#REF!	#REF!	#REF!	#REF!	#REF!	#REF!	#REF!	#REF!	#REF!	#REF!	#REF!	#REF!	#REF!	#REF!	#REF!	#REF!	#REF!	#REF!	#REF!	#REF!	#REF!	#REF!	#REF!	#REF!	#REF!	#REF!	#REF!	#REF!	#REF!	#REF!	#REF!	#REF!	#REF!	#REF!	#REF!	#REF!	#REF!	#REF!	#REF!	#REF!	#REF!	#REF!
119	管道运输	57115	#REF!	#REF!	#REF!	#REF!	#REF!	#REF!	#REF!	#REF!	#REF!	#REF!	#REF!	#REF!	#REF!	#REF!	#REF!	#REF!	#REF!	#REF!	#REF!	#REF!	#REF!	#REF!	#REF!	#REF!	#REF!	#REF!	#REF!	#REF!	#REF!	#REF!	#REF!	#REF!	#REF!	#REF!	#REF!	#REF!	#REF!	#REF!	#REF!	#REF!	#REF!	#REF!	#REF!	#REF!	#REF!	#REF!	#REF!
120	多式联运和运输代理	58116	#REF!	#REF!	#REF!	#REF!	#REF!	#REF!	#REF!	#REF!	#REF!	#REF!	#REF!	#REF!	#REF!	#REF!	#REF!	#REF!	#REF!	#REF!	#REF!	#REF!	#REF!	#REF!	#REF!	#REF!	#REF!	#REF!	#REF!	#REF!	#REF!	#REF!	#REF!	#REF!	#REF!	#REF!	#REF!	#REF!	#REF!	#REF!	#REF!	#REF!	#REF!	#REF!	#REF!	#REF!	#REF!	#REF!	#REF!
121	装卸搬运和仓储	59117	#REF!	#REF!	#REF!	#REF!	#REF!	#REF!	#REF!	#REF!	#REF!	#REF!	#REF!	#REF!	#REF!	#REF!	#REF!	#REF!	#REF!	#REF!	#REF!	#REF!	#REF!	#REF!	#REF!	#REF!	#REF!	#REF!	#REF!	#REF!	#REF!	#REF!	#REF!	#REF!	#REF!	#REF!	#REF!	#REF!	#REF!	#REF!	#REF!	#REF!	#REF!	#REF!	#REF!	#REF!	#REF!	#REF!	#REF!
122	邮政	60118	#REF!	#REF!	#REF!	#REF!	#REF!	#REF!	#REF!	#REF!	#REF!	#REF!	#REF!	#REF!	#REF!	#REF!	#REF!	#REF!	#REF!	#REF!	#REF!	#REF!	#REF!	#REF!	#REF!	#REF!	#REF!	#REF!	#REF!	#REF!	#REF!	#REF!	#REF!	#REF!	#REF!	#REF!	#REF!	#REF!	#REF!	#REF!	#REF!	#REF!	#REF!	#REF!	#REF!	#REF!	#REF!	#REF!	#REF!
123	住宿	61119	#REF!	#REF!	#REF!	#REF!	#REF!	#REF!	#REF!	#REF!	#REF!	#REF!	#REF!	#REF!	#REF!	#REF!	#REF!	#REF!	#REF!	#REF!	#REF!	#REF!	#REF!	#REF!	#REF!	#REF!	#REF!	#REF!	#REF!	#REF!	#REF!	#REF!	#REF!	#REF!	#REF!	#REF!	#REF!	#REF!	#REF!	#REF!	#REF!	#REF!	#REF!	#REF!	#REF!	#REF!	#REF!	#REF!	#REF!
124	餐饮	62120	#REF!	#REF!	#REF!	#REF!	#REF!	#REF!	#REF!	#REF!	#REF!	#REF!	#REF!	#REF!	#REF!	#REF!	#REF!	#REF!	#REF!	#REF!	#REF!	#REF!	#REF!	#REF!	#REF!	#REF!	#REF!	#REF!	#REF!	#REF!	#REF!	#REF!	#REF!	#REF!	#REF!	#REF!	#REF!	#REF!	#REF!	#REF!	#REF!	#REF!	#REF!	#REF!	#REF!	#REF!	#REF!	#REF!	#REF!
125	电信	63121	#REF!	#REF!	#REF!	#REF!	#REF!	#REF!	#REF!	#REF!	#REF!	#REF!	#REF!	#REF!	#REF!	#REF!	#REF!	#REF!	#REF!	#REF!	#REF!	#REF!	#REF!	#REF!	#REF!	#REF!	#REF!	#REF!	#REF!	#REF!	#REF!	#REF!	#REF!	#REF!	#REF!	#REF!	#REF!	#REF!	#REF!	#REF!	#REF!	#REF!	#REF!	#REF!	#REF!	#REF!	#REF!	#REF!	#REF!
126	广播电视及卫星传输服务	63122	#REF!	#REF!	#REF!	#REF!	#REF!	#REF!	#REF!	#REF!	#REF!	#REF!	#REF!	#REF!	#REF!	#REF!	#REF!	#REF!	#REF!	#REF!	#REF!	#REF!	#REF!	#REF!	#REF!	#REF!	#REF!	#REF!	#REF!	#REF!	#REF!	#REF!	#REF!	#REF!	#REF!	#REF!	#REF!	#REF!	#REF!	#REF!	#REF!	#REF!	#REF!	#REF!	#REF!	#REF!	#REF!	#REF!	#REF!
127	互联网和相关服务	64123	#REF!	#REF!	#REF!	#REF!	#REF!	#REF!	#REF!	#REF!	#REF!	#REF!	#REF!	#REF!	#REF!	#REF!	#REF!	#REF!	#REF!	#REF!	#REF!	#REF!	#REF!	#REF!	#REF!	#REF!	#REF!	#REF!	#REF!	#REF!	#REF!	#REF!	#REF!	#REF!	#REF!	#REF!	#REF!	#REF!	#REF!	#REF!	#REF!	#REF!	#REF!	#REF!	#REF!	#REF!	#REF!	#REF!	#REF!
128	软件服务	65124	#REF!	#REF!	#REF!	#REF!	#REF!	#REF!	#REF!	#REF!	#REF!	#REF!	#REF!	#REF!	#REF!	#REF!	#REF!	#REF!	#REF!	#REF!	#REF!	#REF!	#REF!	#REF!	#REF!	#REF!	#REF!	#REF!	#REF!	#REF!	#REF!	#REF!	#REF!	#REF!	#REF!	#REF!	#REF!	#REF!	#REF!	#REF!	#REF!	#REF!	#REF!	#REF!	#REF!	#REF!	#REF!	#REF!	#REF!
129	信息技术服务	65125	#REF!	#REF!	#REF!	#REF!	#REF!	#REF!	#REF!	#REF!	#REF!	#REF!	#REF!	#REF!	#REF!	#REF!	#REF!	#REF!	#REF!	#REF!	#REF!	#REF!	#REF!	#REF!	#REF!	#REF!	#REF!	#REF!	#REF!	#REF!	#REF!	#REF!	#REF!	#REF!	#REF!	#REF!	#REF!	#REF!	#REF!	#REF!	#REF!	#REF!	#REF!	#REF!	#REF!	#REF!	#REF!	#REF!	#REF!
130	货币金融和其他金融服务	66126	#REF!	#REF!	#REF!	#REF!	#REF!	#REF!	#REF!	#REF!	#REF!	#REF!	#REF!	#REF!	#REF!	#REF!	#REF!	#REF!	#REF!	#REF!	#REF!	#REF!	#REF!	#REF!	#REF!	#REF!	#REF!	#REF!	#REF!	#REF!	#REF!	#REF!	#REF!	#REF!	#REF!	#REF!	#REF!	#REF!	#REF!	#REF!	#REF!	#REF!	#REF!	#REF!	#REF!	#REF!	#REF!	#REF!	#REF!
131	资本市场服务	67127	#REF!	#REF!	#REF!	#REF!	#REF!	#REF!	#REF!	#REF!	#REF!	#REF!	#REF!	#REF!	#REF!	#REF!	#REF!	#REF!	#REF!	#REF!	#REF!	#REF!	#REF!	#REF!	#REF!	#REF!	#REF!	#REF!	#REF!	#REF!	#REF!	#REF!	#REF!	#REF!	#REF!	#REF!	#REF!	#REF!	#REF!	#REF!	#REF!	#REF!	#REF!	#REF!	#REF!	#REF!	#REF!	#REF!	#REF!
132	保险	68128	#REF!	#REF!	#REF!	#REF!	#REF!	#REF!	#REF!	#REF!	#REF!	#REF!	#REF!	#REF!	#REF!	#REF!	#REF!	#REF!	#REF!	#REF!	#REF!	#REF!	#REF!	#REF!	#REF!	#REF!	#REF!	#REF!	#REF!	#REF!	#REF!	#REF!	#REF!	#REF!	#REF!	#REF!	#REF!	#REF!	#REF!	#REF!	#REF!	#REF!	#REF!	#REF!	#REF!	#REF!	#REF!	#REF!	#REF!
133	房地产	70129	#REF!	#REF!	#REF!	#REF!	#REF!	#REF!	#REF!	#REF!	#REF!	#REF!	#REF!	#REF!	#REF!	#REF!	#REF!	#REF!	#REF!	#REF!	#REF!	#REF!	#REF!	#REF!	#REF!	#REF!	#REF!	#REF!	#REF!	#REF!	#REF!	#REF!	#REF!	#REF!	#REF!	#REF!	#REF!	#REF!	#REF!	#REF!	#REF!	#REF!	#REF!	#REF!	#REF!	#REF!	#REF!	#REF!	#REF!
134	租赁	71130	#REF!	#REF!	#REF!	#REF!	#REF!	#REF!	#REF!	#REF!	#REF!	#REF!	#REF!	#REF!	#REF!	#REF!	#REF!	#REF!	#REF!	#REF!	#REF!	#REF!	#REF!	#REF!	#REF!	#REF!	#REF!	#REF!	#REF!	#REF!	#REF!	#REF!	#REF!	#REF!	#REF!	#REF!	#REF!	#REF!	#REF!	#REF!	#REF!	#REF!	#REF!	#REF!	#REF!	#REF!	#REF!	#REF!	#REF!
135	商务服务	72131	#REF!	#REF!	#REF!	#REF!	#REF!	#REF!	#REF!	#REF!	#REF!	#REF!	#REF!	#REF!	#REF!	#REF!	#REF!	#REF!	#REF!	#REF!	#REF!	#REF!	#REF!	#REF!	#REF!	#REF!	#REF!	#REF!	#REF!	#REF!	#REF!	#REF!	#REF!	#REF!	#REF!	#REF!	#REF!	#REF!	#REF!	#REF!	#REF!	#REF!	#REF!	#REF!	#REF!	#REF!	#REF!	#REF!	#REF!
136	研究和试验发展	73132	#REF!	#REF!	#REF!	#REF!	#REF!	#REF!	#REF!	#REF!	#REF!	#REF!	#REF!	#REF!	#REF!	#REF!	#REF!	#REF!	#REF!	#REF!	#REF!	#REF!	#REF!	#REF!	#REF!	#REF!	#REF!	#REF!	#REF!	#REF!	#REF!	#REF!	#REF!	#REF!	#REF!	#REF!	#REF!	#REF!	#REF!	#REF!	#REF!	#REF!	#REF!	#REF!	#REF!	#REF!	#REF!	#REF!	#REF!
137	专业技术服务	74133	#REF!	#REF!	#REF!	#REF!	#REF!	#REF!	#REF!	#REF!	#REF!	#REF!	#REF!	#REF!	#REF!	#REF!	#REF!	#REF!	#REF!	#REF!	#REF!	#REF!	#REF!	#REF!	#REF!	#REF!	#REF!	#REF!	#REF!	#REF!	#REF!	#REF!	#REF!	#REF!	#REF!	#REF!	#REF!	#REF!	#REF!	#REF!	#REF!	#REF!	#REF!	#REF!	#REF!	#REF!	#REF!	#REF!	#REF!
138	科技推广和应用服务	75134	#REF!	#REF!	#REF!	#REF!	#REF!	#REF!	#REF!	#REF!	#REF!	#REF!	#REF!	#REF!	#REF!	#REF!	#REF!	#REF!	#REF!	#REF!	#REF!	#REF!	#REF!	#REF!	#REF!	#REF!	#REF!	#REF!	#REF!	#REF!	#REF!	#REF!	#REF!	#REF!	#REF!	#REF!	#REF!	#REF!	#REF!	#REF!	#REF!	#REF!	#REF!	#REF!	#REF!	#REF!	#REF!	#REF!	#REF!
139	水利管理	76135	#REF!	#REF!	#REF!	#REF!	#REF!	#REF!	#REF!	#REF!	#REF!	#REF!	#REF!	#REF!	#REF!	#REF!	#REF!	#REF!	#REF!	#REF!	#REF!	#REF!	#REF!	#REF!	#REF!	#REF!	#REF!	#REF!	#REF!	#REF!	#REF!	#REF!	#REF!	#REF!	#REF!	#REF!	#REF!	#REF!	#REF!	#REF!	#REF!	#REF!	#REF!	#REF!	#REF!	#REF!	#REF!	#REF!	#REF!
140	生态保护和环境治理	77136	#REF!	#REF!	#REF!	#REF!	#REF!	#REF!	#REF!	#REF!	#REF!	#REF!	#REF!	#REF!	#REF!	#REF!	#REF!	#REF!	#REF!	#REF!	#REF!	#REF!	#REF!	#REF!	#REF!	#REF!	#REF!	#REF!	#REF!	#REF!	#REF!	#REF!	#REF!	#REF!	#REF!	#REF!	#REF!	#REF!	#REF!	#REF!	#REF!	#REF!	#REF!	#REF!	#REF!	#REF!	#REF!	#REF!	#REF!
141	公共设施及土地管理	78137	#REF!	#REF!	#REF!	#REF!	#REF!	#REF!	#REF!	#REF!	#REF!	#REF!	#REF!	#REF!	#REF!	#REF!	#REF!	#REF!	#REF!	#REF!	#REF!	#REF!	#REF!	#REF!	#REF!	#REF!	#REF!	#REF!	#REF!	#REF!	#REF!	#REF!	#REF!	#REF!	#REF!	#REF!	#REF!	#REF!	#REF!	#REF!	#REF!	#REF!	#REF!	#REF!	#REF!	#REF!	#REF!	#REF!	#REF!
142	居民服务	80138	#REF!	#REF!	#REF!	#REF!	#REF!	#REF!	#REF!	#REF!	#REF!	#REF!	#REF!	#REF!	#REF!	#REF!	#REF!	#REF!	#REF!	#REF!	#REF!	#REF!	#REF!	#REF!	#REF!	#REF!	#REF!	#REF!	#REF!	#REF!	#REF!	#REF!	#REF!	#REF!	#REF!	#REF!	#REF!	#REF!	#REF!	#REF!	#REF!	#REF!	#REF!	#REF!	#REF!	#REF!	#REF!	#REF!	#REF!
143	其他服务	81139	#REF!	#REF!	#REF!	#REF!	#REF!	#REF!	#REF!	#REF!	#REF!	#REF!	#REF!	#REF!	#REF!	#REF!	#REF!	#REF!	#REF!	#REF!	#REF!	#REF!	#REF!	#REF!	#REF!	#REF!	#REF!	#REF!	#REF!	#REF!	#REF!	#REF!	#REF!	#REF!	#REF!	#REF!	#REF!	#REF!	#REF!	#REF!	#REF!	#REF!	#REF!	#REF!	#REF!	#REF!	#REF!	#REF!	#REF!
144	教育	83140	#REF!	#REF!	#REF!	#REF!	#REF!	#REF!	#REF!	#REF!	#REF!	#REF!	#REF!	#REF!	#REF!	#REF!	#REF!	#REF!	#REF!	#REF!	#REF!	#REF!	#REF!	#REF!	#REF!	#REF!	#REF!	#REF!	#REF!	#REF!	#REF!	#REF!	#REF!	#REF!	#REF!	#REF!	#REF!	#REF!	#REF!	#REF!	#REF!	#REF!	#REF!	#REF!	#REF!	#REF!	#REF!	#REF!	#REF!
145	卫生	84141	#REF!	#REF!	#REF!	#REF!	#REF!	#REF!	#REF!	#REF!	#REF!	#REF!	#REF!	#REF!	#REF!	#REF!	#REF!	#REF!	#REF!	#REF!	#REF!	#REF!	#REF!	#REF!	#REF!	#REF!	#REF!	#REF!	#REF!	#REF!	#REF!	#REF!	#REF!	#REF!	#REF!	#REF!	#REF!	#REF!	#REF!	#REF!	#REF!	#REF!	#REF!	#REF!	#REF!	#REF!	#REF!	#REF!	#REF!
146	社会工作	85142	#REF!	#REF!	#REF!	#REF!	#REF!	#REF!	#REF!	#REF!	#REF!	#REF!	#REF!	#REF!	#REF!	#REF!	#REF!	#REF!	#REF!	#REF!	#REF!	#REF!	#REF!	#REF!	#REF!	#REF!	#REF!	#REF!	#REF!	#REF!	#REF!	#REF!	#REF!	#REF!	#REF!	#REF!	#REF!	#REF!	#REF!	#REF!	#REF!	#REF!	#REF!	#REF!	#REF!	#REF!	#REF!	#REF!	#REF!
147	新闻和出版	86143	#REF!	#REF!	#REF!	#REF!	#REF!	#REF!	#REF!	#REF!	#REF!	#REF!	#REF!	#REF!	#REF!	#REF!	#REF!	#REF!	#REF!	#REF!	#REF!	#REF!	#REF!	#REF!	#REF!	#REF!	#REF!	#REF!	#REF!	#REF!	#REF!	#REF!	#REF!	#REF!	#REF!	#REF!	#REF!	#REF!	#REF!	#REF!	#REF!	#REF!	#REF!	#REF!	#REF!	#REF!	#REF!	#REF!	#REF!
148	广播、电视、电影和影视录音制作	87144	#REF!	#REF!	#REF!	#REF!	#REF!	#REF!	#REF!	#REF!	#REF!	#REF!	#REF!	#REF!	#REF!	#REF!	#REF!	#REF!	#REF!	#REF!	#REF!	#REF!	#REF!	#REF!	#REF!	#REF!	#REF!	#REF!	#REF!	#REF!	#REF!	#REF!	#REF!	#REF!	#REF!	#REF!	#REF!	#REF!	#REF!	#REF!	#REF!	#REF!	#REF!	#REF!	#REF!	#REF!	#REF!	#REF!	#REF!
149	文化艺术	88145	#REF!	#REF!	#REF!	#REF!	#REF!	#REF!	#REF!	#REF!	#REF!	#REF!	#REF!	#REF!	#REF!	#REF!	#REF!	#REF!	#REF!	#REF!	#REF!	#REF!	#REF!	#REF!	#REF!	#REF!	#REF!	#REF!	#REF!	#REF!	#REF!	#REF!	#REF!	#REF!	#REF!	#REF!	#REF!	#REF!	#REF!	#REF!	#REF!	#REF!	#REF!	#REF!	#REF!	#REF!	#REF!	#REF!	#REF!
150	体育	89146	#REF!	#REF!	#REF!	#REF!	#REF!	#REF!	#REF!	#REF!	#REF!	#REF!	#REF!	#REF!	#REF!	#REF!	#REF!	#REF!	#REF!	#REF!	#REF!	#REF!	#REF!	#REF!	#REF!	#REF!	#REF!	#REF!	#REF!	#REF!	#REF!	#REF!	#REF!	#REF!	#REF!	#REF!	#REF!	#REF!	#REF!	#REF!	#REF!	#REF!	#REF!	#REF!	#REF!	#REF!	#REF!	#REF!	#REF!
151	娱乐	90147	#REF!	#REF!	#REF!	#REF!	#REF!	#REF!	#REF!	#REF!	#REF!	#REF!	#REF!	#REF!	#REF!	#REF!	#REF!	#REF!	#REF!	#REF!	#REF!	#REF!	#REF!	#REF!	#REF!	#REF!	#REF!	#REF!	#REF!	#REF!	#REF!	#REF!	#REF!	#REF!	#REF!	#REF!	#REF!	#REF!	#REF!	#REF!	#REF!	#REF!	#REF!	#REF!	#REF!	#REF!	#REF!	#REF!	#REF!
152	社会保障	94148	#REF!	#REF!	#REF!	#REF!	#REF!	#REF!	#REF!	#REF!	#REF!	#REF!	#REF!	#REF!	#REF!	#REF!	#REF!	#REF!	#REF!	#REF!	#REF!	#REF!	#REF!	#REF!	#REF!	#REF!	#REF!	#REF!	#REF!	#REF!	#REF!	#REF!	#REF!	#REF!	#REF!	#REF!	#REF!	#REF!	#REF!	#REF!	#REF!	#REF!	#REF!	#REF!	#REF!	#REF!	#REF!	#REF!	#REF!
153	公共管理和社会组织	91149	#REF!	#REF!	#REF!	#REF!	#REF!	#REF!	#REF!	#REF!	#REF!	#REF!	#REF!	#REF!	#REF!	#REF!	#REF!	#REF!	#REF!	#REF!	#REF!	#REF!	#REF!	#REF!	#REF!	#REF!	#REF!	#REF!	#REF!	#REF!	#REF!	#REF!	#REF!	#REF!	#REF!	#REF!	#REF!	#REF!	#REF!	#REF!	#REF!	#REF!	#REF!	#REF!	#REF!	#REF!	#REF!	#REF!	#REF!
	中间投入合计		#REF!	#REF!	#REF!	#REF!	#REF!	#REF!	#REF!	#REF!	#REF!	#REF!	#REF!	#REF!	#REF!	#REF!	#REF!	#REF!	#REF!	#REF!	#REF!	#REF!	#REF!	#REF!	#REF!	#REF!	#REF!	#REF!	#REF!	#REF!	#REF!	#REF!	#REF!	#REF!	#REF!	#REF!	#REF!	#REF!	#REF!	#REF!	#REF!	#REF!	#REF!	#REF!	#REF!	#REF!	#REF!	#REF!	#REF!
	劳动者报酬		#REF!	#REF!	#REF!	#REF!	#REF!	#REF!	#REF!	#REF!	#REF!	#REF!	#REF!	#REF!	#REF!	#REF!	#REF!	#REF!	#REF!	#REF!	#REF!	#REF!	#REF!	#REF!	#REF!	#REF!	#REF!	#REF!	#REF!	#REF!	#REF!	#REF!	#REF!	#REF!	#REF!	#REF!	#REF!	#REF!	#REF!	#REF!	#REF!	#REF!	#REF!	#REF!	#REF!	#REF!	#REF!	#REF!	#REF!
	生产税净额		#REF!	#REF!	#REF!	#REF!	#REF!	#REF!	#REF!	#REF!	#REF!	#REF!	#REF!	#REF!	#REF!	#REF!	#REF!	#REF!	#REF!	#REF!	#REF!	#REF!	#REF!	#REF!	#REF!	#REF!	#REF!	#REF!	#REF!	#REF!	#REF!	#REF!	#REF!	#REF!	#REF!	#REF!	#REF!	#REF!	#REF!	#REF!	#REF!	#REF!	#REF!	#REF!	#REF!	#REF!	#REF!	#REF!	#REF!
	固定资产折旧		#REF!	#REF!	#REF!	#REF!	#REF!	#REF!	#REF!	#REF!	#REF!	#REF!	#REF!	#REF!	#REF!	#REF!	#REF!	#REF!	#REF!	#REF!	#REF!	#REF!	#REF!	#REF!	#REF!	#REF!	#REF!	#REF!	#REF!	#REF!	#REF!	#REF!	#REF!	#REF!	#REF!	#REF!	#REF!	#REF!	#REF!	#REF!	#REF!	#REF!	#REF!	#REF!	#REF!	#REF!	#REF!	#REF!	#REF!
	营业盈余		#REF!	#REF!	#REF!	#REF!	#REF!	#REF!	#REF!	#REF!	#REF!	#REF!	#REF!	#REF!	#REF!	#REF!	#REF!	#REF!	#REF!	#REF!	#REF!	#REF!	#REF!	#REF!	#REF!	#REF!	#REF!	#REF!	#REF!	#REF!	#REF!	#REF!	#REF!	#REF!	#REF!	#REF!	#REF!	#REF!	#REF!	#REF!	#REF!	#REF!	#REF!	#REF!	#REF!	#REF!	#REF!	#REF!	#REF!
	增加值小计		#REF!	#REF!	#REF!	#REF!	#REF!	#REF!	#REF!	#REF!	#REF!	#REF!	#REF!	#REF!	#REF!	#REF!	#REF!	#REF!	#REF!	#REF!	#REF!	#REF!	#REF!	#REF!	#REF!	#REF!	#REF!	#REF!	#REF!	#REF!	#REF!	#REF!	#REF!	#REF!	#REF!	#REF!	#REF!	#REF!	#REF!	#REF!	#REF!	#REF!	#REF!	#REF!	#REF!	#REF!	#REF!	#REF!	#REF!
	总投入		#REF!	#REF!	#REF!	#REF!	#REF!	#REF!	#REF!	#REF!	#REF!	#REF!	#REF!	#REF!	#REF!	#REF!	#REF!	#REF!	#REF!	#REF!	#REF!	#REF!	#REF!	#REF!	#REF!	#REF!	#REF!	#REF!	#REF!	#REF!	#REF!	#REF!	#REF!	#REF!	#REF!	#REF!	#REF!	#REF!	#REF!	#REF!	#REF!	#REF!	#REF!	#REF!	#REF!	#REF!	#REF!	#REF!	#REF!
1	农产品	01001	#REF!	#REF!	#REF!	#REF!	#REF!	#REF!	#REF!	#REF!	#REF!	#REF!	#REF!	#REF!	#REF!	#REF!	#REF!	#REF!	#REF!	#REF!	#REF!	#REF!	#REF!	#REF!	#REF!	#REF!	#REF!	#REF!	#REF!	#REF!	#REF!	#REF!	#REF!	#REF!	#REF!	#REF!	#REF!	#REF!	#REF!	#REF!	#REF!	#REF!	#REF!	#REF!	#REF!	#REF!	#REF!	#REF!	#REF!
2	林产品	02002	#REF!	#REF!	#REF!	#REF!	#REF!	#REF!	#REF!	#REF!	#REF!	#REF!	#REF!	#REF!	#REF!	#REF!	#REF!	#REF!	#REF!	#REF!	#REF!	#REF!	#REF!	#REF!	#REF!	#REF!	#REF!	#REF!	#REF!	#REF!	#REF!	#REF!	#REF!	#REF!	#REF!	#REF!	#REF!	#REF!	#REF!	#REF!	#REF!	#REF!	#REF!	#REF!	#REF!	#REF!	#REF!	#REF!	#REF!
3	畜牧产品	03003	#REF!	#REF!	#REF!	#REF!	#REF!	#REF!	#REF!	#REF!	#REF!	#REF!	#REF!	#REF!	#REF!	#REF!	#REF!	#REF!	#REF!	#REF!	#REF!	#REF!	#REF!	#REF!	#REF!	#REF!	#REF!	#REF!	#REF!	#REF!	#REF!	#REF!	#REF!	#REF!	#REF!	#REF!	#REF!	#REF!	#REF!	#REF!	#REF!	#REF!	#REF!	#REF!	#REF!	#REF!	#REF!	#REF!	#REF!
4	渔产品	04004	#REF!	#REF!	#REF!	#REF!	#REF!	#REF!	#REF!	#REF!	#REF!	#REF!	#REF!	#REF!	#REF!	#REF!	#REF!	#REF!	#REF!	#REF!	#REF!	#REF!	#REF!	#REF!	#REF!	#REF!	#REF!	#REF!	#REF!	#REF!	#REF!	#REF!	#REF!	#REF!	#REF!	#REF!	#REF!	#REF!	#REF!	#REF!	#REF!	#REF!	#REF!	#REF!	#REF!	#REF!	#REF!	#REF!	#REF!
5	农、林、牧、渔服务产品	05005	#REF!	#REF!	#REF!	#REF!	#REF!	#REF!	#REF!	#REF!	#REF!	#REF!	#REF!	#REF!	#REF!	#REF!	#REF!	#REF!	#REF!	#REF!	#REF!	#REF!	#REF!	#REF!	#REF!	#REF!	#REF!	#REF!	#REF!	#REF!	#REF!	#REF!	#REF!	#REF!	#REF!	#REF!	#REF!	#REF!	#REF!	#REF!	#REF!	#REF!	#REF!	#REF!	#REF!	#REF!	#REF!	#REF!	#REF!
6	煤炭开采和洗选产品	06006	#REF!	#REF!	#REF!	#REF!	#REF!	#REF!	#REF!	#REF!	#REF!	#REF!	#REF!	#REF!	#REF!	#REF!	#REF!	#REF!	#REF!	#REF!	#REF!	#REF!	#REF!	#REF!	#REF!	#REF!	#REF!	#REF!	#REF!	#REF!	#REF!	#REF!	#REF!	#REF!	#REF!	#REF!	#REF!	#REF!	#REF!	#REF!	#REF!	#REF!	#REF!	#REF!	#REF!	#REF!	#REF!	#REF!	#REF!
7	石油和天然气开采产品	07007	#REF!	#REF!	#REF!	#REF!	#REF!	#REF!	#REF!	#REF!	#REF!	#REF!	#REF!	#REF!	#REF!	#REF!	#REF!	#REF!	#REF!	#REF!	#REF!	#REF!	#REF!	#REF!	#REF!	#REF!	#REF!	#REF!	#REF!	#REF!	#REF!	#REF!	#REF!	#REF!	#REF!	#REF!	#REF!	#REF!	#REF!	#REF!	#REF!	#REF!	#REF!	#REF!	#REF!	#REF!	#REF!	#REF!	#REF!
8	黑色金属矿采选产品	08008	#REF!	#REF!	#REF!	#REF!	#REF!	#REF!	#REF!	#REF!	#REF!	#REF!	#REF!	#REF!	#REF!	#REF!	#REF!	#REF!	#REF!	#REF!	#REF!	#REF!	#REF!	#REF!	#REF!	#REF!	#REF!	#REF!	#REF!	#REF!	#REF!	#REF!	#REF!	#REF!	#REF!	#REF!	#REF!	#REF!	#REF!	#REF!	#REF!	#REF!	#REF!	#REF!	#REF!	#REF!	#REF!	#REF!	#REF!
9	有色金属矿采选产品	09009	#REF!	#REF!	#REF!	#REF!	#REF!	#REF!	#REF!	#REF!	#REF!	#REF!	#REF!	#REF!	#REF!	#REF!	#REF!	#REF!	#REF!	#REF!	#REF!	#REF!	#REF!	#REF!	#REF!	#REF!	#REF!	#REF!	#REF!	#REF!	#REF!	#REF!	#REF!	#REF!	#REF!	#REF!	#REF!	#REF!	#REF!	#REF!	#REF!	#REF!	#REF!	#REF!	#REF!	#REF!	#REF!	#REF!	#REF!
10	非金属矿采选产品	10010	#REF!	#REF!	#REF!	#REF!	#REF!	#REF!	#REF!	#REF!	#REF!	#REF!	#REF!	#REF!	#REF!	#REF!	#REF!	#REF!	#REF!	#REF!	#REF!	#REF!	#REF!	#REF!	#REF!	#REF!	#REF!	#REF!	#REF!	#REF!	#REF!	#REF!	#REF!	#REF!	#REF!	#REF!	#REF!	#REF!	#REF!	#REF!	#REF!	#REF!	#REF!	#REF!	#REF!	#REF!	#REF!	#REF!	#REF!
11	开采辅助活动和其他采矿产品	11011	#REF!	#REF!	#REF!	#REF!	#REF!	#REF!	#REF!	#REF!	#REF!	#REF!	#REF!	#REF!	#REF!	#REF!	#REF!	#REF!	#REF!	#REF!	#REF!	#REF!	#REF!	#REF!	#REF!	#REF!	#REF!	#REF!	#REF!	#REF!	#REF!	#REF!	#REF!	#REF!	#REF!	#REF!	#REF!	#REF!	#REF!	#REF!	#REF!	#REF!	#REF!	#REF!	#REF!	#REF!	#REF!	#REF!	#REF!
12	谷物磨制品	13012	#REF!	#REF!	#REF!	#REF!	#REF!	#REF!	#REF!	#REF!	#REF!	#REF!	#REF!	#REF!	#REF!	#REF!	#REF!	#REF!	#REF!	#REF!	#REF!	#REF!	#REF!	#REF!	#REF!	#REF!	#REF!	#REF!	#REF!	#REF!	#REF!	#REF!	#REF!	#REF!	#REF!	#REF!	#REF!	#REF!	#REF!	#REF!	#REF!	#REF!	#REF!	#REF!	#REF!	#REF!	#REF!	#REF!	#REF!
13	饲料加工品	13013	#REF!	#REF!	#REF!	#REF!	#REF!	#REF!	#REF!	#REF!	#REF!	#REF!	#REF!	#REF!	#REF!	#REF!	#REF!	#REF!	#REF!	#REF!	#REF!	#REF!	#REF!	#REF!	#REF!	#REF!	#REF!	#REF!	#REF!	#REF!	#REF!	#REF!	#REF!	#REF!	#REF!	#REF!	#REF!	#REF!	#REF!	#REF!	#REF!	#REF!	#REF!	#REF!	#REF!	#REF!	#REF!	#REF!	#REF!
14	植物油加工品	13014	#REF!	#REF!	#REF!	#REF!	#REF!	#REF!	#REF!	#REF!	#REF!	#REF!	#REF!	#REF!	#REF!	#REF!	#REF!	#REF!	#REF!	#REF!	#REF!	#REF!	#REF!	#REF!	#REF!	#REF!	#REF!	#REF!	#REF!	#REF!	#REF!	#REF!	#REF!	#REF!	#REF!	#REF!	#REF!	#REF!	#REF!	#REF!	#REF!	#REF!	#REF!	#REF!	#REF!	#REF!	#REF!	#REF!	#REF!
15	糖及糖制品	13015	#REF!	#REF!	#REF!	#REF!	#REF!	#REF!	#REF!	#REF!	#REF!	#REF!	#REF!	#REF!	#REF!	#REF!	#REF!	#REF!	#REF!	#REF!	#REF!	#REF!	#REF!	#REF!	#REF!	#REF!	#REF!	#REF!	#REF!	#REF!	#REF!	#REF!	#REF!	#REF!	#REF!	#REF!	#REF!	#REF!	#REF!	#REF!	#REF!	#REF!	#REF!	#REF!	#REF!	#REF!	#REF!	#REF!	#REF!
16	屠宰及肉类加工品	13016	#REF!	#REF!	#REF!	#REF!	#REF!	#REF!	#REF!	#REF!	#REF!	#REF!	#REF!	#REF!	#REF!	#REF!	#REF!	#REF!	#REF!	#REF!	#REF!	#REF!	#REF!	#REF!	#REF!	#REF!	#REF!	#REF!	#REF!	#REF!	#REF!	#REF!	#REF!	#REF!	#REF!	#REF!	#REF!	#REF!	#REF!	#REF!	#REF!	#REF!	#REF!	#REF!	#REF!	#REF!	#REF!	#REF!	#REF!
17	水产加工品	13017	#REF!	#REF!	#REF!	#REF!	#REF!	#REF!	#REF!	#REF!	#REF!	#REF!	#REF!	#REF!	#REF!	#REF!	#REF!	#REF!	#REF!	#REF!	#REF!	#REF!	#REF!	#REF!	#REF!	#REF!	#REF!	#REF!	#REF!	#REF!	#REF!	#REF!	#REF!	#REF!	#REF!	#REF!	#REF!	#REF!	#REF!	#REF!	#REF!	#REF!	#REF!	#REF!	#REF!	#REF!	#REF!	#REF!	#REF!
18	蔬菜、水果、坚果和其他农副食品加工品	13018	#REF!	#REF!	#REF!	#REF!	#REF!	#REF!	#REF!	#REF!	#REF!	#REF!	#REF!	#REF!	#REF!	#REF!	#REF!	#REF!	#REF!	#REF!	#REF!	#REF!	#REF!	#REF!	#REF!	#REF!	#REF!	#REF!	#REF!	#REF!	#REF!	#REF!	#REF!	#REF!	#REF!	#REF!	#REF!	#REF!	#REF!	#REF!	#REF!	#REF!	#REF!	#REF!	#REF!	#REF!	#REF!	#REF!	#REF!
19	方便食品	14019	#REF!	#REF!	#REF!	#REF!	#REF!	#REF!	#REF!	#REF!	#REF!	#REF!	#REF!	#REF!	#REF!	#REF!	#REF!	#REF!	#REF!	#REF!	#REF!	#REF!	#REF!	#REF!	#REF!	#REF!	#REF!	#REF!	#REF!	#REF!	#REF!	#REF!	#REF!	#REF!	#REF!	#REF!	#REF!	#REF!	#REF!	#REF!	#REF!	#REF!	#REF!	#REF!	#REF!	#REF!	#REF!	#REF!	#REF!
20	乳制品	14020	#REF!	#REF!	#REF!	#REF!	#REF!	#REF!	#REF!	#REF!	#REF!	#REF!	#REF!	#REF!	#REF!	#REF!	#REF!	#REF!	#REF!	#REF!	#REF!	#REF!	#REF!	#REF!	#REF!	#REF!	#REF!	#REF!	#REF!	#REF!	#REF!	#REF!	#REF!	#REF!	#REF!	#REF!	#REF!	#REF!	#REF!	#REF!	#REF!	#REF!	#REF!	#REF!	#REF!	#REF!	#REF!	#REF!	#REF!
21	调味品、发酵制品	14021	#REF!	#REF!	#REF!	#REF!	#REF!	#REF!	#REF!	#REF!	#REF!	#REF!	#REF!	#REF!	#REF!	#REF!	#REF!	#REF!	#REF!	#REF!	#REF!	#REF!	#REF!	#REF!	#REF!	#REF!	#REF!	#REF!	#REF!	#REF!	#REF!	#REF!	#REF!	#REF!	#REF!	#REF!	#REF!	#REF!	#REF!	#REF!	#REF!	#REF!	#REF!	#REF!	#REF!	#REF!	#REF!	#REF!	#REF!
22	其他食品	14022	#REF!	#REF!	#REF!	#REF!	#REF!	#REF!	#REF!	#REF!	#REF!	#REF!	#REF!	#REF!	#REF!	#REF!	#REF!	#REF!	#REF!	#REF!	#REF!	#REF!	#REF!	#REF!	#REF!	#REF!	#REF!	#REF!	#REF!	#REF!	#REF!	#REF!	#REF!	#REF!	#REF!	#REF!	#REF!	#REF!	#REF!	#REF!	#REF!	#REF!	#REF!	#REF!	#REF!	#REF!	#REF!	#REF!	#REF!
23	酒精和酒	15023	#REF!	#REF!	#REF!	#REF!	#REF!	#REF!	#REF!	#REF!	#REF!	#REF!	#REF!	#REF!	#REF!	#REF!	#REF!	#REF!	#REF!	#REF!	#REF!	#REF!	#REF!	#REF!	#REF!	#REF!	#REF!	#REF!	#REF!	#REF!	#REF!	#REF!	#REF!	#REF!	#REF!	#REF!	#REF!	#REF!	#REF!	#REF!	#REF!	#REF!	#REF!	#REF!	#REF!	#REF!	#REF!	#REF!	#REF!
24	饮料	15024	#REF!	#REF!	#REF!	#REF!	#REF!	#REF!	#REF!	#REF!	#REF!	#REF!	#REF!	#REF!	#REF!	#REF!	#REF!	#REF!	#REF!	#REF!	#REF!	#REF!	#REF!	#REF!	#REF!	#REF!	#REF!	#REF!	#REF!	#REF!	#REF!	#REF!	#REF!	#REF!	#REF!	#REF!	#REF!	#REF!	#REF!	#REF!	#REF!	#REF!	#REF!	#REF!	#REF!	#REF!	#REF!	#REF!	#REF!
25	精制茶	15025	#REF!	#REF!	#REF!	#REF!	#REF!	#REF!	#REF!	#REF!	#REF!	#REF!	#REF!	#REF!	#REF!	#REF!	#REF!	#REF!	#REF!	#REF!	#REF!	#REF!	#REF!	#REF!	#REF!	#REF!	#REF!	#REF!	#REF!	#REF!	#REF!	#REF!	#REF!	#REF!	#REF!	#REF!	#REF!	#REF!	#REF!	#REF!	#REF!	#REF!	#REF!	#REF!	#REF!	#REF!	#REF!	#REF!	#REF!
26	烟草制品	16026	#REF!	#REF!	#REF!	#REF!	#REF!	#REF!	#REF!	#REF!	#REF!	#REF!	#REF!	#REF!	#REF!	#REF!	#REF!	#REF!	#REF!	#REF!	#REF!	#REF!	#REF!	#REF!	#REF!	#REF!	#REF!	#REF!	#REF!	#REF!	#REF!	#REF!	#REF!	#REF!	#REF!	#REF!	#REF!	#REF!	#REF!	#REF!	#REF!	#REF!	#REF!	#REF!	#REF!	#REF!	#REF!	#REF!	#REF!
27	棉、化纤纺织及印染精加工品	17027	#REF!	#REF!	#REF!	#REF!	#REF!	#REF!	#REF!	#REF!	#REF!	#REF!	#REF!	#REF!	#REF!	#REF!	#REF!	#REF!	#REF!	#REF!	#REF!	#REF!	#REF!	#REF!	#REF!	#REF!	#REF!	#REF!	#REF!	#REF!	#REF!	#REF!	#REF!	#REF!	#REF!	#REF!	#REF!	#REF!	#REF!	#REF!	#REF!	#REF!	#REF!	#REF!	#REF!	#REF!	#REF!	#REF!	#REF!
28	毛纺织及染整精加工品	17028	#REF!	#REF!	#REF!	#REF!	#REF!	#REF!	#REF!	#REF!	#REF!	#REF!	#REF!	#REF!	#REF!	#REF!	#REF!	#REF!	#REF!	#REF!	#REF!	#REF!	#REF!	#REF!	#REF!	#REF!	#REF!	#REF!	#REF!	#REF!	#REF!	#REF!	#REF!	#REF!	#REF!	#REF!	#REF!	#REF!	#REF!	#REF!	#REF!	#REF!	#REF!	#REF!	#REF!	#REF!	#REF!	#REF!	#REF!
29	麻、丝绢纺织及加工品	17029	#REF!	#REF!	#REF!	#REF!	#REF!	#REF!	#REF!	#REF!	#REF!	#REF!	#REF!	#REF!	#REF!	#REF!	#REF!	#REF!	#REF!	#REF!	#REF!	#REF!	#REF!	#REF!	#REF!	#REF!	#REF!	#REF!	#REF!	#REF!	#REF!	#REF!	#REF!	#REF!	#REF!	#REF!	#REF!	#REF!	#REF!	#REF!	#REF!	#REF!	#REF!	#REF!	#REF!	#REF!	#REF!	#REF!	#REF!
30	针织或钩针编织及其制品	17030	#REF!	#REF!	#REF!	#REF!	#REF!	#REF!	#REF!	#REF!	#REF!	#REF!	#REF!	#REF!	#REF!	#REF!	#REF!	#REF!	#REF!	#REF!	#REF!	#REF!	#REF!	#REF!	#REF!	#REF!	#REF!	#REF!	#REF!	#REF!	#REF!	#REF!	#REF!	#REF!	#REF!	#REF!	#REF!	#REF!	#REF!	#REF!	#REF!	#REF!	#REF!	#REF!	#REF!	#REF!	#REF!	#REF!	#REF!
31	纺织制成品	17031	#REF!	#REF!	#REF!	#REF!	#REF!	#REF!	#REF!	#REF!	#REF!	#REF!	#REF!	#REF!	#REF!	#REF!	#REF!	#REF!	#REF!	#REF!	#REF!	#REF!	#REF!	#REF!	#REF!	#REF!	#REF!	#REF!	#REF!	#REF!	#REF!	#REF!	#REF!	#REF!	#REF!	#REF!	#REF!	#REF!	#REF!	#REF!	#REF!	#REF!	#REF!	#REF!	#REF!	#REF!	#REF!	#REF!	#REF!
32	纺织服装服饰	18032	#REF!	#REF!	#REF!	#REF!	#REF!	#REF!	#REF!	#REF!	#REF!	#REF!	#REF!	#REF!	#REF!	#REF!	#REF!	#REF!	#REF!	#REF!	#REF!	#REF!	#REF!	#REF!	#REF!	#REF!	#REF!	#REF!	#REF!	#REF!	#REF!	#REF!	#REF!	#REF!	#REF!	#REF!	#REF!	#REF!	#REF!	#REF!	#REF!	#REF!	#REF!	#REF!	#REF!	#REF!	#REF!	#REF!	#REF!
33	皮革、毛皮、羽毛及其制品	19033	#REF!	#REF!	#REF!	#REF!	#REF!	#REF!	#REF!	#REF!	#REF!	#REF!	#REF!	#REF!	#REF!	#REF!	#REF!	#REF!	#REF!	#REF!	#REF!	#REF!	#REF!	#REF!	#REF!	#REF!	#REF!	#REF!	#REF!	#REF!	#REF!	#REF!	#REF!	#REF!	#REF!	#REF!	#REF!	#REF!	#REF!	#REF!	#REF!	#REF!	#REF!	#REF!	#REF!	#REF!	#REF!	#REF!	#REF!
34	鞋	19034	#REF!	#REF!	#REF!	#REF!	#REF!	#REF!	#REF!	#REF!	#REF!	#REF!	#REF!	#REF!	#REF!	#REF!	#REF!	#REF!	#REF!	#REF!	#REF!	#REF!	#REF!	#REF!	#REF!	#REF!	#REF!	#REF!	#REF!	#REF!	#REF!	#REF!	#REF!	#REF!	#REF!	#REF!	#REF!	#REF!	#REF!	#REF!	#REF!	#REF!	#REF!	#REF!	#REF!	#REF!	#REF!	#REF!	#REF!
35	木材加工和木、竹、藤、棕、草制品	20035	#REF!	#REF!	#REF!	#REF!	#REF!	#REF!	#REF!	#REF!	#REF!	#REF!	#REF!	#REF!	#REF!	#REF!	#REF!	#REF!	#REF!	#REF!	#REF!	#REF!	#REF!	#REF!	#REF!	#REF!	#REF!	#REF!	#REF!	#REF!	#REF!	#REF!	#REF!	#REF!	#REF!	#REF!	#REF!	#REF!	#REF!	#REF!	#REF!	#REF!	#REF!	#REF!	#REF!	#REF!	#REF!	#REF!	#REF!
36	家具	21036	#REF!	#REF!	#REF!	#REF!	#REF!	#REF!	#REF!	#REF!	#REF!	#REF!	#REF!	#REF!	#REF!	#REF!	#REF!	#REF!	#REF!	#REF!	#REF!	#REF!	#REF!	#REF!	#REF!	#REF!	#REF!	#REF!	#REF!	#REF!	#REF!	#REF!	#REF!	#REF!	#REF!	#REF!	#REF!	#REF!	#REF!	#REF!	#REF!	#REF!	#REF!	#REF!	#REF!	#REF!	#REF!	#REF!	#REF!
37	造纸和纸制品	22037	#REF!	#REF!	#REF!	#REF!	#REF!	#REF!	#REF!	#REF!	#REF!	#REF!	#REF!	#REF!	#REF!	#REF!	#REF!	#REF!	#REF!	#REF!	#REF!	#REF!	#REF!	#REF!	#REF!	#REF!	#REF!	#REF!	#REF!	#REF!	#REF!	#REF!	#REF!	#REF!	#REF!	#REF!	#REF!	#REF!	#REF!	#REF!	#REF!	#REF!	#REF!	#REF!	#REF!	#REF!	#REF!	#REF!	#REF!
38	印刷和记录媒介复制品	23038	#REF!	#REF!	#REF!	#REF!	#REF!	#REF!	#REF!	#REF!	#REF!	#REF!	#REF!	#REF!	#REF!	#REF!	#REF!	#REF!	#REF!	#REF!	#REF!	#REF!	#REF!	#REF!	#REF!	#REF!	#REF!	#REF!	#REF!	#REF!	#REF!	#REF!	#REF!	#REF!	#REF!	#REF!	#REF!	#REF!	#REF!	#REF!	#REF!	#REF!	#REF!	#REF!	#REF!	#REF!	#REF!	#REF!	#REF!
39	工艺美术品	24039	#REF!	#REF!	#REF!	#REF!	#REF!	#REF!	#REF!	#REF!	#REF!	#REF!	#REF!	#REF!	#REF!	#REF!	#REF!	#REF!	#REF!	#REF!	#REF!	#REF!	#REF!	#REF!	#REF!	#REF!	#REF!	#REF!	#REF!	#REF!	#REF!	#REF!	#REF!	#REF!	#REF!	#REF!	#REF!	#REF!	#REF!	#REF!	#REF!	#REF!	#REF!	#REF!	#REF!	#REF!	#REF!	#REF!	#REF!
40	文教、体育和娱乐用品	24040	#REF!	#REF!	#REF!	#REF!	#REF!	#REF!	#REF!	#REF!	#REF!	#REF!	#REF!	#REF!	#REF!	#REF!	#REF!	#REF!	#REF!	#REF!	#REF!	#REF!	#REF!	#REF!	#REF!	#REF!	#REF!	#REF!	#REF!	#REF!	#REF!	#REF!	#REF!	#REF!	#REF!	#REF!	#REF!	#REF!	#REF!	#REF!	#REF!	#REF!	#REF!	#REF!	#REF!	#REF!	#REF!	#REF!	#REF!
41	精炼石油和核燃料加工品	25041	#REF!	#REF!	#REF!	#REF!	#REF!	#REF!	#REF!	#REF!	#REF!	#REF!	#REF!	#REF!	#REF!	#REF!	#REF!	#REF!	#REF!	#REF!	#REF!	#REF!	#REF!	#REF!	#REF!	#REF!	#REF!	#REF!	#REF!	#REF!	#REF!	#REF!	#REF!	#REF!	#REF!	#REF!	#REF!	#REF!	#REF!	#REF!	#REF!	#REF!	#REF!	#REF!	#REF!	#REF!	#REF!	#REF!	#REF!
42	煤炭加工品	25042	#REF!	#REF!	#REF!	#REF!	#REF!	#REF!	#REF!	#REF!	#REF!	#REF!	#REF!	#REF!	#REF!	#REF!	#REF!	#REF!	#REF!	#REF!	#REF!	#REF!	#REF!	#REF!	#REF!	#REF!	#REF!	#REF!	#REF!	#REF!	#REF!	#REF!	#REF!	#REF!	#REF!	#REF!	#REF!	#REF!	#REF!	#REF!	#REF!	#REF!	#REF!	#REF!	#REF!	#REF!	#REF!	#REF!	#REF!
43	基础化学原料	26043	#REF!	#REF!	#REF!	#REF!	#REF!	#REF!	#REF!	#REF!	#REF!	#REF!	#REF!	#REF!	#REF!	#REF!	#REF!	#REF!	#REF!	#REF!	#REF!	#REF!	#REF!	#REF!	#REF!	#REF!	#REF!	#REF!	#REF!	#REF!	#REF!	#REF!	#REF!	#REF!	#REF!	#REF!	#REF!	#REF!	#REF!	#REF!	#REF!	#REF!	#REF!	#REF!	#REF!	#REF!	#REF!	#REF!	#REF!
44	肥料	26044	#REF!	#REF!	#REF!	#REF!	#REF!	#REF!	#REF!	#REF!	#REF!	#REF!	#REF!	#REF!	#REF!	#REF!	#REF!	#REF!	#REF!	#REF!	#REF!	#REF!	#REF!	#REF!	#REF!	#REF!	#REF!	#REF!	#REF!	#REF!	#REF!	#REF!	#REF!	#REF!	#REF!	#REF!	#REF!	#REF!	#REF!	#REF!	#REF!	#REF!	#REF!	#REF!	#REF!	#REF!	#REF!	#REF!	#REF!
45	农药	26045	#REF!	#REF!	#REF!	#REF!	#REF!	#REF!	#REF!	#REF!	#REF!	#REF!	#REF!	#REF!	#REF!	#REF!	#REF!	#REF!	#REF!	#REF!	#REF!	#REF!	#REF!	#REF!	#REF!	#REF!	#REF!	#REF!	#REF!	#REF!	#REF!	#REF!	#REF!	#REF!	#REF!	#REF!	#REF!	#REF!	#REF!	#REF!	#REF!	#REF!	#REF!	#REF!	#REF!	#REF!	#REF!	#REF!	#REF!
46	涂料、油墨、颜料及类似产品	26046	#REF!	#REF!	#REF!	#REF!	#REF!	#REF!	#REF!	#REF!	#REF!	#REF!	#REF!	#REF!	#REF!	#REF!	#REF!	#REF!	#REF!	#REF!	#REF!	#REF!	#REF!	#REF!	#REF!	#REF!	#REF!	#REF!	#REF!	#REF!	#REF!	#REF!	#REF!	#REF!	#REF!	#REF!	#REF!	#REF!	#REF!	#REF!	#REF!	#REF!	#REF!	#REF!	#REF!	#REF!	#REF!	#REF!	#REF!
47	合成材料	26047	#REF!	#REF!	#REF!	#REF!	#REF!	#REF!	#REF!	#REF!	#REF!	#REF!	#REF!	#REF!	#REF!	#REF!	#REF!	#REF!	#REF!	#REF!	#REF!	#REF!	#REF!	#REF!	#REF!	#REF!	#REF!	#REF!	#REF!	#REF!	#REF!	#REF!	#REF!	#REF!	#REF!	#REF!	#REF!	#REF!	#REF!	#REF!	#REF!	#REF!	#REF!	#REF!	#REF!	#REF!	#REF!	#REF!	#REF!
48	专用化学产品和炸药、火工、焰火产品	26048	#REF!	#REF!	#REF!	#REF!	#REF!	#REF!	#REF!	#REF!	#REF!	#REF!	#REF!	#REF!	#REF!	#REF!	#REF!	#REF!	#REF!	#REF!	#REF!	#REF!	#REF!	#REF!	#REF!	#REF!	#REF!	#REF!	#REF!	#REF!	#REF!	#REF!	#REF!	#REF!	#REF!	#REF!	#REF!	#REF!	#REF!	#REF!	#REF!	#REF!	#REF!	#REF!	#REF!	#REF!	#REF!	#REF!	#REF!
49	日用化学产品	26049	#REF!	#REF!	#REF!	#REF!	#REF!	#REF!	#REF!	#REF!	#REF!	#REF!	#REF!	#REF!	#REF!	#REF!	#REF!	#REF!	#REF!	#REF!	#REF!	#REF!	#REF!	#REF!	#REF!	#REF!	#REF!	#REF!	#REF!	#REF!	#REF!	#REF!	#REF!	#REF!	#REF!	#REF!	#REF!	#REF!	#REF!	#REF!	#REF!	#REF!	#REF!	#REF!	#REF!	#REF!	#REF!	#REF!	#REF!
50	医药制品	27050	#REF!	#REF!	#REF!	#REF!	#REF!	#REF!	#REF!	#REF!	#REF!	#REF!	#REF!	#REF!	#REF!	#REF!	#REF!	#REF!	#REF!	#REF!	#REF!	#REF!	#REF!	#REF!	#REF!	#REF!	#REF!	#REF!	#REF!	#REF!	#REF!	#REF!	#REF!	#REF!	#REF!	#REF!	#REF!	#REF!	#REF!	#REF!	#REF!	#REF!	#REF!	#REF!	#REF!	#REF!	#REF!	#REF!	#REF!
51	化学纤维制品	28051	#REF!	#REF!	#REF!	#REF!	#REF!	#REF!	#REF!	#REF!	#REF!	#REF!	#REF!	#REF!	#REF!	#REF!	#REF!	#REF!	#REF!	#REF!	#REF!	#REF!	#REF!	#REF!	#REF!	#REF!	#REF!	#REF!	#REF!	#REF!	#REF!	#REF!	#REF!	#REF!	#REF!	#REF!	#REF!	#REF!	#REF!	#REF!	#REF!	#REF!	#REF!	#REF!	#REF!	#REF!	#REF!	#REF!	#REF!
52	橡胶制品	29052	#REF!	#REF!	#REF!	#REF!	#REF!	#REF!	#REF!	#REF!	#REF!	#REF!	#REF!	#REF!	#REF!	#REF!	#REF!	#REF!	#REF!	#REF!	#REF!	#REF!	#REF!	#REF!	#REF!	#REF!	#REF!	#REF!	#REF!	#REF!	#REF!	#REF!	#REF!	#REF!	#REF!	#REF!	#REF!	#REF!	#REF!	#REF!	#REF!	#REF!	#REF!	#REF!	#REF!	#REF!	#REF!	#REF!	#REF!
53	塑料制品	29053	#REF!	#REF!	#REF!	#REF!	#REF!	#REF!	#REF!	#REF!	#REF!	#REF!	#REF!	#REF!	#REF!	#REF!	#REF!	#REF!	#REF!	#REF!	#REF!	#REF!	#REF!	#REF!	#REF!	#REF!	#REF!	#REF!	#REF!	#REF!	#REF!	#REF!	#REF!	#REF!	#REF!	#REF!	#REF!	#REF!	#REF!	#REF!	#REF!	#REF!	#REF!	#REF!	#REF!	#REF!	#REF!	#REF!	#REF!
54	水泥、石灰和石膏	30054	#REF!	#REF!	#REF!	#REF!	#REF!	#REF!	#REF!	#REF!	#REF!	#REF!	#REF!	#REF!	#REF!	#REF!	#REF!	#REF!	#REF!	#REF!	#REF!	#REF!	#REF!	#REF!	#REF!	#REF!	#REF!	#REF!	#REF!	#REF!	#REF!	#REF!	#REF!	#REF!	#REF!	#REF!	#REF!	#REF!	#REF!	#REF!	#REF!	#REF!	#REF!	#REF!	#REF!	#REF!	#REF!	#REF!	#REF!
55	石膏、水泥制品及类似制品	30055	#REF!	#REF!	#REF!	#REF!	#REF!	#REF!	#REF!	#REF!	#REF!	#REF!	#REF!	#REF!	#REF!	#REF!	#REF!	#REF!	#REF!	#REF!	#REF!	#REF!	#REF!	#REF!	#REF!	#REF!	#REF!	#REF!	#REF!	#REF!	#REF!	#REF!	#REF!	#REF!	#REF!	#REF!	#REF!	#REF!	#REF!	#REF!	#REF!	#REF!	#REF!	#REF!	#REF!	#REF!	#REF!	#REF!	#REF!
56	砖瓦、石材等建筑材料	30056	#REF!	#REF!	#REF!	#REF!	#REF!	#REF!	#REF!	#REF!	#REF!	#REF!	#REF!	#REF!	#REF!	#REF!	#REF!	#REF!	#REF!	#REF!	#REF!	#REF!	#REF!	#REF!	#REF!	#REF!	#REF!	#REF!	#REF!	#REF!	#REF!	#REF!	#REF!	#REF!	#REF!	#REF!	#REF!	#REF!	#REF!	#REF!	#REF!	#REF!	#REF!	#REF!	#REF!	#REF!	#REF!	#REF!	#REF!
57	玻璃和玻璃制品	30057	#REF!	#REF!	#REF!	#REF!	#REF!	#REF!	#REF!	#REF!	#REF!	#REF!	#REF!	#REF!	#REF!	#REF!	#REF!	#REF!	#REF!	#REF!	#REF!	#REF!	#REF!	#REF!	#REF!	#REF!	#REF!	#REF!	#REF!	#REF!	#REF!	#REF!	#REF!	#REF!	#REF!	#REF!	#REF!	#REF!	#REF!	#REF!	#REF!	#REF!	#REF!	#REF!	#REF!	#REF!	#REF!	#REF!	#REF!
58	陶瓷制品	30058	#REF!	#REF!	#REF!	#REF!	#REF!	#REF!	#REF!	#REF!	#REF!	#REF!	#REF!	#REF!	#REF!	#REF!	#REF!	#REF!	#REF!	#REF!	#REF!	#REF!	#REF!	#REF!	#REF!	#REF!	#REF!	#REF!	#REF!	#REF!	#REF!	#REF!	#REF!	#REF!	#REF!	#REF!	#REF!	#REF!	#REF!	#REF!	#REF!	#REF!	#REF!	#REF!	#REF!	#REF!	#REF!	#REF!	#REF!
59	耐火材料制品	30059	#REF!	#REF!	#REF!	#REF!	#REF!	#REF!	#REF!	#REF!	#REF!	#REF!	#REF!	#REF!	#REF!	#REF!	#REF!	#REF!	#REF!	#REF!	#REF!	#REF!	#REF!	#REF!	#REF!	#REF!	#REF!	#REF!	#REF!	#REF!	#REF!	#REF!	#REF!	#REF!	#REF!	#REF!	#REF!	#REF!	#REF!	#REF!	#REF!	#REF!	#REF!	#REF!	#REF!	#REF!	#REF!	#REF!	#REF!
60	石墨及其他非金属矿物制品	30060	#REF!	#REF!	#REF!	#REF!	#REF!	#REF!	#REF!	#REF!	#REF!	#REF!	#REF!	#REF!	#REF!	#REF!	#REF!	#REF!	#REF!	#REF!	#REF!	#REF!	#REF!	#REF!	#REF!	#REF!	#REF!	#REF!	#REF!	#REF!	#REF!	#REF!	#REF!	#REF!	#REF!	#REF!	#REF!	#REF!	#REF!	#REF!	#REF!	#REF!	#REF!	#REF!	#REF!	#REF!	#REF!	#REF!	#REF!
61	钢	31061	#REF!	#REF!	#REF!	#REF!	#REF!	#REF!	#REF!	#REF!	#REF!	#REF!	#REF!	#REF!	#REF!	#REF!	#REF!	#REF!	#REF!	#REF!	#REF!	#REF!	#REF!	#REF!	#REF!	#REF!	#REF!	#REF!	#REF!	#REF!	#REF!	#REF!	#REF!	#REF!	#REF!	#REF!	#REF!	#REF!	#REF!	#REF!	#REF!	#REF!	#REF!	#REF!	#REF!	#REF!	#REF!	#REF!	#REF!
62	钢压延产品	31062	#REF!	#REF!	#REF!	#REF!	#REF!	#REF!	#REF!	#REF!	#REF!	#REF!	#REF!	#REF!	#REF!	#REF!	#REF!	#REF!	#REF!	#REF!	#REF!	#REF!	#REF!	#REF!	#REF!	#REF!	#REF!	#REF!	#REF!	#REF!	#REF!	#REF!	#REF!	#REF!	#REF!	#REF!	#REF!	#REF!	#REF!	#REF!	#REF!	#REF!	#REF!	#REF!	#REF!	#REF!	#REF!	#REF!	#REF!
63	铁及铁合金产品	31063	#REF!	#REF!	#REF!	#REF!	#REF!	#REF!	#REF!	#REF!	#REF!	#REF!	#REF!	#REF!	#REF!	#REF!	#REF!	#REF!	#REF!	#REF!	#REF!	#REF!	#REF!	#REF!	#REF!	#REF!	#REF!	#REF!	#REF!	#REF!	#REF!	#REF!	#REF!	#REF!	#REF!	#REF!	#REF!	#REF!	#REF!	#REF!	#REF!	#REF!	#REF!	#REF!	#REF!	#REF!	#REF!	#REF!	#REF!
64	有色金属及其合金	32064	#REF!	#REF!	#REF!	#REF!	#REF!	#REF!	#REF!	#REF!	#REF!	#REF!	#REF!	#REF!	#REF!	#REF!	#REF!	#REF!	#REF!	#REF!	#REF!	#REF!	#REF!	#REF!	#REF!	#REF!	#REF!	#REF!	#REF!	#REF!	#REF!	#REF!	#REF!	#REF!	#REF!	#REF!	#REF!	#REF!	#REF!	#REF!	#REF!	#REF!	#REF!	#REF!	#REF!	#REF!	#REF!	#REF!	#REF!
65	有色金属压延加工品	32065	#REF!	#REF!	#REF!	#REF!	#REF!	#REF!	#REF!	#REF!	#REF!	#REF!	#REF!	#REF!	#REF!	#REF!	#REF!	#REF!	#REF!	#REF!	#REF!	#REF!	#REF!	#REF!	#REF!	#REF!	#REF!	#REF!	#REF!	#REF!	#REF!	#REF!	#REF!	#REF!	#REF!	#REF!	#REF!	#REF!	#REF!	#REF!	#REF!	#REF!	#REF!	#REF!	#REF!	#REF!	#REF!	#REF!	#REF!
66	金属制品	33066	#REF!	#REF!	#REF!	#REF!	#REF!	#REF!	#REF!	#REF!	#REF!	#REF!	#REF!	#REF!	#REF!	#REF!	#REF!	#REF!	#REF!	#REF!	#REF!	#REF!	#REF!	#REF!	#REF!	#REF!	#REF!	#REF!	#REF!	#REF!	#REF!	#REF!	#REF!	#REF!	#REF!	#REF!	#REF!	#REF!	#REF!	#REF!	#REF!	#REF!	#REF!	#REF!	#REF!	#REF!	#REF!	#REF!	#REF!
67	锅炉及原动设备	34067	#REF!	#REF!	#REF!	#REF!	#REF!	#REF!	#REF!	#REF!	#REF!	#REF!	#REF!	#REF!	#REF!	#REF!	#REF!	#REF!	#REF!	#REF!	#REF!	#REF!	#REF!	#REF!	#REF!	#REF!	#REF!	#REF!	#REF!	#REF!	#REF!	#REF!	#REF!	#REF!	#REF!	#REF!	#REF!	#REF!	#REF!	#REF!	#REF!	#REF!	#REF!	#REF!	#REF!	#REF!	#REF!	#REF!	#REF!
68	金属加工机械	34068	#REF!	#REF!	#REF!	#REF!	#REF!	#REF!	#REF!	#REF!	#REF!	#REF!	#REF!	#REF!	#REF!	#REF!	#REF!	#REF!	#REF!	#REF!	#REF!	#REF!	#REF!	#REF!	#REF!	#REF!	#REF!	#REF!	#REF!	#REF!	#REF!	#REF!	#REF!	#REF!	#REF!	#REF!	#REF!	#REF!	#REF!	#REF!	#REF!	#REF!	#REF!	#REF!	#REF!	#REF!	#REF!	#REF!	#REF!
69	物料搬运设备	34069	#REF!	#REF!	#REF!	#REF!	#REF!	#REF!	#REF!	#REF!	#REF!	#REF!	#REF!	#REF!	#REF!	#REF!	#REF!	#REF!	#REF!	#REF!	#REF!	#REF!	#REF!	#REF!	#REF!	#REF!	#REF!	#REF!	#REF!	#REF!	#REF!	#REF!	#REF!	#REF!	#REF!	#REF!	#REF!	#REF!	#REF!	#REF!	#REF!	#REF!	#REF!	#REF!	#REF!	#REF!	#REF!	#REF!	#REF!
70	泵、阀门、压缩机及类似机械	34070	#REF!	#REF!	#REF!	#REF!	#REF!	#REF!	#REF!	#REF!	#REF!	#REF!	#REF!	#REF!	#REF!	#REF!	#REF!	#REF!	#REF!	#REF!	#REF!	#REF!	#REF!	#REF!	#REF!	#REF!	#REF!	#REF!	#REF!	#REF!	#REF!	#REF!	#REF!	#REF!	#REF!	#REF!	#REF!	#REF!	#REF!	#REF!	#REF!	#REF!	#REF!	#REF!	#REF!	#REF!	#REF!	#REF!	#REF!
71	烘炉、风机、包装等设备	34072a	#REF!	#REF!	#REF!	#REF!	#REF!	#REF!	#REF!	#REF!	#REF!	#REF!	#REF!	#REF!	#REF!	#REF!	#REF!	#REF!	#REF!	#REF!	#REF!	#REF!	#REF!	#REF!	#REF!	#REF!	#REF!	#REF!	#REF!	#REF!	#REF!	#REF!	#REF!	#REF!	#REF!	#REF!	#REF!	#REF!	#REF!	#REF!	#REF!	#REF!	#REF!	#REF!	#REF!	#REF!	#REF!	#REF!	#REF!
72	文化、办公用机械	34071	#REF!	#REF!	#REF!	#REF!	#REF!	#REF!	#REF!	#REF!	#REF!	#REF!	#REF!	#REF!	#REF!	#REF!	#REF!	#REF!	#REF!	#REF!	#REF!	#REF!	#REF!	#REF!	#REF!	#REF!	#REF!	#REF!	#REF!	#REF!	#REF!	#REF!	#REF!	#REF!	#REF!	#REF!	#REF!	#REF!	#REF!	#REF!	#REF!	#REF!	#REF!	#REF!	#REF!	#REF!	#REF!	#REF!	#REF!
73	其他通用设备	34072b	#REF!	#REF!	#REF!	#REF!	#REF!	#REF!	#REF!	#REF!	#REF!	#REF!	#REF!	#REF!	#REF!	#REF!	#REF!	#REF!	#REF!	#REF!	#REF!	#REF!	#REF!	#REF!	#REF!	#REF!	#REF!	#REF!	#REF!	#REF!	#REF!	#REF!	#REF!	#REF!	#REF!	#REF!	#REF!	#REF!	#REF!	#REF!	#REF!	#REF!	#REF!	#REF!	#REF!	#REF!	#REF!	#REF!	#REF!
74	采矿、冶金、建筑专用设备	35073	#REF!	#REF!	#REF!	#REF!	#REF!	#REF!	#REF!	#REF!	#REF!	#REF!	#REF!	#REF!	#REF!	#REF!	#REF!	#REF!	#REF!	#REF!	#REF!	#REF!	#REF!	#REF!	#REF!	#REF!	#REF!	#REF!	#REF!	#REF!	#REF!	#REF!	#REF!	#REF!	#REF!	#REF!	#REF!	#REF!	#REF!	#REF!	#REF!	#REF!	#REF!	#REF!	#REF!	#REF!	#REF!	#REF!	#REF!
75	化工、木材、非金属加工专用设备	35074	#REF!	#REF!	#REF!	#REF!	#REF!	#REF!	#REF!	#REF!	#REF!	#REF!	#REF!	#REF!	#REF!	#REF!	#REF!	#REF!	#REF!	#REF!	#REF!	#REF!	#REF!	#REF!	#REF!	#REF!	#REF!	#REF!	#REF!	#REF!	#REF!	#REF!	#REF!	#REF!	#REF!	#REF!	#REF!	#REF!	#REF!	#REF!	#REF!	#REF!	#REF!	#REF!	#REF!	#REF!	#REF!	#REF!	#REF!
76	农、林、牧、渔专用机械	35075	#REF!	#REF!	#REF!	#REF!	#REF!	#REF!	#REF!	#REF!	#REF!	#REF!	#REF!	#REF!	#REF!	#REF!	#REF!	#REF!	#REF!	#REF!	#REF!	#REF!	#REF!	#REF!	#REF!	#REF!	#REF!	#REF!	#REF!	#REF!	#REF!	#REF!	#REF!	#REF!	#REF!	#REF!	#REF!	#REF!	#REF!	#REF!	#REF!	#REF!	#REF!	#REF!	#REF!	#REF!	#REF!	#REF!	#REF!
77	医疗仪器设备及器械	35076a	#REF!	#REF!	#REF!	#REF!	#REF!	#REF!	#REF!	#REF!	#REF!	#REF!	#REF!	#REF!	#REF!	#REF!	#REF!	#REF!	#REF!	#REF!	#REF!	#REF!	#REF!	#REF!	#REF!	#REF!	#REF!	#REF!	#REF!	#REF!	#REF!	#REF!	#REF!	#REF!	#REF!	#REF!	#REF!	#REF!	#REF!	#REF!	#REF!	#REF!	#REF!	#REF!	#REF!	#REF!	#REF!	#REF!	#REF!
78	其他专用设备	35076b	#REF!	#REF!	#REF!	#REF!	#REF!	#REF!	#REF!	#REF!	#REF!	#REF!	#REF!	#REF!	#REF!	#REF!	#REF!	#REF!	#REF!	#REF!	#REF!	#REF!	#REF!	#REF!	#REF!	#REF!	#REF!	#REF!	#REF!	#REF!	#REF!	#REF!	#REF!	#REF!	#REF!	#REF!	#REF!	#REF!	#REF!	#REF!	#REF!	#REF!	#REF!	#REF!	#REF!	#REF!	#REF!	#REF!	#REF!
79	汽车整车	36077	#REF!	#REF!	#REF!	#REF!	#REF!	#REF!	#REF!	#REF!	#REF!	#REF!	#REF!	#REF!	#REF!	#REF!	#REF!	#REF!	#REF!	#REF!	#REF!	#REF!	#REF!	#REF!	#REF!	#REF!	#REF!	#REF!	#REF!	#REF!	#REF!	#REF!	#REF!	#REF!	#REF!	#REF!	#REF!	#REF!	#REF!	#REF!	#REF!	#REF!	#REF!	#REF!	#REF!	#REF!	#REF!	#REF!	#REF!
80	汽车零部件及配件	36078	#REF!	#REF!	#REF!	#REF!	#REF!	#REF!	#REF!	#REF!	#REF!	#REF!	#REF!	#REF!	#REF!	#REF!	#REF!	#REF!	#REF!	#REF!	#REF!	#REF!	#REF!	#REF!	#REF!	#REF!	#REF!	#REF!	#REF!	#REF!	#REF!	#REF!	#REF!	#REF!	#REF!	#REF!	#REF!	#REF!	#REF!	#REF!	#REF!	#REF!	#REF!	#REF!	#REF!	#REF!	#REF!	#REF!	#REF!
81	铁路运输和城市轨道交通设备	37079	#REF!	#REF!	#REF!	#REF!	#REF!	#REF!	#REF!	#REF!	#REF!	#REF!	#REF!	#REF!	#REF!	#REF!	#REF!	#REF!	#REF!	#REF!	#REF!	#REF!	#REF!	#REF!	#REF!	#REF!	#REF!	#REF!	#REF!	#REF!	#REF!	#REF!	#REF!	#REF!	#REF!	#REF!	#REF!	#REF!	#REF!	#REF!	#REF!	#REF!	#REF!	#REF!	#REF!	#REF!	#REF!	#REF!	#REF!
82	船舶及相关装置	37080	#REF!	#REF!	#REF!	#REF!	#REF!	#REF!	#REF!	#REF!	#REF!	#REF!	#REF!	#REF!	#REF!	#REF!	#REF!	#REF!	#REF!	#REF!	#REF!	#REF!	#REF!	#REF!	#REF!	#REF!	#REF!	#REF!	#REF!	#REF!	#REF!	#REF!	#REF!	#REF!	#REF!	#REF!	#REF!	#REF!	#REF!	#REF!	#REF!	#REF!	#REF!	#REF!	#REF!	#REF!	#REF!	#REF!	#REF!
83	其他交通运输设备	37081	#REF!	#REF!	#REF!	#REF!	#REF!	#REF!	#REF!	#REF!	#REF!	#REF!	#REF!	#REF!	#REF!	#REF!	#REF!	#REF!	#REF!	#REF!	#REF!	#REF!	#REF!	#REF!	#REF!	#REF!	#REF!	#REF!	#REF!	#REF!	#REF!	#REF!	#REF!	#REF!	#REF!	#REF!	#REF!	#REF!	#REF!	#REF!	#REF!	#REF!	#REF!	#REF!	#REF!	#REF!	#REF!	#REF!	#REF!
84	电机	38082	#REF!	#REF!	#REF!	#REF!	#REF!	#REF!	#REF!	#REF!	#REF!	#REF!	#REF!	#REF!	#REF!	#REF!	#REF!	#REF!	#REF!	#REF!	#REF!	#REF!	#REF!	#REF!	#REF!	#REF!	#REF!	#REF!	#REF!	#REF!	#REF!	#REF!	#REF!	#REF!	#REF!	#REF!	#REF!	#REF!	#REF!	#REF!	#REF!	#REF!	#REF!	#REF!	#REF!	#REF!	#REF!	#REF!	#REF!
85	输配电及控制设备	38083	#REF!	#REF!	#REF!	#REF!	#REF!	#REF!	#REF!	#REF!	#REF!	#REF!	#REF!	#REF!	#REF!	#REF!	#REF!	#REF!	#REF!	#REF!	#REF!	#REF!	#REF!	#REF!	#REF!	#REF!	#REF!	#REF!	#REF!	#REF!	#REF!	#REF!	#REF!	#REF!	#REF!	#REF!	#REF!	#REF!	#REF!	#REF!	#REF!	#REF!	#REF!	#REF!	#REF!	#REF!	#REF!	#REF!	#REF!
86	电线、电缆、光缆及电工器材	38084	#REF!	#REF!	#REF!	#REF!	#REF!	#REF!	#REF!	#REF!	#REF!	#REF!	#REF!	#REF!	#REF!	#REF!	#REF!	#REF!	#REF!	#REF!	#REF!	#REF!	#REF!	#REF!	#REF!	#REF!	#REF!	#REF!	#REF!	#REF!	#REF!	#REF!	#REF!	#REF!	#REF!	#REF!	#REF!	#REF!	#REF!	#REF!	#REF!	#REF!	#REF!	#REF!	#REF!	#REF!	#REF!	#REF!	#REF!
87	电池	38085	#REF!	#REF!	#REF!	#REF!	#REF!	#REF!	#REF!	#REF!	#REF!	#REF!	#REF!	#REF!	#REF!	#REF!	#REF!	#REF!	#REF!	#REF!	#REF!	#REF!	#REF!	#REF!	#REF!	#REF!	#REF!	#REF!	#REF!	#REF!	#REF!	#REF!	#REF!	#REF!	#REF!	#REF!	#REF!	#REF!	#REF!	#REF!	#REF!	#REF!	#REF!	#REF!	#REF!	#REF!	#REF!	#REF!	#REF!
88	家用器具	38086	#REF!	#REF!	#REF!	#REF!	#REF!	#REF!	#REF!	#REF!	#REF!	#REF!	#REF!	#REF!	#REF!	#REF!	#REF!	#REF!	#REF!	#REF!	#REF!	#REF!	#REF!	#REF!	#REF!	#REF!	#REF!	#REF!	#REF!	#REF!	#REF!	#REF!	#REF!	#REF!	#REF!	#REF!	#REF!	#REF!	#REF!	#REF!	#REF!	#REF!	#REF!	#REF!	#REF!	#REF!	#REF!	#REF!	#REF!
89	其他电气机械和器材	38087	#REF!	#REF!	#REF!	#REF!	#REF!	#REF!	#REF!	#REF!	#REF!	#REF!	#REF!	#REF!	#REF!	#REF!	#REF!	#REF!	#REF!	#REF!	#REF!	#REF!	#REF!	#REF!	#REF!	#REF!	#REF!	#REF!	#REF!	#REF!	#REF!	#REF!	#REF!	#REF!	#REF!	#REF!	#REF!	#REF!	#REF!	#REF!	#REF!	#REF!	#REF!	#REF!	#REF!	#REF!	#REF!	#REF!	#REF!
90	计算机	39088	#REF!	#REF!	#REF!	#REF!	#REF!	#REF!	#REF!	#REF!	#REF!	#REF!	#REF!	#REF!	#REF!	#REF!	#REF!	#REF!	#REF!	#REF!	#REF!	#REF!	#REF!	#REF!	#REF!	#REF!	#REF!	#REF!	#REF!	#REF!	#REF!	#REF!	#REF!	#REF!	#REF!	#REF!	#REF!	#REF!	#REF!	#REF!	#REF!	#REF!	#REF!	#REF!	#REF!	#REF!	#REF!	#REF!	#REF!
91	通信设备	39089	#REF!	#REF!	#REF!	#REF!	#REF!	#REF!	#REF!	#REF!	#REF!	#REF!	#REF!	#REF!	#REF!	#REF!	#REF!	#REF!	#REF!	#REF!	#REF!	#REF!	#REF!	#REF!	#REF!	#REF!	#REF!	#REF!	#REF!	#REF!	#REF!	#REF!	#REF!	#REF!	#REF!	#REF!	#REF!	#REF!	#REF!	#REF!	#REF!	#REF!	#REF!	#REF!	#REF!	#REF!	#REF!	#REF!	#REF!
92	广播电视设备和雷达及配套设备	39090	#REF!	#REF!	#REF!	#REF!	#REF!	#REF!	#REF!	#REF!	#REF!	#REF!	#REF!	#REF!	#REF!	#REF!	#REF!	#REF!	#REF!	#REF!	#REF!	#REF!	#REF!	#REF!	#REF!	#REF!	#REF!	#REF!	#REF!	#REF!	#REF!	#REF!	#REF!	#REF!	#REF!	#REF!	#REF!	#REF!	#REF!	#REF!	#REF!	#REF!	#REF!	#REF!	#REF!	#REF!	#REF!	#REF!	#REF!
93	视听设备	39091	#REF!	#REF!	#REF!	#REF!	#REF!	#REF!	#REF!	#REF!	#REF!	#REF!	#REF!	#REF!	#REF!	#REF!	#REF!	#REF!	#REF!	#REF!	#REF!	#REF!	#REF!	#REF!	#REF!	#REF!	#REF!	#REF!	#REF!	#REF!	#REF!	#REF!	#REF!	#REF!	#REF!	#REF!	#REF!	#REF!	#REF!	#REF!	#REF!	#REF!	#REF!	#REF!	#REF!	#REF!	#REF!	#REF!	#REF!
94	电子元器件	39092	#REF!	#REF!	#REF!	#REF!	#REF!	#REF!	#REF!	#REF!	#REF!	#REF!	#REF!	#REF!	#REF!	#REF!	#REF!	#REF!	#REF!	#REF!	#REF!	#REF!	#REF!	#REF!	#REF!	#REF!	#REF!	#REF!	#REF!	#REF!	#REF!	#REF!	#REF!	#REF!	#REF!	#REF!	#REF!	#REF!	#REF!	#REF!	#REF!	#REF!	#REF!	#REF!	#REF!	#REF!	#REF!	#REF!	#REF!
95	其他电子设备	39093	#REF!	#REF!	#REF!	#REF!	#REF!	#REF!	#REF!	#REF!	#REF!	#REF!	#REF!	#REF!	#REF!	#REF!	#REF!	#REF!	#REF!	#REF!	#REF!	#REF!	#REF!	#REF!	#REF!	#REF!	#REF!	#REF!	#REF!	#REF!	#REF!	#REF!	#REF!	#REF!	#REF!	#REF!	#REF!	#REF!	#REF!	#REF!	#REF!	#REF!	#REF!	#REF!	#REF!	#REF!	#REF!	#REF!	#REF!
96	仪器仪表	40094	#REF!	#REF!	#REF!	#REF!	#REF!	#REF!	#REF!	#REF!	#REF!	#REF!	#REF!	#REF!	#REF!	#REF!	#REF!	#REF!	#REF!	#REF!	#REF!	#REF!	#REF!	#REF!	#REF!	#REF!	#REF!	#REF!	#REF!	#REF!	#REF!	#REF!	#REF!	#REF!	#REF!	#REF!	#REF!	#REF!	#REF!	#REF!	#REF!	#REF!	#REF!	#REF!	#REF!	#REF!	#REF!	#REF!	#REF!
97	其他制造产品	41095	#REF!	#REF!	#REF!	#REF!	#REF!	#REF!	#REF!	#REF!	#REF!	#REF!	#REF!	#REF!	#REF!	#REF!	#REF!	#REF!	#REF!	#REF!	#REF!	#REF!	#REF!	#REF!	#REF!	#REF!	#REF!	#REF!	#REF!	#REF!	#REF!	#REF!	#REF!	#REF!	#REF!	#REF!	#REF!	#REF!	#REF!	#REF!	#REF!	#REF!	#REF!	#REF!	#REF!	#REF!	#REF!	#REF!	#REF!
98	废弃资源和废旧材料回收加工品	42096	#REF!	#REF!	#REF!	#REF!	#REF!	#REF!	#REF!	#REF!	#REF!	#REF!	#REF!	#REF!	#REF!	#REF!	#REF!	#REF!	#REF!	#REF!	#REF!	#REF!	#REF!	#REF!	#REF!	#REF!	#REF!	#REF!	#REF!	#REF!	#REF!	#REF!	#REF!	#REF!	#REF!	#REF!	#REF!	#REF!	#REF!	#REF!	#REF!	#REF!	#REF!	#REF!	#REF!	#REF!	#REF!	#REF!	#REF!
99	金属制品、机械和设备修理服务	43097	#REF!	#REF!	#REF!	#REF!	#REF!	#REF!	#REF!	#REF!	#REF!	#REF!	#REF!	#REF!	#REF!	#REF!	#REF!	#REF!	#REF!	#REF!	#REF!	#REF!	#REF!	#REF!	#REF!	#REF!	#REF!	#REF!	#REF!	#REF!	#REF!	#REF!	#REF!	#REF!	#REF!	#REF!	#REF!	#REF!	#REF!	#REF!	#REF!	#REF!	#REF!	#REF!	#REF!	#REF!	#REF!	#REF!	#REF!
100	电力、热力生产和供应	44098	#REF!	#REF!	#REF!	#REF!	#REF!	#REF!	#REF!	#REF!	#REF!	#REF!	#REF!	#REF!	#REF!	#REF!	#REF!	#REF!	#REF!	#REF!	#REF!	#REF!	#REF!	#REF!	#REF!	#REF!	#REF!	#REF!	#REF!	#REF!	#REF!	#REF!	#REF!	#REF!	#REF!	#REF!	#REF!	#REF!	#REF!	#REF!	#REF!	#REF!	#REF!	#REF!	#REF!	#REF!	#REF!	#REF!	#REF!
101	燃气生产和供应	45099	#REF!	#REF!	#REF!	#REF!	#REF!	#REF!	#REF!	#REF!	#REF!	#REF!	#REF!	#REF!	#REF!	#REF!	#REF!	#REF!	#REF!	#REF!	#REF!	#REF!	#REF!	#REF!	#REF!	#REF!	#REF!	#REF!	#REF!	#REF!	#REF!	#REF!	#REF!	#REF!	#REF!	#REF!	#REF!	#REF!	#REF!	#REF!	#REF!	#REF!	#REF!	#REF!	#REF!	#REF!	#REF!	#REF!	#REF!
102	水的生产和供应	46100	#REF!	#REF!	#REF!	#REF!	#REF!	#REF!	#REF!	#REF!	#REF!	#REF!	#REF!	#REF!	#REF!	#REF!	#REF!	#REF!	#REF!	#REF!	#REF!	#REF!	#REF!	#REF!	#REF!	#REF!	#REF!	#REF!	#REF!	#REF!	#REF!	#REF!	#REF!	#REF!	#REF!	#REF!	#REF!	#REF!	#REF!	#REF!	#REF!	#REF!	#REF!	#REF!	#REF!	#REF!	#REF!	#REF!	#REF!
103	住宅房屋建筑	47101a	#REF!	#REF!	#REF!	#REF!	#REF!	#REF!	#REF!	#REF!	#REF!	#REF!	#REF!	#REF!	#REF!	#REF!	#REF!	#REF!	#REF!	#REF!	#REF!	#REF!	#REF!	#REF!	#REF!	#REF!	#REF!	#REF!	#REF!	#REF!	#REF!	#REF!	#REF!	#REF!	#REF!	#REF!	#REF!	#REF!	#REF!	#REF!	#REF!	#REF!	#REF!	#REF!	#REF!	#REF!	#REF!	#REF!	#REF!
104	体育场馆和其他房屋建筑	47101b	#REF!	#REF!	#REF!	#REF!	#REF!	#REF!	#REF!	#REF!	#REF!	#REF!	#REF!	#REF!	#REF!	#REF!	#REF!	#REF!	#REF!	#REF!	#REF!	#REF!	#REF!	#REF!	#REF!	#REF!	#REF!	#REF!	#REF!	#REF!	#REF!	#REF!	#REF!	#REF!	#REF!	#REF!	#REF!	#REF!	#REF!	#REF!	#REF!	#REF!	#REF!	#REF!	#REF!	#REF!	#REF!	#REF!	#REF!
105	铁路、道路、隧道和桥梁工程建筑	48102a	#REF!	#REF!	#REF!	#REF!	#REF!	#REF!	#REF!	#REF!	#REF!	#REF!	#REF!	#REF!	#REF!	#REF!	#REF!	#REF!	#REF!	#REF!	#REF!	#REF!	#REF!	#REF!	#REF!	#REF!	#REF!	#REF!	#REF!	#REF!	#REF!	#REF!	#REF!	#REF!	#REF!	#REF!	#REF!	#REF!	#REF!	#REF!	#REF!	#REF!	#REF!	#REF!	#REF!	#REF!	#REF!	#REF!	#REF!
106	其他土木工程建筑	48102b	#REF!	#REF!	#REF!	#REF!	#REF!	#REF!	#REF!	#REF!	#REF!	#REF!	#REF!	#REF!	#REF!	#REF!	#REF!	#REF!	#REF!	#REF!	#REF!	#REF!	#REF!	#REF!	#REF!	#REF!	#REF!	#REF!	#REF!	#REF!	#REF!	#REF!	#REF!	#REF!	#REF!	#REF!	#REF!	#REF!	#REF!	#REF!	#REF!	#REF!	#REF!	#REF!	#REF!	#REF!	#REF!	#REF!	#REF!
107	建筑安装	49103	#REF!	#REF!	#REF!	#REF!	#REF!	#REF!	#REF!	#REF!	#REF!	#REF!	#REF!	#REF!	#REF!	#REF!	#REF!	#REF!	#REF!	#REF!	#REF!	#REF!	#REF!	#REF!	#REF!	#REF!	#REF!	#REF!	#REF!	#REF!	#REF!	#REF!	#REF!	#REF!	#REF!	#REF!	#REF!	#REF!	#REF!	#REF!	#REF!	#REF!	#REF!	#REF!	#REF!	#REF!	#REF!	#REF!	#REF!
108	建筑装饰、装修和其他建筑服务	50104	#REF!	#REF!	#REF!	#REF!	#REF!	#REF!	#REF!	#REF!	#REF!	#REF!	#REF!	#REF!	#REF!	#REF!	#REF!	#REF!	#REF!	#REF!	#REF!	#REF!	#REF!	#REF!	#REF!	#REF!	#REF!	#REF!	#REF!	#REF!	#REF!	#REF!	#REF!	#REF!	#REF!	#REF!	#REF!	#REF!	#REF!	#REF!	#REF!	#REF!	#REF!	#REF!	#REF!	#REF!	#REF!	#REF!	#REF!
109	批发	51105	#REF!	#REF!	#REF!	#REF!	#REF!	#REF!	#REF!	#REF!	#REF!	#REF!	#REF!	#REF!	#REF!	#REF!	#REF!	#REF!	#REF!	#REF!	#REF!	#REF!	#REF!	#REF!	#REF!	#REF!	#REF!	#REF!	#REF!	#REF!	#REF!	#REF!	#REF!	#REF!	#REF!	#REF!	#REF!	#REF!	#REF!	#REF!	#REF!	#REF!	#REF!	#REF!	#REF!	#REF!	#REF!	#REF!	#REF!
110	零售	52106	#REF!	#REF!	#REF!	#REF!	#REF!	#REF!	#REF!	#REF!	#REF!	#REF!	#REF!	#REF!	#REF!	#REF!	#REF!	#REF!	#REF!	#REF!	#REF!	#REF!	#REF!	#REF!	#REF!	#REF!	#REF!	#REF!	#REF!	#REF!	#REF!	#REF!	#REF!	#REF!	#REF!	#REF!	#REF!	#REF!	#REF!	#REF!	#REF!	#REF!	#REF!	#REF!	#REF!	#REF!	#REF!	#REF!	#REF!
111	铁路旅客运输	53107	#REF!	#REF!	#REF!	#REF!	#REF!	#REF!	#REF!	#REF!	#REF!	#REF!	#REF!	#REF!	#REF!	#REF!	#REF!	#REF!	#REF!	#REF!	#REF!	#REF!	#REF!	#REF!	#REF!	#REF!	#REF!	#REF!	#REF!	#REF!	#REF!	#REF!	#REF!	#REF!	#REF!	#REF!	#REF!	#REF!	#REF!	#REF!	#REF!	#REF!	#REF!	#REF!	#REF!	#REF!	#REF!	#REF!	#REF!
112	铁路货物运输和运输辅助活动	53108	#REF!	#REF!	#REF!	#REF!	#REF!	#REF!	#REF!	#REF!	#REF!	#REF!	#REF!	#REF!	#REF!	#REF!	#REF!	#REF!	#REF!	#REF!	#REF!	#REF!	#REF!	#REF!	#REF!	#REF!	#REF!	#REF!	#REF!	#REF!	#REF!	#REF!	#REF!	#REF!	#REF!	#REF!	#REF!	#REF!	#REF!	#REF!	#REF!	#REF!	#REF!	#REF!	#REF!	#REF!	#REF!	#REF!	#REF!
113	城市公共交通及公路客运	54109	#REF!	#REF!	#REF!	#REF!	#REF!	#REF!	#REF!	#REF!	#REF!	#REF!	#REF!	#REF!	#REF!	#REF!	#REF!	#REF!	#REF!	#REF!	#REF!	#REF!	#REF!	#REF!	#REF!	#REF!	#REF!	#REF!	#REF!	#REF!	#REF!	#REF!	#REF!	#REF!	#REF!	#REF!	#REF!	#REF!	#REF!	#REF!	#REF!	#REF!	#REF!	#REF!	#REF!	#REF!	#REF!	#REF!	#REF!
114	道路货物运输和运输辅助活动	54110	#REF!	#REF!	#REF!	#REF!	#REF!	#REF!	#REF!	#REF!	#REF!	#REF!	#REF!	#REF!	#REF!	#REF!	#REF!	#REF!	#REF!	#REF!	#REF!	#REF!	#REF!	#REF!	#REF!	#REF!	#REF!	#REF!	#REF!	#REF!	#REF!	#REF!	#REF!	#REF!	#REF!	#REF!	#REF!	#REF!	#REF!	#REF!	#REF!	#REF!	#REF!	#REF!	#REF!	#REF!	#REF!	#REF!	#REF!
115	水上旅客运输	55111	#REF!	#REF!	#REF!	#REF!	#REF!	#REF!	#REF!	#REF!	#REF!	#REF!	#REF!	#REF!	#REF!	#REF!	#REF!	#REF!	#REF!	#REF!	#REF!	#REF!	#REF!	#REF!	#REF!	#REF!	#REF!	#REF!	#REF!	#REF!	#REF!	#REF!	#REF!	#REF!	#REF!	#REF!	#REF!	#REF!	#REF!	#REF!	#REF!	#REF!	#REF!	#REF!	#REF!	#REF!	#REF!	#REF!	#REF!
116	水上货物运输和运输辅助活动	55112	#REF!	#REF!	#REF!	#REF!	#REF!	#REF!	#REF!	#REF!	#REF!	#REF!	#REF!	#REF!	#REF!	#REF!	#REF!	#REF!	#REF!	#REF!	#REF!	#REF!	#REF!	#REF!	#REF!	#REF!	#REF!	#REF!	#REF!	#REF!	#REF!	#REF!	#REF!	#REF!	#REF!	#REF!	#REF!	#REF!	#REF!	#REF!	#REF!	#REF!	#REF!	#REF!	#REF!	#REF!	#REF!	#REF!	#REF!
117	航空旅客运输	56113	#REF!	#REF!	#REF!	#REF!	#REF!	#REF!	#REF!	#REF!	#REF!	#REF!	#REF!	#REF!	#REF!	#REF!	#REF!	#REF!	#REF!	#REF!	#REF!	#REF!	#REF!	#REF!	#REF!	#REF!	#REF!	#REF!	#REF!	#REF!	#REF!	#REF!	#REF!	#REF!	#REF!	#REF!	#REF!	#REF!	#REF!	#REF!	#REF!	#REF!	#REF!	#REF!	#REF!	#REF!	#REF!	#REF!	#REF!
118	航空货物运输和运输辅助活动	56114	#REF!	#REF!	#REF!	#REF!	#REF!	#REF!	#REF!	#REF!	#REF!	#REF!	#REF!	#REF!	#REF!	#REF!	#REF!	#REF!	#REF!	#REF!	#REF!	#REF!	#REF!	#REF!	#REF!	#REF!	#REF!	#REF!	#REF!	#REF!	#REF!	#REF!	#REF!	#REF!	#REF!	#REF!	#REF!	#REF!	#REF!	#REF!	#REF!	#REF!	#REF!	#REF!	#REF!	#REF!	#REF!	#REF!	#REF!
119	管道运输	57115	#REF!	#REF!	#REF!	#REF!	#REF!	#REF!	#REF!	#REF!	#REF!	#REF!	#REF!	#REF!	#REF!	#REF!	#REF!	#REF!	#REF!	#REF!	#REF!	#REF!	#REF!	#REF!	#REF!	#REF!	#REF!	#REF!	#REF!	#REF!	#REF!	#REF!	#REF!	#REF!	#REF!	#REF!	#REF!	#REF!	#REF!	#REF!	#REF!	#REF!	#REF!	#REF!	#REF!	#REF!	#REF!	#REF!	#REF!
120	多式联运和运输代理	58116	#REF!	#REF!	#REF!	#REF!	#REF!	#REF!	#REF!	#REF!	#REF!	#REF!	#REF!	#REF!	#REF!	#REF!	#REF!	#REF!	#REF!	#REF!	#REF!	#REF!	#REF!	#REF!	#REF!	#REF!	#REF!	#REF!	#REF!	#REF!	#REF!	#REF!	#REF!	#REF!	#REF!	#REF!	#REF!	#REF!	#REF!	#REF!	#REF!	#REF!	#REF!	#REF!	#REF!	#REF!	#REF!	#REF!	#REF!
121	装卸搬运和仓储	59117	#REF!	#REF!	#REF!	#REF!	#REF!	#REF!	#REF!	#REF!	#REF!	#REF!	#REF!	#REF!	#REF!	#REF!	#REF!	#REF!	#REF!	#REF!	#REF!	#REF!	#REF!	#REF!	#REF!	#REF!	#REF!	#REF!	#REF!	#REF!	#REF!	#REF!	#REF!	#REF!	#REF!	#REF!	#REF!	#REF!	#REF!	#REF!	#REF!	#REF!	#REF!	#REF!	#REF!	#REF!	#REF!	#REF!	#REF!
122	邮政	60118	#REF!	#REF!	#REF!	#REF!	#REF!	#REF!	#REF!	#REF!	#REF!	#REF!	#REF!	#REF!	#REF!	#REF!	#REF!	#REF!	#REF!	#REF!	#REF!	#REF!	#REF!	#REF!	#REF!	#REF!	#REF!	#REF!	#REF!	#REF!	#REF!	#REF!	#REF!	#REF!	#REF!	#REF!	#REF!	#REF!	#REF!	#REF!	#REF!	#REF!	#REF!	#REF!	#REF!	#REF!	#REF!	#REF!	#REF!
123	住宿	61119	#REF!	#REF!	#REF!	#REF!	#REF!	#REF!	#REF!	#REF!	#REF!	#REF!	#REF!	#REF!	#REF!	#REF!	#REF!	#REF!	#REF!	#REF!	#REF!	#REF!	#REF!	#REF!	#REF!	#REF!	#REF!	#REF!	#REF!	#REF!	#REF!	#REF!	#REF!	#REF!	#REF!	#REF!	#REF!	#REF!	#REF!	#REF!	#REF!	#REF!	#REF!	#REF!	#REF!	#REF!	#REF!	#REF!	#REF!
124	餐饮	62120	#REF!	#REF!	#REF!	#REF!	#REF!	#REF!	#REF!	#REF!	#REF!	#REF!	#REF!	#REF!	#REF!	#REF!	#REF!	#REF!	#REF!	#REF!	#REF!	#REF!	#REF!	#REF!	#REF!	#REF!	#REF!	#REF!	#REF!	#REF!	#REF!	#REF!	#REF!	#REF!	#REF!	#REF!	#REF!	#REF!	#REF!	#REF!	#REF!	#REF!	#REF!	#REF!	#REF!	#REF!	#REF!	#REF!	#REF!
125	电信	63121	#REF!	#REF!	#REF!	#REF!	#REF!	#REF!	#REF!	#REF!	#REF!	#REF!	#REF!	#REF!	#REF!	#REF!	#REF!	#REF!	#REF!	#REF!	#REF!	#REF!	#REF!	#REF!	#REF!	#REF!	#REF!	#REF!	#REF!	#REF!	#REF!	#REF!	#REF!	#REF!	#REF!	#REF!	#REF!	#REF!	#REF!	#REF!	#REF!	#REF!	#REF!	#REF!	#REF!	#REF!	#REF!	#REF!	#REF!
126	广播电视及卫星传输服务	63122	#REF!	#REF!	#REF!	#REF!	#REF!	#REF!	#REF!	#REF!	#REF!	#REF!	#REF!	#REF!	#REF!	#REF!	#REF!	#REF!	#REF!	#REF!	#REF!	#REF!	#REF!	#REF!	#REF!	#REF!	#REF!	#REF!	#REF!	#REF!	#REF!	#REF!	#REF!	#REF!	#REF!	#REF!	#REF!	#REF!	#REF!	#REF!	#REF!	#REF!	#REF!	#REF!	#REF!	#REF!	#REF!	#REF!	#REF!
127	互联网和相关服务	64123	#REF!	#REF!	#REF!	#REF!	#REF!	#REF!	#REF!	#REF!	#REF!	#REF!	#REF!	#REF!	#REF!	#REF!	#REF!	#REF!	#REF!	#REF!	#REF!	#REF!	#REF!	#REF!	#REF!	#REF!	#REF!	#REF!	#REF!	#REF!	#REF!	#REF!	#REF!	#REF!	#REF!	#REF!	#REF!	#REF!	#REF!	#REF!	#REF!	#REF!	#REF!	#REF!	#REF!	#REF!	#REF!	#REF!	#REF!
128	软件服务	65124	#REF!	#REF!	#REF!	#REF!	#REF!	#REF!	#REF!	#REF!	#REF!	#REF!	#REF!	#REF!	#REF!	#REF!	#REF!	#REF!	#REF!	#REF!	#REF!	#REF!	#REF!	#REF!	#REF!	#REF!	#REF!	#REF!	#REF!	#REF!	#REF!	#REF!	#REF!	#REF!	#REF!	#REF!	#REF!	#REF!	#REF!	#REF!	#REF!	#REF!	#REF!	#REF!	#REF!	#REF!	#REF!	#REF!	#REF!
129	信息技术服务	65125	#REF!	#REF!	#REF!	#REF!	#REF!	#REF!	#REF!	#REF!	#REF!	#REF!	#REF!	#REF!	#REF!	#REF!	#REF!	#REF!	#REF!	#REF!	#REF!	#REF!	#REF!	#REF!	#REF!	#REF!	#REF!	#REF!	#REF!	#REF!	#REF!	#REF!	#REF!	#REF!	#REF!	#REF!	#REF!	#REF!	#REF!	#REF!	#REF!	#REF!	#REF!	#REF!	#REF!	#REF!	#REF!	#REF!	#REF!
130	货币金融和其他金融服务	66126	#REF!	#REF!	#REF!	#REF!	#REF!	#REF!	#REF!	#REF!	#REF!	#REF!	#REF!	#REF!	#REF!	#REF!	#REF!	#REF!	#REF!	#REF!	#REF!	#REF!	#REF!	#REF!	#REF!	#REF!	#REF!	#REF!	#REF!	#REF!	#REF!	#REF!	#REF!	#REF!	#REF!	#REF!	#REF!	#REF!	#REF!	#REF!	#REF!	#REF!	#REF!	#REF!	#REF!	#REF!	#REF!	#REF!	#REF!
131	资本市场服务	67127	#REF!	#REF!	#REF!	#REF!	#REF!	#REF!	#REF!	#REF!	#REF!	#REF!	#REF!	#REF!	#REF!	#REF!	#REF!	#REF!	#REF!	#REF!	#REF!	#REF!	#REF!	#REF!	#REF!	#REF!	#REF!	#REF!	#REF!	#REF!	#REF!	#REF!	#REF!	#REF!	#REF!	#REF!	#REF!	#REF!	#REF!	#REF!	#REF!	#REF!	#REF!	#REF!	#REF!	#REF!	#REF!	#REF!	#REF!
132	保险	68128	#REF!	#REF!	#REF!	#REF!	#REF!	#REF!	#REF!	#REF!	#REF!	#REF!	#REF!	#REF!	#REF!	#REF!	#REF!	#REF!	#REF!	#REF!	#REF!	#REF!	#REF!	#REF!	#REF!	#REF!	#REF!	#REF!	#REF!	#REF!	#REF!	#REF!	#REF!	#REF!	#REF!	#REF!	#REF!	#REF!	#REF!	#REF!	#REF!	#REF!	#REF!	#REF!	#REF!	#REF!	#REF!	#REF!	#REF!
133	房地产	70129	#REF!	#REF!	#REF!	#REF!	#REF!	#REF!	#REF!	#REF!	#REF!	#REF!	#REF!	#REF!	#REF!	#REF!	#REF!	#REF!	#REF!	#REF!	#REF!	#REF!	#REF!	#REF!	#REF!	#REF!	#REF!	#REF!	#REF!	#REF!	#REF!	#REF!	#REF!	#REF!	#REF!	#REF!	#REF!	#REF!	#REF!	#REF!	#REF!	#REF!	#REF!	#REF!	#REF!	#REF!	#REF!	#REF!	#REF!
134	租赁	71130	#REF!	#REF!	#REF!	#REF!	#REF!	#REF!	#REF!	#REF!	#REF!	#REF!	#REF!	#REF!	#REF!	#REF!	#REF!	#REF!	#REF!	#REF!	#REF!	#REF!	#REF!	#REF!	#REF!	#REF!	#REF!	#REF!	#REF!	#REF!	#REF!	#REF!	#REF!	#REF!	#REF!	#REF!	#REF!	#REF!	#REF!	#REF!	#REF!	#REF!	#REF!	#REF!	#REF!	#REF!	#REF!	#REF!	#REF!
135	商务服务	72131	#REF!	#REF!	#REF!	#REF!	#REF!	#REF!	#REF!	#REF!	#REF!	#REF!	#REF!	#REF!	#REF!	#REF!	#REF!	#REF!	#REF!	#REF!	#REF!	#REF!	#REF!	#REF!	#REF!	#REF!	#REF!	#REF!	#REF!	#REF!	#REF!	#REF!	#REF!	#REF!	#REF!	#REF!	#REF!	#REF!	#REF!	#REF!	#REF!	#REF!	#REF!	#REF!	#REF!	#REF!	#REF!	#REF!	#REF!
136	研究和试验发展	73132	#REF!	#REF!	#REF!	#REF!	#REF!	#REF!	#REF!	#REF!	#REF!	#REF!	#REF!	#REF!	#REF!	#REF!	#REF!	#REF!	#REF!	#REF!	#REF!	#REF!	#REF!	#REF!	#REF!	#REF!	#REF!	#REF!	#REF!	#REF!	#REF!	#REF!	#REF!	#REF!	#REF!	#REF!	#REF!	#REF!	#REF!	#REF!	#REF!	#REF!	#REF!	#REF!	#REF!	#REF!	#REF!	#REF!	#REF!
137	专业技术服务	74133	#REF!	#REF!	#REF!	#REF!	#REF!	#REF!	#REF!	#REF!	#REF!	#REF!	#REF!	#REF!	#REF!	#REF!	#REF!	#REF!	#REF!	#REF!	#REF!	#REF!	#REF!	#REF!	#REF!	#REF!	#REF!	#REF!	#REF!	#REF!	#REF!	#REF!	#REF!	#REF!	#REF!	#REF!	#REF!	#REF!	#REF!	#REF!	#REF!	#REF!	#REF!	#REF!	#REF!	#REF!	#REF!	#REF!	#REF!
138	科技推广和应用服务	75134	#REF!	#REF!	#REF!	#REF!	#REF!	#REF!	#REF!	#REF!	#REF!	#REF!	#REF!	#REF!	#REF!	#REF!	#REF!	#REF!	#REF!	#REF!	#REF!	#REF!	#REF!	#REF!	#REF!	#REF!	#REF!	#REF!	#REF!	#REF!	#REF!	#REF!	#REF!	#REF!	#REF!	#REF!	#REF!	#REF!	#REF!	#REF!	#REF!	#REF!	#REF!	#REF!	#REF!	#REF!	#REF!	#REF!	#REF!
139	水利管理	76135	#REF!	#REF!	#REF!	#REF!	#REF!	#REF!	#REF!	#REF!	#REF!	#REF!	#REF!	#REF!	#REF!	#REF!	#REF!	#REF!	#REF!	#REF!	#REF!	#REF!	#REF!	#REF!	#REF!	#REF!	#REF!	#REF!	#REF!	#REF!	#REF!	#REF!	#REF!	#REF!	#REF!	#REF!	#REF!	#REF!	#REF!	#REF!	#REF!	#REF!	#REF!	#REF!	#REF!	#REF!	#REF!	#REF!	#REF!
140	生态保护和环境治理	77136	#REF!	#REF!	#REF!	#REF!	#REF!	#REF!	#REF!	#REF!	#REF!	#REF!	#REF!	#REF!	#REF!	#REF!	#REF!	#REF!	#REF!	#REF!	#REF!	#REF!	#REF!	#REF!	#REF!	#REF!	#REF!	#REF!	#REF!	#REF!	#REF!	#REF!	#REF!	#REF!	#REF!	#REF!	#REF!	#REF!	#REF!	#REF!	#REF!	#REF!	#REF!	#REF!	#REF!	#REF!	#REF!	#REF!	#REF!
141	公共设施及土地管理	78137	#REF!	#REF!	#REF!	#REF!	#REF!	#REF!	#REF!	#REF!	#REF!	#REF!	#REF!	#REF!	#REF!	#REF!	#REF!	#REF!	#REF!	#REF!	#REF!	#REF!	#REF!	#REF!	#REF!	#REF!	#REF!	#REF!	#REF!	#REF!	#REF!	#REF!	#REF!	#REF!	#REF!	#REF!	#REF!	#REF!	#REF!	#REF!	#REF!	#REF!	#REF!	#REF!	#REF!	#REF!	#REF!	#REF!	#REF!
142	居民服务	80138	#REF!	#REF!	#REF!	#REF!	#REF!	#REF!	#REF!	#REF!	#REF!	#REF!	#REF!	#REF!	#REF!	#REF!	#REF!	#REF!	#REF!	#REF!	#REF!	#REF!	#REF!	#REF!	#REF!	#REF!	#REF!	#REF!	#REF!	#REF!	#REF!	#REF!	#REF!	#REF!	#REF!	#REF!	#REF!	#REF!	#REF!	#REF!	#REF!	#REF!	#REF!	#REF!	#REF!	#REF!	#REF!	#REF!	#REF!
143	其他服务	81139	#REF!	#REF!	#REF!	#REF!	#REF!	#REF!	#REF!	#REF!	#REF!	#REF!	#REF!	#REF!	#REF!	#REF!	#REF!	#REF!	#REF!	#REF!	#REF!	#REF!	#REF!	#REF!	#REF!	#REF!	#REF!	#REF!	#REF!	#REF!	#REF!	#REF!	#REF!	#REF!	#REF!	#REF!	#REF!	#REF!	#REF!	#REF!	#REF!	#REF!	#REF!	#REF!	#REF!	#REF!	#REF!	#REF!	#REF!
144	教育	83140	#REF!	#REF!	#REF!	#REF!	#REF!	#REF!	#REF!	#REF!	#REF!	#REF!	#REF!	#REF!	#REF!	#REF!	#REF!	#REF!	#REF!	#REF!	#REF!	#REF!	#REF!	#REF!	#REF!	#REF!	#REF!	#REF!	#REF!	#REF!	#REF!	#REF!	#REF!	#REF!	#REF!	#REF!	#REF!	#REF!	#REF!	#REF!	#REF!	#REF!	#REF!	#REF!	#REF!	#REF!	#REF!	#REF!	#REF!
145	卫生	84141	#REF!	#REF!	#REF!	#REF!	#REF!	#REF!	#REF!	#REF!	#REF!	#REF!	#REF!	#REF!	#REF!	#REF!	#REF!	#REF!	#REF!	#REF!	#REF!	#REF!	#REF!	#REF!	#REF!	#REF!	#REF!	#REF!	#REF!	#REF!	#REF!	#REF!	#REF!	#REF!	#REF!	#REF!	#REF!	#REF!	#REF!	#REF!	#REF!	#REF!	#REF!	#REF!	#REF!	#REF!	#REF!	#REF!	#REF!
146	社会工作	85142	#REF!	#REF!	#REF!	#REF!	#REF!	#REF!	#REF!	#REF!	#REF!	#REF!	#REF!	#REF!	#REF!	#REF!	#REF!	#REF!	#REF!	#REF!	#REF!	#REF!	#REF!	#REF!	#REF!	#REF!	#REF!	#REF!	#REF!	#REF!	#REF!	#REF!	#REF!	#REF!	#REF!	#REF!	#REF!	#REF!	#REF!	#REF!	#REF!	#REF!	#REF!	#REF!	#REF!	#REF!	#REF!	#REF!	#REF!
147	新闻和出版	86143	#REF!	#REF!	#REF!	#REF!	#REF!	#REF!	#REF!	#REF!	#REF!	#REF!	#REF!	#REF!	#REF!	#REF!	#REF!	#REF!	#REF!	#REF!	#REF!	#REF!	#REF!	#REF!	#REF!	#REF!	#REF!	#REF!	#REF!	#REF!	#REF!	#REF!	#REF!	#REF!	#REF!	#REF!	#REF!	#REF!	#REF!	#REF!	#REF!	#REF!	#REF!	#REF!	#REF!	#REF!	#REF!	#REF!	#REF!
148	广播、电视、电影和影视录音制作	87144	#REF!	#REF!	#REF!	#REF!	#REF!	#REF!	#REF!	#REF!	#REF!	#REF!	#REF!	#REF!	#REF!	#REF!	#REF!	#REF!	#REF!	#REF!	#REF!	#REF!	#REF!	#REF!	#REF!	#REF!	#REF!	#REF!	#REF!	#REF!	#REF!	#REF!	#REF!	#REF!	#REF!	#REF!	#REF!	#REF!	#REF!	#REF!	#REF!	#REF!	#REF!	#REF!	#REF!	#REF!	#REF!	#REF!	#REF!
149	文化艺术	88145	#REF!	#REF!	#REF!	#REF!	#REF!	#REF!	#REF!	#REF!	#REF!	#REF!	#REF!	#REF!	#REF!	#REF!	#REF!	#REF!	#REF!	#REF!	#REF!	#REF!	#REF!	#REF!	#REF!	#REF!	#REF!	#REF!	#REF!	#REF!	#REF!	#REF!	#REF!	#REF!	#REF!	#REF!	#REF!	#REF!	#REF!	#REF!	#REF!	#REF!	#REF!	#REF!	#REF!	#REF!	#REF!	#REF!	#REF!
150	体育	89146	#REF!	#REF!	#REF!	#REF!	#REF!	#REF!	#REF!	#REF!	#REF!	#REF!	#REF!	#REF!	#REF!	#REF!	#REF!	#REF!	#REF!	#REF!	#REF!	#REF!	#REF!	#REF!	#REF!	#REF!	#REF!	#REF!	#REF!	#REF!	#REF!	#REF!	#REF!	#REF!	#REF!	#REF!	#REF!	#REF!	#REF!	#REF!	#REF!	#REF!	#REF!	#REF!	#REF!	#REF!	#REF!	#REF!	#REF!
151	娱乐	90147	#REF!	#REF!	#REF!	#REF!	#REF!	#REF!	#REF!	#REF!	#REF!	#REF!	#REF!	#REF!	#REF!	#REF!	#REF!	#REF!	#REF!	#REF!	#REF!	#REF!	#REF!	#REF!	#REF!	#REF!	#REF!	#REF!	#REF!	#REF!	#REF!	#REF!	#REF!	#REF!	#REF!	#REF!	#REF!	#REF!	#REF!	#REF!	#REF!	#REF!	#REF!	#REF!	#REF!	#REF!	#REF!	#REF!	#REF!
152	社会保障	94148	#REF!	#REF!	#REF!	#REF!	#REF!	#REF!	#REF!	#REF!	#REF!	#REF!	#REF!	#REF!	#REF!	#REF!	#REF!	#REF!	#REF!	#REF!	#REF!	#REF!	#REF!	#REF!	#REF!	#REF!	#REF!	#REF!	#REF!	#REF!	#REF!	#REF!	#REF!	#REF!	#REF!	#REF!	#REF!	#REF!	#REF!	#REF!	#REF!	#REF!	#REF!	#REF!	#REF!	#REF!	#REF!	#REF!	#REF!
153	公共管理和社会组织	91149	#REF!	#REF!	#REF!	#REF!	#REF!	#REF!	#REF!	#REF!	#REF!	#REF!	#REF!	#REF!	#REF!	#REF!	#REF!	#REF!	#REF!	#REF!	#REF!	#REF!	#REF!	#REF!	#REF!	#REF!	#REF!	#REF!	#REF!	#REF!	#REF!	#REF!	#REF!	#REF!	#REF!	#REF!	#REF!	#REF!	#REF!	#REF!	#REF!	#REF!	#REF!	#REF!	#REF!	#REF!	#REF!	#REF!	#REF!
	中间消耗部门排序(top 20)
		1	#N/A	#N/A	#N/A	#N/A	#N/A	#N/A	#N/A	#N/A	#N/A	#N/A	#N/A	#N/A	#N/A	#N/A	#N/A	#N/A	#N/A	#N/A	#N/A	#N/A	#N/A	#N/A	#N/A	#N/A	#N/A	#N/A	#N/A	#N/A	#N/A	#N/A	#N/A	#N/A	#N/A	#N/A	#N/A	#N/A	#N/A	#N/A	#N/A	#N/A	#N/A	#N/A	#N/A	#N/A	#N/A	#N/A	#N/A
		2	#N/A	#N/A	#N/A	#N/A	#N/A	#N/A	#N/A	#N/A	#N/A	#N/A	#N/A	#N/A	#N/A	#N/A	#N/A	#N/A	#N/A	#N/A	#N/A	#N/A	#N/A	#N/A	#N/A	#N/A	#N/A	#N/A	#N/A	#N/A	#N/A	#N/A	#N/A	#N/A	#N/A	#N/A	#N/A	#N/A	#N/A	#N/A	#N/A	#N/A	#N/A	#N/A	#N/A	#N/A	#N/A	#N/A	#N/A
		3	#N/A	#N/A	#N/A	#N/A	#N/A	#N/A	#N/A	#N/A	#N/A	#N/A	#N/A	#N/A	#N/A	#N/A	#N/A	#N/A	#N/A	#N/A	#N/A	#N/A	#N/A	#N/A	#N/A	#N/A	#N/A	#N/A	#N/A	#N/A	#N/A	#N/A	#N/A	#N/A	#N/A	#N/A	#N/A	#N/A	#N/A	#N/A	#N/A	#N/A	#N/A	#N/A	#N/A	#N/A	#N/A	#N/A	#N/A
		4	#N/A	#N/A	#N/A	#N/A	#N/A	#N/A	#N/A	#N/A	#N/A	#N/A	#N/A	#N/A	#N/A	#N/A	#N/A	#N/A	#N/A	#N/A	#N/A	#N/A	#N/A	#N/A	#N/A	#N/A	#N/A	#N/A	#N/A	#N/A	#N/A	#N/A	#N/A	#N/A	#N/A	#N/A	#N/A	#N/A	#N/A	#N/A	#N/A	#N/A	#N/A	#N/A	#N/A	#N/A	#N/A	#N/A	#N/A
		5	#N/A	#N/A	#N/A	#N/A	#N/A	#N/A	#N/A	#N/A	#N/A	#N/A	#N/A	#N/A	#N/A	#N/A	#N/A	#N/A	#N/A	#N/A	#N/A	#N/A	#N/A	#N/A	#N/A	#N/A	#N/A	#N/A	#N/A	#N/A	#N/A	#N/A	#N/A	#N/A	#N/A	#N/A	#N/A	#N/A	#N/A	#N/A	#N/A	#N/A	#N/A	#N/A	#N/A	#N/A	#N/A	#N/A	#N/A
		6	#N/A	#N/A	#N/A	#N/A	#N/A	#N/A	#N/A	#N/A	#N/A	#N/A	#N/A	#N/A	#N/A	#N/A	#N/A	#N/A	#N/A	#N/A	#N/A	#N/A	#N/A	#N/A	#N/A	#N/A	#N/A	#N/A	#N/A	#N/A	#N/A	#N/A	#N/A	#N/A	#N/A	#N/A	#N/A	#N/A	#N/A	#N/A	#N/A	#N/A	#N/A	#N/A	#N/A	#N/A	#N/A	#N/A	#N/A
		7	#N/A	#N/A	#N/A	#N/A	#N/A	#N/A	#N/A	#N/A	#N/A	#N/A	#N/A	#N/A	#N/A	#N/A	#N/A	#N/A	#N/A	#N/A	#N/A	#N/A	#N/A	#N/A	#N/A	#N/A	#N/A	#N/A	#N/A	#N/A	#N/A	#N/A	#N/A	#N/A	#N/A	#N/A	#N/A	#N/A	#N/A	#N/A	#N/A	#N/A	#N/A	#N/A	#N/A	#N/A	#N/A	#N/A	#N/A
		8	#N/A	#N/A	#N/A	#N/A	#N/A	#N/A	#N/A	#N/A	#N/A	#N/A	#N/A	#N/A	#N/A	#N/A	#N/A	#N/A	#N/A	#N/A	#N/A	#N/A	#N/A	#N/A	#N/A	#N/A	#N/A	#N/A	#N/A	#N/A	#N/A	#N/A	#N/A	#N/A	#N/A	#N/A	#N/A	#N/A	#N/A	#N/A	#N/A	#N/A	#N/A	#N/A	#N/A	#N/A	#N/A	#N/A	#N/A
		9	#N/A	#N/A	#N/A	#N/A	#N/A	#N/A	#N/A	#N/A	#N/A	#N/A	#N/A	#N/A	#N/A	#N/A	#N/A	#N/A	#N/A	#N/A	#N/A	#N/A	#N/A	#N/A	#N/A	#N/A	#N/A	#N/A	#N/A	#N/A	#N/A	#N/A	#N/A	#N/A	#N/A	#N/A	#N/A	#N/A	#N/A	#N/A	#N/A	#N/A	#N/A	#N/A	#N/A	#N/A	#N/A	#N/A	#N/A
		10	#N/A	#N/A	#N/A	#N/A	#N/A	#N/A	#N/A	#N/A	#N/A	#N/A	#N/A	#N/A	#N/A	#N/A	#N/A	#N/A	#N/A	#N/A	#N/A	#N/A	#N/A	#N/A	#N/A	#N/A	#N/A	#N/A	#N/A	#N/A	#N/A	#N/A	#N/A	#N/A	#N/A	#N/A	#N/A	#N/A	#N/A	#N/A	#N/A	#N/A	#N/A	#N/A	#N/A	#N/A	#N/A	#N/A	#N/A
		11	#N/A	#N/A	#N/A	#N/A	#N/A	#N/A	#N/A	#N/A	#N/A	#N/A	#N/A	#N/A	#N/A	#N/A	#N/A	#N/A	#N/A	#N/A	#N/A	#N/A	#N/A	#N/A	#N/A	#N/A	#N/A	#N/A	#N/A	#N/A	#N/A	#N/A	#N/A	#N/A	#N/A	#N/A	#N/A	#N/A	#N/A	#N/A	#N/A	#N/A	#N/A	#N/A	#N/A	#N/A	#N/A	#N/A	#N/A
		12	#N/A	#N/A	#N/A	#N/A	#N/A	#N/A	#N/A	#N/A	#N/A	#N/A	#N/A	#N/A	#N/A	#N/A	#N/A	#N/A	#N/A	#N/A	#N/A	#N/A	#N/A	#N/A	#N/A	#N/A	#N/A	#N/A	#N/A	#N/A	#N/A	#N/A	#N/A	#N/A	#N/A	#N/A	#N/A	#N/A	#N/A	#N/A	#N/A	#N/A	#N/A	#N/A	#N/A	#N/A	#N/A	#N/A	#N/A
		13	#N/A	#N/A	#N/A	#N/A	#N/A	#N/A	#N/A	#N/A	#N/A	#N/A	#N/A	#N/A	#N/A	#N/A	#N/A	#N/A	#N/A	#N/A	#N/A	#N/A	#N/A	#N/A	#N/A	#N/A	#N/A	#N/A	#N/A	#N/A	#N/A	#N/A	#N/A	#N/A	#N/A	#N/A	#N/A	#N/A	#N/A	#N/A	#N/A	#N/A	#N/A	#N/A	#N/A	#N/A	#N/A	#N/A	#N/A
		14	#N/A	#N/A	#N/A	#N/A	#N/A	#N/A	#N/A	#N/A	#N/A	#N/A	#N/A	#N/A	#N/A	#N/A	#N/A	#N/A	#N/A	#N/A	#N/A	#N/A	#N/A	#N/A	#N/A	#N/A	#N/A	#N/A	#N/A	#N/A	#N/A	#N/A	#N/A	#N/A	#N/A	#N/A	#N/A	#N/A	#N/A	#N/A	#N/A	#N/A	#N/A	#N/A	#N/A	#N/A	#N/A	#N/A	#N/A
		15	#N/A	#N/A	#N/A	#N/A	#N/A	#N/A	#N/A	#N/A	#N/A	#N/A	#N/A	#N/A	#N/A	#N/A	#N/A	#N/A	#N/A	#N/A	#N/A	#N/A	#N/A	#N/A	#N/A	#N/A	#N/A	#N/A	#N/A	#N/A	#N/A	#N/A	#N/A	#N/A	#N/A	#N/A	#N/A	#N/A	#N/A	#N/A	#N/A	#N/A	#N/A	#N/A	#N/A	#N/A	#N/A	#N/A	#N/A
		16	#N/A	#N/A	#N/A	#N/A	#N/A	#N/A	#N/A	#N/A	#N/A	#N/A	#N/A	#N/A	#N/A	#N/A	#N/A	#N/A	#N/A	#N/A	#N/A	#N/A	#N/A	#N/A	#N/A	#N/A	#N/A	#N/A	#N/A	#N/A	#N/A	#N/A	#N/A	#N/A	#N/A	#N/A	#N/A	#N/A	#N/A	#N/A	#N/A	#N/A	#N/A	#N/A	#N/A	#N/A	#N/A	#N/A	#N/A
		17	#N/A	#N/A	#N/A	#N/A	#N/A	#N/A	#N/A	#N/A	#N/A	#N/A	#N/A	#N/A	#N/A	#N/A	#N/A	#N/A	#N/A	#N/A	#N/A	#N/A	#N/A	#N/A	#N/A	#N/A	#N/A	#N/A	#N/A	#N/A	#N/A	#N/A	#N/A	#N/A	#N/A	#N/A	#N/A	#N/A	#N/A	#N/A	#N/A	#N/A	#N/A	#N/A	#N/A	#N/A	#N/A	#N/A	#N/A
		18	#N/A	#N/A	#N/A	#N/A	#N/A	#N/A	#N/A	#N/A	#N/A	#N/A	#N/A	#N/A	#N/A	#N/A	#N/A	#N/A	#N/A	#N/A	#N/A	#N/A	#N/A	#N/A	#N/A	#N/A	#N/A	#N/A	#N/A	#N/A	#N/A	#N/A	#N/A	#N/A	#N/A	#N/A	#N/A	#N/A	#N/A	#N/A	#N/A	#N/A	#N/A	#N/A	#N/A	#N/A	#N/A	#N/A	#N/A
		19	#N/A	#N/A	#N/A	#N/A	#N/A	#N/A	#N/A	#N/A	#N/A	#N/A	#N/A	#N/A	#N/A	#N/A	#N/A	#N/A	#N/A	#N/A	#N/A	#N/A	#N/A	#N/A	#N/A	#N/A	#N/A	#N/A	#N/A	#N/A	#N/A	#N/A	#N/A	#N/A	#N/A	#N/A	#N/A	#N/A	#N/A	#N/A	#N/A	#N/A	#N/A	#N/A	#N/A	#N/A	#N/A	#N/A	#N/A
		20	#N/A	#N/A	#N/A	#N/A	#N/A	#N/A	#N/A	#N/A	#N/A	#N/A	#N/A	#N/A	#N/A	#N/A	#N/A	#N/A	#N/A	#N/A	#N/A	#N/A	#N/A	#N/A	#N/A	#N/A	#N/A	#N/A	#N/A	#N/A	#N/A	#N/A	#N/A	#N/A	#N/A	#N/A	#N/A	#N/A	#N/A	#N/A	#N/A	#N/A	#N/A	#N/A	#N/A	#N/A	#N/A	#N/A	#N/A
	中间消耗数值排序(top 20)
		1	#REF!	#REF!	#REF!	#REF!	#REF!	#REF!	#REF!	#REF!	#REF!	#REF!	#REF!	#REF!	#REF!	#REF!	#REF!	#REF!	#REF!	#REF!	#REF!	#REF!	#REF!	#REF!	#REF!	#REF!	#REF!	#REF!	#REF!	#REF!	#REF!	#REF!	#REF!	#REF!	#REF!	#REF!	#REF!	#REF!	#REF!	#REF!	#REF!	#REF!	#REF!	#REF!	#REF!	#REF!	#REF!	#REF!	#REF!
		2	#REF!	#REF!	#REF!	#REF!	#REF!	#REF!	#REF!	#REF!	#REF!	#REF!	#REF!	#REF!	#REF!	#REF!	#REF!	#REF!	#REF!	#REF!	#REF!	#REF!	#REF!	#REF!	#REF!	#REF!	#REF!	#REF!	#REF!	#REF!	#REF!	#REF!	#REF!	#REF!	#REF!	#REF!	#REF!	#REF!	#REF!	#REF!	#REF!	#REF!	#REF!	#REF!	#REF!	#REF!	#REF!	#REF!	#REF!
		3	#REF!	#REF!	#REF!	#REF!	#REF!	#REF!	#REF!	#REF!	#REF!	#REF!	#REF!	#REF!	#REF!	#REF!	#REF!	#REF!	#REF!	#REF!	#REF!	#REF!	#REF!	#REF!	#REF!	#REF!	#REF!	#REF!	#REF!	#REF!	#REF!	#REF!	#REF!	#REF!	#REF!	#REF!	#REF!	#REF!	#REF!	#REF!	#REF!	#REF!	#REF!	#REF!	#REF!	#REF!	#REF!	#REF!	#REF!
		4	#REF!	#REF!	#REF!	#REF!	#REF!	#REF!	#REF!	#REF!	#REF!	#REF!	#REF!	#REF!	#REF!	#REF!	#REF!	#REF!	#REF!	#REF!	#REF!	#REF!	#REF!	#REF!	#REF!	#REF!	#REF!	#REF!	#REF!	#REF!	#REF!	#REF!	#REF!	#REF!	#REF!	#REF!	#REF!	#REF!	#REF!	#REF!	#REF!	#REF!	#REF!	#REF!	#REF!	#REF!	#REF!	#REF!	#REF!
		5	#REF!	#REF!	#REF!	#REF!	#REF!	#REF!	#REF!	#REF!	#REF!	#REF!	#REF!	#REF!	#REF!	#REF!	#REF!	#REF!	#REF!	#REF!	#REF!	#REF!	#REF!	#REF!	#REF!	#REF!	#REF!	#REF!	#REF!	#REF!	#REF!	#REF!	#REF!	#REF!	#REF!	#REF!	#REF!	#REF!	#REF!	#REF!	#REF!	#REF!	#REF!	#REF!	#REF!	#REF!	#REF!	#REF!	#REF!
		6	#REF!	#REF!	#REF!	#REF!	#REF!	#REF!	#REF!	#REF!	#REF!	#REF!	#REF!	#REF!	#REF!	#REF!	#REF!	#REF!	#REF!	#REF!	#REF!	#REF!	#REF!	#REF!	#REF!	#REF!	#REF!	#REF!	#REF!	#REF!	#REF!	#REF!	#REF!	#REF!	#REF!	#REF!	#REF!	#REF!	#REF!	#REF!	#REF!	#REF!	#REF!	#REF!	#REF!	#REF!	#REF!	#REF!	#REF!
		7	#REF!	#REF!	#REF!	#REF!	#REF!	#REF!	#REF!	#REF!	#REF!	#REF!	#REF!	#REF!	#REF!	#REF!	#REF!	#REF!	#REF!	#REF!	#REF!	#REF!	#REF!	#REF!	#REF!	#REF!	#REF!	#REF!	#REF!	#REF!	#REF!	#REF!	#REF!	#REF!	#REF!	#REF!	#REF!	#REF!	#REF!	#REF!	#REF!	#REF!	#REF!	#REF!	#REF!	#REF!	#REF!	#REF!	#REF!
		8	#REF!	#REF!	#REF!	#REF!	#REF!	#REF!	#REF!	#REF!	#REF!	#REF!	#REF!	#REF!	#REF!	#REF!	#REF!	#REF!	#REF!	#REF!	#REF!	#REF!	#REF!	#REF!	#REF!	#REF!	#REF!	#REF!	#REF!	#REF!	#REF!	#REF!	#REF!	#REF!	#REF!	#REF!	#REF!	#REF!	#REF!	#REF!	#REF!	#REF!	#REF!	#REF!	#REF!	#REF!	#REF!	#REF!	#REF!
		9	#REF!	#REF!	#REF!	#REF!	#REF!	#REF!	#REF!	#REF!	#REF!	#REF!	#REF!	#REF!	#REF!	#REF!	#REF!	#REF!	#REF!	#REF!	#REF!	#REF!	#REF!	#REF!	#REF!	#REF!	#REF!	#REF!	#REF!	#REF!	#REF!	#REF!	#REF!	#REF!	#REF!	#REF!	#REF!	#REF!	#REF!	#REF!	#REF!	#REF!	#REF!	#REF!	#REF!	#REF!	#REF!	#REF!	#REF!
		10	#REF!	#REF!	#REF!	#REF!	#REF!	#REF!	#REF!	#REF!	#REF!	#REF!	#REF!	#REF!	#REF!	#REF!	#REF!	#REF!	#REF!	#REF!	#REF!	#REF!	#REF!	#REF!	#REF!	#REF!	#REF!	#REF!	#REF!	#REF!	#REF!	#REF!	#REF!	#REF!	#REF!	#REF!	#REF!	#REF!	#REF!	#REF!	#REF!	#REF!	#REF!	#REF!	#REF!	#REF!	#REF!	#REF!	#REF!
		11	#REF!	#REF!	#REF!	#REF!	#REF!	#REF!	#REF!	#REF!	#REF!	#REF!	#REF!	#REF!	#REF!	#REF!	#REF!	#REF!	#REF!	#REF!	#REF!	#REF!	#REF!	#REF!	#REF!	#REF!	#REF!	#REF!	#REF!	#REF!	#REF!	#REF!	#REF!	#REF!	#REF!	#REF!	#REF!	#REF!	#REF!	#REF!	#REF!	#REF!	#REF!	#REF!	#REF!	#REF!	#REF!	#REF!	#REF!
		12	#REF!	#REF!	#REF!	#REF!	#REF!	#REF!	#REF!	#REF!	#REF!	#REF!	#REF!	#REF!	#REF!	#REF!	#REF!	#REF!	#REF!	#REF!	#REF!	#REF!	#REF!	#REF!	#REF!	#REF!	#REF!	#REF!	#REF!	#REF!	#REF!	#REF!	#REF!	#REF!	#REF!	#REF!	#REF!	#REF!	#REF!	#REF!	#REF!	#REF!	#REF!	#REF!	#REF!	#REF!	#REF!	#REF!	#REF!
		13	#REF!	#REF!	#REF!	#REF!	#REF!	#REF!	#REF!	#REF!	#REF!	#REF!	#REF!	#REF!	#REF!	#REF!	#REF!	#REF!	#REF!	#REF!	#REF!	#REF!	#REF!	#REF!	#REF!	#REF!	#REF!	#REF!	#REF!	#REF!	#REF!	#REF!	#REF!	#REF!	#REF!	#REF!	#REF!	#REF!	#REF!	#REF!	#REF!	#REF!	#REF!	#REF!	#REF!	#REF!	#REF!	#REF!	#REF!
		14	#REF!	#REF!	#REF!	#REF!	#REF!	#REF!	#REF!	#REF!	#REF!	#REF!	#REF!	#REF!	#REF!	#REF!	#REF!	#REF!	#REF!	#REF!	#REF!	#REF!	#REF!	#REF!	#REF!	#REF!	#REF!	#REF!	#REF!	#REF!	#REF!	#REF!	#REF!	#REF!	#REF!	#REF!	#REF!	#REF!	#REF!	#REF!	#REF!	#REF!	#REF!	#REF!	#REF!	#REF!	#REF!	#REF!	#REF!
		15	#REF!	#REF!	#REF!	#REF!	#REF!	#REF!	#REF!	#REF!	#REF!	#REF!	#REF!	#REF!	#REF!	#REF!	#REF!	#REF!	#REF!	#REF!	#REF!	#REF!	#REF!	#REF!	#REF!	#REF!	#REF!	#REF!	#REF!	#REF!	#REF!	#REF!	#REF!	#REF!	#REF!	#REF!	#REF!	#REF!	#REF!	#REF!	#REF!	#REF!	#REF!	#REF!	#REF!	#REF!	#REF!	#REF!	#REF!
		16	#REF!	#REF!	#REF!	#REF!	#REF!	#REF!	#REF!	#REF!	#REF!	#REF!	#REF!	#REF!	#REF!	#REF!	#REF!	#REF!	#REF!	#REF!	#REF!	#REF!	#REF!	#REF!	#REF!	#REF!	#REF!	#REF!	#REF!	#REF!	#REF!	#REF!	#REF!	#REF!	#REF!	#REF!	#REF!	#REF!	#REF!	#REF!	#REF!	#REF!	#REF!	#REF!	#REF!	#REF!	#REF!	#REF!	#REF!
		17	#REF!	#REF!	#REF!	#REF!	#REF!	#REF!	#REF!	#REF!	#REF!	#REF!	#REF!	#REF!	#REF!	#REF!	#REF!	#REF!	#REF!	#REF!	#REF!	#REF!	#REF!	#REF!	#REF!	#REF!	#REF!	#REF!	#REF!	#REF!	#REF!	#REF!	#REF!	#REF!	#REF!	#REF!	#REF!	#REF!	#REF!	#REF!	#REF!	#REF!	#REF!	#REF!	#REF!	#REF!	#REF!	#REF!	#REF!
		18	#REF!	#REF!	#REF!	#REF!	#REF!	#REF!	#REF!	#REF!	#REF!	#REF!	#REF!	#REF!	#REF!	#REF!	#REF!	#REF!	#REF!	#REF!	#REF!	#REF!	#REF!	#REF!	#REF!	#REF!	#REF!	#REF!	#REF!	#REF!	#REF!	#REF!	#REF!	#REF!	#REF!	#REF!	#REF!	#REF!	#REF!	#REF!	#REF!	#REF!	#REF!	#REF!	#REF!	#REF!	#REF!	#REF!	#REF!
		19	#REF!	#REF!	#REF!	#REF!	#REF!	#REF!	#REF!	#REF!	#REF!	#REF!	#REF!	#REF!	#REF!	#REF!	#REF!	#REF!	#REF!	#REF!	#REF!	#REF!	#REF!	#REF!	#REF!	#REF!	#REF!	#REF!	#REF!	#REF!	#REF!	#REF!	#REF!	#REF!	#REF!	#REF!	#REF!	#REF!	#REF!	#REF!	#REF!	#REF!	#REF!	#REF!	#REF!	#REF!	#REF!	#REF!	#REF!
		20	#REF!	#REF!	#REF!	#REF!	#REF!	#REF!	#REF!	#REF!	#REF!	#REF!	#REF!	#REF!	#REF!	#REF!	#REF!	#REF!	#REF!	#REF!	#REF!	#REF!	#REF!	#REF!	#REF!	#REF!	#REF!	#REF!	#REF!	#REF!	#REF!	#REF!	#REF!	#REF!	#REF!	#REF!	#REF!	#REF!	#REF!	#REF!	#REF!	#REF!	#REF!	#REF!	#REF!	#REF!	#REF!	#REF!	#REF!
		sum(top10)	#REF!	#REF!	#REF!	#REF!	#REF!	#REF!	#REF!	#REF!	#REF!	#REF!	#REF!	#REF!	#REF!	#REF!	#REF!	#REF!	#REF!	#REF!	#REF!	#REF!	#REF!	#REF!	#REF!	#REF!	#REF!	#REF!	#REF!	#REF!	#REF!	#REF!	#REF!	#REF!	#REF!	#REF!	#REF!	#REF!	#REF!	#REF!	#REF!	#REF!	#REF!	#REF!	#REF!	#REF!	#REF!	#REF!	#REF!
		sum(top15)	#REF!	#REF!	#REF!	#REF!	#REF!	#REF!	#REF!	#REF!	#REF!	#REF!	#REF!	#REF!	#REF!	#REF!	#REF!	#REF!	#REF!	#REF!	#REF!	#REF!	#REF!	#REF!	#REF!	#REF!	#REF!	#REF!	#REF!	#REF!	#REF!	#REF!	#REF!	#REF!	#REF!	#REF!	#REF!	#REF!	#REF!	#REF!	#REF!	#REF!	#REF!	#REF!	#REF!	#REF!	#REF!	#REF!	#REF!
		sum(top20)	#REF!	#REF!	#REF!	#REF!	#REF!	#REF!	#REF!	#REF!	#REF!	#REF!	#REF!	#REF!	#REF!	#REF!	#REF!	#REF!	#REF!	#REF!	#REF!	#REF!	#REF!	#REF!	#REF!	#REF!	#REF!	#REF!	#REF!	#REF!	#REF!	#REF!	#REF!	#REF!	#REF!	#REF!	#REF!	#REF!	#REF!	#REF!	#REF!	#REF!	#REF!	#REF!	#REF!	#REF!	#REF!	#REF!	#REF!
		全部合计	#REF!	#REF!	#REF!	#REF!	#REF!	#REF!	#REF!	#REF!	#REF!	#REF!	#REF!	#REF!	#REF!	#REF!	#REF!	#REF!	#REF!	#REF!	#REF!	#REF!	#REF!	#REF!	#REF!	#REF!	#REF!	#REF!	#REF!	#REF!	#REF!	#REF!	#REF!	#REF!	#REF!	#REF!	#REF!	#REF!	#REF!	#REF!	#REF!	#REF!	#REF!	#REF!	#REF!	#REF!	#REF!	#REF!	#REF!
	2017年中间消耗部门排序(top 20)		农产品	林产品	畜牧产品	渔产品	农、林、牧、渔服务产品	煤炭开采和洗选产品	石油和天然气开采产品	黑色金属矿采选产品	有色金属矿采选产品	非金属矿采选产品	开采辅助活动和其他采矿产品	谷物磨制品	饲料加工品	植物油加工品	糖及糖制品	屠宰及肉类加工品	水产加工品	蔬菜、水果、坚果和其他农副食品加工品	方便食品	乳制品	调味品、发酵制品	其他食品	酒精和酒	饮料	精制茶	烟草制品	棉、化纤纺织及印染精加工品	毛纺织及染整精加工品	麻、丝绢纺织及加工品	针织或钩针编织及其制品	纺织制成品	纺织服装服饰	皮革、毛皮、羽毛及其制品	鞋	木材加工和木、竹、藤、棕、草制品	家具	造纸和纸制品	印刷和记录媒介复制品	工艺美术品	文教、体育和娱乐用品	精炼石油和核燃料加工品	煤炭加工品	基础化学原料	肥料	农药	涂料、油墨、颜料及类似产品	合成材料
		1	农产品	农、林、牧、渔服务产品	饲料加工品	饲料加工品	农产品	煤炭开采和洗选产品	开采辅助活动和其他采矿产品	黑色金属矿采选产品	电力、热力生产和供应	电力、热力生产和供应	采矿、冶金、建筑专用设备	农产品	农产品	农产品	农产品	畜牧产品	渔产品	农产品	谷物磨制品	畜牧产品	农产品	谷物磨制品	农产品	农产品	农产品	烟草制品	棉、化纤纺织及印染精加工品	畜牧产品	麻、丝绢纺织及加工品	棉、化纤纺织及印染精加工品	棉、化纤纺织及印染精加工品	棉、化纤纺织及印染精加工品	皮革、毛皮、羽毛及其制品	皮革、毛皮、羽毛及其制品	木材加工和木、竹、藤、棕、草制品	木材加工和木、竹、藤、棕、草制品	造纸和纸制品	造纸和纸制品	有色金属及其合金	文教、体育和娱乐用品	石油和天然气开采产品	煤炭开采和洗选产品	基础化学原料	基础化学原料	基础化学原料	基础化学原料	基础化学原料
		2	肥料	林产品	农产品	渔产品	农、林、牧、渔服务产品	货币金融和其他金融服务	货币金融和其他金融服务	电力、热力生产和供应	精炼石油和核燃料加工品	精炼石油和核燃料加工品	专用化学产品和炸药、火工、焰火产品	谷物磨制品	谷物磨制品	植物油加工品	糖及糖制品	屠宰及肉类加工品	水产加工品	蔬菜、水果、坚果和其他农副食品加工品	农产品	乳制品	调味品、发酵制品	农产品	酒精和酒	商务服务	商务服务	农产品	农产品	毛纺织及染整精加工品	农产品	化学纤维制品	化学纤维制品	针织或钩针编织及其制品	屠宰及肉类加工品	鞋	林产品	金属制品	废弃资源和废旧材料回收加工品	塑料制品	有色金属压延加工品	造纸和纸制品	精炼石油和核燃料加工品	耐火材料制品	电力、热力生产和供应	肥料	农药	涂料、油墨、颜料及类似产品	合成材料
		3	农药	肥料	畜牧产品	农、林、牧、渔服务产品	饲料加工品	电力、热力生产和供应	电力、热力生产和供应	精炼石油和核燃料加工品	专用化学产品和炸药、火工、焰火产品	专用化学产品和炸药、火工、焰火产品	钢压延产品	塑料制品	饲料加工品	谷物磨制品	货币金融和其他金融服务	其他食品	调味品、发酵制品	谷物磨制品	植物油加工品	塑料制品	谷物磨制品	蔬菜、水果、坚果和其他农副食品加工品	谷物磨制品	饮料	造纸和纸制品	造纸和纸制品	化学纤维制品	化学纤维制品	畜牧产品	针织或钩针编织及其制品	毛纺织及染整精加工品	毛纺织及染整精加工品	畜牧产品	棉、化纤纺织及印染精加工品	专用化学产品和炸药、火工、焰火产品	皮革、毛皮、羽毛及其制品	基础化学原料	涂料、油墨、颜料及类似产品	棉、化纤纺织及印染精加工品	塑料制品	专用化学产品和炸药、火工、焰火产品	煤炭加工品	精炼石油和核燃料加工品	煤炭开采和洗选产品	专用化学产品和炸药、火工、焰火产品	专用化学产品和炸药、火工、焰火产品	精炼石油和核燃料加工品
		4	农、林、牧、渔服务产品	农药	谷物磨制品	货币金融和其他金融服务	医药制品	商务服务	采矿、冶金、建筑专用设备	金属制品	有色金属矿采选产品	采矿、冶金、建筑专用设备	精炼石油和核燃料加工品	电力、热力生产和供应	渔产品	塑料制品	电力、热力生产和供应	农产品	塑料制品	植物油加工品	蔬菜、水果、坚果和其他农副食品加工品	造纸和纸制品	其他食品	畜牧产品	玻璃和玻璃制品	塑料制品	塑料制品	商务服务	农、林、牧、渔服务产品	棉、化纤纺织及印染精加工品	化学纤维制品	毛纺织及染整精加工品	针织或钩针编织及其制品	麻、丝绢纺织及加工品	棉、化纤纺织及印染精加工品	塑料制品	农产品	棉、化纤纺织及印染精加工品	农产品	印刷和记录媒介复制品	塑料制品	合成材料	基础化学原料	电力、热力生产和供应	煤炭开采和洗选产品	塑料制品	石油和天然气开采产品	合成材料	专用化学产品和炸药、火工、焰火产品
		5	塑料制品	农、林、牧、渔专用机械	医药制品	谷物磨制品	畜牧产品	金属制品	专用化学产品和炸药、火工、焰火产品	采矿、冶金、建筑专用设备	货币金融和其他金融服务	货币金融和其他金融服务	金属制品	纺织服装服饰	植物油加工品	电力、热力生产和供应	基础化学原料	塑料制品	植物油加工品	商务服务	屠宰及肉类加工品	商务服务	植物油加工品	植物油加工品	商务服务	糖及糖制品	金属制品	印刷和记录媒介复制品	电力、热力生产和供应	涂料、油墨、颜料及类似产品	农、林、牧、渔服务产品	纺织服装服饰	塑料制品	皮革、毛皮、羽毛及其制品	专用化学产品和炸药、火工、焰火产品	橡胶制品	电力、热力生产和供应	塑料制品	专用化学产品和炸药、火工、焰火产品	专用化学产品和炸药、火工、焰火产品	商务服务	木材加工和木、竹、藤、棕、草制品	电力、热力生产和供应	其他通用设备	石油和天然气开采产品	电力、热力生产和供应	电力、热力生产和供应	精炼石油和核燃料加工品	电力、热力生产和供应
		6	电力、热力生产和供应	货币金融和其他金融服务	货币金融和其他金融服务	精炼石油和核燃料加工品	精炼石油和核燃料加工品	钢压延产品	商务服务	商务服务	采矿、冶金、建筑专用设备	金属制品	电力、热力生产和供应	商务服务	水产加工品	商务服务	煤炭开采和洗选产品	造纸和纸制品	谷物磨制品	糖及糖制品	调味品、发酵制品	其他食品	蔬菜、水果、坚果和其他农副食品加工品	其他食品	其他食品	其他食品	货币金融和其他金融服务	化学纤维制品	货币金融和其他金融服务	纺织服装服饰	棉、化纤纺织及印染精加工品	电力、热力生产和供应	麻、丝绢纺织及加工品	纺织服装服饰	纺织服装服饰	合成材料	基础化学原料	林产品	林产品	其他专用设备	工艺美术品	有色金属压延加工品	商务服务	货币金融和其他金融服务	专用化学产品和炸药、火工、焰火产品	非金属矿采选产品	医药制品	酒精和酒	货币金融和其他金融服务
		7	货币金融和其他金融服务	道路货物运输和运输辅助活动	专业技术服务	农、林、牧、渔专用机械	谷物磨制品	采矿、冶金、建筑专用设备	仪器仪表	专用化学产品和炸药、火工、焰火产品	金属制品	基础化学原料	塑料制品	造纸和纸制品	其他食品	造纸和纸制品	专用化学产品和炸药、火工、焰火产品	饲料加工品	造纸和纸制品	畜牧产品	方便食品	糖及糖制品	屠宰及肉类加工品	商务服务	造纸和纸制品	蔬菜、水果、坚果和其他农副食品加工品	酒精和酒	日用化学产品	涂料、油墨、颜料及类似产品	烟草制品	电力、热力生产和供应	专用化学产品和炸药、火工、焰火产品	纺织制成品	化学纤维制品	商务服务	专用化学产品和炸药、火工、焰火产品	金属制品	钢压延产品	电力、热力生产和供应	货币金融和其他金融服务	木材加工和木、竹、藤、棕、草制品	棉、化纤纺织及印染精加工品	货币金融和其他金融服务	商务服务	非金属矿采选产品	专用化学产品和炸药、火工、焰火产品	塑料制品	植物油加工品	石油和天然气开采产品
		8	农、林、牧、渔专用机械	科技推广和应用服务	农、林、牧、渔服务产品	农产品	餐饮	木材加工和木、竹、藤、棕、草制品	基础化学原料	货币金融和其他金融服务	其他通用设备	商务服务	橡胶制品	货币金融和其他金融服务	屠宰及肉类加工品	货币金融和其他金融服务	商务服务	商务服务	商务服务	调味品、发酵制品	商务服务	其他服务	糖及糖制品	乳制品	货币金融和其他金融服务	合成材料	饮料	塑料制品	专用化学产品和炸药、火工、焰火产品	货币金融和其他金融服务	货币金融和其他金融服务	货币金融和其他金融服务	农产品	纺织制成品	塑料制品	商务服务	商务服务	玻璃和玻璃制品	煤炭开采和洗选产品	商务服务	农产品	商务服务	烟草制品	其他服务	塑料制品	精炼石油和核燃料加工品	煤炭加工品	金属制品	商务服务
		9	精炼石油和核燃料加工品	保险	精炼石油和核燃料加工品	保险	渔产品	其他通用设备	钢压延产品	橡胶制品	商务服务	煤炭开采和洗选产品	仪器仪表	道路货物运输和运输辅助活动	电力、热力生产和供应	纺织服装服饰	谷物磨制品	电力、热力生产和供应	货币金融和其他金融服务	电力、热力生产和供应	其他食品	饮料	塑料制品	糖及糖制品	蔬菜、水果、坚果和其他农副食品加工品	造纸和纸制品	精制茶	纺织服装服饰	麻、丝绢纺织及加工品	农产品	商务服务	麻、丝绢纺织及加工品	商务服务	商务服务	造纸和纸制品	电力、热力生产和供应	涂料、油墨、颜料及类似产品	电力、热力生产和供应	货币金融和其他金融服务	有色金属压延加工品	麻、丝绢纺织及加工品	专用化学产品和炸药、火工、焰火产品	塑料制品	精炼石油和核燃料加工品	货币金融和其他金融服务	石油和天然气开采产品	煤炭开采和洗选产品	商务服务	煤炭开采和洗选产品
		10	专业技术服务	专业技术服务	农、林、牧、渔专用机械	商务服务	电力、热力生产和供应	专用化学产品和炸药、火工、焰火产品	石油和天然气开采产品	基础化学原料	基础化学原料	其他通用设备	货币金融和其他金融服务	金属制品	调味品、发酵制品	烟草制品	道路货物运输和运输辅助活动	谷物磨制品	餐饮	塑料制品	塑料制品	道路货物运输和运输辅助活动	商务服务	调味品、发酵制品	塑料制品	酒精和酒	印刷和记录媒介复制品	餐饮	毛纺织及染整精加工品	电力、热力生产和供应	煤炭开采和洗选产品	商务服务	货币金融和其他金融服务	电力、热力生产和供应	其他专用设备	基础化学原料	造纸和纸制品	合成材料	木材加工和木、竹、藤、棕、草制品	烟草制品	合成材料	有色金属及其合金	合成材料	道路货物运输和运输辅助活动	煤炭加工品	货币金融和其他金融服务	商务服务	电力、热力生产和供应	塑料制品
		11	科技推广和应用服务	精炼石油和核燃料加工品	保险	汽车零部件及配件	其他服务	专业技术服务	其他通用设备	其他通用设备	专业技术服务	非金属矿采选产品	商务服务	煤炭开采和洗选产品	货币金融和其他金融服务	煤炭开采和洗选产品	烟草制品	调味品、发酵制品	电力、热力生产和供应	渔产品	造纸和纸制品	电力、热力生产和供应	电力、热力生产和供应	塑料制品	印刷和记录媒介复制品	玻璃和玻璃制品	住宿	电力、热力生产和供应	商务服务	商务服务	其他通用设备	涂料、油墨、颜料及类似产品	造纸和纸制品	专用化学产品和炸药、火工、焰火产品	货币金融和其他金融服务	金属制品	货币金融和其他金融服务	涂料、油墨、颜料及类似产品	商务服务	合成材料	林产品	金属制品	其他通用设备	纺织服装服饰	有色金属矿采选产品	商务服务	农产品	科技推广和应用服务	化工、木材、非金属加工专用设备
		12	水利管理	餐饮	科技推广和应用服务	科技推广和应用服务	电信	其他服务	其他专用设备	煤炭开采和洗选产品	有色金属及其合金	水泥、石灰和石膏	基础化学原料	餐饮	商务服务	道路货物运输和运输辅助活动	纺织服装服饰	纺织服装服饰	屠宰及肉类加工品	造纸和纸制品	电力、热力生产和供应	金属制品	造纸和纸制品	渔产品	调味品、发酵制品	金属制品	电力、热力生产和供应	其他食品	煤炭开采和洗选产品	其他专用设备	精炼石油和核燃料加工品	金属制品	基础化学原料	其他制造产品	针织或钩针编织及其制品	造纸和纸制品	塑料制品	商务服务	塑料制品	电力、热力生产和供应	造纸和纸制品	电子元器件	仪器仪表	燃气生产和供应	合成材料	其他通用设备	货币金融和其他金融服务	塑料制品	橡胶制品
		13	商务服务	金属制品	道路货物运输和运输辅助活动	船舶及相关装置	农、林、牧、渔专用机械	纺织服装服饰	精炼石油和核燃料加工品	烟草制品	煤炭开采和洗选产品	专业技术服务	水泥、石灰和石膏	铁路旅客运输	餐饮	金属制品	其他通用设备	货币金融和其他金融服务	其他食品	货币金融和其他金融服务	水产加工品	烟草制品	货币金融和其他金融服务	屠宰及肉类加工品	电力、热力生产和供应	电力、热力生产和供应	科技推广和应用服务	货币金融和其他金融服务	其他通用设备	金属制品	专用化学产品和炸药、火工、焰火产品	煤炭开采和洗选产品	电力、热力生产和供应	货币金融和其他金融服务	橡胶制品	针织或钩针编织及其制品	其他通用设备	造纸和纸制品	其他专用设备	木材加工和木、竹、藤、棕、草制品	非金属矿采选产品	橡胶制品	化工、木材、非金属加工专用设备	烟草制品	其他通用设备	农产品	合成材料	非金属矿采选产品	造纸和纸制品
		14	铁路旅客运输	饮料	电力、热力生产和供应	电力、热力生产和供应	科技推广和应用服务	开采辅助活动和其他采矿产品	专业技术服务	物料搬运设备	输配电及控制设备	其他专用设备	纺织服装服饰	其他服务	酒精和酒	精炼石油和核燃料加工品	其他制造产品	医药制品	农产品	煤炭开采和洗选产品	糖及糖制品	玻璃和玻璃制品	玻璃和玻璃制品	造纸和纸制品	纺织服装服饰	乳制品	餐饮	金属制品	塑料制品	煤炭开采和洗选产品	纺织服装服饰	造纸和纸制品	纺织服装服饰	塑料制品	金属制品	信息技术服务	精炼石油和核燃料加工品	家具	合成材料	餐饮	畜牧产品	化学纤维制品	燃气生产和供应	住宿	有色金属及其合金	化工、木材、非金属加工专用设备	肥料	石油和天然气开采产品	石墨及其他非金属矿物制品
		15	道路货物运输和运输辅助活动	电力、热力生产和供应	铁路旅客运输	铁路旅客运输	保险	精炼石油和核燃料加工品	铁及铁合金产品	钢压延产品	汽车零部件及配件	开采辅助活动和其他采矿产品	石膏、水泥制品及类似制品	橡胶制品	塑料制品	其他通用设备	塑料制品	道路货物运输和运输辅助活动	仪器仪表	其他食品	住宿	蔬菜、水果、坚果和其他农副食品加工品	金属制品	水产加工品	煤炭开采和洗选产品	谷物磨制品	玻璃和玻璃制品	木材加工和木、竹、藤、棕、草制品	纺织服装服饰	精炼石油和核燃料加工品	造纸和纸制品	塑料制品	专用化学产品和炸药、火工、焰火产品	造纸和纸制品	涂料、油墨、颜料及类似产品	林产品	烟草制品	纺织服装服饰	专业技术服务	金属制品	渔产品	电池	卫生	石墨及其他非金属矿物制品	商务服务	道路货物运输和运输辅助活动	造纸和纸制品	货币金融和其他金融服务	其他通用设备
		16	谷物磨制品	纺织服装服饰	建筑装饰、装修和其他建筑服务	专业技术服务	农药	合成材料	租赁	餐饮	木材加工和木、竹、藤、棕、草制品	汽车零部件及配件	科技推广和应用服务	精炼石油和核燃料加工品	造纸和纸制品	玻璃和玻璃制品	造纸和纸制品	煤炭开采和洗选产品	精炼石油和核燃料加工品	餐饮	金属制品	科技推广和应用服务	煤炭开采和洗选产品	电力、热力生产和供应	餐饮	开采辅助活动和其他采矿产品	日用化学产品	住宿	其他专用设备	专用化学产品和炸药、火工、焰火产品	涂料、油墨、颜料及类似产品	精制茶	合成材料	科技推广和应用服务	纺织制成品	麻、丝绢纺织及加工品	纺织服装服饰	基础化学原料	其他服务	道路货物运输和运输辅助活动	毛纺织及染整精加工品	电力、热力生产和供应	纺织服装服饰	基础化学原料	酒精和酒	纺织服装服饰	纺织服装服饰	煤炭开采和洗选产品	纺织服装服饰
		17	饲料加工品	其他交通运输设备	商务服务	道路货物运输和运输辅助活动	货币金融和其他金融服务	批发	住宿	开采辅助活动和其他采矿产品	科技推广和应用服务	道路货物运输和运输辅助活动	汽车零部件及配件	其他通用设备	煤炭开采和洗选产品	纺织制成品	餐饮	烟草制品	金属制品	屠宰及肉类加工品	道路货物运输和运输辅助活动	日用化学产品	科技推广和应用服务	餐饮	饮料	日用化学产品	纺织服装服饰	科技推广和应用服务	造纸和纸制品	造纸和纸制品	金属制品	橡胶制品	其他服务	橡胶制品	合成材料	货币金融和其他金融服务	化工、木材、非金属加工专用设备	其他通用设备	医药制品	橡胶制品	电力、热力生产和供应	纺织制成品	泵、阀门、压缩机及类似机械	生态保护和环境治理	化工、木材、非金属加工专用设备	煤炭加工品	金属制品	造纸和纸制品	科技推广和应用服务
		18	保险	资本市场服务	植物油加工品	医药制品	互联网和相关服务	道路货物运输和运输辅助活动	其他服务	汽车零部件及配件	钢压延产品	物料搬运设备	铁及铁合金产品	装卸搬运和仓储	铁路旅客运输	餐饮	精炼石油和核燃料加工品	其他电子设备	纺织服装服饰	农、林、牧、渔服务产品	货币金融和其他金融服务	文教、体育和娱乐用品	住宿	金属制品	其他服务	印刷和记录媒介复制品	信息技术服务	棉、化纤纺织及印染精加工品	金属制品	生态保护和环境治理	塑料制品	基础化学原料	金属制品	精炼石油和核燃料加工品	基础化学原料	木材加工和木、竹、藤、棕、草制品	道路货物运输和运输辅助活动	专用化学产品和炸药、火工、焰火产品	道路货物运输和运输辅助活动	纺织服装服饰	化学纤维制品	皮革、毛皮、羽毛及其制品	酒精和酒	水的生产和供应	燃气生产和供应	造纸和纸制品	谷物磨制品	信息技术服务	其他服务
		19	汽车零部件及配件	水上货物运输和运输辅助活动	城市公共交通及公路客运	其他专用设备	其他交通运输设备	餐饮	纺织服装服饰	道路货物运输和运输辅助活动	餐饮	输配电及控制设备	有色金属及其合金	铁路货物运输和运输辅助活动	纺织服装服饰	信息技术服务	其他服务	水的生产和供应	水的生产和供应	纺织服装服饰	纺织服装服饰	邮政	酒精和酒	其他服务	金属制品	畜牧产品	道路货物运输和运输辅助活动	其他服务	生态保护和环境治理	其他通用设备	住宿	信息技术服务	涂料、油墨、颜料及类似产品	餐饮	泵、阀门、压缩机及类似机械	纺织服装服饰	餐饮	有色金属压延加工品	涂料、油墨、颜料及类似产品	文教、体育和娱乐用品	金属制品	纺织服装服饰	住宿	专用化学产品和炸药、火工、焰火产品	植物油加工品	钢压延产品	科技推广和应用服务	有色金属及其合金	道路货物运输和运输辅助活动
		20	城市公共交通及公路客运	铁路旅客运输	其他通用设备	航空旅客运输	林产品	橡胶制品	家具	铁及铁合金产品	泵、阀门、压缩机及类似机械	烟草制品	开采辅助活动和其他采矿产品	水上货物运输和运输辅助活动	精炼石油和核燃料加工品	其他食品	卫生	餐饮	烟草制品	道路货物运输和运输辅助活动	玻璃和玻璃制品	餐饮	纺织服装服饰	纺织服装服饰	道路货物运输和运输辅助活动	道路货物运输和运输辅助活动	木材加工和木、竹、藤、棕、草制品	酒精和酒	道路货物运输和运输辅助活动	住宿	餐饮	家用器具	其他通用设备	城市公共交通及公路客运	餐饮	住宿	专业技术服务	纺织制成品	水利管理	其他服务	钢压延产品	其他通用设备	其他服务	铁路货物运输和运输辅助活动	农产品	金属制品	信息技术服务	道路货物运输和运输辅助活动	金属制品
	2017中间消耗数值排序(top 20)
		1	0.111373	0.111317	0.236741	0.174	0.0927546	0.189114	0.171128	0.23192	0.0947899	0.0723847	0.0989744	0.714162	0.460959	0.505925	0.52605	0.561969	0.579995	0.433036	0.308961	0.343461	0.236512	0.140434	0.206936	0.0987225	0.392946	0.202173	0.386871	0.378954	0.239618	0.373703	0.402727	0.380272	0.311715	0.180337	0.395141	0.395009	0.347396	0.415369	0.173798	0.109375	0.609658	0.483226	0.232394	0.214517	0.314901	0.192863	0.288512
		2	0.105829	0.0632978	0.094564	0.0357353	0.0796301	0.0481664	0.0313473	0.0944451	0.0774598	0.0704123	0.0729948	0.0598998	0.0848989	0.249061	0.106325	0.159236	0.111915	0.0723556	0.0759794	0.242432	0.106787	0.131972	0.134212	0.0852407	0.124014	0.0855231	0.173293	0.190686	0.192193	0.132386	0.0880873	0.0807382	0.183714	0.15438	0.146572	0.0430966	0.066194	0.0573157	0.0810053	0.0867306	0.0901793	0.0553766	0.119717	0.140355	0.206032	0.161197	0.154869
		3	0.0331932	0.0355409	0.0881697	0.0354799	0.0667488	0.0396415	0.03045	0.0628627	0.0567321	0.0601549	0.0598148	0.00924529	0.0812268	0.0223266	0.0198601	0.0303044	0.0170453	0.0535449	0.0621866	0.0369867	0.0752961	0.0834301	0.117136	0.07146	0.0243592	0.0409803	0.0905359	0.0737789	0.10843	0.124674	0.0609544	0.0579432	0.0803264	0.0971118	0.0653508	0.0429403	0.0580057	0.0459577	0.0775438	0.0666493	0.0182996	0.0262368	0.108754	0.0688425	0.0410298	0.11676	0.150643
		4	0.0172652	0.0234562	0.0332346	0.0154645	0.031975	0.0321589	0.0271883	0.0273918	0.0554075	0.035426	0.0538304	0.00784605	0.0599601	0.00975052	0.0192558	0.0139742	0.0125689	0.0489691	0.0488287	0.0294497	0.0744211	0.0535708	0.039059	0.0699363	0.0203057	0.0124281	0.0570161	0.0554662	0.0680329	0.0546986	0.0433311	0.0534237	0.0478365	0.074068	0.0213293	0.0291846	0.057764	0.0356397	0.0347013	0.0493658	0.015292	0.0250967	0.0525994	0.0517289	0.0277129	0.0845561	0.0497892
		5	0.0162541	0.0199088	0.0144876	0.0125718	0.0270766	0.032007	0.0201006	0.0251265	0.0413546	0.031456	0.0332874	0.00643033	0.0580579	0.00620081	0.00766372	0.00745157	0.00731924	0.0282402	0.0485271	0.028607	0.0495009	0.0530571	0.0334057	0.0547732	0.0152862	0.0103525	0.0202252	0.0198723	0.0645121	0.0230574	0.0183012	0.0364537	0.02384	0.0646425	0.0211358	0.0286358	0.0557942	0.0200136	0.0304794	0.048781	0.0137751	0.0192268	0.0478654	0.0493742	0.0222127	0.0327009	0.0236014
		6	0.0136522	0.0110207	0.00607053	0.00887198	0.0262255	0.0286001	0.016508	0.0212816	0.0353885	0.0297234	0.0245505	0.00514999	0.0147171	0.00563493	0.00745942	0.00699717	0.00637019	0.0179034	0.0459714	0.0261349	0.0491935	0.0452519	0.0192673	0.0496009	0.0146488	0.00888744	0.0102965	0.0175149	0.0350831	0.0184163	0.0170834	0.036061	0.021515	0.0592288	0.0192022	0.0278881	0.0314055	0.0157324	0.0293373	0.0475932	0.00767011	0.0186738	0.0403405	0.0328371	0.0202341	0.0272177	0.0177085
		7	0.0111415	0.00979742	0.00351565	0.00861595	0.0174965	0.0210613	0.0137484	0.0211396	0.0306212	0.0237564	0.0237419	0.00392581	0.0146737	0.0049906	0.00720937	0.00678639	0.00600935	0.0144202	0.0337469	0.0146708	0.0248416	0.0426871	0.0160994	0.0464192	0.0139458	0.00640013	0.0102347	0.0170939	0.0141901	0.0139714	0.0165722	0.0270848	0.0143231	0.0265576	0.0143295	0.0183671	0.0294804	0.0125379	0.0270161	0.0417944	0.00740651	0.00925312	0.0267206	0.029734	0.0185016	0.0213107	0.0154028
		8	0.00970228	0.00779232	0.00331409	0.00825127	0.013901	0.0203924	0.0127377	0.0195312	0.024563	0.0209073	0.0235915	0.00383413	0.0103803	0.00330014	0.00695799	0.00556381	0.00549708	0.01433	0.0283452	0.00806606	0.0230779	0.0390362	0.0141817	0.0331958	0.0103656	0.0045964	0.0069939	0.0124324	0.0108618	0.0114265	0.0135505	0.0263559	0.0123866	0.0184985	0.0100817	0.0143976	0.0215484	0.0100771	0.0253615	0.0296198	0.00589617	0.00518427	0.0245072	0.0241118	0.0136424	0.0169547	0.00960721
		9	0.00466678	0.00550882	0.00299551	0.00773728	0.0125609	0.0173855	0.0118471	0.0170848	0.0237184	0.0169859	0.0184048	0.00272837	0.00818393	0.00326705	0.00434377	0.00516874	0.00486411	0.0115352	0.0234467	0.00743992	0.0198073	0.0268634	0.0108093	0.0309929	0.00996686	0.004351	0.00695658	0.0118407	0.00765296	0.00948722	0.013318	0.0261054	0.00831303	0.00888492	0.00917935	0.0117856	0.0199211	0.0089303	0.0244764	0.0292379	0.00309452	0.00495196	0.0188689	0.0213449	0.0135933	0.0149558	0.00941238
		10	0.00362682	0.0054787	0.00295121	0.00767753	0.0111988	0.0121186	0.00933864	0.0111092	0.0206807	0.0152012	0.0162962	0.00218764	0.00564502	0.00212963	0.00411482	0.00501547	0.00467323	0.0107318	0.0179025	0.00699395	0.0158961	0.0186341	0.00827174	0.0253101	0.00824266	0.00430073	0.00567967	0.00882333	0.00719033	0.00699842	0.0080619	0.00905466	0.00752074	0.00815836	0.00878736	0.0116777	0.0149927	0.00791122	0.0231451	0.0283868	0.0023762	0.00477641	0.0165195	0.0195379	0.0120104	0.0124541	0.00880118
		11	0.00307821	0.00529496	0.0023014	0.00663044	0.00942079	0.01008	0.00910762	0.0105023	0.0178412	0.0139969	0.0158778	0.00217732	0.00410695	0.00209088	0.00274895	0.00344347	0.00421575	0.0104064	0.0152057	0.00616459	0.0149627	0.0157486	0.00758035	0.0228451	0.00772271	0.00333904	0.00498657	0.00497615	0.00683697	0.0054037	0.00778514	0.00565629	0.00738305	0.00800631	0.00878414	0.0110877	0.0117115	0.00740692	0.0221398	0.0231472	0.00218337	0.00402292	0.0151984	0.0164956	0.0109161	0.0103344	0.00713293
		12	0.00275053	0.00374797	0.00202284	0.00615133	0.00843891	0.00876027	0.00810643	0.00763933	0.0100461	0.0117384	0.0148653	0.0015341	0.00387265	0.00206715	0.00272084	0.00295305	0.00415419	0.00785764	0.00804884	0.00542925	0.00923384	0.0127922	0.00673099	0.018997	0.00699362	0.00263931	0.00460789	0.00437929	0.00423723	0.00513628	0.00765252	0.00487626	0.00694957	0.00778193	0.00713393	0.0101908	0.00836663	0.00707552	0.0136897	0.0189962	0.00205147	0.00278465	0.0145397	0.0116239	0.00961373	0.00820339	0.0058354
		13	0.00227551	0.00365991	0.00188968	0.00601107	0.00813978	0.00745611	0.00640669	0.00689231	0.00990559	0.0107612	0.0144889	0.00136686	0.00306213	0.00162459	0.00253654	0.00264461	0.00409304	0.00751221	0.00607234	0.00427434	0.00880126	0.0124366	0.00512565	0.0130929	0.00660229	0.0025849	0.00413883	0.00421845	0.00417448	0.00491732	0.00726976	0.00431173	0.00660574	0.00476777	0.00634357	0.0101785	0.00482615	0.00613269	0.0123717	0.0127411	0.0014895	0.00239704	0.00868055	0.0105445	0.0073527	0.00812287	0.00480641
		14	0.00211141	0.00269108	0.0017513	0.0059008	0.00738113	0.00478302	0.00596503	0.00632337	0.00990065	0.00945489	0.0129984	0.00111186	0.00284338	0.00104522	0.00216698	0.00214724	0.00346067	0.0059067	0.00606008	0.00407992	0.00703191	0.0120116	0.0050603	0.00983941	0.00607748	0.00253539	0.00323738	0.00401631	0.0037239	0.00482706	0.00706784	0.00357213	0.00582634	0.00398378	0.00593952	0.00931458	0.00450615	0.00611604	0.0120111	0.0117509	0.00144157	0.00218397	0.0081009	0.00686848	0.00716678	0.00733533	0.00458669
		15	0.00193551	0.00266137	0.00164339	0.00388371	0.00712393	0.00429267	0.00452646	0.00557095	0.00967243	0.00891477	0.0123689	0.00105584	0.00253303	0.00101862	0.00162506	0.00183782	0.0033703	0.00559802	0.00504965	0.00406561	0.00660761	0.011896	0.0043608	0.00966221	0.00479346	0.00203491	0.00293489	0.00390647	0.00337083	0.00429768	0.00519702	0.00328065	0.00390145	0.00386336	0.0044374	0.00851964	0.00423091	0.00511103	0.00996938	0.00852734	0.0014128	0.00193166	0.00698311	0.00503527	0.00701923	0.00660327	0.0042021
		16	0.00154626	0.00259917	0.001059	0.00377798	0.00603	0.00426105	0.00301237	0.00505263	0.00696911	0.00825585	0.0106288	0.000927341	0.00227833	0.000947851	0.00126365	0.00152865	0.00241461	0.00479692	0.00488952	0.00335004	0.0053803	0.0108117	0.00398727	0.00825495	0.00389728	0.00166439	0.00291383	0.0036043	0.00301331	0.00402858	0.00461351	0.00289804	0.00381011	0.00348178	0.00368844	0.00784427	0.00422353	0.00394236	0.00956916	0.00844594	0.00134357	0.00187528	0.00675023	0.00440216	0.00602886	0.0064903	0.00266905
		17	0.00136712	0.00252924	0.000950552	0.00376398	0.00580428	0.00338947	0.00281936	0.00331782	0.00542482	0.0075534	0.00915486	0.000854137	0.00203094	0.000859669	0.00116306	0.00149733	0.00235657	0.00463617	0.00457899	0.00299294	0.00438461	0.00732151	0.00349393	0.00765541	0.00374422	0.00147359	0.00233712	0.00331463	0.00285968	0.00372693	0.00429023	0.00251175	0.00339577	0.0027887	0.00349269	0.00620976	0.00398016	0.00356645	0.00920557	0.00842392	0.00124459	0.00133204	0.00580454	0.00407216	0.00575582	0.00646449	0.00264067
		18	0.00111502	0.00243952	0.000884254	0.00325287	0.00562594	0.00324864	0.00262333	0.0032138	0.00513557	0.00724116	0.00909457	0.000718	0.00192222	0.000854665	0.00115342	0.00144524	0.00228939	0.00404187	0.00397135	0.00293863	0.00406611	0.00640286	0.00299174	0.00756169	0.00373615	0.00144249	0.00215791	0.00274075	0.00256284	0.00334071	0.00387732	0.00243908	0.00297472	0.00278313	0.00348059	0.00580277	0.00348109	0.00342365	0.00827628	0.00809803	0.00103443	0.00124598	0.00528757	0.00381972	0.00536964	0.00579829	0.00246388
		19	0.000935187	0.0023567	0.000827659	0.00309382	0.00555232	0.0028725	0.00248727	0.00309649	0.00495882	0.00602113	0.00862327	0.000652704	0.00174842	0.000798968	0.00113962	0.00134718	0.00220221	0.00383749	0.00368195	0.00277943	0.00401857	0.00570594	0.0027416	0.00722363	0.00299843	0.00128272	0.00195334	0.00264677	0.00230175	0.00304535	0.00340535	0.00225791	0.00274617	0.00254052	0.00288385	0.00549404	0.00332755	0.00315646	0.00810457	0.00789733	0.00101344	0.0012287	0.0052728	0.00319656	0.00521148	0.00509874	0.00218949
		20	0.000841729	0.00195499	0.000774178	0.00296269	0.00507764	0.00273081	0.00235221	0.00308604	0.00424646	0.00589842	0.00814752	0.000648608	0.00169365	0.000684927	0.00108113	0.00116996	0.0019286	0.00339801	0.00367894	0.00263221	0.00352619	0.00422863	0.00258077	0.00680596	0.00279202	0.00127422	0.00169375	0.00244624	0.00212796	0.0030429	0.00330705	0.00218854	0.00241857	0.00250278	0.00264724	0.00505326	0.0033048	0.00310055	0.00795151	0.0075775	0.000987464	0.00115071	0.00437128	0.00304898	0.00352043	0.00484483	0.00215819
[truncated: 108 more columns]

## Sheet: 购买价投入产出表
			1	2	3	4	5	6	7	8	9	10	11	12	13	14	15	16	17	18	19	20	21	22	23	24	25	26	27	28	29	30	31	32	33	34	35	36	37	38	39	40	41	42	43	44	45	46	47
	投入产出表（购买者价格）		农产品	林产品	畜牧产品	渔产品	农、林、牧、渔服务产品	煤炭开采和洗选产品	石油和天然气开采产品	黑色金属矿采选产品	有色金属矿采选产品	非金属矿采选产品	开采辅助活动和其他采矿产品	谷物磨制品	饲料加工品	植物油加工品	糖及糖制品	屠宰及肉类加工品	水产加工品	蔬菜、水果、坚果和其他农副食品加工品	方便食品	乳制品	调味品、发酵制品	其他食品	酒精和酒	饮料	精制茶	烟草制品	棉、化纤纺织及印染精加工品	毛纺织及染整精加工品	麻、丝绢纺织及加工品	针织或钩针编织及其制品	纺织制成品	纺织服装服饰	皮革、毛皮、羽毛及其制品	鞋	木材加工和木、竹、藤、棕、草制品	家具	造纸和纸制品	印刷和记录媒介复制品	工艺美术品	文教、体育和娱乐用品	精炼石油和核燃料加工品	煤炭加工品	基础化学原料	肥料	农药	涂料、油墨、颜料及类似产品	合成材料
	投入产出部门名称	代码	01001	02002	03003	04004	05005	06006	07007	08008	09009	10010	11011	13012	13013	13014	13015	13016	13017	13018	14019	14020	14021	14022	15023	15024	15025	16026	17027	17028	17029	17030	17031	18032	19033	19034	20035	21036	22037	23038	24039	24040	25041	25042	26043	26044	26045	26046	26047
1	农产品	01001	6.5063e+07	0	2.42731e+07	986972	5.31268e+06	0	0	0	0	0.517848	0	9.30715e+07	3.97766e+07	4.3405e+07	6.90353e+06	2.19226e+06	214250	4.9476e+07	2.07739e+06	20759.6	7.38711e+06	2.02762e+07	1.85513e+07	7.40075e+06	9.35604e+06	6.85187e+06	4.34445e+07	284372	4.51523e+06	0	741550	0	0	0	3.5576e+06	273024	1.16664e+07	0	1.17394e+06	459441	0	0	1.02884e+06	679364	265850	103600	3251.34
2	林产品	02002	139.894	3.45904e+06	0	0	285632	226977	2449.24	6497.06	17935.1	19836.4	117.908	2639.81	4420.71	19963.9	483.793	2716.89	711.317	170140	368.151	585.989	737.197	71183	13199.5	41750.1	3276.94	3235.38	24782.1	209.623	1483.84	0	0	0	0	292894	2.5552e+07	2.83824e+06	5.41251e+06	0	1.0065e+06	269463	8907.76	1717.9	0	2799.03	876.007	2487.59	103888
3	畜牧产品	03003	107.138	0	2.18352e+07	0	1.50158e+06	0	0	0	0	0	0	0	2105.53	0	0	8.98597e+07	0	1.5275e+06	53828.1	1.51938e+07	8495.18	7.96187e+06	18769.3	469004	0	0	98330.6	9.21198e+06	2.4477e+06	0	0	0	6.09195e+06	0	0	0	0	0	538307	243583	0	0	0	690.822	0	1.11707	0
4	渔产品	04004	0	0	0	4.19133e+06	697300	0	0	0	0	0	0	0	4.8952e+06	0	0	307.613	3.68021e+07	1.10346e+06	84601.6	0	18000.8	1.65021e+06	2726.19	0	0	0	0	0	0	0	0	0	0	0	0	0	0	0	447260	0	0	0	0	0	0	0	0
5	农、林、牧、渔服务产品	05005	9.46148e+06	6.01444e+06	898860	4.14699e+06	4.599e+06	0	0	0	0	0	0	0	77347.9	0	0	0	0.0213748	432098	0	0	0	0	0	0	0	0	1.39674e+07	6210.79	1.34831e+06	0	0	0	0	0	242286	0	205553	0	0	0	0	0	0	0	0	0	0
6	煤炭开采和洗选产品	06006	378132	40957.8	117826	60895.5	109993	4.13642e+07	78079.8	383445	459802	1.25456e+06	67112.8	296927	177869	189898	114789	249340	99412.4	671887	58275.7	40123.9	169149	263804	384554	274091	23844	12468.5	1.20108e+06	100290	159900	183349	153452	192634	164412	181878	368098	4801.97	3.9315e+06	34954.3	11129.2	15206.4	145874	2.74401e+07	1.28717e+07	5.20555e+06	344201	441053	1.66156e+06
7	石油和天然气开采产品	07007	0	0	0	0	0	72410.8	859869	26834.8	20343.6	19929.3	22791.4	0	0	0	0	0	0	0	0	0	0	0	0	0	0	0	0	0	0	0	0	0	0	0	0	0	90701.8	0	0	0	2.44793e+08	10444.4	1.41748e+07	2.14532e+06	1.19955e+06	603235	3.29046e+06
8	黑色金属矿采选产品	08008	0	0	0	0	0	0	0	1.11406e+07	0	0	0	0	0	0	0	0	0	0	0	0	0	0	0	0	0	0	0	0	0	0	0	0	0	0	0	0	0	0	0	0	0	0	197655	0	0	0	0
9	有色金属矿采选产品	09009	0	0	0	0	0	0	0	0	2.62351e+06	0	0	0	0	0	0	0	0	0	0	0	0	0	0	0	0	0	0	0	0	0	0	0	0	0	0	0	0	0	0	0	214082	0	3.79383e+06	44981.5	0	303311	0
10	非金属矿采选产品	10010	582.639	710.274	676.858	202.671	265.694	48001.1	21444.8	23535.1	71645.4	1.04262e+06	70407.5	621.41	6568.69	8120.8	2641.11	2456.35	10269.7	11598.9	2074.04	1372.34	7213.29	7344.11	3861.34	1162.97	6960.43	111.204	7481.33	801.786	178.112	4167.56	1915.5	105.657	2718.04	4522.21	7306.36	7590.81	151115	683.585	600502	80470.3	885.461	24255.6	6.59473e+06	2.21847e+06	52198.9	556713	231658
11	开采辅助活动和其他采矿产品	11011	0	0	0	0	0	1.04794e+06	1.52851e+07	166533	98907.4	658431	154295	0	0	0	0	0	0	0	0	0	0	0	0	575542	0	0	0	0	0	0	0	0	0	0	0	0	0	0	0	0	0	0	0	0	0	0	0
12	谷物磨制品	13012	855112	0	9.09644e+06	1.48287e+06	988208	0	0	0	0	0	0	7.2474e+06	6.30982e+06	1.33166e+06	63396.6	775883	388896	5.7766e+06	8.16216e+06	0	2.24511e+06	1.84316e+07	9.0553e+06	638913	0	0	0	0	0	0	0	0	0	0	163174	3065.16	0	0	0	0	0	0	0	0	128954	0	0
13	饲料加工品	13013	784213	0	6.12883e+07	2.18282e+07	4.09151e+06	0	0	0	0	0	0	0	7.94649e+06	0	0	1.08896e+06	0	0	319.439	0	1220.66	67532.8	0	0	0	0	0	0	0	0	0	0	0	0	0	0	0	0	0	0	0	0	0	0	125.671	0	0
14	植物油加工品	13014	4211.43	0	235931	244367	88.8897	0	0	0	0	0	0	0	4.70105e+06	2.01438e+07	0	77860.1	435585	4.64994e+06	1.63442e+06	0	1.43881e+06	6.61745e+06	0	231790	0	0.43872	0	0	0	0	0	0	0	0	0	0	12334.4	0	0	0	0	0	1.19296e+06	0	27966.6	1.33892e+06	8260.08
15	糖及糖制品	13015	0	0	0	0	0	0	0	0	0	0	0	0	45008	0	1.15997e+06	44911.1	42016.2	1.85561e+06	156971	614124	661088	2.88729e+06	147164	2.97963e+06	0	0	0	0	0	0	0	0	0	0	0	0	0	0	0	0	0	0	0	0	0	0	0
16	屠宰及肉类加工品	13016	0	0	18248.7	119.935	0	0	0	0	0	0	0	0	854407	0	0	2.32103e+07	251312	495632	1.2965e+06	0	733989	1.61748e+06	0	0	0	0	0	0	0	0	0	0	1.40615e+07	0	0	0	0	0	147718	18862.3	0	0	0	0	0	0	0
17	水产加工品	13017	0	0	0	176150	0	0	0	0	0	0	0	0	1.26307e+06	0	0	17725.8	6.55938e+06	0	169159	0	39852	1.61322e+06	0	0	0	0	0	0	0	0	0	0	1346.79	0	0	0	0	0	0	0	0	0	0	0	0	0	0
18	蔬菜、水果、坚果和其他农副食品加工品	13018	0	0	0	0	0	0	0	0	0	0	0	0	0	0	0	0	0	7.91208e+06	1.33439e+06	179553	1.48675e+06	1.05989e+07	916337	3.1112e+06	0	0	0	0	0	0	0	0	0	0	0	0	0	0	0	0	0	0	0	0	0	0	0
19	方便食品	14019	0	0	0	0	0	0	0	0	0	0	0	0	0	0	0	0	0	0	928403	0	0	0	0	0	0	0	0	0	0	0	0	0	0	0	0	0	0	0	0	0	0	0	0	0	0	0	0
20	乳制品	14020	0	0	0	0	0	0	0	0	0	0	0	0	75529.7	0	0	0	0	0	23648.1	1.04716e+07	6026.94	5.27304e+06	992.526	669632	0	0	0	0	0	0	0	0	0	0	0	0	0	0	0	0	0	0	0	0	0	0	0
21	调味品、发酵制品	14021	0	0	0	0	0	0	0	0	0	0	0	0	478808	0	0	543963	1.06261e+06	1.57866e+06	1.26566e+06	35462.2	3.287e+06	2.52655e+06	574858	202735	0	0	0	0	0	0	0	0	0	0	0	0	0	0	0	0	0	0	0	0	0	0	0
22	其他食品	14022	0	0	0	0	0	0	0	0	0	0	0	0	1.25628e+06	60810.3	0	4.83202e+06	257552	622482	651573	1.17371e+06	2.28718e+06	6.12163e+06	1.66093e+06	3.77094e+06	0	214919	0	0	0	0	0	0	0	0	0	0	0	0	0	0	0	0	0	0	0	0	0
23	酒精和酒	15023	14470.3	10035.1	5470.73	8031.23	212952	96039.4	9510.7	52194.7	90152.1	73238.6	10277.6	9808.44	237369	3849.46	505.869	144135	96327.5	122807	3716.71	2654.37	120425	520105	1.12815e+07	1.68206e+06	336123	101175	16770.5	1370.42	1900.13	1556.11	5823.25	218964	8292.93	5001.15	126938	13505.9	209390	228704	2521.91	19216	328704	2125.16	1.57456e+06	3759.25	2591.94	1.76303e+06	46970.9
24	饮料	15024	24863.8	150570	20826.2	28363	237447	204530	74100.3	51119.3	56710.5	76354.4	1986.23	45127.7	17059.3	26210.4	2897.24	34989.5	40053.2	288362	62129.6	332656	20354	222550	299869	4.2041e+06	248257	55340.4	79104.9	11001.9	22032.1	9883.37	35095.1	49763.2	53019.3	67792.7	126391	165830	21305.4	60415.2	10556.1	232044	17750.5	15484.4	77255.2	36656	11763.1	28819.8	75499.7
25	精制茶	15025	4873.33	40983.9	1872.62	8193.02	129209	127108	6670.33	117873	51501.9	76049.8	4572.96	48317.8	10051.7	10373.2	5386.87	32702.9	33147.1	263555	220.33	93.3477	11300.4	47466.1	1017.57	227427	241426	90123.9	52795.6	16151.2	9181.81	143899	92658.6	102298	36485.8	178259	137176	153245	48101.3	193.939	91847.5	259828	57025	11079.2	796002	175549	19452.8	45881.3	352.488
26	烟草制品	16026	961.193	14628.9	369.347	1615.95	260591	91410.8	9261.39	325464	150911	409851	23.9103	1057.74	198.933	181964	39797.3	229767	116791	9939.16	48385	184739	493.554	4697.28	1739.17	959.853	275.812	1.65883e+07	217118	420441	426.505	22191.8	11455	41855.3	8168.11	785.391	711745	352.003	2971.76	654040	74734	143861	1.88441e+06	165337	546.904	1605.71	56033.2	215964	931.471
27	棉、化纤纺织及印染精加工品	17027	2418.45	0	0	0	51.0482	15177.9	2223.38	1726.12	5028.22	42475.8	4186.44	0	0	0	0	0	0	0	0	0	0	0	33572.9	0	51489.2	116486	9.66338e+07	1.34269e+06	756341	1.33825e+07	2.18812e+07	8.83398e+07	3.34695e+06	7.5559e+06	102834	3.04828e+06	168854	48409.4	2.90388e+06	4.0977e+06	13046.1	1000.11	45770.9	38307.2	22826.2	73193.1	196770
28	毛纺织及染整精加工品	17028	0	0	0	0	0	0	0	0	0	0	0	0	0	0	0	0	0	0	0	0	0	0	0	0	0	0	1.46348e+06	4.70697e+06	29959	2.01614e+06	3.42847e+06	1.39269e+07	131225	24651.4	0	251.582	0	0	455257	246195	0	0	0	0	0	0	0
29	麻、丝绢纺织及加工品	17029	0	0	0	0	0	369.019	110.127	848.777	1703.85	22214.2	668.813	0	0	0	0	0	0	0	0	0	0	0	11051.6	0	26749.6	0	1.89468e+06	60803.7	5.36565e+06	369624	1.01566e+06	1.25725e+07	128681	291989	46246	124642	36255.2	20337.7	822850	301797	0	0	0	0	0	0	0
30	针织或钩针编织及其制品	17030	0	8868.47	965.158	81.1372	22915.4	1353.43	745.644	204.634	65.6041	86.6518	143.456	34.9083	114.685	15.9211	4.24475	620.408	5.95183	6075.27	36.3892	1126.05	212.319	2981.32	757.065	1114.98	213.572	19.0013	90574.8	210.336	303.856	4.52335e+06	2.39903e+06	1.91016e+07	550721	372344	1502.87	29840	324.112	82.8246	33873.4	356359	19232.1	1832.04	635.311	127	63.2169	483.663	545.092
31	纺织制成品	17031	9628.03	8225.41	728.644	824.513	208.333	115131	18532	6672.52	39877.6	145897	102259	23186.6	50666.6	78375.2	2519.55	53015.8	1112.3	28242.2	2838.95	10331.4	35416.7	26225.2	26654.4	59271.4	45923.5	76035.3	125288	12806.5	34885.8	103555	946538	6.43266e+06	311482	177182	148884	546524	464241	83441.7	267482	919465	26135.9	3855.55	96471.9	80930.8	12656.6	92440.3	55476.1
32	纺织服装服饰	18032	476.596	144755	925.409	2094.07	10.0594	1.58256e+06	176328	138141	165392	151384	238468	849522	148342	287449	40561.5	466623	142761	422875	101398	108746	107394	566895	432295	223070	91716.2	351112	741096	423692	80225.3	832866	389585	8.49391e+06	1.69744e+06	197529	619661	889235	486379	278373	297832	831876	433905	221305	313887	285675	147889	230618	456442
33	皮革、毛皮、羽毛及其制品	19033	438.979	6266.41	2273.54	9784.55	83158.1	4743.25	625.421	1328.75	610.397	569.052	466.51	0	0	0	0	0	0	0	3516.46	3102.77	567.57	27695	102.582	954.019	28.13	0.189411	9414.77	618.97	689.988	33149.1	82643.2	8.99122e+06	2.53932e+07	1.41355e+07	111287	4.53659e+06	95044.7	2946.77	279767	863429	2.26426	5008.35	754.38	42.3879	1276.51	166.415	985.237
34	鞋	19034	2459.97	97.9964	0	0	83.7802	240710	18886.6	1689.48	2928.51	1967.46	6343.04	3425.63	45.2135	17.8782	22.6821	3644.2	389.172	3090.33	346.386	261.978	1890.24	8095.89	2624.71	1066.37	109.954	8.52697	237.28	1.51035	10.0765	54279.7	19443.7	181272	75102.6	1.38621e+07	7711.54	34342.8	13447	7232.44	3723.13	31092.4	47642.8	1828.54	4988.21	2053.4	235.033	599.457	15427.4
35	木材加工和木、竹、藤、棕、草制品	20035	4368.88	14106.6	45.1603	269.395	4692.18	4.34415e+06	1469.93	15705.3	314535	82043.8	5438.49	24644	14925.7	12067.2	8820.6	42294.5	15154.8	31723.8	14751.1	19209.8	10778.3	126084	194183	150540	68642.1	164813	250615	6396.93	23457.5	37423.4	136438	199617	78541.8	217185	6.24697e+07	3.96154e+07	2.65964e+06	500468	1.26419e+06	4.84935e+06	44571	37331.4	175818	114964	73598.8	144270	322410
36	家具	21036	54250.6	13538.5	1711.26	191735	70249	10958.6	168385	6264.3	6479.33	4513.67	1429.17	5055.04	1190.48	1071.57	530.874	7344.55	1071.03	29605	11331.4	12672.4	38396.7	24331.7	28587.3	5914.68	9779.49	9744.95	14475.6	41.7242	6020.3	887.778	30285.4	47972.2	225.435	12894.1	431328	981719	327.647	10062.8	50145	71619.7	54505.7	244.011	775.769	1987.42	46.0433	2649.32	60968.2
37	造纸和纸制品	22037	71182.3	11781.4	145.487	38430.8	10508	7975.1	4194.88	12863.6	25569.1	295506	11063.1	554804	206778	469707	20151.4	1.18274e+06	400857	926247	447950	1.40205e+06	300834	1.72256e+06	1.47124e+06	2.23928e+06	638290	3.53754e+06	631297	85772.2	77681.9	186516	459041	826607	701589	647240	1.57921e+06	1.13645e+06	6.1619e+07	3.31278e+07	682756	8.23346e+06	90957.3	4910.39	319510	265160	184188	455243	879264
38	印刷和记录媒介复制品	23038	2600.08	430.754	253.004	2013.45	88902.7	6179.46	2121.44	2104.35	1295.46	1898.39	7656.29	1424.1	1945.34	1800.7	240.569	4044.51	6199.48	2155.71	3205.22	3827.62	1731.8	144113	662721	522676	206628	854949	1468.6	106.214	134.837	348.277	71330.9	243788	1583.73	78886.8	5222.04	110174	522022	3.24991e+06	89547.6	168599	12207.6	108.626	407.557	1190.58	279.638	95306.3	656.512
39	工艺美术品	24039	685.2	141.515	380.078	1664.58	239.055	10476	1842.75	5234.74	3060.26	6622.5	922.711	5588.18	5360.43	4380.82	542.358	5106.67	3127.11	11787.7	2079.97	3004.52	1855.73	16985.4	6126.41	8168.45	3972.01	1178.95	17475.3	1126.52	2081.5	3388.09	8496.69	64813.5	61470.9	9316.84	40944.7	26729.8	9399.48	8428.22	1.32798e+06	189566	1902.37	1728.43	6171	4093.74	1989.22	15742.6	7827.68
40	文教、体育和娱乐用品	24040	452909	75176.2	2457.75	253000	67775.9	9533.54	3002.62	76256	66714.1	9644.75	904.239	20723.5	28193	28771.5	407.768	35442.9	10087	35171.2	31032.9	130104	26459.5	179894	147933	79795.8	15090.5	16106.1	23513.2	1985.37	2477.59	47644.8	11718.8	120330	29670.5	114055	339435	74297.8	258811	255311	95284	1.10506e+07	136933	2084.72	5832.14	18549.9	2778.93	30081.2	19191.4
41	精炼石油和核燃料加工品	25041	2.88231e+06	322427	915662	1.16871e+06	1.65426e+06	996202	496596	3.34215e+06	3.80848e+06	5.50851e+06	1.07979e+06	133953	157113	100550	18800.4	128859	164630	220311	46889.6	94394.1	43551.4	250509	106152	201346	39811.7	24916.8	329837	103323	99808.3	55958.8	184913	628157	135903	150785	1.09102e+06	468991	471155	169783	254379	467919	2.50875e+07	297850	2.81893e+07	1.71083e+06	56952.2	2.35381e+06	2.81676e+07
42	煤炭加工品	25042	0	0	0	0	0	51029.1	73587	154753	54291	81170.6	128.259	0	0	0	0	0	0	0	0	0	0	0	0	0	0	0	0	0	0	0	0	0	0	0	0	0	0	0	0	0	0	1.97274e+06	4.30893e+06	290761	368211	186845	232707
43	基础化学原料	26043	2555.88	30.2722	598.17	14068.2	735.834	167721	1.93625e+06	573590	987471	1.80489e+06	289580	0	0	9076.72	121313	8420.11	6541.37	87776.2	0	0	0	0	131207	76504.9	23.8658	3587.55	171829	34388.2	20032.8	128132	447895	27981.1	249204	673545	3.42546e+06	869367	1.03928e+07	221268	144891	307599	5.24388e+06	109540	5.71086e+07	1.46069e+07	7.79211e+06	1.16507e+07	5.19586e+07
44	肥料	26044	5.92247e+07	1.70651e+06	0	0	21450.6	0	0	0	0	0	0	0	0	0	0	0	0	0	0	0	0	0	0	0	0	0	0	0	0	0	0	0	0	0	0	0	0	0	0	0	0	0	137765	9.04324e+06	188059	0	0
45	农药	26045	1.72794e+07	1.34899e+06	3540.08	11898.2	354639	0	0	0	0	0	0	0	0	0	0	0	0	0	0	0	0	0	0	0	0	0	0	0	0	0	0	0	0	0	0	0	0	0	0	0	0	0	0	0	5.15225e+06	0	0
46	涂料、油墨、颜料及类似产品	26046	10276	33.0511	9739.94	278.874	500.785	52591.7	11124.5	50783.5	2207.17	4025.15	8778.29	51.7934	3.34232	3666.18	145.285	7122.31	56.3678	4934.05	1149.81	8906.8	1289.65	20222.1	2044.7	5883.5	72.2368	4129.48	2.60915e+06	485321	65538.7	197059	189503	106635	310756	155182	1.55691e+06	1.16836e+06	593774	3.84114e+06	171828	730304	10622	5464.97	128866	30360.7	7093	1.04315e+07	305122
47	合成材料	26047	140.177	23.2234	1094.03	309.883	54.181	942498	59172	1454.22	22283.6	27076.2	42438.3	6110.11	464.506	923.201	156.594	222.684	9.69485	309.545	961.554	119.439	10312.3	135603	1183.32	2.33655e+06	0	1737.15	330725	926.723	1281.99	14394.9	265010	163660	279195	4.29906e+06	392410	1.27018e+06	829998	627611	1.12454e+06	5.41899e+06	799710	5946.26	3.59203e+06	45510.9	187959	6.30956e+06	2.76001e+07
48	专用化学产品和炸药、火工、焰火产品	26048	3015.22	132.208	5569.77	3123.51	401.055	2.25696e+06	3.02202e+06	901948	2.2385e+06	4.58813e+06	1.03231e+06	9977.53	9445	36745.8	94304.2	33112.4	26038.3	27817.8	3266.37	10551.4	20960.6	330996	48957.3	28787.1	1307.81	19000.3	1.54962e+06	76504.5	78911.4	442820	251358	1.16903e+06	1.65038e+06	1.81185e+06	9.63354e+06	531440	8.65305e+06	1.42786e+06	167058	2.70239e+06	5.1856e+06	59308.6	8.39139e+06	1.6931e+06	883129	7.38992e+06	7.47116e+06
49	日用化学产品	26049	9882.8	30768.3	1318.26	10318.7	39587.5	32805.2	17497.2	1548.33	9074.94	4023.82	15736.3	430.336	42313.1	35590.6	23.5658	145046	24014.1	83260.9	25071.1	135660	58518	397328	22499.8	526605	97227	525999	2135.24	21999.6	1565.87	13257.3	30658.7	66270.4	74457.7	28707.7	27208.5	44856.5	55742.6	53700.9	176940	9009.5	27755.2	2295.1	7547.36	2527.83	5563.04	3256.89	101916
50	医药制品	27050	3279.97	43526.8	4.25681e+06	411888	1.93872e+06	51470.9	22738.5	6426.45	3145.6	333.277	733.945	249.461	58354.4	705.908	5543.05	356594	66328.6	45728.3	161.713	7144.47	85209.4	469293	53554.2	47641.1	18659.6	1093.81	547.868	16.7601	552.156	591.306	6695.59	5511.12	103820	1775.24	444.345	2768.51	739357	11683	1279.36	1409.69	10345.2	435.241	110772	117844	521652	169314	8770.49
51	化学纤维制品	28051	0	0	0	0	0.168076	0	0	0	0	0	0	0	0.117119	0	0.23298	0.2135	0.186141	0.158092	0.120535	0.240015	0.160431	0.167212	0.152738	0.176554	0.173659	733249	2.45881e+07	1.82471e+06	1.49848e+06	4.88907e+06	4.96418e+06	7.32251e+06	31195.6	113507	33499.7	163756	108801	95337.2	394508	1.26552e+06	0	0	0	0	0	0	160150
52	橡胶制品	29052	13031.4	1835.36	24146.9	7829.46	1881.81	583452	44495.7	836254	124958	114185	435674	140413	7989.42	1309.4	2314.46	31459.7	1042.48	21309.3	6345.77	10336	19135.8	35443.1	16515.5	12194.4	1509.7	4731.42	344267	3864.65	782.044	135513	104423	595541	524615	4.05932e+06	432318	302378	54521.6	291903	95451.7	1.35099e+06	84992.3	17424	24297	11003.2	1256.1	133300	1.00454e+06
53	塑料制品	29053	9.35092e+06	266.999	10743.7	900.444	172167	146424	45235.8	19196.8	71476.7	418654	443604	1.24395e+06	218877	873721	24672.9	1.19918e+06	798233	1.20441e+06	502118	1.67649e+06	614385	2.15023e+06	719683	4.31082e+06	506575	377759	832564	52835.2	56231	158102	1.02739e+06	856914	995281	4.86515e+06	1.22062e+06	3.044e+06	1.50608e+06	4.74626e+06	933730	6.73964e+06	1.01781e+06	7566.8	5.91703e+06	3.41885e+06	462221	550013	1.53289e+06
54	水泥、石灰和石膏	30054	4599.93	229.074	2092	9902.49	227.437	545409	13495	35935.8	159601	992845	314220	7683.93	377.775	996.911	10204.8	2821.32	207.274	8721.26	689.263	699.335	13078.3	15998.6	3922.99	1523.19	1641.61	25826.6	0	0	0	1710.19	888.08	12450.8	2834.49	1821.84	111044	3476.96	55365.7	1047.3	33258.4	83301.5	3657.29	823.966	249047	1462.15	718.624	80049.7	32463.4
55	石膏、水泥制品及类似制品	30055	3735.1	50.4735	4948.33	4114.55	419.29	31265	2926.53	956.298	29297.5	340490	231525	0	272.376	0	278.238	4112.2	1453.72	2649.28	1.31187	0.06957	56.663	8856.71	6035.2	773.389	227.343	0	59904	0	34.2539	2442.95	1715.93	628.226	1665.79	1376.51	35732.1	2334.34	693.251	246.749	36412.2	5679.8	7438.73	472.515	4579.82	322.392	522.653	2656.28	1248.67
56	砖瓦、石材等建筑材料	30056	6314.17	839.352	10723.6	133423	43164.4	41549.8	4600.31	3808.66	4821.18	28849.6	32784.6	0	258.124	479.357	131.315	3897.05	991.424	1256.99	159.279	0.373003	264.551	1533.39	1418.59	945.796	179.433	174.522	0	0	0	183.755	8082.64	298.912	4499.16	57.0499	10523.5	97206	4994.97	227.751	21508.2	58679.3	10919.8	943.089	7794.08	791.549	2329.26	14148.5	17124.8
57	玻璃和玻璃制品	30057	1118.84	15275.6	2960.67	242.579	114.007	7193.28	17617.2	2644.86	22213.1	60375.4	48925.8	10479.1	37215.8	84715.4	9416.06	17106.6	87654.3	168114	102919	184452	217554	481758	3.38955e+06	1.56743e+06	119276	62974.6	92596.4	2539.57	8335.21	12605.7	88345.8	86761.3	17291	88200.4	303021	1.52652e+06	83488.5	47646.8	128785	116779	18866.2	4092.65	81517.7	48076.5	50739.9	241030	146564
58	陶瓷制品	30058	1611.59	10.4746	0	254834	93410.9	5477.46	913.858	22088.3	12566.4	268.465	162.877	11.3454	47.2361	0.24975	19.3885	4174.45	524.086	3.80529	294.635	82.7548	243.234	473.374	139009	52520.1	11077.5	1.50332	1731.4	166.205	126.239	317.051	36.2757	0	0	0	144.908	266.466	704.397	3269.2	96253.5	1142.97	14128.8	3.74008	728.319	257.782	16.7347	67.2984	1326
59	耐火材料制品	30059	0	0	0	0	0	20806.5	1756.82	6703.01	7418.89	567.585	580.495	0	0	0	0	0	0	0	0	0	0	0	0	0	0	0	0	0	0	0	0	0	0	0	0	0	0	0	0	0	4049.21	3.08451e+06	52063.7	4790.85	221.026	22507.9	8100.73
60	石墨及其他非金属矿物制品	30060	79.9662	673.842	383.483	38.5641	232.804	79890.7	10922.4	39746.2	186200	176117	5921.13	501.742	2575.66	4.33571	374.607	1114.43	13.5688	108.892	65.5116	116.046	534.482	15473.8	1101.73	183.836	38.7972	1035.48	178700	0.0516716	26.8659	2823.51	887.249	2057.97	6262.3	399.76	282178	18234.3	33935.8	8645.36	9933.09	468855	8764.5	118595	766578	14659.6	1625.6	231183	875417
61	钢	31061	0	0	0	0	0	0	0	0	0	0	0	0	0	0	0	0	0	0	0	0	0	0	0	0	0	0	0	0	0	0	0	0	0	0	0	0	0	0	0	0	0	0	0	0	0	0	0
62	钢压延产品	31062	72270.5	21726.2	88351.6	26262.3	57462.8	6.40382e+06	886001	285769	243622	312945	994953	11361.5	7352.76	21920.4	16635.7	43152.9	17995.6	95009.1	849.762	5035.33	48985.3	66036.9	24232.2	8074.36	696.456	105.377	72240.3	259.727	6066.1	6027.24	99545.6	23951.2	56715.2	6883.69	165372	2.02236e+06	133770	43816.6	391089	610328	105200	33706.5	174837	218833	41506.5	86927.3	90931.7
63	铁及铁合金产品	31063	0	0	935.62	0	24.9893	103854	346584	162075	43492.8	7987.42	180208	0	0	0	0	0	0	0	0	0	0	0	0	0	0	0	0	0	0	0	8096.36	0	106.818	94202.4	0	322342	0	0	82236.2	600775	0	0	0	0	0	0	0
64	有色金属及其合金	32064	707.924	13.6339	11240.6	0	0	7662.2	176.578	1223.49	464430	0	162642	0	11.6682	505.657	757.289	16932.1	0.496183	9.18225	246.398	27.3108	61.208	7772.45	1375.85	51344.7	0	0.277964	20634	54.9926	8.59059	0	4470.55	21.2043	10681.6	682.152	97278.6	173228	1018.03	167217	7.31039e+06	3.07407e+06	6145.63	83.8697	1.97434e+06	9221.83	16089	345082	327229
65	有色金属压延加工品	32065	14.7635	62.4608	0	43.5177	338.646	9462.58	72.2061	1337.1	53141.2	22813.8	1614.74	19.5445	0	11.1322	1122.56	8.12046	26.5522	0	66.3128	104.854	8.08097	10392.7	1332.57	62255.9	1.30136	1.8202	101.053	1730.85	0.778675	0	98711.3	146.685	56833.7	5.07066	110373	582889	176692	738078	2.61495e+06	5.0959e+06	2813.81	936.103	33421	550.943	3035.31	230811	355488
66	金属制品	33066	252863	208395	56808.7	122866	271114	7.74565e+06	55735.4	1.36176e+06	1.40781e+06	2.17436e+06	624366	295485	65573.7	146139	10759.6	146118	150242	136605	137669	247042	205750	877597	239456	1.31184e+06	382828	209180	557102	104331	62986.9	189684	218507	396364	469968	636443	2.46129e+06	4.59893e+06	490892	424878	386323	2.49284e+06	217066	48033.8	425372	202292	144353	1.14117e+06	377345
67	锅炉及原动设备	34067	40304.7	580.853	759.776	18210.9	1909.1	16138.9	6796.99	37092.7	1041.48	30332.9	15160.1	486.212	52113.5	18837	1923.48	2844.76	1373.6	4463.41	903.631	615.364	1215	4930.1	1677.27	200.058	561.916	0	131279	104.219	2264.36	11598.3	1305.56	169.023	4918.73	1047.63	3021.77	7261.18	11072.6	3202.5	1363.73	1295.35	14190.4	14507.4	16409.6	19245.8	5296.68	3195.94	22105.3
68	金属加工机械	34068	10115.4	650.935	8132.42	1195.9	698.109	32986.5	9112.9	2588.72	45749.6	57337.4	4967.64	10504.5	846.724	97.9498	1780.36	1507.65	678.091	143.822	1066.67	246.729	863.378	7905.33	348.237	2967.37	562.661	3664.41	76752.8	11.566	2008.3	4692.48	936.23	44581.3	1288.25	5341.38	15020	10522	17440	1018.39	19997.4	15386.6	23810.2	23498.8	17987	15840.3	4589.65	355.423	30131.8
69	物料搬运设备	34069	13956.8	387.024	6557.05	1636.45	671.854	296313	79481.2	307389	124132	517964	28752.2	10542.5	1430.27	118.694	12923.9	6588.67	82.0005	3926.06	1460.35	526.125	3250.07	54111.4	5041.02	1045.73	984.598	928.907	13207.6	0.113023	90.7457	373.933	640.556	9.42465	76.3163	503.994	7671.72	2195.48	37577.3	1146.08	3271.25	3872.27	4761.22	16305.1	6606.32	21543.6	2374.66	2716.31	6438.62
70	泵、阀门、压缩机及类似机械	34070	39989.8	1085.24	17685.5	69697	4919.56	149749	117743	119032	190337	73752.6	46526.9	2586.42	31278.3	6379.09	14207.6	13283.4	16387.7	44362.2	3990.62	7813.37	17006.9	41998.8	19875.3	29093.9	515.658	5475.75	79717.6	5261.73	7063.67	7915.93	4794.74	5771.96	215960	14700.4	24760.7	9345.2	121127	9101.55	9971.97	352212	400637	20096.6	302141	184652	32421.4	112655	180190
71	烘炉、风机、包装等设备	34072a	0	0	0	0	0	835573	171707	123537	267201	224806	4763.17	22047.6	24913.7	19140.4	9147.54	36145.9	14732.7	44771.7	7576.94	14091.6	10282.8	77383	18346.3	36754.6	14048	18986.5	230779	15488.6	35631.2	11273.3	48884.3	29445.8	39022.3	23729.2	242081	171945	69016.2	44928.8	12329.7	178059	166021	315524	497817	182479	7619.35	35285.2	181482
72	文化、办公用机械	34071	98874.9	16372	23205.2	53405.3	15221.3	22510.8	3859.59	8567.99	1679.48	4391.75	1104.83	13682.5	1057.55	1225.51	313.12	18510.3	1135.32	7472.7	763.4	8663.84	1976.7	25032.3	7809.94	2508.31	11107.6	1117.37	8536.96	1490.49	2557.48	3695.38	6703.02	26201.6	15813.7	17180	32471.5	13222.8	4281.61	10112.4	7980.47	11138.3	1790.81	3288.43	11425	2734.05	2593.18	4930.2	3010.49
73	其他通用设备	34072b	119403	16905.4	159398	132546	18455	1.86863e+06	383995	276271	597553	502744	10652.1	49305.9	55715.4	42804.4	20457	80834.6	32947.3	100125	16944.6	31513.6	22995.9	173055	41028.6	82195.8	31416.1	42460.3	516101	34637.7	79683.6	25210.9	109322	65851	87267.2	53066.5	541375	384527	154344	100476	27573.3	398201	371279	705620	1.11329e+06	408086	17039.5	78909.8	405856
74	采矿、冶金、建筑专用设备	35073	0	0	0	0	0	4.53952e+06	2.66241e+06	1.24071e+06	1.61601e+06	2.57403e+06	1.68123e+06	0	0	0	0	0	0	0	0	0	0	0	0	0	0	0	0	0	0	0	0	0	0	0	0	0	0	0	0	0	11306.8	12888.1	0	0	0	0	0
75	化工、木材、非金属加工专用设备	35074	0	0	0	0	0	22022.7	22947.1	6594.49	1817.65	11946.9	1338.69	0	0	0	0	0	0	0	0	0	0	0	0	0	0	0	0	0	0	0	0	0	0	0	586031	282125	204064	50393.2	35138.3	67582.6	480423	19992.2	1.37432e+06	445161	13362.2	25630.5	1.21828e+06
76	农、林、牧、渔专用机械	35075	5.56548e+06	1.12595e+06	837857	1.05413e+06	476869	0	0	0	0	0	0	0	0	0	0	0	0	0	0	0	0	0	0	0	0	0	0	0	0	0	0	0	0	0	0	0	0	0	0	0	0	0	0	0	0	0	0
77	医疗仪器设备及器械	35076a	0	0	0	0	0	0	0	0	0	0	0	0	0	0	0	0	0	0	0	0	0	0	0	0	0	0	0	0	0	0	0	0	0	0	0	0	0	0	0	0	0	0	0	0	0	0	0
78	其他专用设备	35076b	110028	2571.66	143872	253479	18822.1	39316.7	429627	35775.6	68642.5	393067	57431.9	9920.09	23679	10664.4	3282.06	40161.9	5633.09	86410.5	19941.3	39663.1	20763.3	145277	69488.9	79793.6	39947.1	77821	456733	72040.8	21549.3	34734	123794	236887	403503	27010.1	63185.4	13737.5	580082	869894	20775.6	260844	8405.01	35712.2	25700.2	99079.3	1976.38	11403.1	25630.7
79	汽车整车	36077	0	0	0	0	0	117491	2935.8	48812.9	177107	260399	765.098	0	0	0	0	0	0	0	0	0	0	0	0	0	0	0	0	0	0	0	0	0	0	0	0	0	0	0	0	0	0	0	0	0	0	0	0
80	汽车零部件及配件	36078	523427	36059.9	150681	791522	191209	130751	18900.2	154841	430968	585304	166417	28236.9	12178.8	3358.56	839.218	80097.2	10148.7	36606	2590.35	34737.7	5450.41	24130.8	11852.8	8377.26	8346.08	1762.42	80652.5	1306.48	2644.97	8258.08	9161.44	187503	15678.4	13478.4	36516.6	105729	16185.3	10285.7	145686	23894.6	5201.01	3687.22	14509.3	6910.95	3030.77	17720.4	307326
81	铁路运输和城市轨道交通设备	37079	0	0	0	0	0	10819.5	374.118	13724.8	10859.6	975.649	1.09557	0	0	0	0	0	0	0	0	0	0	0	0	0	0	0	0	0	0	0	0	0	0	0	0	0	0	0	0	0	716.64	0	0	0	0	0	0
82	船舶及相关装置	37080	0	0	0	720439	68868.6	0	745.073	0	0	1216.93	0.472337	0	0	0	0	0	0	0	0	0	0	0	0	0	0	0	0	0	0	0	0	0	0	0	0	0	0	0	0	0	0	0	0	0	0	0	0
83	其他交通运输设备	37081	345191	139802	105954	140589	317914	157678	2766.94	172.585	3566.46	73979.8	5241.22	4309.17	142.607	1922.26	2456.51	9407.93	546.433	17411.3	6281.26	673.209	42.8701	26482.7	5192.74	17394.4	635.175	113.507	18689.9	769.654	17716.2	24543.2	2098.1	25657.8	2178.83	1439.45	87608.4	3871.74	5088.19	953.338	5399.16	57793.2	29741	150.332	112926	5555.22	661.06	4809.6	3524.81
84	电机	38082	25294.2	1304.68	2546.83	4962.48	1257.49	22477.7	3433.86	3903.38	48906.2	332455	6249.79	12136.9	2714.16	55.281	1540.96	2937.95	384.394	15485.7	759.195	1050.74	903.798	13750.7	4363.65	4025.25	892.213	2007.03	9171.61	2632.61	4068.99	5334.28	6630.26	17863.1	1275.41	2592.96	21407	41694.5	27803.8	4842.32	1848.66	417370	8557.49	4929.18	29070.9	12958.1	307.868	47365.9	23512.4
85	输配电及控制设备	38083	31197.7	1244.25	10541.7	20415.2	2296.62	283486	31634.7	30551.5	433236	419227	17439.2	8032.73	6449.71	12272.5	2978.65	14155.2	6012.5	66331	1990.74	3194.59	1037.48	12930.2	3440.53	8010.03	574.858	7243.37	53796.4	6549.34	1281.69	1026.89	21500.3	8945.86	2727.98	2449.97	21561.2	12930.5	46756.2	3484.04	1561.09	342205	29145.4	9893.2	43199	14107.5	308.08	21940.7	37262.7
86	电线、电缆、光缆及电工器材	38084	17460.8	1024.12	42293.6	2647.32	1954.57	444379	37182.2	56920.8	75681.4	117221	56674.4	5867.27	13502.5	2857.56	2516.06	30485.3	944.353	4403.73	2140.65	2552.84	7979.94	9652.95	11386.9	4684.43	5004.9	69.0688	67563.7	410.766	575.344	9225.15	7310.36	10083.7	43523.7	2094.84	26018.9	10745.2	46464.4	4172.9	3382.09	106495	43729	10932.8	29637.4	17484.6	5698.7	5280.29	137525
87	电池	38085	4951.59	416.639	2897.77	100.264	322.009	259650	42409	4718.29	4640.71	2809.06	6878.85	7742.13	13783.4	23.9199	351.656	1085.01	56.0102	14349.3	1600.47	2369.91	553.618	3798.51	3260.36	3546.2	104.249	905.499	558.283	8545.39	4229.18	0	147.454	2106.22	2637.4	0	40641.1	124.824	9262.49	1306.93	1525.26	858135	6714.89	11358	20325	590.204	56144.3	5162.25	6119.28
88	家用器具	38086	124.584	32805.4	216.617	25.6319	3.82514	31035.3	1954.51	160.917	280.446	406.696	25047.4	243.387	2754.72	23.4007	105.01	2609.78	200.462	2919.83	322.942	5961.96	124.197	211095	10299.4	15014.6	168.301	314.453	682.15	4.18515	459.006	116710	984.912	19794.4	321.389	12353.6	2556.21	60469.1	430.065	226.467	54552.6	30951.3	943.789	164.328	5674.81	403.15	7.16193	1266.14	1351.73
89	其他电气机械和器材	38087	2302.82	297.633	10894.2	15746.2	1170.66	73579.4	10039.4	4662.43	9873.53	10034	4211.67	18171.1	8639.53	2227.88	436.167	11864.4	1417.53	15310	6176.3	5924.03	2394.92	33582.3	16281.5	25830.6	3787.79	51028	19897.6	2083.29	949.184	2323.92	5454.69	74837.9	12211.8	7025.53	36864.9	54848.9	16240.1	6082.29	11592.7	26981.9	11251.7	4996.44	20156.7	34734.3	2058.77	6150.49	41754
90	计算机	39088	102549	16778.1	89.8509	54873.4	14995.2	13471.2	12632.9	5242.94	3396.68	9215.73	9553.81	5092.23	2793.2	4994.61	1039.7	4230.45	2632.05	6564.01	4413.25	1503.51	3388.49	27541.5	9429.25	9196.38	4609.75	1736.86	18063.7	1208	2466.34	3056.35	6874.78	32833	10132.5	13606.3	38437.5	25070.2	20628.9	52477.4	2591.03	50315.1	6010.5	2782.05	8133.61	4580.24	1241.03	3975.49	11180.9
91	通信设备	39089	350.525	0	694.457	0	128.509	13003.4	855.236	1371.27	745.71	650.771	5386.91	298.154	51.2188	163.964	88.2057	203.636	76.8128	676.765	273.584	2008.7	108.348	5419.62	1128.5	3587.13	923.118	1133.56	6724.29	531.595	91.1748	685.938	6492.43	3180.01	532.117	306.68	1047.99	453.822	225.975	509.161	2602.92	4986.89	3096.48	311.221	2199.59	521.217	111.733	1256.3	1418.49
92	广播电视设备和雷达及配套设备	39090	0	0	0	412.867	19.2569	1100.83	254.14	29.0557	116.397	0	110.61	0	0.745796	0	0	11.6397	145.271	0	0	0	0	4.99359	16.1117	2528.32	0	0	0	0	0	0	0	0	0	0	0	0	38.6939	0	0	6940.65	131.204	11.5296	4616.85	61.721	1.55959	5.64627	68.0517
93	视听设备	39091	0	1.58231	340.63	0	9.61079	459.781	182.783	50.344	30.2337	96.4069	488.445	1.90775	445.275	0.012453	37.8576	79.4877	36.0435	123.056	35.3372	53.1204	41.5141	73.4535	751.712	1585.32	29.4638	1.49547	264.119	8.28656	0	0	0	1372.74	43.5916	221.683	121.529	157.469	30.2911	164.897	305.546	15153.8	62.739	119.949	33.011	111.97	0.179776	13.3032	2166.73
94	电子元器件	39092	0	14.6018	2243.93	11.3794	69.027	19882.8	294.378	3988.32	1310.9	10791.4	6053.51	476.117	1006.05	1383.25	267.317	4860.34	499.617	2891.76	392.314	1805.88	4128.54	10755.9	2374.66	2981.11	4093.13	1389.06	3402.66	2622.52	1253.21	3860.03	2500.11	17437.9	20862.2	2424.31	13093.2	14683.5	255081	31516.3	1927.72	1.96886e+06	2945.98	538.405	9187.69	3518.9	1128.14	3781.2	3605.53
95	其他电子设备	39093	0	0	72140.5	0	56779.8	254761	4057.91	2576.09	2826.36	24839	205.955	24451.1	2170.74	8003.37	212.587	218173	15382.7	23331.7	7972.08	52968.2	38152	109600	15378	39341.5	5525.74	15146.5	30738.3	73.6438	4314.19	10244.5	7261.01	2620.28	16184.2	3499.32	239.069	19496.3	3621	73515.4	37684.2	9346.17	48478	11623.6	7850.72	35092.9	496.576	5612.02	4462.38
96	仪器仪表	40094	6143.94	77.6319	2948.77	32736.9	1760.36	69428.7	956120	111029	21488.5	9225.97	331234	4488.89	126.785	7539.61	5154.74	25320.1	206169	3711.04	2083.38	1094.27	1966.16	24908.9	18115.7	10786.2	147.388	5024.01	13568.1	1001.95	1993.94	6523.06	3360.28	191371	933.808	646.782	15075.9	1191.39	48624.4	1221.8	1772.53	93890	649925	12131	114856	110872	23005.2	38355.8	108735
97	其他制造产品	41095	19994	5821.57	15095.7	11331.5	15350.4	341309	85448.7	45486.1	53789.5	42010	96676.7	79831.2	66817.8	46506	33028.1	10061.2	4225.13	129113	17469	17044.5	24777.2	49054	12739.1	14564.6	4887.27	44380.5	87877.8	38235.5	33661.6	21356.8	20327	1.17429e+06	38832	22518.2	52015	55720.6	158464	10208	22857	104280	162192	25011	28931.5	5746.42	6177.33	9670.57	96411.6
98	废弃资源和废旧材料回收加工品	42096	0	0	0	0	0	0	0	0	0	0	0	0	0	0	0	0	0	0	0	0	0	0	0	0	0	0	12178	1622.6	1967.31	2672.53	3242.54	1337.2	26780.9	2777.95	69389.6	13198.4	1.32421e+07	2877.67	84422.4	21728.9	28884.4	12061.9	145934	8413.89	0	174142	302106
99	金属制品、机械和设备修理服务	43097	45639.5	6781.48	26974.1	16789	4436.45	114619	69438.9	42065.7	74621.7	21589.8	36621.6	11885.1	9731.21	13807	3298.08	15749.1	6729.75	13739.4	4692.17	23291.9	23735.7	18250	15326.9	10679.7	20061.9	13533.8	7111.4	8892.56	3472.2	12046.2	18169	27874	19603.4	32219.4	15685.2	50120.3	34077	33960.8	37106.2	58527.3	82881	61056.1	90075.9	53834.4	78145.6	32222.7	80481.8
100	电力、热力生产和供应	44098	7.54235e+06	144962	478856	695308	631874	8.22906e+06	3.8373e+06	4.49151e+06	4.16886e+06	5.96075e+06	440506	1.01378e+06	679098	533586	280752	798789	257110	1.2432e+06	216789	268330	445696	1.41758e+06	428257	864893	167548	263529	4.99491e+06	208750	298986	650607	391911	2.0859e+06	177541	675637	3.47282e+06	1.20309e+06	5.09614e+06	562662	419763	870116	4.35093e+06	1.73495e+06	2.77573e+07	3.52968e+06	532910	801867	3.94747e+06
101	燃气生产和供应	45099	92817.6	10053.6	28922	14947.6	27002.5	33446.3	24464.1	4894.4	1073.67	27711.5	68536.1	42687	3010.48	7326.58	12680.2	5609.05	2283.52	50393	69885.1	1296.35	48442.2	209962	33309.1	25458.2	21846.6	18431.6	41925.5	15220.2	17841.5	16619.7	14236.6	32898.8	34715.9	51543.9	11920.9	17847.6	397595	16897.2	14542.1	62167.9	471849	155258	1.27045e+06	160206	2601.7	12700.9	11843.3
102	水的生产和供应	46100	1046.74	19759.4	303.518	3645.89	11632.1	54291.7	62700.7	20145.5	14588.4	57175.1	13017.5	44423.6	34867.8	19936.9	11435.2	216172	139453	157665	30977.5	51530.4	96582.2	194881	91344.3	264226	11499.4	10965	49465	17388.2	9864.84	18645.3	18573.7	62387.9	23457.8	68563.6	66650.4	47264.2	129938	78026.3	28593.2	85517.7	46758.1	69604.8	151243	63869.8	9826.21	62333.8	24532.9
103	住宅房屋建筑	47101a	0	0	0	0	0	0	0	0	0	0	0	0	0	0	0	0	0	0	0	0	0	0	0	0	0	0	0	0	0	0	0	0	0	0	0	0	0	0	0	0	0	0	0	0	0	0	0
104	体育场馆和其他房屋建筑	47101b	0	0	0	0	0	0	0	0	0	0	0	0	0	0	0	0	0	0	0	0	0	0	0	0	0	0	0	0	0	0	0	0	0	0	0	0	0	0	0	0	0	0	0	0	0	0	0
105	铁路、道路、隧道和桥梁工程建筑	48102a	0	0	0	0	0	0	0	0	0	0	0	0	0	0	0	0	0	0	0	0	0	0	0	0	0	0	0	0	0	0	0	0	0	0	0	0	0	0	0	0	0	0	0	0	0	0	0
106	其他土木工程建筑	48102b	0	0	0	0	0	0	0	0	0	0	0	0	0	0	0	0	0	0	0	0	0	0	0	0	0	0	0	0	0	0	0	0	0	0	0	0	0	0	0	0	0	0	0	0	0	0	0
107	建筑安装	49103	0	0	0	0	0	0	0	0	0	0	0	0	0	0	0	0	0	0	0	0	0	0	0	0	0	0	0	0	0	0	0	0	0	0	0	0	0	0	0	0	0	0	0	0	0	0	0
108	建筑装饰、装修和其他建筑服务	50104	328963	16043.2	312912	92824.1	24845.6	133589	27392	12219.9	14054.2	23727.7	5162.29	9690.46	6297.8	8696.66	3600.77	24030.3	7537.59	29797.6	3804.88	10529.5	8470.33	44699.9	33572.1	16511.3	4421.33	22848	57589.9	2111.33	7725.42	8224.33	32405.8	56263.9	16012.1	29883.5	48170	78669.9	38845.2	31353.9	11340.7	23387.1	19968.5	10984	101221	15569.9	9638.01	13657.1	62979.6
109	批发	51105	0	0	0	0	0	720361	17957.4	34.1997	344.918	18725.5	0	21039.2	2925.78	1408.84	746.84	22859.2	12009.8	14780.6	3777.36	6653.43	4602.79	15380.1	3365.89	3061.7	6268.18	7745.33	49319.7	423.277	1869.13	3988.42	40386	4600.87	6343.39	60226.8	11109.7	38617.2	7679.01	1327.47	43336.7	7059.8	31974.6	2712.27	22579.7	4445.81	4485.3	3710.35	18365.9
110	零售	52106	0	0	0	0	0	0	0	0	0	0	0	0	0	0	0	0	0	0	0	0	0	0	0	0	0	0	0	0	0	0	0	0	0	0	0	0	0	0	0	0	0	0	0	0	0	0	0
111	铁路旅客运输	53107	1.03388e+06	94381.7	398270	405608	240931	73847.3	19714.2	6993.79	25587.2	85985.3	49633.8	156534	149105	42091.9	2121.81	81672.1	39359.9	111886	49644.4	29269.2	22428.4	158902	108973	62250.7	29966.6	26283.6	188915	13030	12185.4	45622.4	70657.3	405728	63364.5	92521.4	235815	135283	65134.8	117895	30363.5	147297	13804.7	9965.39	60557.5	41557.3	32315.8	96497	39564.9
112	铁路货物运输和运输辅助活动	53108	87191.9	65274.3	40420.7	44079.9	60420.9	38828.4	26424.6	36769	36875.7	131721	4294.91	87760.7	29284	45166.7	13624.6	70502.5	17047.1	39460.2	30078.2	76513.3	24929.4	40571	53467.8	38978	17240.6	19747.5	94206.3	3802.35	8987.32	14792.6	32072.6	20968.8	35772	34651.2	49306.7	67569.9	46124	76623.7	19157.8	106715	45044	61965.9	82848.8	13957.7	19375.3	76596.6	91201.4
113	城市公共交通及公路客运	54109	415012	34446.9	201967	228833	114656	38017	3557.58	8844.54	16333.4	72577.6	28221.9	71245.1	51337.2	18734.4	2824.97	45074.6	28305	43382.4	24211.8	23098.7	12350.6	66449.1	40740.2	40535	16554.8	13402.1	109136	6988.57	8478.21	13034.8	20720.2	449947	34187	49649.2	90558.7	99246	40290	38458	17104.8	83164.2	3564.29	6304.97	24575.2	17572	12387.5	46597.9	29599.6
114	道路货物运输和运输辅助活动	54110	1.11273e+06	555332	537680	461536	256224	701768	109888	153241	156260	550046	18125.1	366849	129639	187766	56606.2	295557	75808.6	381094	125335	316795	104199	481860	224386	467852	74751.8	82214.9	430015	16582.3	38521.2	62921.1	136076	439528	155617	148278	579080	288392	613914	326240	81988.5	457994	188855	257210	752956	332562	81685.7	319115	378394
115	水上旅客运输	55111	30723.9	3287.21	36090.7	9179.36	24281.1	5851.75	113.87	72.6178	1525.8	3846.86	648.792	5179.33	201.164	1233.64	162.437	7029.96	1266.53	17875.8	647.587	99.0653	36.5036	2092.91	7109.83	5766.38	136.56	730.408	16598.6	623.274	84.9757	60.193	457.879	13623.1	7847.02	3382.02	7813.47	4760.07	2505.13	58.897	1206.47	5025.59	16.5954	1668.4	9548.19	9521.73	1352.95	8586.46	138.536
116	水上货物运输和运输辅助活动	55112	265496	133581	127672	107654	60420.2	167089	26424.6	36756.7	36837	131607	4293.75	87209.9	29224.3	45129.5	13616.5	70369.9	16953.8	91109.8	30028.8	76493.7	24895.3	114755	53342.8	111576	17007.2	19746.7	93908.9	3795.35	8961.6	14709.1	31961.3	101523	35589.9	34482.7	135738	67192.1	147396	76439.5	19065.4	105893	45030.5	61954.5	180807	107121	19364.5	76430.1	91045.4
117	航空旅客运输	56113	414006	56892.6	165150	356472	114724	18053.8	33150.8	12713.9	22535	59491.9	27846	42200.3	68884.2	12306.6	1844.57	32369.5	38717.9	48648.4	19514.4	38656	13042.3	98888.5	39108.1	42602.6	22644.3	39495.1	121960	10392.1	13030.9	15037	42008.5	421362	55346.4	104667	135574	115093	73447.6	70815.4	27748	119454	19213.4	3685.37	76513.2	30890.6	13209.9	61342.5	51817
118	航空货物运输和运输辅助活动	56114	181422	91280.3	87242.4	73563.4	41287.2	57084.8	9028.38	12554.3	12572.8	44926.8	1466.64	29608.5	9964.6	15406.6	4649.56	23997.7	5760.7	30958	10243	26128.6	8494.27	39111.8	18182.7	38052.1	5731.04	6746.55	31983.9	1294.35	3053.09	4997.06	10882.1	34222	12097.7	11724	46233.6	22828.2	50345.6	26053.9	6482.46	35899.6	15380.8	21163.9	61691.7	36561.6	6612.51	26056.7	31053.8
119	管道运输	57115	0	0	0	0	0	0	0	0	0	0	0	0	0	0	0	0	0	0	0	0	0	0	0	0	0	0	0	0	0	0	0	0	0	0	0	0	0	0	0	0	0	0	0	0	0	0	0
120	多式联运和运输代理	58116	0	0	0	0	0	83538.8	13212.3	18372.2	18399.2	65746.6	2146.3	43329.6	14582.3	22546.2	6804.23	35118.6	8430.3	45304.3	14989.7	38237	12430.6	57236.8	26608.9	55686	8386.89	9873	46805.7	1894.17	4467.94	7312.77	15925	50081	17704	17157	67658.9	33407.2	73676.4	38127.6	9486.52	52536	22508.5	30971.6	90280.6	53504.8	9676.85	38131.8	45444.7
121	装卸搬运和仓储	59117	99561	50092.9	47876.9	40370.2	22657.6	143771	3417.54	11328.4	57199	120897	4492.28	96540.3	30829.7	39618.2	12181.4	36036.3	30449.1	49697.4	17479.7	31510	16486.4	111003	47245.9	69960.5	34324.4	19225.1	82575.6	5015.39	11371.1	18067.8	22162.2	77746.4	40216.9	101183	144952	67553.6	98804.8	38645	18045.8	145827	89545	32052	121844	103610	10975.7	54964	68798.8
122	邮政	60118	296496	7181.25	36290.1	40371.3	80124.8	16116.3	19040.1	6828	5537.49	27244.2	2927.9	25614.6	35634.2	25504	1381.04	41114.7	14468.3	44996.9	39633.1	124170	20246.7	169880	106028	145282	39698.7	12103.6	66497.8	5279.34	7983.26	8739.43	27729	282032	45872.8	81767.7	112475	121159	56385.8	41281.8	20067.2	84746.4	11094.3	7217.53	21135.3	34616.1	7311.83	44878.1	18114.9
123	住宿	61119	353920	51200.1	209161	264755	112481	179543	202698	106845	115013	160062	90210.2	51540.9	60816.7	17733	15150	165791	118753	278419	141031	118006	125590	124306	176162	392994	191847	136211	307162	60012.6	50288.9	79506.8	56490.5	273209	144067	197347	131890	111554	261120	178821	130410	300218	331918	121842	250098	148978	85858.7	176510	139662
124	餐饮	62120	183787	210769	120951	194965	809781	615633	59577.8	248080	225162	330151	36104.5	204649	262334	75930	17507.5	186672	294254	533753	88925.2	118290	63259.5	991096	343947	344898	150321	350438	372837	33392	46290.3	57873.2	152774	537018	192675	155010	489213	441083	477319	502135	65446.4	385391	175906	60531.4	410424	149645	52827.4	257342	186916
125	电信	63121	225303	67442.8	30671	161577	474332	76277.7	35781.6	92095.1	34148.4	51016.6	8979.17	24761	33427.7	15648.6	6068.72	37393.6	31423	95380	14207.6	23760.9	17454.3	97114.5	60052.9	38115.8	26503.3	38745.2	99114.9	10012.5	9819.65	18386.2	35629.9	166255	31201.8	58472.8	113052	68941	98917.8	90082.1	33790.9	74191	30045.2	10004.3	145555	25153	10708.9	53006.9	39784.2
126	广播电视及卫星传输服务	63122	733.911	437.178	139.092	1138.01	2609.62	795.388	545.993	1459.48	262.565	433.92	65.7417	184.368	248.015	60.9193	67.7188	358.335	239.966	655.114	51.6834	239.526	132.4	667.721	377.681	219.036	192.71	316.107	927.847	103.841	96.0021	172.445	149.985	1141.54	253.198	423.691	867.607	395.852	669.097	671.178	245.114	542.058	337.666	84.839	1228.65	227.237	72.8653	413.844	353.675
127	互联网和相关服务	64123	240473	71984	32736.2	172456	506270	81413.8	38190.9	98296.2	36447.7	54451.8	9583.77	26428.2	35678.5	16702.3	6477.35	39911.5	33538.9	101802	15164.3	25360.8	18629.6	103653	64096.5	40682.3	15934	41354	105789	10686.6	10480.8	19624.2	38028.9	177450	33302.7	62410	120665	73583	105578	96147.7	36066.1	79186.5	32068.2	10677.9	155356	26846.7	11429.9	56576.1	42463
128	软件服务	65124	0	0	0	0	0	0	0	0	0	0	0	0	0	0	0	0	0	0	0	0	0	0	0	0	0	0	0	0	0	0	0	0	0	0	0	0	0	0	0	0	0	0	0	0	0	0	0
129	信息技术服务	65125	4367.14	768.212	2098.18	8490.18	1345.41	121570	38888.6	142840	39146.7	184289	20850.1	44444.7	81067.2	79046.8	5328.96	144193	78941.4	165982	49885.9	87364.5	48515.2	373087	109952	319008	102910	33214.1	192169	28264.8	40229.5	123695	106210	507529	109312	348300	114077	126289	84874.8	160579	67688.7	510843	33693.7	48633.5	163469	46102	97106.1	429229	112325
130	货币金融和其他金融服务	66126	6.3148e+06	615844	1.70287e+06	1.86945e+06	335986	1.14578e+07	3.32159e+06	952915	1.86591e+06	2.25829e+06	299979	508243	349624	291340	297068	419296	304340	830607	109737	85693.4	268958	299853	1.21561e+06	411377	360040	209297	2.60878e+06	301760	234789	414135	445878	1.01903e+06	584457	217557	1.48073e+06	525869	3.53292e+06	1.02288e+06	279752	702969	2.4e+06	1.03073e+06	4.48827e+06	1.27218e+06	236623	436176	3.0386e+06
131	资本市场服务	67127	365322	136322	154045	70756.6	18986.4	65791.2	41792.6	15606.8	16935.5	84062.7	1044.1	14837.1	3580.14	7017.62	1594.06	19768.8	11020	11340.2	3607.63	9744.31	6425.03	40917.7	14880.6	7746.54	3226.74	12588.2	42107.5	4189.45	2979.22	7615.24	8202.85	30765.8	19574.7	19237.6	38051.5	26872	48428.6	42104.8	3038.78	18039.9	63852.9	7631	55617	9655.28	5679.83	9004.23	18186.1
132	保险	68128	631973	307836	645578	935334	412375	45751.6	129663	31562.5	27852.9	87422.7	17861.9	41630	100145	31721.6	5846.3	76949.9	44346.2	145910	41645.6	42311.8	30202.3	193024	52252.2	56654.8	47600.6	11660.1	143976	10292.1	31423.1	23333	46252.6	171951	102840	62093.4	251957	154620	117975	49046.5	23283.5	108394	116154	16859.5	144108	37907.6	14722.4	37860.2	134732
133	房地产	70129	8725.2	421.919	12.0789	20.6081	5636.98	128512	25044.8	175.066	668.7	19823.6	17241.7	13963.2	7749.21	880.365	113.571	26359.8	4244.96	43151.7	6030.41	4087.78	931.104	204427	9547.68	32497.7	4748.61	2639.57	27224.4	3580.53	5797.84	7340.44	35356.2	106604	12615.7	26576.7	65653.3	122198	23034.1	64282.8	6020.31	91480	5276.03	677.788	18203.9	6108.39	2211.73	39471.6	27077.7
134	租赁	71130	19444	3420.36	9341.85	37801.3	5990.26	240240	213834	39783.6	34589.5	185508	41120.9	32534.1	42575.4	27199.3	9246.3	36819.6	15598.5	131229	61634.8	44715.1	17754.4	138072	96626.9	69161.6	64607.3	28263.3	29381.7	5064.14	18167.2	35726.9	48352.4	294509	77372.1	103644	100460	53570.1	85956.1	143413	44956.1	101484	105953	15988.6	71477.9	35824.2	22021	24052.6	25171.3
135	商务服务	72131	1.28707e+06	35711.3	266096	926204	101400	6.83471e+06	1.17183e+06	1.03618e+06	1.06797e+06	1.4979e+06	291675	681268	329001	496436	103864	880315	343237	3.11604e+06	781633	1.27484e+06	484770	5.73019e+06	2.85755e+06	6.54561e+06	3.04177e+06	1.00423e+06	1.26083e+06	120533	165087	253124	735062	6.15703e+06	1.13151e+06	1.44017e+06	1.69597e+06	1.06506e+06	2.07271e+06	820437	1.42291e+06	3.12414e+06	2.48031e+06	509692	1.65763e+06	1.07188e+06	295004	985871	1.64512e+06
136	研究和试验发展	73132	0	0	0	0	0	0	0	0	0	0	0	0	0	0	0	0	0	0	0	0	0	0	0	0	0	0	0	0	0	0	0	0	0	0	0	0	0	0	0	0	0	0	0	0	0	0	0
137	专业技术服务	74133	2.05139e+06	305524	984167	455769	132079	2.1423e+06	423429	114014	803339	770983	10535.9	3392.84	27131.1	58907.1	1247.25	59474	25564.8	63166.1	12740.4	2393.76	48463.4	79657.4	8061.17	60295.3	11687	949.543	53105.1	3664.47	7445.53	10010.1	27193.5	164407	74523.1	58694	445323	321334	748791	67653	61528.6	101739	45095.2	5536.83	78834.9	6629.92	27644.2	15198.9	25450.6
138	科技推广和应用服务	75134	1.74108e+06	434545	566270	742085	426385	24637.6	12596.8	7594.97	244264	308874	195252	14325.4	78210.2	8266.51	119.202	16650	7275.63	106028	7725.28	149291	133714	188590	91662.5	245847	161938	119070	181705	9803.27	4618.41	4164.18	45390	683509	97195.2	46745.4	185181	22452.9	278522	20109.9	7579.43	16641.3	84403.9	438.538	564926	107744	128007	681231	452182
139	水利管理	76135	1.18874e+06	15837	3128.12	89610.2	236268	4636.72	36807.5	16183.2	26716.9	154196	0	0	0	0	0	0	0	0	0	0	0	0	0	104404	0	0	0	0	0	0	0	0	0	0	0	0	584887	0	0	0	0	0	0	0	0	0	0
140	生态保护和环境治理	77136	15502	2032.77	1291.51	1748.37	20251.2	75600.8	6894.2	27117.6	72495.2	72745.5	0	8655.4	4021.85	2754.68	13131.1	11658.7	15068.2	19073.1	2830.2	6837.92	14593.2	29130.4	63258.5	10140.5	3971.72	59026.8	493892	66386.8	4421.61	14095.2	13823.6	39939.5	13172	13345.1	24813.6	34586.9	68507.2	32724.5	2766.19	6073.44	90402.5	73373.3	102032	78552	16489.3	45636.5	50575.1
141	公共设施及土地管理	78137	0	0	0	0	0	17866.6	651.387	6450.68	5852.82	15728.5	531.245	17935.9	9777.16	7036.03	925.042	11823	8314.91	12048.3	3051.98	4106.83	2639.18	22410.5	11609.8	10128.6	12145.7	814.215	31407.8	2567.39	3559.77	2915.28	10901.5	36493.2	15202.8	9369.33	34689	25297.5	11969.7	15031.6	4718.31	24700.1	2287.09	3978.13	15589.4	6874.05	3406.97	15164.5	8458.72
142	居民服务	80138	0	0	0	0	0	10487.2	901.187	3721.83	3726.7	4376.13	541.027	3958.95	1890.94	1041.76	263.083	3565.9	4784.67	7996.35	354.81	1621.26	991.574	6346.03	4261.52	2518.92	986.585	7606.37	8342.4	581.909	706.544	956.731	1520.48	11036.4	12810.2	13059.8	18012.5	15640.7	17435.3	30440.5	10059.3	27173.3	13984.8	11176.2	16334.8	2092.68	3363.35	2992.92	2712.67
143	其他服务	81139	275311	77266.3	158602	121946	445164	1.52296e+06	152326	62193.4	53182.1	268599	26847.3	120314	42455.4	35340.2	13915.3	67851	63498.3	82145.2	82897.9	294035	82950.7	626547	209339	116511	29740.7	84783.6	294462	20412.8	15804.6	32336.4	193695	294062	146618	120870	350917	344482	611443	206491	44389	298175	261204	233593	403304	107457	55863.6	134009	345121
144	教育	83140	37353.4	14525.1	17254.6	45920.8	35191	78869.5	9415.66	9770.5	5261.62	14826.6	2287.06	21411	8006.62	2721.99	757.467	10527.8	4539.62	11537.1	6128.14	3454.21	4338.96	23140.4	12943.3	16566.4	6276.28	11882.3	29565	1201.33	2425.82	2312.71	7154.9	37330.5	8234.81	11866.2	24012.7	34941.9	8916.35	15097	3417.72	19433.6	16151	6312.5	19241.8	6030.14	2537.11	10296	12569.4
145	卫生	84141	4293.84	2577.24	71797.5	2805.09	38085.8	147030	13089.1	52446.9	12721	60098.5	0	996.936	2216.35	4338.58	16575.4	32880.7	8276.81	4295.29	667.414	2611.07	1258.97	4264.45	2059.45	7973.57	1195.54	5415.03	21461.1	1151.98	619.727	2288.82	14616.9	5527.54	37957.1	38523.1	43576.1	7711.76	67171.2	2636.08	4930.94	13680.3	469234	29729	30341.6	12864	567.385	6068.45	15878.8
146	社会工作	85142	0	0	0	0	0	0	0	0	0	0	0	0	0	0	0	0	0	0	0	0	0	0	0	0	0	0	0	0	0	0	0	0	0	0	0	0	0	0	0	0	0	0	0	0	0	0	0
147	新闻和出版	86143	2269.82	3040.87	223.815	1618.78	3982.93	24668.6	4347.73	13073.7	4414.79	9001.4	2515.23	5113.72	3398.58	2631.77	309.615	7532.99	6451.39	13650.9	830.96	4670.12	2885.05	17766.5	5585.44	5508.97	3878.57	2947.49	19205.4	952.411	3594.81	3002.46	2996.88	8660.19	6983.47	19622.7	26681.9	18963.9	5147.98	11087.1	2684.14	11583	2371.57	1206.98	8433.25	3668.5	2789.2	5796.7	4511.38
148	广播、电视、电影和影视录音制作	87144	1086.36	1552.53	498.894	183.641	12341.8	97943.9	52592.6	26477.4	15656.8	32741.5	0	24626.1	8479.91	9427.77	9514.62	19115.9	19200.3	69270.6	14502.2	56735.9	27356.2	92662.3	11764.6	44962.4	11361.5	5015.66	107757	28739.7	19425.5	37669.3	72736.4	236393	41570.2	37396.9	101530	63446.6	32566.5	104213	19939.7	51324.9	94486.1	21842.2	65885.9	64505.4	19754.6	51979.5	61449
149	文化艺术	88145	14651.1	10018.2	4982.97	20149.7	10209.5	26563.5	30999.3	7205	5167.46	9596.32	0	3245.48	1946.39	3381.2	815.94	3473.5	2389.21	3518.69	588.737	1865.26	1026.14	3624.07	4760.48	2733.88	965.429	11461.4	8464.03	1557.12	1765.72	3060.04	4140.92	9733.32	2898.76	2965.37	8649.91	5124.05	10076.3	6061.92	2572.44	2421.45	11927.7	3588.85	11105.6	3881.26	902.816	3193.75	9716.45
150	体育	89146	0	0	0	0	0	0	0	0	0	0	0	0	0	0	0	0	0	0	0	0	0	0	0	0	0	0	0	0	0	0	0	0	0	0	0	0	0	0	0	0	0	0	0	0	0	0	0
151	娱乐	90147	1223.67	3417.44	771.997	1207.45	1076.1	103248	30045.8	50090.4	18659.8	15835.1	8654.96	14065.7	12563.4	13923.2	6414.26	38135.7	15625.7	25459.4	4728.63	23058.8	16434.3	66728.1	44488.8	39119.3	13095.8	48473.6	33864.8	13508.9	15595.8	27085.5	11754.3	39348	16392.1	20440.9	37402.6	27276.5	12906.1	16207.4	5087.42	26632.3	35541.3	14067	16809	17531.4	12376.8	16350.8	19839.5
152	社会保障	94148	1115.82	8847.32	5243.59	1782.99	1969.89	38674.5	20561.4	6902.28	10203.1	17128.8	4334.19	6617.28	3982.7	5685.55	1110.11	5502.95	4749.76	7777.54	1465.36	2809.11	2053.73	8002.13	11491.6	3805.23	6932.37	4363.58	23945.6	3078.83	2954.18	6101.62	5023.23	29666.1	12375.4	7919.26	21806.9	13526	22615.5	12351.8	2150.22	4721.01	16112.6	6424.92	19973.8	6522.35	2014.38	6210.36	16593.4
153	公共管理和社会组织	91149	112123	101579	114784	52723.4	17500.4	27282.8	1460.22	11373.6	9751.36	20698.3	807.541	14694.5	23974.9	5785.23	1084.21	19932	15514.3	13324.8	3177.35	2625.21	3184.01	48596.2	14821.4	13277.1	13562.5	8807.85	95428.4	2882.35	4541.01	6134.76	8669.8	39940.7	23562.3	17028.5	22646.1	19971.7	22754.7	24597.1	7172.22	41403.9	8566.82	8945.93	26212.8	15981.5	6594.2	12615.6	14560.7
	中间投入合计		2.00423e+08	1.8889e+07	1.32457e+08	4.7997e+07	3.05211e+07	1.14799e+08	3.92931e+07	3.10769e+07	2.78429e+07	4.14481e+07	1.10437e+07	1.0845e+08	7.23446e+07	7.00342e+07	9.7621e+06	1.3207e+08	5.0842e+07	8.95121e+07	2.17157e+07	3.60961e+07	2.42767e+07	1.08749e+08	5.79584e+07	5.19889e+07	1.74804e+07	3.415e+07	2.07761e+08	2.06715e+07	1.81754e+07	3.06308e+07	4.33772e+07	1.89439e+08	6.26101e+07	6.03535e+07	1.31445e+08	7.93261e+07	1.43954e+08	5.80977e+07	3.08714e+07	7.9577e+07	3.01105e+08	3.9783e+07	1.9874e+08	5.23204e+07	2.06011e+07	5.40272e+07	1.42818e+08
	劳动者报酬		4.20078e+08	3.61107e+07	1.31009e+08	6.90583e+07	1.0462e+07	5.07937e+07	1.40765e+07	8.70639e+06	6.83038e+06	1.5341e+07	6.93146e+06	7.57724e+06	5.63613e+06	4.06575e+06	761864	1.27122e+07	5.27925e+06	9.45874e+06	3.17852e+06	4.12206e+06	1.85235e+06	1.50789e+07	6.27909e+06	7.50593e+06	2.76856e+06	3.44953e+06	2.45413e+07	1.92892e+06	1.87743e+06	2.69926e+06	5.74169e+06	2.70983e+07	8.28417e+06	9.4343e+06	1.42723e+07	1.31314e+07	1.12697e+07	1.43352e+07	5.26151e+06	1.37684e+07	6.44407e+06	6.83577e+06	1.16972e+07	6.54999e+06	1.88206e+06	4.47152e+06	7.94958e+06
	生产税净额		-3.65865e+07	-1.00565e+06	193677	467598	1.85371e+06	3.00664e+07	4.02516e+07	1.18788e+07	7.63889e+06	6.34308e+06	1.1576e+06	1.71952e+06	1.05675e+06	1.93585e+06	462286	3.25483e+06	125317	1.58251e+06	974874	3.40573e+06	909653	3.77305e+06	8.95009e+06	2.08989e+06	917171	4.74413e+07	4.73521e+06	356677	340040	-633077	-1.77628e+06	-3.50316e+06	1.39252e+06	-191153	4.82325e+06	1.58968e+06	7.31591e+06	2.24563e+06	958188	-1.98555e+06	5.75027e+07	5.67511e+06	1.6893e+07	2.22814e+06	605265	2.30532e+06	1.91518e+07
	固定资产折旧		1.40002e+07	1.25251e+06	5.03723e+06	2.59141e+06	4.51743e+06	1.11301e+07	2.86448e+07	2.90636e+06	2.73013e+06	5.90164e+06	611848	4.0652e+06	1.38128e+06	1.95414e+06	331269	3.6805e+06	1.72089e+06	3.5248e+06	413965	915186	1.00687e+06	2.54844e+06	1.79809e+06	1.96466e+06	1.01621e+06	985989	4.83159e+06	830397	600270	1.38886e+06	2.46051e+06	3.4248e+06	1.02332e+06	1.01938e+06	5.14211e+06	1.87259e+06	8.89554e+06	2.94294e+06	1.31361e+06	2.24459e+06	6.89836e+06	3.71524e+06	1.14998e+07	4.80742e+06	989487	1.52736e+06	7.65418e+06
	营业盈余		3.70729e+06	94524.8	6.56991e+06	1.67036e+06	1.12998e+07	2.94723e+07	7.15315e+06	3.95669e+06	7.00972e+06	8.87326e+06	-1.5711e+06	6.81533e+06	3.92925e+06	6.52417e+06	1.57384e+06	8.17483e+06	4.12759e+06	6.5816e+06	1.2626e+06	2.15118e+06	2.83055e+06	6.93919e+06	1.3902e+07	4.97551e+06	2.8992e+06	5.31252e+06	1.07014e+07	1.06595e+06	1.63435e+06	1.29263e+06	3.16129e+06	1.31981e+07	4.41508e+06	5.09319e+06	9.6232e+06	5.89435e+06	1.53949e+07	5.25117e+06	4.2473e+06	6.33174e+06	1.49123e+07	7.19241e+06	1.8973e+07	1.57896e+06	2.29809e+06	5.77031e+06	1.36201e+07
	增加值小计		4.01199e+08	3.64521e+07	1.4281e+08	7.37876e+07	2.81329e+07	1.21462e+08	9.01261e+07	2.74483e+07	2.42091e+07	3.6459e+07	7.12981e+06	2.01773e+07	1.20034e+07	1.44799e+07	3.12926e+06	2.78224e+07	1.1253e+07	2.11477e+07	5.82996e+06	1.05942e+07	6.59942e+06	2.83396e+07	3.09293e+07	1.6536e+07	7.60114e+06	5.71894e+07	4.48094e+07	4.18194e+06	4.45209e+06	4.74766e+06	9.58721e+06	4.0218e+07	1.51151e+07	1.53557e+07	3.38609e+07	2.2488e+07	4.2876e+07	2.47749e+07	1.17806e+07	2.03591e+07	8.57574e+07	2.34185e+07	5.9063e+07	1.51645e+07	5.7749e+06	1.40745e+07	4.83756e+07
	总投入		6.01622e+08	5.53411e+07	2.75267e+08	1.21785e+08	5.8654e+07	2.36261e+08	1.29419e+08	5.85251e+07	5.2052e+07	7.79071e+07	1.81735e+07	1.28628e+08	8.4348e+07	8.45141e+07	1.28914e+07	1.59892e+08	6.2095e+07	1.1066e+08	2.75457e+07	4.66903e+07	3.08761e+07	1.37089e+08	8.88877e+07	6.85249e+07	2.50815e+07	9.13394e+07	2.52571e+08	2.48535e+07	2.26275e+07	3.53785e+07	5.29644e+07	2.29657e+08	7.77252e+07	7.57093e+07	1.65306e+08	1.01814e+08	1.8683e+08	8.28726e+07	4.26521e+07	9.99361e+07	3.86862e+08	6.32015e+07	2.57803e+08	6.74849e+07	2.6376e+07	6.81017e+07	1.91194e+08
[truncated: 121 more columns]

## Sheet: 最终流通费用矩阵
	最终流通费用矩阵
		单位：万元	序号	001	002	003	004	005	006	007	008	009	010	011	012	013	014	015	016	017	018	019	020	021	022	023	024	025	026	027	028	029	030	031	032	033	034	035	036	037	038	039	040	041	042	043	044	045	046
	序号	投入产出部门（153） 投入产出部门(153)		农产品	林产品	畜牧产品	渔产品	农、林、牧、渔服务产品	煤炭开采和洗选产品	石油和天然气开采产品	黑色金属矿采选产品	有色金属矿采选产品	非金属矿采选产品	开采辅助活动和其他采矿产品	谷物磨制品	饲料加工品	植物油加工品	糖及糖制品	屠宰及肉类加工品	水产加工品	蔬菜、水果、坚果和其他农副食品加工品	方便食品	乳制品	调味品、发酵制品	其他食品	酒精和酒	饮料	精制茶	烟草制品	棉、化纤纺织及印染精加工品	毛纺织及染整精加工品	麻、丝绢纺织及加工品	针织或钩针编织及其制品	纺织制成品	纺织服装服饰	皮革、毛皮、羽毛及其制品	鞋	木材加工和木、竹、藤、棕、草制品	家具	造纸和纸制品	印刷和记录媒介复制品	工艺美术品	文教、体育和娱乐用品	精炼石油和核燃料加工品	煤炭加工品	基础化学原料	肥料	农药	涂料、油墨、颜料及类似产品
			代码	01001	02002	03003	04004	05005	06006	07007	08008	09009	10010	11011	13012	13013	13014	13015	13016	13017	13018	14019	14020	14021	14022	15023	15024	15025	16026	17027	17028	17029	17030	17031	18032	19033	19034	20035	21036	22037	23038	24039	24040	25041	25042	26043	26044	26045	26046
	001	农产品	01001	-5.41909e+06	0	-2.0217e+06	-82204.7	-442492	0	0	0	0	-0.0431315	0	-7.7519e+06	-3.31298e+06	-3.61519e+06	-574993	-182593	-17844.9	-4.12084e+06	-173025	-1729.06	-615271	-1.6888e+06	-1.54514e+06	-616406	-779263	-570691	-3.61848e+06	-23685.3	-376072	0	-61763.5	0	0	0	-296312	-22740.1	-971693	0	-97777.4	-38266.7	0	0	-85691.7	-56584.1	-22142.6	-8628.82
	002	林产品	02002	-13.7162	-339149	0	0	-28005.4	-22254.5	-240.141	-637.017	-1758.48	-1944.9	-11.5605	-258.826	-433.437	-1957.4	-47.4345	-266.383	-69.7425	-16681.7	-36.0961	-57.4545	-72.28	-6979.28	-1294.17	-4093.47	-321.294	-317.22	-2429.81	-20.5529	-145.486	0	0	0	0	-28717.3	-2.5053e+06	-278281	-530681	0	-98684.1	-26420	-873.379	-168.435	0	-274.437	-85.8899	-243.9
	003	畜牧产品	03003	-13.3948	0	-2.72992e+06	0	-187733	0	0	0	0	0	0	0	-263.242	0	0	-1.12346e+07	0	-190974	-6729.8	-1.89959e+06	-1062.1	-995424	-2346.62	-58636.7	0	0	-12293.7	-1.15172e+06	-306021	0	0	0	-761639	0	0	0	0	0	-67301.3	-30453.7	0	0	0	-86.3693	0	-0.13966
	004	渔产品	04004	0	0	0	-564932	-93986.2	0	0	0	0	0	0	0	-659804	0	0	-41.4619	-4.96041e+06	-148731	-11403.1	0	-2426.25	-222425	-367.452	0	0	0	0	0	0	0	0	0	0	0	0	0	0	0	-60284.3	0	0	0	0	0	0	0
	005	农、林、牧、渔服务产品	05005	-98146	-62389.2	-9324.07	-43017.6	-47706.5	0	0	0	0	0	0	0	-802.347	0	0	0	-0.000221726	-4482.25	0	0	0	0	0	0	0	0	-144887	-64.4259	-13986.3	0	0	0	0	0	-2513.29	0	-2132.25	0	0	0	0	0	0	0	0	0
	006	煤炭开采和洗选产品	06006	-41916.9	-4540.28	-13061.3	-6750.42	-12193	-4.58533e+06	-8655.34	-42505.9	-50970.2	-139071	-7439.62	-32915.1	-19717.3	-21050.6	-12724.7	-27639.9	-11020.1	-74480.3	-6460.01	-4447.83	-18750.6	-29243.4	-42628.7	-30383.7	-2643.17	-1382.16	-133143	-11117.4	-17725.3	-20324.7	-17010.5	-21353.9	-18225.5	-20161.6	-40804.6	-532.311	-435817	-3874.77	-1233.7	-1685.66	-16170.5	-3.04181e+06	-1.42686e+06	-577048	-38155.6	-48891.9
	007	石油和天然气开采产品	07007	0	0	0	0	0	-3467.78	-41179.5	-1285.13	-974.265	-954.423	-1091.49	0	0	0	0	0	0	0	0	0	0	0	0	0	0	0	0	0	0	0	0	0	0	0	0	0	-4343.74	0	0	0	-1.17232e+07	-500.185	-678839	-102740	-57446.9	-28889.2
	008	黑色金属矿采选产品	08008	0	0	0	0	0	0	0	-781564	0	0	0	0	0	0	0	0	0	0	0	0	0	0	0	0	0	0	0	0	0	0	0	0	0	0	0	0	0	0	0	0	0	0	-13866.5	0	0	0
	009	有色金属矿采选产品	09009	0	0	0	0	0	0	0	0	-126468	0	0	0	0	0	0	0	0	0	0	0	0	0	0	0	0	0	0	0	0	0	0	0	0	0	0	0	0	0	0	0	-10320	0	-182884	-2168.36	0	-14621.3
	010	非金属矿采选产品	10010	-57.9103	-70.5964	-67.2751	-20.1442	-26.4082	-4770.98	-2131.47	-2339.23	-7121.06	-103630	-6998.03	-61.7639	-652.883	-807.152	-262.508	-244.145	-1020.74	-1152.85	-206.146	-136.401	-716.952	-729.954	-383.791	-115.591	-691.819	-11.0529	-743.593	-79.6921	-17.7031	-414.228	-190.388	-10.5016	-270.155	-449.477	-726.202	-754.474	-15019.8	-67.9437	-59685.8	-7998.2	-88.0088	-2410.84	-655471	-220501	-5188.22	-55333.4
	011	开采辅助活动和其他采矿产品	11011	0	0	0	0	0	0	0	0	0	0	0	0	0	0	0	0	0	0	0	0	0	0	0	0	0	0	0	0	0	0	0	0	0	0	0	0	0	0	0	0	0	0	0	0	0	0
	012	谷物磨制品	13012	-99945	0	-1.06319e+06	-173317	-115501	0	0	0	0	0	0	-847072	-737488	-155644	-7409.75	-90684.8	-45454	-675166	-953989	0	-262407	-2.15428e+06	-1.05838e+06	-74675.8	0	0	0	0	0	0	0	0	0	0	-19071.6	-358.255	0	0	0	0	0	0	0	0	-15072.1	0
	013	饲料加工品	13013	-104320	0	-8.15289e+06	-2.9037e+06	-544275	0	0	0	0	0	0	0	-1.05708e+06	0	0	-144859	0	0	-42.4934	0	-162.378	-8983.58	0	0	0	0	0	0	0	0	0	0	0	0	0	0	0	0	0	0	0	0	0	0	-16.7174	0
	014	植物油加工品	13014	-557.532	0	-31233.8	-32350.6	-11.7677	0	0	0	0	0	0	0	-622350	-2.66674e+06	0	-10307.5	-57665.1	-615584	-216374	0	-190477	-876052	0	-30685.5	0	-0.05808	0	0	0	0	0	0	0	0	0	0	-1632.89	0	0	0	0	0	-157930	0	-3702.36	-177253
	015	糖及糖制品	13015	0	0	0	0	0	0	0	0	0	0	0	0	-5509.24	0	-141987	-5497.37	-5143.02	-227138	-19214.1	-75172.2	-80920.9	-353420	-18013.7	-364723	0	0	0	0	0	0	0	0	0	0	0	0	0	0	0	0	0	0	0	0	0	0
	016	屠宰及肉类加工品	13016	0	0	-2403.67	-15.7976	0	0	0	0	0	0	0	0	-112540	0	0	-3.0572e+06	-33102.2	-65283.4	-170771	0	-96679.2	-213050	0	0	0	0	0	0	0	0	0	0	-1.85214e+06	0	0	0	0	0	-19457	-2484.5	0	0	0	0	0	0
	017	水产加工品	13017	0	0	0	-30253.5	0	0	0	0	0	0	0	0	-216931	0	0	-3044.38	-1.12657e+06	0	-29052.9	0	-6844.53	-277068	0	0	0	0	0	0	0	0	0	0	-231.31	0	0	0	0	0	0	0	0	0	0	0	0	0
	018	蔬菜、水果、坚果和其他农副食品加工品	13018	0	0	0	0	0	0	0	0	0	0	0	0	0	0	0	0	0	-864054	-145724	-19608.4	-162363	-1.15747e+06	-100070	-339764	0	0	0	0	0	0	0	0	0	0	0	0	0	0	0	0	0	0	0	0	0	0
	019	方便食品	14019	0	0	0	0	0	0	0	0	0	0	0	0	0	0	0	0	0	0	-136601	0	0	0	0	0	0	0	0	0	0	0	0	0	0	0	0	0	0	0	0	0	0	0	0	0	0	0
	020	乳制品	14020	0	0	0	0	0	0	0	0	0	0	0	0	-11816.4	0	0	0	0	0	-3699.67	-1.63825e+06	-942.895	-824950	-155.278	-104762	0	0	0	0	0	0	0	0	0	0	0	0	0	0	0	0	0	0	0	0	0	0
	021	调味品、发酵制品	14021	0	0	0	0	0	0	0	0	0	0	0	0	-84659.5	0	0	-96179.7	-187884	-279127	-223786	-6270.18	-581185	-446726	-101642	-35846.3	0	0	0	0	0	0	0	0	0	0	0	0	0	0	0	0	0	0	0	0	0	0
	022	其他食品	14022	0	0	0	0	0	0	0	0	0	0	0	0	-179193	-8673.87	0	-689230	-36736.8	-88789.7	-92939.2	-167417	-326239	-873178	-236912	-537880	0	-30655.6	0	0	0	0	0	0	0	0	0	0	0	0	0	0	0	0	0	0	0	0
	023	酒精和酒	15023	-3024.96	-2097.81	-1143.64	-1678.9	-44516.8	-20076.7	-1988.18	-10911.1	-18846	-15310.3	-2148.5	-2050.42	-49621.2	-804.717	-105.75	-30130.8	-20136.9	-25672.3	-776.965	-554.887	-25174.5	-108726	-2.35835e+06	-351628	-70265.3	-21150.2	-3505.8	-286.481	-397.216	-325.3	-1217.33	-45773.7	-1733.61	-1045.47	-26536	-2823.36	-43772.2	-47809.7	-527.197	-4017.04	-68714.5	-444.257	-329155	-785.859	-541.836	-368556
	024	饮料	15024	-5319.86	-32216	-4455.98	-6068.54	-50804.2	-43761.3	-15854.5	-10937.5	-12133.8	-16336.8	-424.973	-9655.51	-3650	-5607.98	-619.894	-7486.36	-8569.78	-61698	-13293.2	-71175.1	-4354.95	-47616.8	-64160.1	-899508	-53117.2	-11840.6	-16925.3	-2353.97	-4713.99	-2114.65	-7508.95	-10647.3	-11344	-14504.9	-27042.7	-35481	-4558.51	-12926.4	-2258.59	-49648.1	-3797.89	-3313.05	-16529.5	-7842.92	-2516.83	-6166.27
	025	精制茶	15025	-1145.64	-9634.6	-440.22	-1926.04	-30374.9	-29880.8	-1568.08	-27709.9	-12107.2	-17878	-1075.02	-11358.7	-2362.99	-2438.55	-1266.36	-7687.88	-7792.32	-61957.3	-51.7959	-21.9444	-2656.52	-11158.5	-239.212	-53464.2	-56755.1	-21186.6	-12411.3	-3796.87	-2158.49	-33828.1	-21782.4	-24048.6	-8577.19	-41905.5	-32247.8	-36025.1	-11307.8	-45.5916	-21591.8	-61081.1	-13405.6	-2604.54	-187126	-41268.5	-4573.01	-10785.9
	026	烟草制品	16026	-245.083	-3730.05	-94.1753	-412.033	-66445.1	-23307.8	-2361.45	-82986.1	-38478.9	-104503	-6.0966	-269.7	-50.7236	-46396.9	-10147.4	-58585.7	-29779.2	-2534.27	-12337.1	-47104.4	-125.845	-1197.7	-443.449	-244.742	-70.3259	-4.22966e+06	-55360.3	-107203	-108.749	-5658.41	-2920.78	-10672.2	-2082.69	-200.257	-181479	-89.7531	-757.733	-166766	-19055.5	-36681.4	-480483	-42157.4	-139.449	-409.421	-14287.2	-55066.1
	027	棉、化纤纺织及印染精加工品	17027	-258.309	0	0	0	-5.45234	-1621.12	-237.474	-184.363	-537.053	-4536.74	-447.144	0	0	0	0	0	0	0	0	0	0	0	-3585.85	0	-5499.45	-12441.6	-1.03212e+07	-143410	-80783	-1.42935e+06	-2.33708e+06	-9.43537e+06	-357480	-807029	-10983.4	-325580	-18035	-5170.5	-310157	-437666	-1393.42	-106.819	-4888.69	-4091.5	-2438.02	-7817.59
	028	毛纺织及染整精加工品	17028	0	0	0	0	0	0	0	0	0	0	0	0	0	0	0	0	0	0	0	0	0	0	0	0	0	0	-156110	-502094	-3195.74	-215062	-365716	-1.48558e+06	-13997.9	-2629.58	0	-26.8363	0	0	-48562.4	-26261.7	0	0	0	0	0	0
	029	麻、丝绢纺织及加工品	17029	0	0	0	0	0	-42.5508	-12.6985	-97.8708	-196.467	-2561.47	-77.1195	0	0	0	0	0	0	0	0	0	0	0	-1274.33	0	-3084.45	0	-218472	-7011.15	-618703	-42620.6	-117113	-1.44971e+06	-14838	-33668.7	-5332.53	-14372.2	-4180.51	-2345.1	-94881.2	-34799.6	0	0	0	0	0	0
	030	针织或钩针编织及其制品	17030	0	-2008.61	-218.598	-18.3767	-5190.1	-306.538	-168.881	-46.3474	-14.8586	-19.6257	-32.4913	-7.90636	-25.975	-3.60597	-0.961391	-140.516	-1.34803	-1375.99	-8.24176	-255.038	-48.0879	-675.237	-171.467	-252.531	-48.3717	-4.30359	-20514.2	-47.639	-68.8202	-1.02449e+06	-543355	-4.32631e+06	-124732	-84331.9	-340.384	-6758.44	-73.408	-18.7589	-7671.97	-80711.5	-4355.88	-414.937	-143.891	-28.7642	-14.318	-109.544
	031	纺织制成品	17031	-2253.89	-1925.54	-170.573	-193.016	-48.7701	-26951.8	-4338.29	-1562.02	-9335.21	-34154.1	-23938.5	-5427.91	-11860.9	-18347.4	-589.818	-12410.8	-260.386	-6611.42	-664.589	-2418.55	-8290.94	-6139.24	-6239.7	-13875.3	-10750.5	-17799.6	-29329.5	-2997.95	-8166.66	-24241.8	-221582	-1.50587e+06	-72917.1	-41477.8	-34853.3	-127940	-108677	-19533.4	-62616.7	-215244	-6118.33	-902.573	-22583.8	-18945.6	-2962.86	-21640
	032	纺织服装服饰	18032	-97.4247	-29590.5	-189.17	-428.065	-2.05633	-323504	-36044.6	-28238.4	-33809.1	-30945.6	-48747.1	-173657	-30323.8	-58759.7	-8291.49	-95386.1	-29183	-86443.1	-20727.6	-22229.7	-21953.3	-115883	-88368.9	-45599.5	-18748.4	-71773.5	-151493	-86610.3	-16399.5	-170253	-79638.1	-1.73631e+06	-346988	-40378.4	-126670	-181776	-99424.6	-56904.4	-60882.3	-170050	-88698	-45238.7	-64164.2	-58397.2	-30231.2	-47142.4
	033	皮革、毛皮、羽毛及其制品	19033	-113.509	-1620.34	-587.88	-2530.04	-21502.6	-1226.49	-161.718	-343.582	-157.833	-147.143	-120.628	0	0	0	0	0	0	0	-909.269	-802.298	-146.76	-7161.24	-26.525	-246.686	-7.27371	-0.0489771	-2434.43	-160.05	-178.414	-8571.52	-21369.5	-2.3249e+06	-6.56604e+06	-3.65509e+06	-28776.1	-1.17305e+06	-24576.2	-761.962	-72340.8	-223261	-0.585482	-1295.04	-195.064	-10.9605	-330.074	-43.0307
	034	鞋	19034	-570.895	-22.7424	0	0	-19.4432	-55862.5	-4383.07	-392.083	-679.63	-456.596	-1472.05	-794.998	-10.4929	-4.14906	-5.26392	-845.724	-90.3165	-717.185	-80.387	-60.7982	-438.675	-1878.84	-609.127	-247.476	-25.5175	-1.97889	-55.0664	-0.350511	-2.33849	-12596.9	-4512.37	-42068.4	-17429.3	-3.21704e+06	-1789.64	-7970.06	-3120.7	-1678.46	-864.041	-7215.74	-11056.6	-424.356	-1157.63	-476.539	-54.545	-139.118
	035	木材加工和木、竹、藤、棕、草制品	20035	-813.573	-2626.93	-8.40974	-50.1667	-873.778	-808967	-273.73	-2924.64	-58572.7	-15278.2	-1012.76	-4589.2	-2779.47	-2247.15	-1642.57	-7876.07	-2822.12	-5907.6	-2746.95	-3577.24	-2007.14	-23479.4	-36160.6	-28033.6	-12782.5	-30691.4	-46669.5	-1191.23	-4368.26	-6968.98	-25407.5	-37172.6	-14626	-40444.2	-1.16331e+07	-7.37716e+06	-495279	-93197	-235418	-903046	-8300	-6951.85	-32740.8	-21408.6	-13705.6	-26866
	036	家具	21036	-6590.79	-1644.77	-207.898	-23293.5	-8534.41	-1331.34	-20456.7	-761.038	-787.16	-548.357	-173.627	-614.127	-144.629	-130.183	-64.4948	-892.275	-130.117	-3596.66	-1376.63	-1539.54	-4664.74	-2956.01	-3473.01	-718.562	-1188.09	-1183.89	-1758.62	-5.06899	-731.394	-107.854	-3679.31	-5828.04	-27.3877	-1566.48	-52401.1	-119267	-39.8052	-1222.5	-6092.01	-8700.94	-6621.78	-29.6444	-94.2466	-241.448	-5.5937	-321.861
	037	造纸和纸制品	22037	-10443	-1728.43	-21.3441	-5638.12	-1541.61	-1170.01	-615.423	-1887.2	-3751.2	-43353.3	-1623.04	-81394.4	-30336.1	-68909.9	-2956.38	-173517	-58809	-135888	-65718	-205693	-44134.9	-252713	-215843	-328521	-93642.5	-518987	-92616.5	-12583.5	-11396.6	-27363.5	-67345.2	-121270	-102929	-94955.5	-231683	-166726	-9.04002e+06	-4.86013e+06	-100166	-1.20792e+06	-13344.2	-720.396	-46874.8	-38901.2	-27021.9	-66787.9
	038	印刷和记录媒介复制品	23038	-534.202	-88.501	-51.9813	-413.675	-18265.6	-1269.61	-435.862	-432.353	-266.161	-390.035	-1573.03	-292.59	-399.683	-369.965	-49.4264	-830.969	-1273.72	-442.904	-658.533	-786.407	-355.809	-29608.8	-136160	-107387	-42453	-175655	-301.734	-21.8223	-27.7032	-71.5556	-14655.4	-50087.8	-325.387	-16207.8	-1072.9	-22635.9	-107253	-667715	-18398.1	-34639.8	-2508.14	-22.3179	-83.7352	-244.611	-57.4533	-19581.3
	039	工艺美术品	24039	-89.3179	-18.4469	-49.5443	-216.982	-31.1616	-1365.57	-240.208	-682.364	-398.914	-863.263	-120.278	-728.436	-698.748	-571.053	-70.6979	-665.669	-407.628	-1536.57	-271.131	-391.649	-241.9	-2214.09	-798.595	-1064.78	-517.763	-153.679	-2277.95	-146.845	-271.33	-441.648	-1107.57	-8448.63	-8012.91	-1214.48	-5337.27	-3484.31	-1225.25	-1098.64	-173106	-24710.5	-247.98	-225.306	-804.408	-533.632	-259.301	-2052.09
	040	文教、体育和娱乐用品	24040	-53194.2	-8829.45	-288.663	-29714.9	-7960.29	-1119.71	-352.657	-8956.28	-7835.58	-1132.78	-106.203	-2433.98	-3311.27	-3379.22	-47.8924	-4162.77	-1184.72	-4130.86	-3644.82	-15280.7	-3107.68	-21128.6	-17374.8	-9372.02	-1772.38	-1891.66	-2761.62	-233.181	-290.993	-5595.89	-1376.37	-14132.8	-3484.8	-13395.8	-39866.7	-8726.29	-30397.4	-29986.3	-11191.1	-1.29789e+06	-16082.8	-244.851	-684.986	-2178.69	-326.386	-3533.05
	041	精炼石油和核燃料加工品	25041	-379465	-42448.6	-120550	-153864	-217789	-131153	-65378.5	-440005	-501398	-725212	-142158	-17635.3	-20684.5	-13237.7	-2475.14	-16964.7	-21674.1	-29004.7	-6173.16	-12427.3	-5733.69	-32980.2	-13975.2	-26507.9	-5241.34	-3280.38	-43424	-13602.8	-13140.1	-7367.15	-24344.4	-82698.8	-17892.1	-19851.3	-143637	-61744.1	-62029	-22352.5	-33489.8	-61603	-3.30284e+06	-39212.9	-3.71121e+06	-225237	-7497.93	-309886
	042	煤炭加工品	25042	0	0	0	0	0	-3608	-5202.95	-10941.8	-3838.63	-5739.14	-9.06848	0	0	0	0	0	0	0	0	0	0	0	0	0	0	0	0	0	0	0	0	0	0	0	0	0	0	0	0	0	0	-139482	-304661	-20558.1	-26034.3	-13210.8
	043	基础化学原料	26043	-236.834	-2.8051	-55.4279	-1303.59	-68.1842	-15541.4	-179418	-53150.2	-91501.5	-167245	-26833.2	0	0	-841.071	-11241.1	-780.227	-606.139	-8133.55	0	0	0	0	-12157.9	-7089.12	-2.21146	-332.431	-15922.1	-3186.5	-1856.28	-11873	-41503	-2592.79	-23091.8	-62412.3	-317411	-80557.7	-963017	-20503.2	-13426	-28502.9	-485911	-10150.2	-5.29182e+06	-1.35351e+06	-722035	-1.07958e+06
	044	肥料	26044	-6.56897e+06	-189279	0	0	-2379.22	0	0	0	0	0	0	0	0	0	0	0	0	0	0	0	0	0	0	0	0	0	0	0	0	0	0	0	0	0	0	0	0	0	0	0	0	0	-15280.4	-1.00304e+06	-20858.8	0
	045	农药	26045	-1.44299e+06	-112653	-295.63	-993.609	-29615.7	0	0	0	0	0	0	0	0	0	0	0	0	0	0	0	0	0	0	0	0	0	0	0	0	0	0	0	0	0	0	0	0	0	0	0	0	0	0	0	-430261	0
	046	涂料、油墨、颜料及类似产品	26046	-1001.58	-3.22141	-949.33	-27.1812	-48.8104	-5126	-1084.28	-4949.76	-215.128	-392.322	-855.6	-5.04819	-0.325768	-357.335	-14.1606	-694.195	-5.49404	-480.911	-112.07	-868.126	-125.699	-1971	-199.292	-573.451	-7.04076	-402.491	-254308	-47303.2	-6387.91	-19206.9	-18470.5	-10393.4	-30288.7	-15125.2	-151749	-113878	-57873.8	-374387	-16747.7	-71181.1	-1035.3	-532.658	-12560.3	-2959.19	-691.339	-1.01674e+06
	047	合成材料	26047	-12.863	-2.13104	-100.391	-28.4356	-4.97178	-86486.1	-5429.77	-133.443	-2044.8	-2484.58	-3894.25	-560.679	-42.6243	-84.7153	-14.3695	-20.434	-0.889624	-28.4046	-88.2347	-10.96	-946.282	-12443.3	-108.584	-214407	0	-159.405	-30348.1	-85.0384	-117.639	-1320.91	-24318	-15017.9	-25619.6	-394493	-36008.6	-116555	-76162.7	-57591.2	-103191	-497261	-73383.5	-545.644	-329614	-4176.19	-17247.6	-578982
	048	专用化学产品和炸药、火工、焰火产品	26048	-240.575	-10.5485	-444.396	-249.215	-31.999	-180076	-241118	-71963.7	-178603	-366073	-82364.8	-796.077	-753.588	-2931.83	-7524.25	-2641.93	-2077.51	-2219.5	-260.614	-841.863	-1672.38	-26409.2	-3906.16	-2296.83	-104.346	-1515.98	-123640	-6104.06	-6296.1	-35331.3	-20055.1	-93273.3	-131679	-144562	-768632	-42402	-690401	-113925	-13329.1	-215615	-413743	-4732.06	-669524	-135088	-70462.2	-589619
	049	日用化学产品	26049	-1453.47	-4525.13	-193.877	-1517.58	-5822.17	-4824.69	-2573.32	-227.714	-1334.66	-591.787	-2314.35	-63.29	-6223.03	-5234.35	-3.46584	-21332.1	-3531.77	-12245.3	-3687.23	-19951.6	-8606.29	-58435.3	-3309.07	-77448.3	-14299.3	-77359.2	-314.032	-3235.49	-230.294	-1949.77	-4509	-9746.45	-10950.6	-4222.07	-4001.59	-6597.09	-8198.12	-7897.84	-26022.7	-1325.04	-4081.98	-337.542	-1110	-371.77	-818.162	-478.995
	050	医药制品	27050	-593.129	-7871.09	-769774	-74483	-350586	-9307.66	-4111.87	-1162.12	-568.829	-60.2676	-132.722	-45.1109	-10552.4	-127.652	-1002.37	-64484.1	-11994.4	-8269.21	-29.2431	-1291.96	-15408.7	-84863.8	-9684.39	-8615.1	-3374.27	-197.798	-99.0728	-3.03079	-99.8483	-106.928	-1210.79	-996.594	-18774.1	-321.023	-80.3524	-500.639	-133700	-2112.67	-231.352	-254.919	-1870.77	-78.706	-20031.4	-21310.1	-94332.2	-30617.6
	051	化学纤维制品	28051	0	0	0	0	-0.00900314	0	0	0	0	0	0	0	-0.00627361	0	-0.0124798	-0.0114363	-0.0099708	-0.00846834	-0.00645657	-0.0128566	-0.00859366	-0.00895688	-0.00818155	-0.00945728	-0.00930223	-39277.2	-1.31709e+06	-97742.2	-80267.5	-261888	-265911	-392237	-1671.02	-6080.12	-1794.44	-8771.74	-5828.05	-5106.83	-21132.2	-67788.8	0	0	0	0	0	0
	052	橡胶制品	29052	-2605.39	-366.946	-4827.73	-1565.35	-376.233	-116650	-8896.07	-167193	-24983	-22829.1	-87104.9	-28072.9	-1597.34	-261.791	-462.733	-6289.78	-208.424	-4260.39	-1268.72	-2066.48	-3825.85	-7086.18	-3301.97	-2438.05	-301.836	-945.958	-68829.8	-772.664	-156.355	-27093.3	-20877.5	-119067	-104887	-811585	-86433.9	-60454.9	-10900.6	-58360.6	-19083.8	-270105	-16992.6	-3483.59	-4857.73	-2199.89	-251.133	-26650.8
	053	塑料制品	29053	-1.52738e+06	-43.6115	-1754.87	-147.078	-28121.6	-23916.8	-7388.79	-3135.59	-11675	-68382.7	-72458.1	-203186	-35751.2	-142713	-4030.06	-195873	-130383	-196728	-82015.8	-273836	-100353	-351217	-117553	-704128	-82743.7	-61703	-135991	-8630.08	-9184.75	-25824.4	-167814	-139968	-162569	-794671	-199376	-497206	-246002	-775253	-152515	-1.10085e+06	-166249	-1235.96	-966485	-558434	-75499	-89838.9
	054	水泥、石灰和石膏	30054	-756.506	-37.6735	-344.051	-1628.57	-37.4043	-89698.2	-2219.4	-5910.02	-26248	-163284	-51676.7	-1263.7	-62.1291	-163.952	-1678.28	-463.995	-34.0884	-1434.3	-113.356	-115.013	-2150.86	-2631.14	-645.176	-250.504	-269.98	-4247.46	0	0	0	-281.259	-146.054	-2047.67	-466.161	-299.62	-18262.3	-571.822	-9105.46	-172.239	-5469.68	-13699.8	-601.478	-135.51	-40958.3	-240.466	-118.185	-13165
	055	石膏、水泥制品及类似制品	30055	-538.826	-7.28131	-713.847	-593.565	-60.4868	-4510.29	-422.182	-137.956	-4226.47	-49119.1	-33399.9	0	-39.2929	0	-40.1386	-593.227	-209.713	-382.185	-0.189251	-0.0100362	-8.17421	-1277.67	-870.638	-111.569	-32.7965	0	-8641.76	0	-4.94148	-352.42	-247.54	-90.628	-240.306	-198.575	-5154.72	-336.753	-100.008	-35.596	-5252.82	-819.369	-1073.11	-68.1651	-660.686	-46.5082	-75.3979	-383.195
	056	砖瓦、石材等建筑材料	30056	-919.968	-122.293	-1562.42	-19439.5	-6289	-6053.76	-670.261	-554.918	-702.44	-4203.36	-4776.68	0	-37.6084	-69.8419	-19.1325	-567.796	-144.449	-183.142	-23.2067	-0.0543461	-38.5449	-223.414	-206.687	-137.801	-26.1432	-25.4277	0	0	0	-26.7728	-1177.63	-43.5512	-655.522	-8.31211	-1533.26	-14162.8	-727.762	-33.183	-3133.72	-8549.52	-1591.01	-137.407	-1135.59	-115.328	-339.37	-2061.43
	057	玻璃和玻璃制品	30057	-234.711	-3204.54	-621.094	-50.8885	-23.9165	-1509.02	-3695.75	-554.843	-4659.89	-12665.7	-10263.7	-2198.33	-7807.18	-17771.7	-1975.32	-3588.64	-18388.3	-35267.1	-21590.4	-38694.6	-45638.8	-101064	-711065	-328818	-25021.8	-13210.9	-19425	-532.754	-1748.57	-2644.44	-18533.3	-18200.9	-3627.33	-18502.8	-63568.2	-320235	-17514.3	-9995.42	-27016.7	-24498.2	-3957.78	-858.562	-17100.9	-10085.6	-10644.3	-50563.6
	058	陶瓷制品	30058	-317.345	-2.0626	0	-50180.5	-18394	-1078.59	-179.952	-4349.52	-2474.51	-52.8648	-32.0729	-2.23408	-9.30147	-0.0491794	-3.81788	-822.01	-103.2	-0.749318	-58.018	-16.2956	-47.8963	-93.2143	-27372.9	-10342	-2181.33	-0.296026	-340.938	-32.7283	-24.8583	-62.432	-7.14322	0	0	0	-28.5345	-52.471	-138.706	-643.753	-18953.7	-225.068	-2782.17	-0.736477	-143.417	-50.761	-3.29531	-13.252
	059	耐火材料制品	30059	0	0	0	0	0	-1791.55	-151.271	-577.163	-638.804	-48.8719	-49.9836	0	0	0	0	0	0	0	0	0	0	0	0	0	0	0	0	0	0	0	0	0	0	0	0	0	0	0	0	0	-348.657	-265592	-4482.95	-412.517	-19.0315	-1938.04
	060	石墨及其他非金属矿物制品	30060	-8.59376	-72.4161	-41.2119	-4.14439	-25.0188	-8585.65	-1173.8	-4271.42	-20010.5	-18926.9	-636.329	-53.9209	-276.799	-0.465947	-40.258	-119.765	-1.4582	-11.7024	-7.04037	-12.4712	-57.4394	-1662.93	-118.4	-19.7563	-4.16943	-111.281	-19204.4	-0.00555301	-2.88721	-303.436	-95.3504	-221.165	-672.993	-42.9612	-30324.9	-1959.59	-3647	-929.095	-1067.48	-50386.6	-941.898	-12745.1	-82382.2	-1575.43	-174.699	-24844.6
	061	钢	31061	0	0	0	0	0	0	0	0	0	0	0	0	0	0	0	0	0	0	0	0	0	0	0	0	0	0	0	0	0	0	0	0	0	0	0	0	0	0	0	0	0	0	0	0	0	0
	062	钢压延产品	31062	-5990.4	-1800.85	-7323.34	-2176.84	-4763.01	-530804	-73439.4	-23687	-20193.5	-25939.5	-82470.2	-941.742	-609.46	-1816.95	-1378.91	-3576.88	-1491.63	-7875.18	-70.4356	-417.372	-4060.32	-5473.71	-2008.58	-669.272	-57.7282	-8.73458	-5987.9	-21.5284	-502.811	-499.59	-8251.19	-1985.28	-4701.04	-570.579	-13707.4	-167631	-11088	-3631.9	-32416.8	-50589.2	-8719.91	-2793.89	-14492	-18138.8	-3440.42	-7205.28
	063	铁及铁合金产品	31063	0	0	-68.2177	0	-1.82201	-7572.18	-25270	-11817.2	-3171.13	-582.376	-13139.3	0	0	0	0	0	0	0	0	0	0	0	0	0	0	0	0	0	0	0	-590.319	0	-7.78826	-6868.46	0	-23502.5	0	0	-5995.98	-43803.5	0	0	0	0	0	0
	064	有色金属及其合金	32064	-46.9578	-0.90436	-745.606	0	0	-508.247	-11.7127	-81.1561	-30806.4	0	-10788.3	0	-0.773971	-33.5411	-50.2323	-1123.13	-0.0329126	-0.609074	-16.344	-1.81157	-4.06003	-515.56	-91.2624	-3405.78	0	-0.0184378	-1368.69	-3.64775	-0.569828	0	-296.539	-1.40652	-708.528	-45.2483	-6452.65	-11490.5	-67.5277	-11091.8	-484911	-203908	-407.65	-5.56322	-130962	-611.7	-1067.21	-22889.9
	065	有色金属压延加工品	32065	-0.941423	-3.98293	0	-2.77499	-21.5944	-603.399	-4.60435	-85.2627	-3388.65	-1454.76	-102.967	-1.24629	0	-0.709864	-71.5824	-0.517816	-1.69315	0	-4.22856	-6.6862	-0.515298	-662.712	-84.9736	-3969.86	-0.0829835	-0.116068	-6.44386	-110.371	-0.0496536	0	-6294.51	-9.35365	-3624.11	-0.32334	-7038.14	-37169	-11267.1	-47064.9	-166747	-324950	-179.428	-59.6924	-2131.15	-35.1319	-193.552	-14718.1
	066	金属制品	33066	-30494.6	-25131.9	-6850.98	-14817.4	-32695.7	-934104	-6721.54	-164225	-169778	-262222	-75296.9	-35634.7	-7908.01	-17624	-1297.58	-17621.4	-18118.8	-16474.2	-16602.6	-29792.7	-24812.9	-105836	-28877.8	-158204	-46168	-25226.5	-67185.1	-12582	-7596.05	-22875.4	-26351.4	-47800.4	-56676.9	-76753.3	-296825	-554618	-59200.3	-51239.2	-46589.6	-300630	-26177.6	-5792.74	-51298.7	-24395.9	-17408.6	-137622
	067	锅炉及原动设备	34067	-3713.34	-53.515	-69.9994	-1677.8	-175.888	-1486.9	-626.218	-3417.41	-95.9532	-2794.62	-1396.73	-44.7955	-4801.31	-1735.48	-177.214	-262.093	-126.552	-411.221	-83.2531	-56.6945	-111.94	-454.218	-154.53	-18.4317	-51.7702	0	-12094.9	-9.60188	-208.619	-1068.57	-120.283	-15.5723	-453.171	-96.5203	-278.401	-668.985	-1020.14	-295.051	-125.643	-119.343	-1307.39	-1336.59	-1511.84	-1773.15	-487.992	-294.447
	068	金属加工机械	34068	-802.208	-51.623	-644.949	-94.8422	-55.3642	-2616.03	-722.707	-205.301	-3628.22	-4547.2	-393.963	-833.073	-67.1502	-7.768	-141.193	-119.566	-53.7766	-11.4059	-84.5934	-19.5671	-68.4711	-626.94	-27.6172	-235.33	-44.6224	-290.609	-6086.95	-0.917255	-159.27	-372.142	-74.2486	-3535.57	-102.166	-423.603	-1191.18	-834.454	-1383.1	-80.7646	-1585.92	-1220.25	-1888.29	-1863.59	-1426.47	-1256.23	-363.987	-28.1872
	069	物料搬运设备	34069	-1285.14	-35.6371	-603.772	-150.684	-61.8643	-27284.4	-7318.62	-28304.4	-11430.1	-47694.1	-2647.5	-970.756	-131.699	-10.9294	-1190.03	-606.684	-7.55059	-361.512	-134.469	-48.4455	-299.266	-4982.57	-464.176	-96.2911	-90.6616	-85.5336	-1216.15	-0.0104072	-8.35585	-34.4317	-58.9823	-0.86782	-7.02719	-46.4077	-706.411	-202.16	-3460.11	-105.531	-301.216	-356.558	-438.413	-1501.37	-608.309	-1983.73	-218.658	-250.118
	070	泵、阀门、压缩机及类似机械	34070	-3243	-88.0088	-1434.22	-5652.13	-398.956	-12144	-9548.49	-9653.03	-15435.5	-5981.02	-3773.13	-209.747	-2536.54	-517.317	-1152.17	-1077.23	-1328.97	-3597.59	-323.623	-633.631	-1379.19	-3405.93	-1611.81	-2359.39	-41.8177	-444.06	-6464.76	-426.704	-572.834	-641.949	-388.834	-468.082	-17513.4	-1192.14	-2007.99	-757.856	-9822.9	-738.097	-808.685	-28562.9	-32489.9	-1629.75	-24502.4	-14974.5	-2629.24	-9135.83
	071	烘炉、风机、包装等设备	34072a	0	0	0	0	0	-100510	-20654.5	-14860.2	-32141.4	-27041.8	-572.957	-2652.08	-2996.84	-2302.38	-1100.35	-4347.96	-1772.18	-5385.54	-911.423	-1695.06	-1236.91	-9308.33	-2206.86	-4421.18	-1689.82	-2283.87	-27760.2	-1863.11	-4286.05	-1356.05	-5880.25	-3542.01	-4693.96	-2854.36	-29119.7	-20683.1	-8301.9	-5404.45	-1483.12	-21418.6	-19970.5	-37954.1	-59882	-21950.3	-916.524	-4244.43
	072	文化、办公用机械	34071	-14352.6	-2376.54	-3368.45	-7752.26	-2209.51	-3267.65	-560.255	-1243.72	-243.792	-637.502	-160.375	-1986.14	-153.513	-177.893	-45.4521	-2686.93	-164.802	-1084.73	-110.814	-1257.63	-286.936	-3633.67	-1133.68	-364.103	-1612.36	-162.196	-1239.22	-216.358	-371.242	-536.417	-973.003	-3803.4	-2295.5	-2493.83	-4713.53	-1919.4	-621.514	-1467.91	-1158.44	-1616.82	-259.953	-477.346	-1658.44	-396.872	-376.423	-715.663
	073	其他通用设备	34072b	-14268.6	-2020.2	-19048.1	-15839.3	-2205.37	-223301	-45887.4	-33014.4	-71407.5	-60077.8	-1272.92	-5892.04	-6657.99	-5115.12	-2444.61	-9659.72	-3937.2	-11964.9	-2024.88	-3765.86	-2748	-20680	-4902.91	-9822.39	-3754.21	-5074	-61674	-4139.2	-9522.18	-3012.7	-13064	-7869.18	-10428.4	-6341.44	-64694.2	-45950.9	-18444.1	-12006.9	-3295.01	-47584.9	-44367.8	-84321.5	-133038	-48766.2	-2036.21	-9429.7
	074	采矿、冶金、建筑专用设备	35073	0	0	0	0	0	-395025	-231680	-107965	-140623	-223989	-146299	0	0	0	0	0	0	0	0	0	0	0	0	0	0	0	0	0	0	0	0	0	0	0	0	0	0	0	0	0	-983.907	-1121.51	0	0	0	0
	075	化工、木材、非金属加工专用设备	35074	0	0	0	0	0	-1920.38	-2000.98	-575.038	-158.498	-1041.77	-116.734	0	0	0	0	0	0	0	0	0	0	0	0	0	0	0	0	0	0	0	0	0	0	0	-51101.8	-24601.3	-17794.3	-4394.28	-3064.05	-5893.19	-41892.8	-1743.32	-119840	-38817.9	-1165.18	-2234.97
	076	农、林、牧、渔专用机械	35075	-610525	-123515	-91911.7	-115637	-52311.8	0	0	0	0	0	0	0	0	0	0	0	0	0	0	0	0	0	0	0	0	0	0	0	0	0	0	0	0	0	0	0	0	0	0	0	0	0	0	0	0	0
	077	医疗仪器设备及器械	35076a	0	0	0	0	0	0	0	0	0	0	0	0	0	0	0	0	0	0	0	0	0	0	0	0	0	0	0	0	0	0	0	0	0	0	0	0	0	0	0	0	0	0	0	0	0	0
	078	其他专用设备	35076b	-9238.78	-215.936	-12080.6	-21284	-1580.44	-3301.32	-36074.8	-3003.99	-5763.75	-33004.9	-4822.41	-832.966	-1988.27	-895.467	-275.586	-3372.29	-472.997	-7255.68	-1674.42	-3330.41	-1743.44	-12198.6	-5834.82	-6700.07	-3354.26	-6534.44	-38350.8	-6049.09	-1809.45	-2916.53	-10394.7	-19890.9	-33881.2	-2267.97	-5305.52	-1153.51	-48708.1	-73042.8	-1744.48	-21902.5	-705.748	-2998.67	-2157.99	-8319.45	-165.952	-957.49
	079	汽车整车	36077	0	0	0	0	0	-18783.4	-469.35	-7803.78	-28314.3	-41630.3	-122.317	0	0	0	0	0	0	0	0	0	0	0	0	0	0	0	0	0	0	0	0	0	0	0	0	0	0	0	0	0	0	0	0	0	0	0
	080	汽车零部件及配件	36078	-82234.1	-5665.26	-23673.1	-124354	-30040.3	-20541.8	-2969.36	-24326.7	-67708.1	-91955.4	-26145.3	-4436.21	-1913.37	-527.653	-131.847	-12583.8	-1594.42	-5751.06	-406.962	-5457.54	-856.298	-3791.12	-1862.15	-1316.13	-1311.23	-276.889	-12671.1	-205.256	-415.543	-1297.4	-1439.33	-29458	-2463.18	-2117.55	-5737.01	-16610.8	-2542.82	-1615.95	-22888.3	-3754.01	-817.115	-579.287	-2279.51	-1085.76	-476.156	-2784
	081	铁路运输和城市轨道交通设备	37079	0	0	0	0	0	-1549.39	-53.575	-1965.44	-1555.13	-139.716	-0.156889	0	0	0	0	0	0	0	0	0	0	0	0	0	0	0	0	0	0	0	0	0	0	0	0	0	0	0	0	0	-102.625	0	0	0	0	0
	082	船舶及相关装置	37080	0	0	0	-83556.3	-7987.36	0	-86.4133	0	0	-141.139	-0.0547815	0	0	0	0	0	0	0	0	0	0	0	0	0	0	0	0	0	0	0	0	0	0	0	0	0	0	0	0	0	0	0	0	0	0	0
	083	其他交通运输设备	37081	-50873.9	-20603.9	-15615.4	-20719.8	-46853.8	-23238.4	-407.789	-25.4354	-525.621	-10903.1	-772.445	-635.081	-21.0172	-283.3	-362.038	-1386.53	-80.5328	-2566.06	-925.725	-99.2169	-6.31815	-3903	-765.301	-2563.56	-93.6114	-16.7285	-2754.5	-113.431	-2610.99	-3617.15	-309.216	-3781.41	-321.114	-212.145	-12911.6	-570.613	-749.892	-140.502	-795.722	-8517.5	-4383.19	-22.1558	-16642.9	-818.723	-97.4263	-708.834
	084	电机	38082	-3705.44	-191.127	-373.095	-726.972	-184.215	-3292.85	-503.038	-571.82	-7164.45	-48702.6	-915.555	-1777.98	-397.608	-8.09832	-225.741	-430.391	-56.3114	-2268.56	-111.217	-153.926	-132.401	-2014.39	-639.248	-589.673	-130.704	-294.018	-1343.58	-385.661	-596.081	-781.439	-971.291	-2616.84	-186.84	-379.853	-3135.98	-6107.98	-4073.09	-709.369	-270.817	-61142	-1253.62	-722.093	-4258.7	-1898.28	-45.1007	-6938.8
	085	输配电及控制设备	38083	-4404.88	-175.679	-1488.41	-2882.48	-324.266	-40026.1	-4466.58	-4313.64	-61169.6	-59191.7	-2462.29	-1134.16	-910.65	-1732.79	-420.562	-1998.61	-848.92	-9365.44	-281.078	-451.051	-146.485	-1825.65	-485.777	-1130.96	-81.1657	-1022.71	-7595.65	-924.717	-180.964	-144.99	-3035.69	-1263.09	-385.171	-345.917	-3044.28	-1825.69	-6601.62	-491.92	-220.414	-48316.8	-4115.11	-1396.85	-6099.37	-1991.88	-43.4986	-3097.86
	086	电线、电缆、光缆及电工器材	38084	-2582.03	-151.442	-6254.2	-391.475	-289.034	-65712.9	-5498.35	-8417.2	-11191.5	-17334.2	-8380.77	-867.628	-1996.69	-422.565	-372.065	-4508.04	-139.647	-651.205	-316.55	-377.503	-1180.04	-1427.44	-1683.85	-692.715	-740.103	-10.2136	-9991.03	-60.7424	-85.0795	-1364.18	-1081.03	-1491.14	-6436.11	-309.776	-3847.56	-1588.95	-6870.96	-617.072	-500.13	-15748	-6466.46	-1616.7	-4382.65	-2585.54	-842.7	-780.827
	087	电池	38085	-485.801	-40.8765	-284.301	-9.83692	-31.5923	-25474.3	-4160.75	-462.912	-455.301	-275.597	-674.884	-759.581	-1352.29	-2.34678	-34.501	-106.45	-5.49517	-1407.81	-157.022	-232.512	-54.3155	-372.672	-319.874	-347.918	-10.2279	-88.8385	-54.7732	-838.388	-414.926	0	-14.4668	-206.642	-258.755	0	-3987.31	-12.2465	-908.744	-128.223	-149.643	-84191.6	-658.798	-1114.34	-1994.08	-57.905	-5508.32	-506.468
	088	家用器具	38086	-23.6207	-6219.79	-41.0699	-4.85973	-0.725234	-5884.18	-370.568	-30.5094	-53.1716	-77.1082	-4748.91	-46.1454	-522.285	-4.4367	-19.9096	-494.806	-38.0069	-553.591	-61.2288	-1130.37	-23.5473	-40022.9	-1952.74	-2846.71	-31.9094	-59.6192	-129.333	-0.79349	-87.0261	-22127.8	-186.736	-3752.96	-60.9343	-2342.2	-484.648	-11464.7	-81.539	-42.9374	-10343	-5868.26	-178.939	-31.156	-1075.93	-76.4359	-1.35788	-240.055
	089	其他电气机械和器材	38087	-263.321	-34.0335	-1245.73	-1800.53	-133.862	-8413.6	-1147.97	-533.136	-1129.01	-1147.36	-481.593	-2077.81	-987.906	-254.752	-49.8744	-1356.66	-162.091	-1750.65	-706.242	-677.396	-273.852	-3840.04	-1861.74	-2953.65	-433.123	-5834.91	-2275.23	-238.218	-108.537	-265.733	-623.728	-8557.5	-1396.39	-803.349	-4215.4	-6271.82	-1857.01	-695.493	-1325.6	-3085.31	-1286.6	-571.328	-2304.86	-3971.77	-235.414	-703.291
	090	计算机	39088	-10593.3	-1733.18	-9.28161	-5668.43	-1549	-1391.58	-1304.98	-541.597	-350.877	-951.986	-986.91	-526.029	-288.538	-515.944	-107.402	-437.007	-271.891	-678.063	-455.889	-155.313	-350.031	-2845.04	-974.043	-949.987	-476.188	-179.418	-1865.98	-124.787	-254.774	-315.722	-710.166	-3391.65	-1046.69	-1405.53	-3970.6	-2589.76	-2130.97	-5420.92	-267.654	-5197.56	-620.886	-287.386	-840.203	-473.139	-128.199	-410.669
	091	通信设备	39089	-34.2253	0	-67.8068	0	-12.5476	-1269.65	-83.5053	-133.891	-72.8112	-63.5413	-525.978	-29.1118	-5.00101	-16.0094	-8.61241	-19.8831	-7.5	-66.0794	-26.7127	-196.129	-10.5791	-529.172	-110.187	-350.247	-90.1333	-110.681	-656.56	-51.905	-8.90231	-66.975	-633.921	-310.496	-51.9559	-29.9443	-102.325	-44.3112	-22.0642	-49.7145	-254.149	-486.92	-302.34	-30.3876	-214.768	-50.8917	-10.9096	-122.665
	092	广播电视设备和雷达及配套设备	39090	0	0	0	-37.3626	-1.74267	-99.6202	-22.9985	-2.62942	-10.5334	0	-10.0097	0	-0.0674914	0	0	-1.05334	-13.1464	0	0	0	0	-0.451898	-1.45804	-228.802	0	0	0	0	0	0	0	0	0	0	0	0	-3.50163	0	0	-628.099	-11.8734	-1.04338	-417.805	-5.58549	-0.141136	-0.510963
	093	视听设备	39091	0	-0.272454	-58.6521	0	-1.65486	-79.1684	-31.4729	-8.66859	-5.20585	-16.6	-84.1041	-0.328491	-76.6708	-0.00214425	-6.5186	-13.6868	-6.20624	-21.1887	-6.08461	-9.14666	-7.14819	-12.6478	-129.435	-272.972	-5.07329	-0.257501	-45.478	-1.42684	0	0	0	-236.369	-7.50593	-38.171	-20.9257	-27.1141	-5.21574	-28.3932	-52.6111	-2609.29	-10.8029	-20.6538	-5.68408	-19.2798	-0.0309551	-2.29065
	094	电子元器件	39092	0	-0.736438	-113.172	-0.573919	-3.48136	-1002.79	-14.8469	-201.15	-66.115	-544.264	-305.307	-24.0129	-50.7401	-69.764	-13.4821	-245.13	-25.1981	-145.845	-19.7863	-91.0792	-208.222	-542.47	-119.766	-150.351	-206.436	-70.0568	-171.612	-132.266	-63.2052	-194.68	-126.092	-879.478	-1052.18	-122.27	-660.354	-740.558	-12865	-1589.52	-97.2241	-99299	-148.58	-27.1543	-463.379	-177.475	-56.8976	-190.704
	095	其他电子设备	39093	0	0	-4972.08	0	-3913.39	-17558.7	-279.68	-177.55	-194.799	-1711.96	-14.1949	-1685.22	-149.612	-551.61	-14.652	-15036.9	-1060.21	-1608.07	-549.453	-3650.68	-2629.52	-7553.84	-1059.89	-2711.5	-380.846	-1043.93	-2118.55	-5.07569	-297.343	-706.071	-500.444	-180.595	-1115.45	-241.181	-16.4771	-1343.73	-249.567	-5066.83	-2597.27	-644.158	-3341.21	-801.126	-541.088	-2418.67	-34.2251	-386.792
	096	仪器仪表	40094	-419.215	-5.297	-201.201	-2233.72	-120.114	-4737.28	-65238.2	-7575.78	-1466.21	-629.509	-22600.9	-306.287	-8.65085	-514.445	-351.72	-1727.65	-14067.4	-253.212	-142.154	-74.6646	-134.155	-1699.59	-1236.08	-735.968	-10.0566	-342.799	-925.78	-68.3652	-136.051	-445.083	-229.279	-13057.7	-63.7158	-44.1314	-1028.66	-81.291	-3317.75	-83.3662	-120.944	-6406.33	-44345.9	-827.725	-7836.88	-7565.06	-1569.7	-2617.1
	097	其他制造产品	41095	-1809.46	-526.852	-1366.16	-1025.5	-1389.21	-30888.5	-7733.1	-4116.49	-4867.95	-3801.91	-8749.24	-7224.72	-6047.01	-4208.79	-2989.04	-910.539	-382.374	-11684.7	-1580.95	-1542.53	-2242.34	-4439.39	-1152.89	-1318.1	-442.298	-4016.43	-7952.94	-3460.31	-3046.37	-1932.79	-1839.6	-106273	-3514.29	-2037.9	-4707.36	-5042.72	-14341	-923.82	-2068.56	-9437.3	-14678.4	-2263.49	-2618.3	-520.051	-559.048	-875.187
	098	废弃资源和废旧材料回收加工品	42096	0	0	0	0	0	0	0	0	0	0	0	0	0	0	0	0	0	0	0	0	0	0	0	0	0	0	-204.318	-27.2235	-33.0069	-44.8388	-54.4023	-22.4351	-449.321	-46.6076	-1164.2	-221.439	-222172	-48.2805	-1416.41	-364.56	-484.613	-202.37	-2448.43	-141.165	0	-2921.7
	099	金属制品、机械和设备修理服务	43097	0	0	0	0	0	0	0	0	0	0	0	0	0	0	0	0	0	0	0	0	0	0	0	0	0	0	0	0	0	0	0	0	0	0	0	0	0	0	0	0	0	0	0	0	0	0
	100	电力、热力生产和供应	44098	0	0	0	0	0	0	0	0	0	0	0	0	0	0	0	0	0	0	0	0	0	0	0	0	0	0	0	0	0	0	0	0	0	0	0	0	0	0	0	0	0	0	0	0	0	0
	101	燃气生产和供应	45099	-9035.07	-978.644	-2815.34	-1455.03	-2628.49	-3255.74	-2381.4	-476.432	-104.513	-2697.5	-6671.46	-4155.25	-293.047	-713.186	-1234.32	-545.998	-222.283	-4905.37	-6802.77	-126.19	-4715.47	-20438.2	-3242.38	-2478.16	-2126.59	-1794.18	-4081.12	-1481.57	-1736.74	-1617.8	-1385.83	-3202.45	-3379.32	-5017.4	-1160.41	-1737.32	-38702.8	-1644.81	-1415.56	-6051.57	-45930.8	-15113.2	-123669	-15594.8	-253.255	-1236.33
	102	水的生产和供应	46100	0	0	0	0	0	0	0	0	0	0	0	0	0	0	0	0	0	0	0	0	0	0	0	0	0	0	0	0	0	0	0	0	0	0	0	0	0	0	0	0	0	0	0	0	0	0
	103	住宅房屋建筑	47101a
	104	体育场馆和其他房屋建筑	47101b
	105	铁路、道路、隧道和桥梁工程建筑	48102a
	106	其他土木工程建筑	48102b
	107	建筑安装	49103
	108	建筑装饰、装修和其他建筑服务	50104
	109	批发	51105	5.14202e+06	393743	4.56472e+06	1.44832e+06	838626	3.13175e+06	550667	725284	728305	1.19383e+06	421814	2.59525e+06	2.2911e+06	2.00917e+06	231419	6.99008e+06	3.5098e+06	2.41984e+06	816723	1.81388e+06	824132	3.84947e+06	2.44583e+06	1.76451e+06	401542	1.98843e+06	7.71767e+06	1.05917e+06	765042	1.35225e+06	1.9836e+06	9.28006e+06	3.75491e+06	3.17884e+06	4.56519e+06	3.11092e+06	3.72511e+06	1.91345e+06	1.15591e+06	2.65924e+06	3.84095e+06	1.22111e+06	5.3128e+06	1.60133e+06	663340	1.84682e+06
	110	零售	52106	3.62586e+06	178633	6.23759e+06	1.78108e+06	957882	2.06661e+06	171601	491434	503329	761141	276130	3.74165e+06	2.81306e+06	2.8929e+06	294881	5.04095e+06	1.09818e+06	3.35032e+06	1.07251e+06	1.6384e+06	1.1951e+06	4.8273e+06	3.09456e+06	2.36366e+06	573184	2.56153e+06	1.99619e+06	439437	280133	917714	815400	5.90193e+06	4.07671e+06	4.3046e+06	8.96563e+06	6.3075e+06	7.24266e+06	4.30591e+06	721782	3.59123e+06	2.0701e+06	646595	3.2505e+06	729010	232776	1.0768e+06
	111	铁路旅客运输	53107
	112	铁路货物运输和运输辅助活动	53108	1.28577e+06	43729.1	186343	57854.9	24721.6	790489	19498.7	104347	47719.1	59942.7	12421	63792.3	64248	44620	7128.73	52186.2	16719.1	76613.7	37455.1	34821	26585.7	133500	59598.9	42582.8	5566.91	18962.7	90149.4	9310.54	13428.3	14050.9	17950.6	70890.5	30591.8	33102.1	97736.4	42698.2	165486	35604.8	54884.2	60821	144896	519236	572444	345572	44982.3	107235
	113	城市公共交通及公路客运	54109
	114	道路货物运输和运输辅助活动	54110	3.52753e+06	242229	2.49245e+06	750696	433399	1.57235e+06	252168	400669	286460	523551	167359	2.28944e+06	1.53882e+06	1.4633e+06	206212	2.78973e+06	1.50314e+06	1.72128e+06	357378	762756	441289	1.94591e+06	966760	841871	275457	885356	3.5919e+06	422967	346306	495510	745099	3.41912e+06	1.66469e+06	1.28705e+06	2.38342e+06	1.45011e+06	2.22008e+06	825113	415984	1.00629e+06	641978	702994	2.64078e+06	892566	417465	848726
	115	水上旅客运输	55111
	116	水上货物运输和运输辅助活动	55112	895004	31869.3	43011.2	40648.6	14208.7	312503	24630.4	56816.5	26319.9	54167.8	16752.4	37327.8	58427.1	69223.2	3558.83	23918.3	166872	63674.3	25187.7	6970.33	24064.9	98554.1	39763.9	38563.5	6240.49	16819.5	259510	10943.4	17323.3	42460.3	64468.3	275141	60219.8	120501	113271	77950.1	220087	77467.2	30921	90659.7	158412	171895	412340	235147	45709.4	104653
	117	航空旅客运输	56113
	118	航空货物运输和运输辅助活动	56114	18222.4	2222.7	12249.3	8372.43	7765.95	30491.2	10815.9	6577.39	10096.7	15361.8	5528.11	5000.12	4686.9	2679.73	572.936	7087.04	20232.4	8500.96	2345.11	3073.96	3633.41	14698.4	7410.34	10119	2358.12	19571.1	464128	20896.7	7073.65	93094.1	127072	593027	72162.5	192635	26656.1	42756.3	22437.4	17653.5	26024.4	61298.9	14258.2	4489.29	28871.9	10769.7	5527.71	13435.9
	119	管道运输	57115	116135	12991.4	36894.1	47090.1	66654	42503.7	48085.5	135539	154117	222601	44251.4	5397.27	6330.47	4051.39	757.513	5192.04	6633.34	8876.86	1889.29	3803.36	1754.79	10093.6	4277.11	8112.71	1604.11	1003.96	13289.9	4163.14	4021.51	2254.71	7450.59	25309.9	5475.86	6075.46	43959.9	18896.7	21945.5	6840.97	10249.5	18853.5	9.00382e+06	12342.1	1.59865e+06	138982	41462.5	114537
	120	多式联运和运输代理	58116	374264	61045.1	128397	67450.9	72399	540013	74649.5	179612	104192	140393	59888.4	186258	129324	110509	35358.9	144871	146727	232855	89638.1	72519.9	104845	420894	190116	367669	42165.4	337554	2.80289e+06	163384	124271	519823	761477	3.79771e+06	945941	1.00614e+06	850106	805447	626241	323030	338718	912196	520093	146005	1.10789e+06	289990	129821	565310
	121	装卸搬运和仓储	59117	1.1552e+06	42978.5	511703	231514	66932.3	253562	55355	117601	61127.9	104083	27277.8	108821	208390	200161	11770.6	103136	399533	135387	45234.5	50047.8	50427	229516	139206	122287	16417.2	114508	260369	17337.1	17100.4	41793.2	60976.2	330601	244138	265319	235194	159773	322081	98786.9	52029.6	166330	796997	119515	891542	359271	108585	289667
	122	邮政	60118	496906	46763.6	923316	212148	97077.1	424885	21088.6	22544.3	33328	45175.8	14082.9	222109	170138	105277	17814.9	1.18736e+06	11344.2	150399	14976.2	203886	26730	176775	62565.9	73845.7	26157.3	31783.5	171964	124001	45861.5	15322.5	27940.8	115973	135608	149968	384408	169948	181917	46558.7	98776.3	190898	70635.1	254357	288715	112808	69163.9	66101.7
	123	住宿	61119
	124	餐饮	62120
	125	电信	63121
	126	广播电视及卫星传输服务	63122
	127	互联网和相关服务	64123
	128	软件服务	65124
	129	信息技术服务	65125
	130	货币金融和其他金融服务	66126
	131	资本市场服务	67127
	132	保险	68128
	133	房地产	70129
	134	租赁	71130
	135	商务服务	72131
	136	研究和试验发展	73132
	137	专业技术服务	74133
	138	科技推广和应用服务	75134
	139	水利管理	76135
	140	生态保护和环境治理	77136
	141	公共设施及土地管理	78137
	142	居民服务	80138
	143	其他服务	81139
	144	教育	83140
	145	卫生	84141
	146	社会工作	85142
	147	新闻和出版	86143
	148	广播、电视、电影和影视录音制作	87144
	149	文化艺术	88145
	150	体育	89146
	151	娱乐	90147
	152	社会保障	94148
	153	公共管理和社会组织	91149
		总和		8.67294e-09	6.54836e-11	-5.82077e-09	8.26549e-09	2.19734e-09	1.74041e-08	-4.47471e-10	-1.12777e-09	-9.8953e-10	3.71801e-09	-1.49157e-10	-3.0268e-09	5.2969e-09	5.09317e-10	-9.78616e-10	-1.58325e-08	-2.92857e-10	2.61934e-10	2.15732e-09	-1.21654e-08	6.4756e-10	-8.64384e-09	3.92174e-09	2.99769e-09	4.76575e-10	4.19823e-09	5.56465e-08	6.12636e-09	-8.73115e-11	-4.3874e-09	2.01544e-09	-5.25324e-09	-1.86265e-09	-2.91038e-09	-3.44589e-08	-1.76078e-08	-2.53203e-09	9.02946e-09	1.4843e-09	3.40515e-09	-3.36149e-09	3.31784e-09	-1.28057e-08	-6.72298e-09	-1.28057e-09	-2.79397e-09
				-5.41909e+06	0	-2.0217e+06	-82204.7	-442492	0	0	0	0	-0.0431315	0	-7.7519e+06	-3.31298e+06	-3.61519e+06	-574993	-182593	-17844.9	-4.12084e+06	-173025	-1729.06	-615271	-1.6888e+06	-1.54514e+06	-616406	-779263	-570691	-3.61848e+06	-23685.3	-376072	0	-61763.5	0	0	0	-296312	-22740.1	-971693	0	-97777.4	-38266.7	0	0	-85691.7	-56584.1	-22142.6	-8628.82
				-13.7162	-339149	0	0	-28005.4	-22254.5	-240.141	-637.017	-1758.48	-1944.9	-11.5605	-258.826	-433.437	-1957.4	-47.4345	-266.383	-69.7425	-16681.7	-36.0961	-57.4545	-72.28	-6979.28	-1294.17	-4093.47	-321.294	-317.22	-2429.81	-20.5529	-145.486	0	0	0	0	-28717.3	-2.5053e+06	-278281	-530681	0	-98684.1	-26420	-873.379	-168.435	0	-274.437	-85.8899	-243.9
				-13.3948	0	-2.72992e+06	0	-187733	0	0	0	0	0	0	0	-263.242	0	0	-1.12346e+07	0	-190974	-6729.8	-1.89959e+06	-1062.1	-995424	-2346.62	-58636.7	0	0	-12293.7	-1.15172e+06	-306021	0	0	0	-761639	0	0	0	0	0	-67301.3	-30453.7	0	0	0	-86.3693	0	-0.13966
				0	0	0	-564932	-93986.2	0	0	0	0	0	0	0	-659804	0	0	-41.4619	-4.96041e+06	-148731	-11403.1	0	-2426.25	-222425	-367.452	0	0	0	0	0	0	0	0	0	0	0	0	0	0	0	-60284.3	0	0	0	0	0	0	0
				-98146	-62389.2	-9324.07	-43017.6	-47706.5	0	0	0	0	0	0	0	-802.347	0	0	0	-0.000221726	-4482.25	0	0	0	0	0	0	0	0	-144887	-64.4259	-13986.3	0	0	0	0	0	-2513.29	0	-2132.25	0	0	0	0	0	0	0	0	0
				-41916.9	-4540.28	-13061.3	-6750.42	-12193	-4.58533e+06	-8655.34	-42505.9	-50970.2	-139071	-7439.62	-32915.1	-19717.3	-21050.6	-12724.7	-27639.9	-11020.1	-74480.3	-6460.01	-4447.83	-18750.6	-29243.4	-42628.7	-30383.7	-2643.17	-1382.16	-133143	-11117.4	-17725.3	-20324.7	-17010.5	-21353.9	-18225.5	-20161.6	-40804.6	-532.311	-435817	-3874.77	-1233.7	-1685.66	-16170.5	-3.04181e+06	-1.42686e+06	-577048	-38155.6	-48891.9
				0	0	0	0	0	-3467.78	-41179.5	-1285.13	-974.265	-954.423	-1091.49	0	0	0	0	0	0	0	0	0	0	0	0	0	0	0	0	0	0	0	0	0	0	0	0	0	-4343.74	0	0	0	-1.17232e+07	-500.185	-678839	-102740	-57446.9	-28889.2
				0	0	0	0	0	0	0	-781564	0	0	0	0	0	0	0	0	0	0	0	0	0	0	0	0	0	0	0	0	0	0	0	0	0	0	0	0	0	0	0	0	0	0	-13866.5	0	0	0
				0	0	0	0	0	0	0	0	-126468	0	0	0	0	0	0	0	0	0	0	0	0	0	0	0	0	0	0	0	0	0	0	0	0	0	0	0	0	0	0	0	-10320	0	-182884	-2168.36	0	-14621.3
				-57.9103	-70.5964	-67.2751	-20.1442	-26.4082	-4770.98	-2131.47	-2339.23	-7121.06	-103630	-6998.03	-61.7639	-652.883	-807.152	-262.508	-244.145	-1020.74	-1152.85	-206.146	-136.401	-716.952	-729.954	-383.791	-115.591	-691.819	-11.0529	-743.593	-79.6921	-17.7031	-414.228	-190.388	-10.5016	-270.155	-449.477	-726.202	-754.474	-15019.8	-67.9437	-59685.8	-7998.2	-88.0088	-2410.84	-655471	-220501	-5188.22	-55333.4
				0	0	0	0	0	0	0	0	0	0	0	0	0	0	0	0	0	0	0	0	0	0	0	0	0	0	0	0	0	0	0	0	0	0	0	0	0	0	0	0	0	0	0	0	0	0
				-99945	0	-1.06319e+06	-173317	-115501	0	0	0	0	0	0	-847072	-737488	-155644	-7409.75	-90684.8	-45454	-675166	-953989	0	-262407	-2.15428e+06	-1.05838e+06	-74675.8	0	0	0	0	0	0	0	0	0	0	-19071.6	-358.255	0	0	0	0	0	0	0	0	-15072.1	0
				-104320	0	-8.15289e+06	-2.9037e+06	-544275	0	0	0	0	0	0	0	-1.05708e+06	0	0	-144859	0	0	-42.4934	0	-162.378	-8983.58	0	0	0	0	0	0	0	0	0	0	0	0	0	0	0	0	0	0	0	0	0	0	-16.7174	0
				-557.532	0	-31233.8	-32350.6	-11.7677	0	0	0	0	0	0	0	-622350	-2.66674e+06	0	-10307.5	-57665.1	-615584	-216374	0	-190477	-876052	0	-30685.5	0	-0.05808	0	0	0	0	0	0	0	0	0	0	-1632.89	0	0	0	0	0	-157930	0	-3702.36	-177253
				0	0	0	0	0	0	0	0	0	0	0	0	-5509.24	0	-141987	-5497.37	-5143.02	-227138	-19214.1	-75172.2	-80920.9	-353420	-18013.7	-364723	0	0	0	0	0	0	0	0	0	0	0	0	0	0	0	0	0	0	0	0	0	0
				0	0	-2403.67	-15.7976	0	0	0	0	0	0	0	0	-112540	0	0	-3.0572e+06	-33102.2	-65283.4	-170771	0	-96679.2	-213050	0	0	0	0	0	0	0	0	0	0	-1.85214e+06	0	0	0	0	0	-19457	-2484.5	0	0	0	0	0	0
				0	0	0	-30253.5	0	0	0	0	0	0	0	0	-216931	0	0	-3044.38	-1.12657e+06	0	-29052.9	0	-6844.53	-277068	0	0	0	0	0	0	0	0	0	0	-231.31	0	0	0	0	0	0	0	0	0	0	0	0	0
				0	0	0	0	0	0	0	0	0	0	0	0	0	0	0	0	0	-864054	-145724	-19608.4	-162363	-1.15747e+06	-100070	-339764	0	0	0	0	0	0	0	0	0	0	0	0	0	0	0	0	0	0	0	0	0	0
				0	0	0	0	0	0	0	0	0	0	0	0	0	0	0	0	0	0	-136601	0	0	0	0	0	0	0	0	0	0	0	0	0	0	0	0	0	0	0	0	0	0	0	0	0	0	0
				0	0	0	0	0	0	0	0	0	0	0	0	-11816.4	0	0	0	0	0	-3699.67	-1.63825e+06	-942.895	-824950	-155.278	-104762	0	0	0	0	0	0	0	0	0	0	0	0	0	0	0	0	0	0	0	0	0	0
				0	0	0	0	0	0	0	0	0	0	0	0	-84659.5	0	0	-96179.7	-187884	-279127	-223786	-6270.18	-581185	-446726	-101642	-35846.3	0	0	0	0	0	0	0	0	0	0	0	0	0	0	0	0	0	0	0	0	0	0
				0	0	0	0	0	0	0	0	0	0	0	0	-179193	-8673.87	0	-689230	-36736.8	-88789.7	-92939.2	-167417	-326239	-873178	-236912	-537880	0	-30655.6	0	0	0	0	0	0	0	0	0	0	0	0	0	0	0	0	0	0	0	0
				-3024.96	-2097.81	-1143.64	-1678.9	-44516.8	-20076.7	-1988.18	-10911.1	-18846	-15310.3	-2148.5	-2050.42	-49621.2	-804.717	-105.75	-30130.8	-20136.9	-25672.3	-776.965	-554.887	-25174.5	-108726	-2.35835e+06	-351628	-70265.3	-21150.2	-3505.8	-286.481	-397.216	-325.3	-1217.33	-45773.7	-1733.61	-1045.47	-26536	-2823.36	-43772.2	-47809.7	-527.197	-4017.04	-68714.5	-444.257	-329155	-785.859	-541.836	-368556
				-5319.86	-32216	-4455.98	-6068.54	-50804.2	-43761.3	-15854.5	-10937.5	-12133.8	-16336.8	-424.973	-9655.51	-3650	-5607.98	-619.894	-7486.36	-8569.78	-61698	-13293.2	-71175.1	-4354.95	-47616.8	-64160.1	-899508	-53117.2	-11840.6	-16925.3	-2353.97	-4713.99	-2114.65	-7508.95	-10647.3	-11344	-14504.9	-27042.7	-35481	-4558.51	-12926.4	-2258.59	-49648.1	-3797.89	-3313.05	-16529.5	-7842.92	-2516.83	-6166.27
				-1145.64	-9634.6	-440.22	-1926.04	-30374.9	-29880.8	-1568.08	-27709.9	-12107.2	-17878	-1075.02	-11358.7	-2362.99	-2438.55	-1266.36	-7687.88	-7792.32	-61957.3	-51.7959	-21.9444	-2656.52	-11158.5	-239.212	-53464.2	-56755.1	-21186.6	-12411.3	-3796.87	-2158.49	-33828.1	-21782.4	-24048.6	-8577.19	-41905.5	-32247.8	-36025.1	-11307.8	-45.5916	-21591.8	-61081.1	-13405.6	-2604.54	-187126	-41268.5	-4573.01	-10785.9
				-245.083	-3730.05	-94.1753	-412.033	-66445.1	-23307.8	-2361.45	-82986.1	-38478.9	-104503	-6.0966	-269.7	-50.7236	-46396.9	-10147.4	-58585.7	-29779.2	-2534.27	-12337.1	-47104.4	-125.845	-1197.7	-443.449	-244.742	-70.3259	-4.22966e+06	-55360.3	-107203	-108.749	-5658.41	-2920.78	-10672.2	-2082.69	-200.257	-181479	-89.7531	-757.733	-166766	-19055.5	-36681.4	-480483	-42157.4	-139.449	-409.421	-14287.2	-55066.1
				-258.309	0	0	0	-5.45234	-1621.12	-237.474	-184.363	-537.053	-4536.74	-447.144	0	0	0	0	0	0	0	0	0	0	0	-3585.85	0	-5499.45	-12441.6	-1.03212e+07	-143410	-80783	-1.42935e+06	-2.33708e+06	-9.43537e+06	-357480	-807029	-10983.4	-325580	-18035	-5170.5	-310157	-437666	-1393.42	-106.819	-4888.69	-4091.5	-2438.02	-7817.59
				0	0	0	0	0	0	0	0	0	0	0	0	0	0	0	0	0	0	0	0	0	0	0	0	0	0	-156110	-502094	-3195.74	-215062	-365716	-1.48558e+06	-13997.9	-2629.58	0	-26.8363	0	0	-48562.4	-26261.7	0	0	0	0	0	0
				0	0	0	0	0	-42.5508	-12.6985	-97.8708	-196.467	-2561.47	-77.1195	0	0	0	0	0	0	0	0	0	0	0	-1274.33	0	-3084.45	0	-218472	-7011.15	-618703	-42620.6	-117113	-1.44971e+06	-14838	-33668.7	-5332.53	-14372.2	-4180.51	-2345.1	-94881.2	-34799.6	0	0	0	0	0	0
				0	-2008.61	-218.598	-18.3767	-5190.1	-306.538	-168.881	-46.3474	-14.8586	-19.6257	-32.4913	-7.90636	-25.975	-3.60597	-0.961391	-140.516	-1.34803	-1375.99	-8.24176	-255.038	-48.0879	-675.237	-171.467	-252.531	-48.3717	-4.30359	-20514.2	-47.639	-68.8202	-1.02449e+06	-543355	-4.32631e+06	-124732	-84331.9	-340.384	-6758.44	-73.408	-18.7589	-7671.97	-80711.5	-4355.88	-414.937	-143.891	-28.7642	-14.318	-109.544
				-2253.89	-1925.54	-170.573	-193.016	-48.7701	-26951.8	-4338.29	-1562.02	-9335.21	-34154.1	-23938.5	-5427.91	-11860.9	-18347.4	-589.818	-12410.8	-260.386	-6611.42	-664.589	-2418.55	-8290.94	-6139.24	-6239.7	-13875.3	-10750.5	-17799.6	-29329.5	-2997.95	-8166.66	-24241.8	-221582	-1.50587e+06	-72917.1	-41477.8	-34853.3	-127940	-108677	-19533.4	-62616.7	-215244	-6118.33	-902.573	-22583.8	-18945.6	-2962.86	-21640
				-97.4247	-29590.5	-189.17	-428.065	-2.05633	-323504	-36044.6	-28238.4	-33809.1	-30945.6	-48747.1	-173657	-30323.8	-58759.7	-8291.49	-95386.1	-29183	-86443.1	-20727.6	-22229.7	-21953.3	-115883	-88368.9	-45599.5	-18748.4	-71773.5	-151493	-86610.3	-16399.5	-170253	-79638.1	-1.73631e+06	-346988	-40378.4	-126670	-181776	-99424.6	-56904.4	-60882.3	-170050	-88698	-45238.7	-64164.2	-58397.2	-30231.2	-47142.4
				-113.509	-1620.34	-587.88	-2530.04	-21502.6	-1226.49	-161.718	-343.582	-157.833	-147.143	-120.628	0	0	0	0	0	0	0	-909.269	-802.298	-146.76	-7161.24	-26.525	-246.686	-7.27371	-0.0489771	-2434.43	-160.05	-178.414	-8571.52	-21369.5	-2.3249e+06	-6.56604e+06	-3.65509e+06	-28776.1	-1.17305e+06	-24576.2	-761.962	-72340.8	-223261	-0.585482	-1295.04	-195.064	-10.9605	-330.074	-43.0307
				-570.895	-22.7424	0	0	-19.4432	-55862.5	-4383.07	-392.083	-679.63	-456.596	-1472.05	-794.998	-10.4929	-4.14906	-5.26392	-845.724	-90.3165	-717.185	-80.387	-60.7982	-438.675	-1878.84	-609.127	-247.476	-25.5175	-1.97889	-55.0664	-0.350511	-2.33849	-12596.9	-4512.37	-42068.4	-17429.3	-3.21704e+06	-1789.64	-7970.06	-3120.7	-1678.46	-864.041	-7215.74	-11056.6	-424.356	-1157.63	-476.539	-54.545	-139.118
				-813.573	-2626.93	-8.40974	-50.1667	-873.778	-808967	-273.73	-2924.64	-58572.7	-15278.2	-1012.76	-4589.2	-2779.47	-2247.15	-1642.57	-7876.07	-2822.12	-5907.6	-2746.95	-3577.24	-2007.14	-23479.4	-36160.6	-28033.6	-12782.5	-30691.4	-46669.5	-1191.23	-4368.26	-6968.98	-25407.5	-37172.6	-14626	-40444.2	-1.16331e+07	-7.37716e+06	-495279	-93197	-235418	-903046	-8300	-6951.85	-32740.8	-21408.6	-13705.6	-26866
				-6590.79	-1644.77	-207.898	-23293.5	-8534.41	-1331.34	-20456.7	-761.038	-787.16	-548.357	-173.627	-614.127	-144.629	-130.183	-64.4948	-892.275	-130.117	-3596.66	-1376.63	-1539.54	-4664.74	-2956.01	-3473.01	-718.562	-1188.09	-1183.89	-1758.62	-5.06899	-731.394	-107.854	-3679.31	-5828.04	-27.3877	-1566.48	-52401.1	-119267	-39.8052	-1222.5	-6092.01	-8700.94	-6621.78	-29.6444	-94.2466	-241.448	-5.5937	-321.861
				-10443	-1728.43	-21.3441	-5638.12	-1541.61	-1170.01	-615.423	-1887.2	-3751.2	-43353.3	-1623.04	-81394.4	-30336.1	-68909.9	-2956.38	-173517	-58809	-135888	-65718	-205693	-44134.9	-252713	-215843	-328521	-93642.5	-518987	-92616.5	-12583.5	-11396.6	-27363.5	-67345.2	-121270	-102929	-94955.5	-231683	-166726	-9.04002e+06	-4.86013e+06	-100166	-1.20792e+06	-13344.2	-720.396	-46874.8	-38901.2	-27021.9	-66787.9
				-534.202	-88.501	-51.9813	-413.675	-18265.6	-1269.61	-435.862	-432.353	-266.161	-390.035	-1573.03	-292.59	-399.683	-369.965	-49.4264	-830.969	-1273.72	-442.904	-658.533	-786.407	-355.809	-29608.8	-136160	-107387	-42453	-175655	-301.734	-21.8223	-27.7032	-71.5556	-14655.4	-50087.8	-325.387	-16207.8	-1072.9	-22635.9	-107253	-667715	-18398.1	-34639.8	-2508.14	-22.3179	-83.7352	-244.611	-57.4533	-19581.3
				-89.3179	-18.4469	-49.5443	-216.982	-31.1616	-1365.57	-240.208	-682.364	-398.914	-863.263	-120.278	-728.436	-698.748	-571.053	-70.6979	-665.669	-407.628	-1536.57	-271.131	-391.649	-241.9	-2214.09	-798.595	-1064.78	-517.763	-153.679	-2277.95	-146.845	-271.33	-441.648	-1107.57	-8448.63	-8012.91	-1214.48	-5337.27	-3484.31	-1225.25	-1098.64	-173106	-24710.5	-247.98	-225.306	-804.408	-533.632	-259.301	-2052.09
				-53194.2	-8829.45	-288.663	-29714.9	-7960.29	-1119.71	-352.657	-8956.28	-7835.58	-1132.78	-106.203	-2433.98	-3311.27	-3379.22	-47.8924	-4162.77	-1184.72	-4130.86	-3644.82	-15280.7	-3107.68	-21128.6	-17374.8	-9372.02	-1772.38	-1891.66	-2761.62	-233.181	-290.993	-5595.89	-1376.37	-14132.8	-3484.8	-13395.8	-39866.7	-8726.29	-30397.4	-29986.3	-11191.1	-1.29789e+06	-16082.8	-244.851	-684.986	-2178.69	-326.386	-3533.05
				-379465	-42448.6	-120550	-153864	-217789	-131153	-65378.5	-440005	-501398	-725212	-142158	-17635.3	-20684.5	-13237.7	-2475.14	-16964.7	-21674.1	-29004.7	-6173.16	-12427.3	-5733.69	-32980.2	-13975.2	-26507.9	-5241.34	-3280.38	-43424	-13602.8	-13140.1	-7367.15	-24344.4	-82698.8	-17892.1	-19851.3	-143637	-61744.1	-62029	-22352.5	-33489.8	-61603	-3.30284e+06	-39212.9	-3.71121e+06	-225237	-7497.93	-309886
				0	0	0	0	0	-3608	-5202.95	-10941.8	-3838.63	-5739.14	-9.06848	0	0	0	0	0	0	0	0	0	0	0	0	0	0	0	0	0	0	0	0	0	0	0	0	0	0	0	0	0	0	-139482	-304661	-20558.1	-26034.3	-13210.8
				-236.834	-2.8051	-55.4279	-1303.59	-68.1842	-15541.4	-179418	-53150.2	-91501.5	-167245	-26833.2	0	0	-841.071	-11241.1	-780.227	-606.139	-8133.55	0	0	0	0	-12157.9	-7089.12	-2.21146	-332.431	-15922.1	-3186.5	-1856.28	-11873	-41503	-2592.79	-23091.8	-62412.3	-317411	-80557.7	-963017	-20503.2	-13426	-28502.9	-485911	-10150.2	-5.29182e+06	-1.35351e+06	-722035	-1.07958e+06
				-6.56897e+06	-189279	0	0	-2379.22	0	0	0	0	0	0	0	0	0	0	0	0	0	0	0	0	0	0	0	0	0	0	0	0	0	0	0	0	0	0	0	0	0	0	0	0	0	-15280.4	-1.00304e+06	-20858.8	0
				-1.44299e+06	-112653	-295.63	-993.609	-29615.7	0	0	0	0	0	0	0	0	0	0	0	0	0	0	0	0	0	0	0	0	0	0	0	0	0	0	0	0	0	0	0	0	0	0	0	0	0	0	0	-430261	0
				-1001.58	-3.22141	-949.33	-27.1812	-48.8104	-5126	-1084.28	-4949.76	-215.128	-392.322	-855.6	-5.04819	-0.325768	-357.335	-14.1606	-694.195	-5.49404	-480.911	-112.07	-868.126	-125.699	-1971	-199.292	-573.451	-7.04076	-402.491	-254308	-47303.2	-6387.91	-19206.9	-18470.5	-10393.4	-30288.7	-15125.2	-151749	-113878	-57873.8	-374387	-16747.7	-71181.1	-1035.3	-532.658	-12560.3	-2959.19	-691.339	-1.01674e+06
				-12.863	-2.13104	-100.391	-28.4356	-4.97178	-86486.1	-5429.77	-133.443	-2044.8	-2484.58	-3894.25	-560.679	-42.6243	-84.7153	-14.3695	-20.434	-0.889624	-28.4046	-88.2347	-10.96	-946.282	-12443.3	-108.584	-214407	0	-159.405	-30348.1	-85.0384	-117.639	-1320.91	-24318	-15017.9	-25619.6	-394493	-36008.6	-116555	-76162.7	-57591.2	-103191	-497261	-73383.5	-545.644	-329614	-4176.19	-17247.6	-578982
				-240.575	-10.5485	-444.396	-249.215	-31.999	-180076	-241118	-71963.7	-178603	-366073	-82364.8	-796.077	-753.588	-2931.83	-7524.25	-2641.93	-2077.51	-2219.5	-260.614	-841.863	-1672.38	-26409.2	-3906.16	-2296.83	-104.346	-1515.98	-123640	-6104.06	-6296.1	-35331.3	-20055.1	-93273.3	-131679	-144562	-768632	-42402	-690401	-113925	-13329.1	-215615	-413743	-4732.06	-669524	-135088	-70462.2	-589619
				-1453.47	-4525.13	-193.877	-1517.58	-5822.17	-4824.69	-2573.32	-227.714	-1334.66	-591.787	-2314.35	-63.29	-6223.03	-5234.35	-3.46584	-21332.1	-3531.77	-12245.3	-3687.23	-19951.6	-8606.29	-58435.3	-3309.07	-77448.3	-14299.3	-77359.2	-314.032	-3235.49	-230.294	-1949.77	-4509	-9746.45	-10950.6	-4222.07	-4001.59	-6597.09	-8198.12	-7897.84	-26022.7	-1325.04	-4081.98	-337.542	-1110	-371.77	-818.162	-478.995
				-593.129	-7871.09	-769774	-74483	-350586	-9307.66	-4111.87	-1162.12	-568.829	-60.2676	-132.722	-45.1109	-10552.4	-127.652	-1002.37	-64484.1	-11994.4	-8269.21	-29.2431	-1291.96	-15408.7	-84863.8	-9684.39	-8615.1	-3374.27	-197.798	-99.0728	-3.03079	-99.8483	-106.928	-1210.79	-996.594	-18774.1	-321.023	-80.3524	-500.639	-133700	-2112.67	-231.352	-254.919	-1870.77	-78.706	-20031.4	-21310.1	-94332.2	-30617.6
				0	0	0	0	-0.00900314	0	0	0	0	0	0	0	-0.00627361	0	-0.0124798	-0.0114363	-0.0099708	-0.00846834	-0.00645657	-0.0128566	-0.00859366	-0.00895688	-0.00818155	-0.00945728	-0.00930223	-39277.2	-1.31709e+06	-97742.2	-80267.5	-261888	-265911	-392237	-1671.02	-6080.12	-1794.44	-8771.74	-5828.05	-5106.83	-21132.2	-67788.8	0	0	0	0	0	0
				-2605.39	-366.946	-4827.73	-1565.35	-376.233	-116650	-8896.07	-167193	-24983	-22829.1	-87104.9	-28072.9	-1597.34	-261.791	-462.733	-6289.78	-208.424	-4260.39	-1268.72	-2066.48	-3825.85	-7086.18	-3301.97	-2438.05	-301.836	-945.958	-68829.8	-772.664	-156.355	-27093.3	-20877.5	-119067	-104887	-811585	-86433.9	-60454.9	-10900.6	-58360.6	-19083.8	-270105	-16992.6	-3483.59	-4857.73	-2199.89	-251.133	-26650.8
				-1.52738e+06	-43.6115	-1754.87	-147.078	-28121.6	-23916.8	-7388.79	-3135.59	-11675	-68382.7	-72458.1	-203186	-35751.2	-142713	-4030.06	-195873	-130383	-196728	-82015.8	-273836	-100353	-351217	-117553	-704128	-82743.7	-61703	-135991	-8630.08	-9184.75	-25824.4	-167814	-139968	-162569	-794671	-199376	-497206	-246002	-775253	-152515	-1.10085e+06	-166249	-1235.96	-966485	-558434	-75499	-89838.9
				-756.506	-37.6735	-344.051	-1628.57	-37.4043	-89698.2	-2219.4	-5910.02	-26248	-163284	-51676.7	-1263.7	-62.1291	-163.952	-1678.28	-463.995	-34.0884	-1434.3	-113.356	-115.013	-2150.86	-2631.14	-645.176	-250.504	-269.98	-4247.46	0	0	0	-281.259	-146.054	-2047.67	-466.161	-299.62	-18262.3	-571.822	-9105.46	-172.239	-5469.68	-13699.8	-601.478	-135.51	-40958.3	-240.466	-118.185	-13165
				-538.826	-7.28131	-713.847	-593.565	-60.4868	-4510.29	-422.182	-137.956	-4226.47	-49119.1	-33399.9	0	-39.2929	0	-40.1386	-593.227	-209.713	-382.185	-0.189251	-0.0100362	-8.17421	-1277.67	-870.638	-111.569	-32.7965	0	-8641.76	0	-4.94148	-352.42	-247.54	-90.628	-240.306	-198.575	-5154.72	-336.753	-100.008	-35.596	-5252.82	-819.369	-1073.11	-68.1651	-660.686	-46.5082	-75.3979	-383.195
				-919.968	-122.293	-1562.42	-19439.5	-6289	-6053.76	-670.261	-554.918	-702.44	-4203.36	-4776.68	0	-37.6084	-69.8419	-19.1325	-567.796	-144.449	-183.142	-23.2067	-0.0543461	-38.5449	-223.414	-206.687	-137.801	-26.1432	-25.4277	0	0	0	-26.7728	-1177.63	-43.5512	-655.522	-8.31211	-1533.26	-14162.8	-727.762	-33.183	-3133.72	-8549.52	-1591.01	-137.407	-1135.59	-115.328	-339.37	-2061.43
				-234.711	-3204.54	-621.094	-50.8885	-23.9165	-1509.02	-3695.75	-554.843	-4659.89	-12665.7	-10263.7	-2198.33	-7807.18	-17771.7	-1975.32	-3588.64	-18388.3	-35267.1	-21590.4	-38694.6	-45638.8	-101064	-711065	-328818	-25021.8	-13210.9	-19425	-532.754	-1748.57	-2644.44	-18533.3	-18200.9	-3627.33	-18502.8	-63568.2	-320235	-17514.3	-9995.42	-27016.7	-24498.2	-3957.78	-858.562	-17100.9	-10085.6	-10644.3	-50563.6
				-317.345	-2.0626	0	-50180.5	-18394	-1078.59	-179.952	-4349.52	-2474.51	-52.8648	-32.0729	-2.23408	-9.30147	-0.0491794	-3.81788	-822.01	-103.2	-0.749318	-58.018	-16.2956	-47.8963	-93.2143	-27372.9	-10342	-2181.33	-0.296026	-340.938	-32.7283	-24.8583	-62.432	-7.14322	0	0	0	-28.5345	-52.471	-138.706	-643.753	-18953.7	-225.068	-2782.17	-0.736477	-143.417	-50.761	-3.29531	-13.252
				0	0	0	0	0	-1791.55	-151.271	-577.163	-638.804	-48.8719	-49.9836	0	0	0	0	0	0	0	0	0	0	0	0	0	0	0	0	0	0	0	0	0	0	0	0	0	0	0	0	0	-348.657	-265592	-4482.95	-412.517	-19.0315	-1938.04
				-8.59376	-72.4161	-41.2119	-4.14439	-25.0188	-8585.65	-1173.8	-4271.42	-20010.5	-18926.9	-636.329	-53.9209	-276.799	-0.465947	-40.258	-119.765	-1.4582	-11.7024	-7.04037	-12.4712	-57.4394	-1662.93	-118.4	-19.7563	-4.16943	-111.281	-19204.4	-0.00555301	-2.88721	-303.436	-95.3504	-221.165	-672.993	-42.9612	-30324.9	-1959.59	-3647	-929.095	-1067.48	-50386.6	-941.898	-12745.1	-82382.2	-1575.43	-174.699	-24844.6
				0	0	0	0	0	0	0	0	0	0	0	0	0	0	0	0	0	0	0	0	0	0	0	0	0	0	0	0	0	0	0	0	0	0	0	0	0	0	0	0	0	0	0	0	0	0
				-5990.4	-1800.85	-7323.34	-2176.84	-4763.01	-530804	-73439.4	-23687	-20193.5	-25939.5	-82470.2	-941.742	-609.46	-1816.95	-1378.91	-3576.88	-1491.63	-7875.18	-70.4356	-417.372	-4060.32	-5473.71	-2008.58	-669.272	-57.7282	-8.73458	-5987.9	-21.5284	-502.811	-499.59	-8251.19	-1985.28	-4701.04	-570.579	-13707.4	-167631	-11088	-3631.9	-32416.8	-50589.2	-8719.91	-2793.89	-14492	-18138.8	-3440.42	-7205.28
				0	0	-68.2177	0	-1.82201	-7572.18	-25270	-11817.2	-3171.13	-582.376	-13139.3	0	0	0	0	0	0	0	0	0	0	0	0	0	0	0	0	0	0	0	-590.319	0	-7.78826	-6868.46	0	-23502.5	0	0	-5995.98	-43803.5	0	0	0	0	0	0
				-46.9578	-0.90436	-745.606	0	0	-508.247	-11.7127	-81.1561	-30806.4	0	-10788.3	0	-0.773971	-33.5411	-50.2323	-1123.13	-0.0329126	-0.609074	-16.344	-1.81157	-4.06003	-515.56	-91.2624	-3405.78	0	-0.0184378	-1368.69	-3.64775	-0.569828	0	-296.539	-1.40652	-708.528	-45.2483	-6452.65	-11490.5	-67.5277	-11091.8	-484911	-203908	-407.65	-5.56322	-130962	-611.7	-1067.21	-22889.9
				-0.941423	-3.98293	0	-2.77499	-21.5944	-603.399	-4.60435	-85.2627	-3388.65	-1454.76	-102.967	-1.24629	0	-0.709864	-71.5824	-0.517816	-1.69315	0	-4.22856	-6.6862	-0.515298	-662.712	-84.9736	-3969.86	-0.0829835	-0.116068	-6.44386	-110.371	-0.0496536	0	-6294.51	-9.35365	-3624.11	-0.32334	-7038.14	-37169	-11267.1	-47064.9	-166747	-324950	-179.428	-59.6924	-2131.15	-35.1319	-193.552	-14718.1
				-30494.6	-25131.9	-6850.98	-14817.4	-32695.7	-934104	-6721.54	-164225	-169778	-262222	-75296.9	-35634.7	-7908.01	-17624	-1297.58	-17621.4	-18118.8	-16474.2	-16602.6	-29792.7	-24812.9	-105836	-28877.8	-158204	-46168	-25226.5	-67185.1	-12582	-7596.05	-22875.4	-26351.4	-47800.4	-56676.9	-76753.3	-296825	-554618	-59200.3	-51239.2	-46589.6	-300630	-26177.6	-5792.74	-51298.7	-24395.9	-17408.6	-137622
				-3713.34	-53.515	-69.9994	-1677.8	-175.888	-1486.9	-626.218	-3417.41	-95.9532	-2794.62	-1396.73	-44.7955	-4801.31	-1735.48	-177.214	-262.093	-126.552	-411.221	-83.2531	-56.6945	-111.94	-454.218	-154.53	-18.4317	-51.7702	0	-12094.9	-9.60188	-208.619	-1068.57	-120.283	-15.5723	-453.171	-96.5203	-278.401	-668.985	-1020.14	-295.051	-125.643	-119.343	-1307.39	-1336.59	-1511.84	-1773.15	-487.992	-294.447
				-802.208	-51.623	-644.949	-94.8422	-55.3642	-2616.03	-722.707	-205.301	-3628.22	-4547.2	-393.963	-833.073	-67.1502	-7.768	-141.193	-119.566	-53.7766	-11.4059	-84.5934	-19.5671	-68.4711	-626.94	-27.6172	-235.33	-44.6224	-290.609	-6086.95	-0.917255	-159.27	-372.142	-74.2486	-3535.57	-102.166	-423.603	-1191.18	-834.454	-1383.1	-80.7646	-1585.92	-1220.25	-1888.29	-1863.59	-1426.47	-1256.23	-363.987	-28.1872
				-1285.14	-35.6371	-603.772	-150.684	-61.8643	-27284.4	-7318.62	-28304.4	-11430.1	-47694.1	-2647.5	-970.756	-131.699	-10.9294	-1190.03	-606.684	-7.55059	-361.512	-134.469	-48.4455	-299.266	-4982.57	-464.176	-96.2911	-90.6616	-85.5336	-1216.15	-0.0104072	-8.35585	-34.4317	-58.9823	-0.86782	-7.02719	-46.4077	-706.411	-202.16	-3460.11	-105.531	-301.216	-356.558	-438.413	-1501.37	-608.309	-1983.73	-218.658	-250.118
				-3243	-88.0088	-1434.22	-5652.13	-398.956	-12144	-9548.49	-9653.03	-15435.5	-5981.02	-3773.13	-209.747	-2536.54	-517.317	-1152.17	-1077.23	-1328.97	-3597.59	-323.623	-633.631	-1379.19	-3405.93	-1611.81	-2359.39	-41.8177	-444.06	-6464.76	-426.704	-572.834	-641.949	-388.834	-468.082	-17513.4	-1192.14	-2007.99	-757.856	-9822.9	-738.097	-808.685	-28562.9	-32489.9	-1629.75	-24502.4	-14974.5	-2629.24	-9135.83
				0	0	0	0	0	-100510	-20654.5	-14860.2	-32141.4	-27041.8	-572.957	-2652.08	-2996.84	-2302.38	-1100.35	-4347.96	-1772.18	-5385.54	-911.423	-1695.06	-1236.91	-9308.33	-2206.86	-4421.18	-1689.82	-2283.87	-27760.2	-1863.11	-4286.05	-1356.05	-5880.25	-3542.01	-4693.96	-2854.36	-29119.7	-20683.1	-8301.9	-5404.45	-1483.12	-21418.6	-19970.5	-37954.1	-59882	-21950.3	-916.524	-4244.43
				-14352.6	-2376.54	-3368.45	-7752.26	-2209.51	-3267.65	-560.255	-1243.72	-243.792	-637.502	-160.375	-1986.14	-153.513	-177.893	-45.4521	-2686.93	-164.802	-1084.73	-110.814	-1257.63	-286.936	-3633.67	-1133.68	-364.103	-1612.36	-162.196	-1239.22	-216.358	-371.242	-536.417	-973.003	-3803.4	-2295.5	-2493.83	-4713.53	-1919.4	-621.514	-1467.91	-1158.44	-1616.82	-259.953	-477.346	-1658.44	-396.872	-376.423	-715.663
				-14268.6	-2020.2	-19048.1	-15839.3	-2205.37	-223301	-45887.4	-33014.4	-71407.5	-60077.8	-1272.92	-5892.04	-6657.99	-5115.12	-2444.61	-9659.72	-3937.2	-11964.9	-2024.88	-3765.86	-2748	-20680	-4902.91	-9822.39	-3754.21	-5074	-61674	-4139.2	-9522.18	-3012.7	-13064	-7869.18	-10428.4	-6341.44	-64694.2	-45950.9	-18444.1	-12006.9	-3295.01	-47584.9	-44367.8	-84321.5	-133038	-48766.2	-2036.21	-9429.7
				0	0	0	0	0	-395025	-231680	-107965	-140623	-223989	-146299	0	0	0	0	0	0	0	0	0	0	0	0	0	0	0	0	0	0	0	0	0	0	0	0	0	0	0	0	0	-983.907	-1121.51	0	0	0	0
				0	0	0	0	0	-1920.38	-2000.98	-575.038	-158.498	-1041.77	-116.734	0	0	0	0	0	0	0	0	0	0	0	0	0	0	0	0	0	0	0	0	0	0	0	-51101.8	-24601.3	-17794.3	-4394.28	-3064.05	-5893.19	-41892.8	-1743.32	-119840	-38817.9	-1165.18	-2234.97
				-610525	-123515	-91911.7	-115637	-52311.8	0	0	0	0	0	0	0	0	0	0	0	0	0	0	0	0	0	0	0	0	0	0	0	0	0	0	0	0	0	0	0	0	0	0	0	0	0	0	0	0	0
				0	0	0	0	0	0	0	0	0	0	0	0	0	0	0	0	0	0	0	0	0	0	0	0	0	0	0	0	0	0	0	0	0	0	0	0	0	0	0	0	0	0	0	0	0	0
				-9238.78	-215.936	-12080.6	-21284	-1580.44	-3301.32	-36074.8	-3003.99	-5763.75	-33004.9	-4822.41	-832.966	-1988.27	-895.467	-275.586	-3372.29	-472.997	-7255.68	-1674.42	-3330.41	-1743.44	-12198.6	-5834.82	-6700.07	-3354.26	-6534.44	-38350.8	-6049.09	-1809.45	-2916.53	-10394.7	-19890.9	-33881.2	-2267.97	-5305.52	-1153.51	-48708.1	-73042.8	-1744.48	-21902.5	-705.748	-2998.67	-2157.99	-8319.45	-165.952	-957.49
				0	0	0	0	0	-18783.4	-469.35	-7803.78	-28314.3	-41630.3	-122.317	0	0	0	0	0	0	0	0	0	0	0	0	0	0	0	0	0	0	0	0	0	0	0	0	0	0	0	0	0	0	0	0	0	0	0
				-82234.1	-5665.26	-23673.1	-124354	-30040.3	-20541.8	-2969.36	-24326.7	-67708.1	-91955.4	-26145.3	-4436.21	-1913.37	-527.653	-131.847	-12583.8	-1594.42	-5751.06	-406.962	-5457.54	-856.298	-3791.12	-1862.15	-1316.13	-1311.23	-276.889	-12671.1	-205.256	-415.543	-1297.4	-1439.33	-29458	-2463.18	-2117.55	-5737.01	-16610.8	-2542.82	-1615.95	-22888.3	-3754.01	-817.115	-579.287	-2279.51	-1085.76	-476.156	-2784
				0	0	0	0	0	-1549.39	-53.575	-1965.44	-1555.13	-139.716	-0.156889	0	0	0	0	0	0	0	0	0	0	0	0	0	0	0	0	0	0	0	0	0	0	0	0	0	0	0	0	0	-102.625	0	0	0	0	0
				0	0	0	-83556.3	-7987.36	0	-86.4133	0	0	-141.139	-0.0547815	0	0	0	0	0	0	0	0	0	0	0	0	0	0	0	0	0	0	0	0	0	0	0	0	0	0	0	0	0	0	0	0	0	0	0
				-50873.9	-20603.9	-15615.4	-20719.8	-46853.8	-23238.4	-407.789	-25.4354	-525.621	-10903.1	-772.445	-635.081	-21.0172	-283.3	-362.038	-1386.53	-80.5328	-2566.06	-925.725	-99.2169	-6.31815	-3903	-765.301	-2563.56	-93.6114	-16.7285	-2754.5	-113.431	-2610.99	-3617.15	-309.216	-3781.41	-321.114	-212.145	-12911.6	-570.613	-749.892	-140.502	-795.722	-8517.5	-4383.19	-22.1558	-16642.9	-818.723	-97.4263	-708.834
				-3705.44	-191.127	-373.095	-726.972	-184.215	-3292.85	-503.038	-571.82	-7164.45	-48702.6	-915.555	-1777.98	-397.608	-8.09832	-225.741	-430.391	-56.3114	-2268.56	-111.217	-153.926	-132.401	-2014.39	-639.248	-589.673	-130.704	-294.018	-1343.58	-385.661	-596.081	-781.439	-971.291	-2616.84	-186.84	-379.853	-3135.98	-6107.98	-4073.09	-709.369	-270.817	-61142	-1253.62	-722.093	-4258.7	-1898.28	-45.1007	-6938.8
				-4404.88	-175.679	-1488.41	-2882.48	-324.266	-40026.1	-4466.58	-4313.64	-61169.6	-59191.7	-2462.29	-1134.16	-910.65	-1732.79	-420.562	-1998.61	-848.92	-9365.44	-281.078	-451.051	-146.485	-1825.65	-485.777	-1130.96	-81.1657	-1022.71	-7595.65	-924.717	-180.964	-144.99	-3035.69	-1263.09	-385.171	-345.917	-3044.28	-1825.69	-6601.62	-491.92	-220.414	-48316.8	-4115.11	-1396.85	-6099.37	-1991.88	-43.4986	-3097.86
				-2582.03	-151.442	-6254.2	-391.475	-289.034	-65712.9	-5498.35	-8417.2	-11191.5	-17334.2	-8380.77	-867.628	-1996.69	-422.565	-372.065	-4508.04	-139.647	-651.205	-316.55	-377.503	-1180.04	-1427.44	-1683.85	-692.715	-740.103	-10.2136	-9991.03	-60.7424	-85.0795	-1364.18	-1081.03	-1491.14	-6436.11	-309.776	-3847.56	-1588.95	-6870.96	-617.072	-500.13	-15748	-6466.46	-1616.7	-4382.65	-2585.54	-842.7	-780.827
				-485.801	-40.8765	-284.301	-9.83692	-31.5923	-25474.3	-4160.75	-462.912	-455.301	-275.597	-674.884	-759.581	-1352.29	-2.34678	-34.501	-106.45	-5.49517	-1407.81	-157.022	-232.512	-54.3155	-372.672	-319.874	-347.918	-10.2279	-88.8385	-54.7732	-838.388	-414.926	0	-14.4668	-206.642	-258.755	0	-3987.31	-12.2465	-908.744	-128.223	-149.643	-84191.6	-658.798	-1114.34	-1994.08	-57.905	-5508.32	-506.468
				-23.6207	-6219.79	-41.0699	-4.85973	-0.725234	-5884.18	-370.568	-30.5094	-53.1716	-77.1082	-4748.91	-46.1454	-522.285	-4.4367	-19.9096	-494.806	-38.0069	-553.591	-61.2288	-1130.37	-23.5473	-40022.9	-1952.74	-2846.71	-31.9094	-59.6192	-129.333	-0.79349	-87.0261	-22127.8	-186.736	-3752.96	-60.9343	-2342.2	-484.648	-11464.7	-81.539	-42.9374	-10343	-5868.26	-178.939	-31.156	-1075.93	-76.4359	-1.35788	-240.055
				-263.321	-34.0335	-1245.73	-1800.53	-133.862	-8413.6	-1147.97	-533.136	-1129.01	-1147.36	-481.593	-2077.81	-987.906	-254.752	-49.8744	-1356.66	-162.091	-1750.65	-706.242	-677.396	-273.852	-3840.04	-1861.74	-2953.65	-433.123	-5834.91	-2275.23	-238.218	-108.537	-265.733	-623.728	-8557.5	-1396.39	-803.349	-4215.4	-6271.82	-1857.01	-695.493	-1325.6	-3085.31	-1286.6	-571.328	-2304.86	-3971.77	-235.414	-703.291
				-10593.3	-1733.18	-9.28161	-5668.43	-1549	-1391.58	-1304.98	-541.597	-350.877	-951.986	-986.91	-526.029	-288.538	-515.944	-107.402	-437.007	-271.891	-678.063	-455.889	-155.313	-350.031	-2845.04	-974.043	-949.987	-476.188	-179.418	-1865.98	-124.787	-254.774	-315.722	-710.166	-3391.65	-1046.69	-1405.53	-3970.6	-2589.76	-2130.97	-5420.92	-267.654	-5197.56	-620.886	-287.386	-840.203	-473.139	-128.199	-410.669
				-34.2253	0	-67.8068	0	-12.5476	-1269.65	-83.5053	-133.891	-72.8112	-63.5413	-525.978	-29.1118	-5.00101	-16.0094	-8.61241	-19.8831	-7.5	-66.0794	-26.7127	-196.129	-10.5791	-529.172	-110.187	-350.247	-90.1333	-110.681	-656.56	-51.905	-8.90231	-66.975	-633.921	-310.496	-51.9559	-29.9443	-102.325	-44.3112	-22.0642	-49.7145	-254.149	-486.92	-302.34	-30.3876	-214.768	-50.8917	-10.9096	-122.665
				0	0	0	-37.3626	-1.74267	-99.6202	-22.9985	-2.62942	-10.5334	0	-10.0097	0	-0.0674914	0	0	-1.05334	-13.1464	0	0	0	0	-0.451898	-1.45804	-228.802	0	0	0	0	0	0	0	0	0	0	0	0	-3.50163	0	0	-628.099	-11.8734	-1.04338	-417.805	-5.58549	-0.141136	-0.510963
				0	-0.272454	-58.6521	0	-1.65486	-79.1684	-31.4729	-8.66859	-5.20585	-16.6	-84.1041	-0.328491	-76.6708	-0.00214425	-6.5186	-13.6868	-6.20624	-21.1887	-6.08461	-9.14666	-7.14819	-12.6478	-129.435	-272.972	-5.07329	-0.257501	-45.478	-1.42684	0	0	0	-236.369	-7.50593	-38.171	-20.9257	-27.1141	-5.21574	-28.3932	-52.6111	-2609.29	-10.8029	-20.6538	-5.68408	-19.2798	-0.0309551	-2.29065
				0	-0.736438	-113.172	-0.573919	-3.48136	-1002.79	-14.8469	-201.15	-66.115	-544.264	-305.307	-24.0129	-50.7401	-69.764	-13.4821	-245.13	-25.1981	-145.845	-19.7863	-91.0792	-208.222	-542.47	-119.766	-150.351	-206.436	-70.0568	-171.612	-132.266	-63.2052	-194.68	-126.092	-879.478	-1052.18	-122.27	-660.354	-740.558	-12865	-1589.52	-97.2241	-99299	-148.58	-27.1543	-463.379	-177.475	-56.8976	-190.704
				0	0	-4972.08	0	-3913.39	-17558.7	-279.68	-177.55	-194.799	-1711.96	-14.1949	-1685.22	-149.612	-551.61	-14.652	-15036.9	-1060.21	-1608.07	-549.453	-3650.68	-2629.52	-7553.84	-1059.89	-2711.5	-380.846	-1043.93	-2118.55	-5.07569	-297.343	-706.071	-500.444	-180.595	-1115.45	-241.181	-16.4771	-1343.73	-249.567	-5066.83	-2597.27	-644.158	-3341.21	-801.126	-541.088	-2418.67	-34.2251	-386.792
				-419.215	-5.297	-201.201	-2233.72	-120.114	-4737.28	-65238.2	-7575.78	-1466.21	-629.509	-22600.9	-306.287	-8.65085	-514.445	-351.72	-1727.65	-14067.4	-253.212	-142.154	-74.6646	-134.155	-1699.59	-1236.08	-735.968	-10.0566	-342.799	-925.78	-68.3652	-136.051	-445.083	-229.279	-13057.7	-63.7158	-44.1314	-1028.66	-81.291	-3317.75	-83.3662	-120.944	-6406.33	-44345.9	-827.725	-7836.88	-7565.06	-1569.7	-2617.1
				-1809.46	-526.852	-1366.16	-1025.5	-1389.21	-30888.5	-7733.1	-4116.49	-4867.95	-3801.91	-8749.24	-7224.72	-6047.01	-4208.79	-2989.04	-910.539	-382.374	-11684.7	-1580.95	-1542.53	-2242.34	-4439.39	-1152.89	-1318.1	-442.298	-4016.43	-7952.94	-3460.31	-3046.37	-1932.79	-1839.6	-106273	-3514.29	-2037.9	-4707.36	-5042.72	-14341	-923.82	-2068.56	-9437.3	-14678.4	-2263.49	-2618.3	-520.051	-559.048	-875.187
				0	0	0	0	0	0	0	0	0	0	0	0	0	0	0	0	0	0	0	0	0	0	0	0	0	0	-204.318	-27.2235	-33.0069	-44.8388	-54.4023	-22.4351	-449.321	-46.6076	-1164.2	-221.439	-222172	-48.2805	-1416.41	-364.56	-484.613	-202.37	-2448.43	-141.165	0	-2921.7
				0	0	0	0	0	0	0	0	0	0	0	0	0	0	0	0	0	0	0	0	0	0	0	0	0	0	0	0	0	0	0	0	0	0	0	0	0	0	0	0	0	0	0	0	0	0
				0	0	0	0	0	0	0	0	0	0	0	0	0	0	0	0	0	0	0	0	0	0	0	0	0	0	0	0	0	0	0	0	0	0	0	0	0	0	0	0	0	0	0	0	0	0
				-9035.07	-978.644	-2815.34	-1455.03	-2628.49	-3255.74	-2381.4	-476.432	-104.513	-2697.5	-6671.46	-4155.25	-293.047	-713.186	-1234.32	-545.998	-222.283	-4905.37	-6802.77	-126.19	-4715.47	-20438.2	-3242.38	-2478.16	-2126.59	-1794.18	-4081.12	-1481.57	-1736.74	-1617.8	-1385.83	-3202.45	-3379.32	-5017.4	-1160.41	-1737.32	-38702.8	-1644.81	-1415.56	-6051.57	-45930.8	-15113.2	-123669	-15594.8	-253.255	-1236.33
				0	0	0	0	0	0	0	0	0	0	0	0	0	0	0	0	0	0	0	0	0	0	0	0	0	0	0	0	0	0	0	0	0	0	0	0	0	0	0	0	0	0	0	0	0	0
				5.14202e+06	393743	4.56472e+06	1.44832e+06	838626	3.13175e+06	550667	725284	728305	1.19383e+06	421814	2.59525e+06	2.2911e+06	2.00917e+06	231419	6.99008e+06	3.5098e+06	2.41984e+06	816723	1.81388e+06	824132	3.84947e+06	2.44583e+06	1.76451e+06	401542	1.98843e+06	7.71767e+06	1.05917e+06	765042	1.35225e+06	1.9836e+06	9.28006e+06	3.75491e+06	3.17884e+06	4.56519e+06	3.11092e+06	3.72511e+06	1.91345e+06	1.15591e+06	2.65924e+06	3.84095e+06	1.22111e+06	5.3128e+06	1.60133e+06	663340	1.84682e+06
				3.62586e+06	178633	6.23759e+06	1.78108e+06	957882	2.06661e+06	171601	491434	503329	761141	276130	3.74165e+06	2.81306e+06	2.8929e+06	294881	5.04095e+06	1.09818e+06	3.35032e+06	1.07251e+06	1.6384e+06	1.1951e+06	4.8273e+06	3.09456e+06	2.36366e+06	573184	2.56153e+06	1.99619e+06	439437	280133	917714	815400	5.90193e+06	4.07671e+06	4.3046e+06	8.96563e+06	6.3075e+06	7.24266e+06	4.30591e+06	721782	3.59123e+06	2.0701e+06	646595	3.2505e+06	729010	232776	1.0768e+06
				1.28577e+06	43729.1	186343	57854.9	24721.6	790489	19498.7	104347	47719.1	59942.7	12421	63792.3	64248	44620	7128.73	52186.2	16719.1	76613.7	37455.1	34821	26585.7	133500	59598.9	42582.8	5566.91	18962.7	90149.4	9310.54	13428.3	14050.9	17950.6	70890.5	30591.8	33102.1	97736.4	42698.2	165486	35604.8	54884.2	60821	144896	519236	572444	345572	44982.3	107235
				3.52753e+06	242229	2.49245e+06	750696	433399	1.57235e+06	252168	400669	286460	523551	167359	2.28944e+06	1.53882e+06	1.4633e+06	206212	2.78973e+06	1.50314e+06	1.72128e+06	357378	762756	441289	1.94591e+06	966760	841871	275457	885356	3.5919e+06	422967	346306	495510	745099	3.41912e+06	1.66469e+06	1.28705e+06	2.38342e+06	1.45011e+06	2.22008e+06	825113	415984	1.00629e+06	641978	702994	2.64078e+06	892566	417465	848726
				895004	31869.3	43011.2	40648.6	14208.7	312503	24630.4	56816.5	26319.9	54167.8	16752.4	37327.8	58427.1	69223.2	3558.83	23918.3	166872	63674.3	25187.7	6970.33	24064.9	98554.1	39763.9	38563.5	6240.49	16819.5	259510	10943.4	17323.3	42460.3	64468.3	275141	60219.8	120501	113271	77950.1	220087	77467.2	30921	90659.7	158412	171895	412340	235147	45709.4	104653
				18222.4	2222.7	12249.3	8372.43	7765.95	30491.2	10815.9	6577.39	10096.7	15361.8	5528.11	5000.12	4686.9	2679.73	572.936	7087.04	20232.4	8500.96	2345.11	3073.96	3633.41	14698.4	7410.34	10119	2358.12	19571.1	464128	20896.7	7073.65	93094.1	127072	593027	72162.5	192635	26656.1	42756.3	22437.4	17653.5	26024.4	61298.9	14258.2	4489.29	28871.9	10769.7	5527.71	13435.9
				116135	12991.4	36894.1	47090.1	66654	42503.7	48085.5	135539	154117	222601	44251.4	5397.27	6330.47	4051.39	757.513	5192.04	6633.34	8876.86	1889.29	3803.36	1754.79	10093.6	4277.11	8112.71	1604.11	1003.96	13289.9	4163.14	4021.51	2254.71	7450.59	25309.9	5475.86	6075.46	43959.9	18896.7	21945.5	6840.97	10249.5	18853.5	9.00382e+06	12342.1	1.59865e+06	138982	41462.5	114537
				374264	61045.1	128397	67450.9	72399	540013	74649.5	179612	104192	140393	59888.4	186258	129324	110509	35358.9	144871	146727	232855	89638.1	72519.9	104845	420894	190116	367669	42165.4	337554	2.80289e+06	163384	124271	519823	761477	3.79771e+06	945941	1.00614e+06	850106	805447	626241	323030	338718	912196	520093	146005	1.10789e+06	289990	129821	565310
				1.1552e+06	42978.5	511703	231514	66932.3	253562	55355	117601	61127.9	104083	27277.8	108821	208390	200161	11770.6	103136	399533	135387	45234.5	50047.8	50427	229516	139206	122287	16417.2	114508	260369	17337.1	17100.4	41793.2	60976.2	330601	244138	265319	235194	159773	322081	98786.9	52029.6	166330	796997	119515	891542	359271	108585	289667
				496906	46763.6	923316	212148	97077.1	424885	21088.6	22544.3	33328	45175.8	14082.9	222109	170138	105277	17814.9	1.18736e+06	11344.2	150399	14976.2	203886	26730	176775	62565.9	73845.7	26157.3	31783.5	171964	124001	45861.5	15322.5	27940.8	115973	135608	149968	384408	169948	181917	46558.7	98776.3	190898	70635.1	254357	288715	112808	69163.9	66101.7
	001	农产品	01001	0	0	0	0	0	0	0	0	0	0	0	0	0	0	0	0	0	0	0	0	0	0	0	0	0	0	0	0	0	0	0	0	0	0	0	0	0	0	0	0	0	0	0	0	0	0
	002	林产品	02002	0	0	0	0	0	0	0	0	0	0	0	0	0	0	0	0	0	0	0	0	0	0	0	0	0	0	0	0	0	0	0	0	0	0	0	0	0	0	0	0	0	0	0	0	0	0
	003	畜牧产品	03003	0	0	0	0	0	0	0	0	0	0	0	0	0	0	0	0	0	0	0	0	0	0	0	0	0	0	0	0	0	0	0	0	0	0	0	0	0	0	0	0	0	0	0	0	0	0
	004	渔产品	04004	0	0	0	0	0	0	0	0	0	0	0	0	0	0	0	0	0	0	0	0	0	0	0	0	0	0	0	0	0	0	0	0	0	0	0	0	0	0	0	0	0	0	0	0	0	0
	005	农、林、牧、渔服务产品	05005	0	0	0	0	0	0	0	0	0	0	0	0	0	0	0	0	0	0	0	0	0	0	0	0	0	0	0	0	0	0	0	0	0	0	0	0	0	0	0	0	0	0	0	0	0	0
	006	煤炭开采和洗选产品	06006	0	0	0	0	0	0	0	0	0	0	0	0	0	0	0	0	0	0	0	0	0	0	0	0	0	0	0	0	0	0	0	0	0	0	0	0	0	0	0	0	0	0	0	0	0	0
	007	石油和天然气开采产品	07007	0	0	0	0	0	0	0	0	0	0	0	0	0	0	0	0	0	0	0	0	0	0	0	0	0	0	0	0	0	0	0	0	0	0	0	0	0	0	0	0	0	0	0	0	0	0
	008	黑色金属矿采选产品	08008	0	0	0	0	0	0	0	0	0	0	0	0	0	0	0	0	0	0	0	0	0	0	0	0	0	0	0	0	0	0	0	0	0	0	0	0	0	0	0	0	0	0	0	0	0	0
	009	有色金属矿采选产品	09009	0	0	0	0	0	0	0	0	0	0	0	0	0	0	0	0	0	0	0	0	0	0	0	0	0	0	0	0	0	0	0	0	0	0	0	0	0	0	0	0	0	0	0	0	0	0
	010	非金属矿采选产品	10010	0	0	0	0	0	0	0	0	0	0	0	0	0	0	0	0	0	0	0	0	0	0	0	0	0	0	0	0	0	0	0	0	0	0	0	0	0	0	0	0	0	0	0	0	0	0
	011	开采辅助活动和其他采矿产品	11011	0	0	0	0	0	0	0	0	0	0	0	0	0	0	0	0	0	0	0	0	0	0	0	0	0	0	0	0	0	0	0	0	0	0	0	0	0	0	0	0	0	0	0	0	0	0
	012	谷物磨制品	13012	0	0	0	0	0	0	0	0	0	0	0	0	0	0	0	0	0	0	0	0	0	0	0	0	0	0	0	0	0	0	0	0	0	0	0	0	0	0	0	0	0	0	0	0	0	0
	013	饲料加工品	13013	0	0	0	0	0	0	0	0	0	0	0	0	0	0	0	0	0	0	0	0	0	0	0	0	0	0	0	0	0	0	0	0	0	0	0	0	0	0	0	0	0	0	0	0	0	0
	014	植物油加工品	13014	0	0	0	0	0	0	0	0	0	0	0	0	0	0	0	0	0	0	0	0	0	0	0	0	0	0	0	0	0	0	0	0	0	0	0	0	0	0	0	0	0	0	0	0	0	0
	015	糖及糖制品	13015	0	0	0	0	0	0	0	0	0	0	0	0	0	0	0	0	0	0	0	0	0	0	0	0	0	0	0	0	0	0	0	0	0	0	0	0	0	0	0	0	0	0	0	0	0	0
	016	屠宰及肉类加工品	13016	0	0	0	0	0	0	0	0	0	0	0	0	0	0	0	0	0	0	0	0	0	0	0	0	0	0	0	0	0	0	0	0	0	0	0	0	0	0	0	0	0	0	0	0	0	0
	017	水产加工品	13017	0	0	0	0	0	0	0	0	0	0	0	0	0	0	0	0	0	0	0	0	0	0	0	0	0	0	0	0	0	0	0	0	0	0	0	0	0	0	0	0	0	0	0	0	0	0
	018	蔬菜、水果、坚果和其他农副食品加工品	13018	0	0	0	0	0	0	0	0	0	0	0	0	0	0	0	0	0	0	0	0	0	0	0	0	0	0	0	0	0	0	0	0	0	0	0	0	0	0	0	0	0	0	0	0	0	0
	019	方便食品	14019	0	0	0	0	0	0	0	0	0	0	0	0	0	0	0	0	0	0	0	0	0	0	0	0	0	0	0	0	0	0	0	0	0	0	0	0	0	0	0	0	0	0	0	0	0	0
	020	乳制品	14020	0	0	0	0	0	0	0	0	0	0	0	0	0	0	0	0	0	0	0	0	0	0	0	0	0	0	0	0	0	0	0	0	0	0	0	0	0	0	0	0	0	0	0	0	0	0
	021	调味品、发酵制品	14021	0	0	0	0	0	0	0	0	0	0	0	0	0	0	0	0	0	0	0	0	0	0	0	0	0	0	0	0	0	0	0	0	0	0	0	0	0	0	0	0	0	0	0	0	0	0
	022	其他食品	14022	0	0	0	0	0	0	0	0	0	0	0	0	0	0	0	0	0	0	0	0	0	0	0	0	0	0	0	0	0	0	0	0	0	0	0	0	0	0	0	0	0	0	0	0	0	0
	023	酒精和酒	15023	0	0	0	0	0	0	0	0	0	0	0	0	0	0	0	0	0	0	0	0	0	0	0	0	0	0	0	0	0	0	0	0	0	0	0	0	0	0	0	0	0	0	0	0	0	0
	024	饮料	15024	0	0	0	0	0	0	0	0	0	0	0	0	0	0	0	0	0	0	0	0	0	0	0	0	0	0	0	0	0	0	0	0	0	0	0	0	0	0	0	0	0	0	0	0	0	0
	025	精制茶	15025	0	0	0	0	0	0	0	0	0	0	0	0	0	0	0	0	0	0	0	0	0	0	0	0	0	0	0	0	0	0	0	0	0	0	0	0	0	0	0	0	0	0	0	0	0	0
	026	烟草制品	16026	0	0	0	0	0	0	0	0	0	0	0	0	0	0	0	0	0	0	0	0	0	0	0	0	0	0	0	0	0	0	0	0	0	0	0	0	0	0	0	0	0	0	0	0	0	0
	027	棉、化纤纺织及印染精加工品	17027	0	0	0	0	0	0	0	0	0	0	0	0	0	0	0	0	0	0	0	0	0	0	0	0	0	0	0	0	0	0	0	0	0	0	0	0	0	0	0	0	0	0	0	0	0	0
	028	毛纺织及染整精加工品	17028	0	0	0	0	0	0	0	0	0	0	0	0	0	0	0	0	0	0	0	0	0	0	0	0	0	0	0	0	0	0	0	0	0	0	0	0	0	0	0	0	0	0	0	0	0	0
	029	麻、丝绢纺织及加工品	17029	0	0	0	0	0	0	0	0	0	0	0	0	0	0	0	0	0	0	0	0	0	0	0	0	0	0	0	0	0	0	0	0	0	0	0	0	0	0	0	0	0	0	0	0	0	0
	030	针织或钩针编织及其制品	17030	0	0	0	0	0	0	0	0	0	0	0	0	0	0	0	0	0	0	0	0	0	0	0	0	0	0	0	0	0	0	0	0	0	0	0	0	0	0	0	0	0	0	0	0	0	0
	031	纺织制成品	17031	0	0	0	0	0	0	0	0	0	0	0	0	0	0	0	0	0	0	0	0	0	0	0	0	0	0	0	0	0	0	0	0	0	0	0	0	0	0	0	0	0	0	0	0	0	0
	032	纺织服装服饰	18032	0	0	0	0	0	0	0	0	0	0	0	0	0	0	0	0	0	0	0	0	0	0	0	0	0	0	0	0	0	0	0	0	0	0	0	0	0	0	0	0	0	0	0	0	0	0
	033	皮革、毛皮、羽毛及其制品	19033	0	0	0	0	0	0	0	0	0	0	0	0	0	0	0	0	0	0	0	0	0	0	0	0	0	0	0	0	0	0	0	0	0	0	0	0	0	0	0	0	0	0	0	0	0	0
	034	鞋	19034	0	0	0	0	0	0	0	0	0	0	0	0	0	0	0	0	0	0	0	0	0	0	0	0	0	0	0	0	0	0	0	0	0	0	0	0	0	0	0	0	0	0	0	0	0	0
	035	木材加工和木、竹、藤、棕、草制品	20035	0	0	0	0	0	0	0	0	0	0	0	0	0	0	0	0	0	0	0	0	0	0	0	0	0	0	0	0	0	0	0	0	0	0	0	0	0	0	0	0	0	0	0	0	0	0
	036	家具	21036	0	0	0	0	0	0	0	0	0	0	0	0	0	0	0	0	0	0	0	0	0	0	0	0	0	0	0	0	0	0	0	0	0	0	0	0	0	0	0	0	0	0	0	0	0	0
	037	造纸和纸制品	22037	0	0	0	0	0	0	0	0	0	0	0	0	0	0	0	0	0	0	0	0	0	0	0	0	0	0	0	0	0	0	0	0	0	0	0	0	0	0	0	0	0	0	0	0	0	0
	038	印刷和记录媒介复制品	23038	0	0	0	0	0	0	0	0	0	0	0	0	0	0	0	0	0	0	0	0	0	0	0	0	0	0	0	0	0	0	0	0	0	0	0	0	0	0	0	0	0	0	0	0	0	0
	039	工艺美术品	24039	0	0	0	0	0	0	0	0	0	0	0	0	0	0	0	0	0	0	0	0	0	0	0	0	0	0	0	0	0	0	0	0	0	0	0	0	0	0	0	0	0	0	0	0	0	0
	040	文教、体育和娱乐用品	24040	0	0	0	0	0	0	0	0	0	0	0	0	0	0	0	0	0	0	0	0	0	0	0	0	0	0	0	0	0	0	0	0	0	0	0	0	0	0	0	0	0	0	0	0	0	0
	041	精炼石油和核燃料加工品	25041	0	0	0	0	0	0	0	0	0	0	0	0	0	0	0	0	0	0	0	0	0	0	0	0	0	0	0	0	0	0	0	0	0	0	0	0	0	0	0	0	0	0	0	0	0	0
	042	煤炭加工品	25042	0	0	0	0	0	0	0	0	0	0	0	0	0	0	0	0	0	0	0	0	0	0	0	0	0	0	0	0	0	0	0	0	0	0	0	0	0	0	0	0	0	0	0	0	0	0
	043	基础化学原料	26043	0	0	0	0	0	0	0	0	0	0	0	0	0	0	0	0	0	0	0	0	0	0	0	0	0	0	0	0	0	0	0	0	0	0	0	0	0	0	0	0	0	0	0	0	0	0
	044	肥料	26044	0	0	0	0	0	0	0	0	0	0	0	0	0	0	0	0	0	0	0	0	0	0	0	0	0	0	0	0	0	0	0	0	0	0	0	0	0	0	0	0	0	0	0	0	0	0
	045	农药	26045	0	0	0	0	0	0	0	0	0	0	0	0	0	0	0	0	0	0	0	0	0	0	0	0	0	0	0	0	0	0	0	0	0	0	0	0	0	0	0	0	0	0	0	0	0	0
	046	涂料、油墨、颜料及类似产品	26046	0	0	0	0	0	0	0	0	0	0	0	0	0	0	0	0	0	0	0	0	0	0	0	0	0	0	0	0	0	0	0	0	0	0	0	0	0	0	0	0	0	0	0	0	0	0
	047	合成材料	26047	0	0	0	0	0	0	0	0	0	0	0	0	0	0	0	0	0	0	0	0	0	0	0	0	0	0	0	0	0	0	0	0	0	0	0	0	0	0	0	0	0	0	0	0	0	0
	048	专用化学产品和炸药、火工、焰火产品	26048	0	0	0	0	0	0	0	0	0	0	0	0	0	0	0	0	0	0	0	0	0	0	0	0	0	0	0	0	0	0	0	0	0	0	0	0	0	0	0	0	0	0	0	0	0	0
	049	日用化学产品	26049	0	0	0	0	0	0	0	0	0	0	0	0	0	0	0	0	0	0	0	0	0	0	0	0	0	0	0	0	0	0	0	0	0	0	0	0	0	0	0	0	0	0	0	0	0	0
	050	医药制品	27050	0	0	0	0	0	0	0	0	0	0	0	0	0	0	0	0	0	0	0	0	0	0	0	0	0	0	0	0	0	0	0	0	0	0	0	0	0	0	0	0	0	0	0	0	0	0
	051	化学纤维制品	28051	0	0	0	0	0	0	0	0	0	0	0	0	0	0	0	0	0	0	0	0	0	0	0	0	0	0	0	0	0	0	0	0	0	0	0	0	0	0	0	0	0	0	0	0	0	0
	052	橡胶制品	29052	0	0	0	0	0	0	0	0	0	0	0	0	0	0	0	0	0	0	0	0	0	0	0	0	0	0	0	0	0	0	0	0	0	0	0	0	0	0	0	0	0	0	0	0	0	0
	053	塑料制品	29053	0	0	0	0	0	0	0	0	0	0	0	0	0	0	0	0	0	0	0	0	0	0	0	0	0	0	0	0	0	0	0	0	0	0	0	0	0	0	0	0	0	0	0	0	0	0
	054	水泥、石灰和石膏	30054	0	0	0	0	0	0	0	0	0	0	0	0	0	0	0	0	0	0	0	0	0	0	0	0	0	0	0	0	0	0	0	0	0	0	0	0	0	0	0	0	0	0	0	0	0	0
	055	石膏、水泥制品及类似制品	30055	0	0	0	0	0	0	0	0	0	0	0	0	0	0	0	0	0	0	0	0	0	0	0	0	0	0	0	0	0	0	0	0	0	0	0	0	0	0	0	0	0	0	0	0	0	0
	056	砖瓦、石材等建筑材料	30056	0	0	0	0	0	0	0	0	0	0	0	0	0	0	0	0	0	0	0	0	0	0	0	0	0	0	0	0	0	0	0	0	0	0	0	0	0	0	0	0	0	0	0	0	0	0
	057	玻璃和玻璃制品	30057	0	0	0	0	0	0	0	0	0	0	0	0	0	0	0	0	0	0	0	0	0	0	0	0	0	0	0	0	0	0	0	0	0	0	0	0	0	0	0	0	0	0	0	0	0	0
	058	陶瓷制品	30058	0	0	0	0	0	0	0	0	0	0	0	0	0	0	0	0	0	0	0	0	0	0	0	0	0	0	0	0	0	0	0	0	0	0	0	0	0	0	0	0	0	0	0	0	0	0
	059	耐火材料制品	30059	0	0	0	0	0	0	0	0	0	0	0	0	0	0	0	0	0	0	0	0	0	0	0	0	0	0	0	0	0	0	0	0	0	0	0	0	0	0	0	0	0	0	0	0	0	0
	060	石墨及其他非金属矿物制品	30060	0	0	0	0	0	0	0	0	0	0	0	0	0	0	0	0	0	0	0	0	0	0	0	0	0	0	0	0	0	0	0	0	0	0	0	0	0	0	0	0	0	0	0	0	0	0
	061	钢	31061	0	0	0	0	0	0	0	0	0	0	0	0	0	0	0	0	0	0	0	0	0	0	0	0	0	0	0	0	0	0	0	0	0	0	0	0	0	0	0	0	0	0	0	0	0	0
	062	钢压延产品	31062	0	0	0	0	0	0	0	0	0	0	0	0	0	0	0	0	0	0	0	0	0	0	0	0	0	0	0	0	0	0	0	0	0	0	0	0	0	0	0	0	0	0	0	0	0	0
	063	铁及铁合金产品	31063	0	0	0	0	0	0	0	0	0	0	0	0	0	0	0	0	0	0	0	0	0	0	0	0	0	0	0	0	0	0	0	0	0	0	0	0	0	0	0	0	0	0	0	0	0	0
	064	有色金属及其合金	32064	0	0	0	0	0	0	0	0	0	0	0	0	0	0	0	0	0	0	0	0	0	0	0	0	0	0	0	0	0	0	0	0	0	0	0	0	0	0	0	0	0	0	0	0	0	0
	065	有色金属压延加工品	32065	0	0	0	0	0	0	0	0	0	0	0	0	0	0	0	0	0	0	0	0	0	0	0	0	0	0	0	0	0	0	0	0	0	0	0	0	0	0	0	0	0	0	0	0	0	0
	066	金属制品	33066	0	0	0	0	0	0	0	0	0	0	0	0	0	0	0	0	0	0	0	0	0	0	0	0	0	0	0	0	0	0	0	0	0	0	0	0	0	0	0	0	0	0	0	0	0	0
	067	锅炉及原动设备	34067	0	0	0	0	0	0	0	0	0	0	0	0	0	0	0	0	0	0	0	0	0	0	0	0	0	0	0	0	0	0	0	0	0	0	0	0	0	0	0	0	0	0	0	0	0	0
	068	金属加工机械	34068	0	0	0	0	0	0	0	0	0	0	0	0	0	0	0	0	0	0	0	0	0	0	0	0	0	0	0	0	0	0	0	0	0	0	0	0	0	0	0	0	0	0	0	0	0	0
	069	物料搬运设备	34069	0	0	0	0	0	0	0	0	0	0	0	0	0	0	0	0	0	0	0	0	0	0	0	0	0	0	0	0	0	0	0	0	0	0	0	0	0	0	0	0	0	0	0	0	0	0
	070	泵、阀门、压缩机及类似机械	34070	0	0	0	0	0	0	0	0	0	0	0	0	0	0	0	0	0	0	0	0	0	0	0	0	0	0	0	0	0	0	0	0	0	0	0	0	0	0	0	0	0	0	0	0	0	0
	071	烘炉、风机、包装等设备	34072a	0	0	0	0	0	0	0	0	0	0	0	0	0	0	0	0	0	0	0	0	0	0	0	0	0	0	0	0	0	0	0	0	0	0	0	0	0	0	0	0	0	0	0	0	0	0
	072	文化、办公用机械	34071	0	0	0	0	0	0	0	0	0	0	0	0	0	0	0	0	0	0	0	0	0	0	0	0	0	0	0	0	0	0	0	0	0	0	0	0	0	0	0	0	0	0	0	0	0	0
	073	其他通用设备	34072b	0	0	0	0	0	0	0	0	0	0	0	0	0	0	0	0	0	0	0	0	0	0	0	0	0	0	0	0	0	0	0	0	0	0	0	0	0	0	0	0	0	0	0	0	0	0
	074	采矿、冶金、建筑专用设备	35073	0	0	0	0	0	0	0	0	0	0	0	0	0	0	0	0	0	0	0	0	0	0	0	0	0	0	0	0	0	0	0	0	0	0	0	0	0	0	0	0	0	0	0	0	0	0
	075	化工、木材、非金属加工专用设备	35074	0	0	0	0	0	0	0	0	0	0	0	0	0	0	0	0	0	0	0	0	0	0	0	0	0	0	0	0	0	0	0	0	0	0	0	0	0	0	0	0	0	0	0	0	0	0
	076	农、林、牧、渔专用机械	35075	0	0	0	0	0	0	0	0	0	0	0	0	0	0	0	0	0	0	0	0	0	0	0	0	0	0	0	0	0	0	0	0	0	0	0	0	0	0	0	0	0	0	0	0	0	0
	077	医疗仪器设备及器械	35076a	0	0	0	0	0	0	0	0	0	0	0	0	0	0	0	0	0	0	0	0	0	0	0	0	0	0	0	0	0	0	0	0	0	0	0	0	0	0	0	0	0	0	0	0	0	0
	078	其他专用设备	35076b	0	0	0	0	0	0	0	0	0	0	0	0	0	0	0	0	0	0	0	0	0	0	0	0	0	0	0	0	0	0	0	0	0	0	0	0	0	0	0	0	0	0	0	0	0	0
	079	汽车整车	36077	0	0	0	0	0	0	0	0	0	0	0	0	0	0	0	0	0	0	0	0	0	0	0	0	0	0	0	0	0	0	0	0	0	0	0	0	0	0	0	0	0	0	0	0	0	0
	080	汽车零部件及配件	36078	0	0	0	0	0	0	0	0	0	0	0	0	0	0	0	0	0	0	0	0	0	0	0	0	0	0	0	0	0	0	0	0	0	0	0	0	0	0	0	0	0	0	0	0	0	0
	081	铁路运输和城市轨道交通设备	37079	0	0	0	0	0	0	0	0	0	0	0	0	0	0	0	0	0	0	0	0	0	0	0	0	0	0	0	0	0	0	0	0	0	0	0	0	0	0	0	0	0	0	0	0	0	0
	082	船舶及相关装置	37080	0	0	0	0	0	0	0	0	0	0	0	0	0	0	0	0	0	0	0	0	0	0	0	0	0	0	0	0	0	0	0	0	0	0	0	0	0	0	0	0	0	0	0	0	0	0
	083	其他交通运输设备	37081	0	0	0	0	0	0	0	0	0	0	0	0	0	0	0	0	0	0	0	0	0	0	0	0	0	0	0	0	0	0	0	0	0	0	0	0	0	0	0	0	0	0	0	0	0	0
	084	电机	38082	0	0	0	0	0	0	0	0	0	0	0	0	0	0	0	0	0	0	0	0	0	0	0	0	0	0	0	0	0	0	0	0	0	0	0	0	0	0	0	0	0	0	0	0	0	0
	085	输配电及控制设备	38083	0	0	0	0	0	0	0	0	0	0	0	0	0	0	0	0	0	0	0	0	0	0	0	0	0	0	0	0	0	0	0	0	0	0	0	0	0	0	0	0	0	0	0	0	0	0
	086	电线、电缆、光缆及电工器材	38084	0	0	0	0	0	0	0	0	0	0	0	0	0	0	0	0	0	0	0	0	0	0	0	0	0	0	0	0	0	0	0	0	0	0	0	0	0	0	0	0	0	0	0	0	0	0
	087	电池	38085	0	0	0	0	0	0	0	0	0	0	0	0	0	0	0	0	0	0	0	0	0	0	0	0	0	0	0	0	0	0	0	0	0	0	0	0	0	0	0	0	0	0	0	0	0	0
	088	家用器具	38086	0	0	0	0	0	0	0	0	0	0	0	0	0	0	0	0	0	0	0	0	0	0	0	0	0	0	0	0	0	0	0	0	0	0	0	0	0	0	0	0	0	0	0	0	0	0
	089	其他电气机械和器材	38087	0	0	0	0	0	0	0	0	0	0	0	0	0	0	0	0	0	0	0	0	0	0	0	0	0	0	0	0	0	0	0	0	0	0	0	0	0	0	0	0	0	0	0	0	0	0
	090	计算机	39088	0	0	0	0	0	0	0	0	0	0	0	0	0	0	0	0	0	0	0	0	0	0	0	0	0	0	0	0	0	0	0	0	0	0	0	0	0	0	0	0	0	0	0	0	0	0
	091	通信设备	39089	0	0	0	0	0	0	0	0	0	0	0	0	0	0	0	0	0	0	0	0	0	0	0	0	0	0	0	0	0	0	0	0	0	0	0	0	0	0	0	0	0	0	0	0	0	0
	092	广播电视设备和雷达及配套设备	39090	0	0	0	0	0	0	0	0	0	0	0	0	0	0	0	0	0	0	0	0	0	0	0	0	0	0	0	0	0	0	0	0	0	0	0	0	0	0	0	0	0	0	0	0	0	0
	093	视听设备	39091	0	0	0	0	0	0	0	0	0	0	0	0	0	0	0	0	0	0	0	0	0	0	0	0	0	0	0	0	0	0	0	0	0	0	0	0	0	0	0	0	0	0	0	0	0	0
	094	电子元器件	39092	0	0	0	0	0	0	0	0	0	0	0	0	0	0	0	0	0	0	0	0	0	0	0	0	0	0	0	0	0	0	0	0	0	0	0	0	0	0	0	0	0	0	0	0	0	0
	095	其他电子设备	39093	0	0	0	0	0	0	0	0	0	0	0	0	0	0	0	0	0	0	0	0	0	0	0	0	0	0	0	0	0	0	0	0	0	0	0	0	0	0	0	0	0	0	0	0	0	0
	096	仪器仪表	40094	0	0	0	0	0	0	0	0	0	0	0	0	0	0	0	0	0	0	0	0	0	0	0	0	0	0	0	0	0	0	0	0	0	0	0	0	0	0	0	0	0	0	0	0	0	0
	097	其他制造产品	41095	0	0	0	0	0	0	0	0	0	0	0	0	0	0	0	0	0	0	0	0	0	0	0	0	0	0	0	0	0	0	0	0	0	0	0	0	0	0	0	0	0	0	0	0	0	0
	098	废弃资源和废旧材料回收加工品	42096	0	0	0	0	0	0	0	0	0	0	0	0	0	0	0	0	0	0	0	0	0	0	0	0	0	0	0	0	0	0	0	0	0	0	0	0	0	0	0	0	0	0	0	0	0	0
	099	金属制品、机械和设备修理服务	43097	0	0	0	0	0	0	0	0	0	0	0	0	0	0	0	0	0	0	0	0	0	0	0	0	0	0	0	0	0	0	0	0	0	0	0	0	0	0	0	0	0	0	0	0	0	0
	100	电力、热力生产和供应	44098	0	0	0	0	0	0	0	0	0	0	0	0	0	0	0	0	0	0	0	0	0	0	0	0	0	0	0	0	0	0	0	0	0	0	0	0	0	0	0	0	0	0	0	0	0	0
	101	燃气生产和供应	45099	0	0	0	0	0	0	0	0	0	0	0	0	0	0	0	0	0	0	0	0	0	0	0	0	0	0	0	0	0	0	0	0	0	0	0	0	0	0	0	0	0	0	0	0	0	0
	102	水的生产和供应	46100	0	0	0	0	0	0	0	0	0	0	0	0	0	0	0	0	0	0	0	0	0	0	0	0	0	0	0	0	0	0	0	0	0	0	0	0	0	0	0	0	0	0	0	0	0	0
	103	住宅房屋建筑	47101a	0	0	0	0	0	0	0	0	0	0	0	0	0	0	0	0	0	0	0	0	0	0	0	0	0	0	0	0	0	0	0	0	0	0	0	0	0	0	0	0	0	0	0	0	0	0
	104	体育场馆和其他房屋建筑	47101b	0	0	0	0	0	0	0	0	0	0	0	0	0	0	0	0	0	0	0	0	0	0	0	0	0	0	0	0	0	0	0	0	0	0	0	0	0	0	0	0	0	0	0	0	0	0
	105	铁路、道路、隧道和桥梁工程建筑	48102a	0	0	0	0	0	0	0	0	0	0	0	0	0	0	0	0	0	0	0	0	0	0	0	0	0	0	0	0	0	0	0	0	0	0	0	0	0	0	0	0	0	0	0	0	0	0
	106	其他土木工程建筑	48102b	0	0	0	0	0	0	0	0	0	0	0	0	0	0	0	0	0	0	0	0	0	0	0	0	0	0	0	0	0	0	0	0	0	0	0	0	0	0	0	0	0	0	0	0	0	0
	107	建筑安装	49103	0	0	0	0	0	0	0	0	0	0	0	0	0	0	0	0	0	0	0	0	0	0	0	0	0	0	0	0	0	0	0	0	0	0	0	0	0	0	0	0	0	0	0	0	0	0
	108	建筑装饰、装修和其他建筑服务	50104	0	0	0	0	0	0	0	0	0	0	0	0	0	0	0	0	0	0	0	0	0	0	0	0	0	0	0	0	0	0	0	0	0	0	0	0	0	0	0	0	0	0	0	0	0	0
	109	批发	51105	0	0	0	0	0	0	0	0	0	0	0	0	0	0	0	0	0	0	0	0	0	0	0	0	0	0	0	0	0	0	0	0	0	0	0	0	0	0	0	0	0	0	0	0	0	0
	110	零售	52106	0	0	0	0	0	0	0	0	0	0	0	0	0	0	0	0	0	0	0	0	0	0	0	0	0	0	0	0	0	0	0	0	0	0	0	0	0	0	0	0	0	0	0	0	0	0
	111	铁路旅客运输	53107	0	0	0	0	0	0	0	0	0	0	0	0	0	0	0	0	0	0	0	0	0	0	0	0	0	0	0	0	0	0	0	0	0	0	0	0	0	0	0	0	0	0	0	0	0	0
	112	铁路货物运输和运输辅助活动	53108	0	0	0	0	0	0	0	0	0	0	0	0	0	0	0	0	0	0	0	0	0	0	0	0	0	0	0	0	0	0	0	0	0	0	0	0	0	0	0	0	0	0	0	0	0	0
	113	城市公共交通及公路客运	54109	0	0	0	0	0	0	0	0	0	0	0	0	0	0	0	0	0	0	0	0	0	0	0	0	0	0	0	0	0	0	0	0	0	0	0	0	0	0	0	0	0	0	0	0	0	0
	114	道路货物运输和运输辅助活动	54110	0	0	0	0	0	0	0	0	0	0	0	0	0	0	0	0	0	0	0	0	0	0	0	0	0	0	0	0	0	0	0	0	0	0	0	0	0	0	0	0	0	0	0	0	0	0
	115	水上旅客运输	55111	0	0	0	0	0	0	0	0	0	0	0	0	0	0	0	0	0	0	0	0	0	0	0	0	0	0	0	0	0	0	0	0	0	0	0	0	0	0	0	0	0	0	0	0	0	0
	116	水上货物运输和运输辅助活动	55112	0	0	0	0	0	0	0	0	0	0	0	0	0	0	0	0	0	0	0	0	0	0	0	0	0	0	0	0	0	0	0	0	0	0	0	0	0	0	0	0	0	0	0	0	0	0
	117	航空旅客运输	56113	0	0	0	0	0	0	0	0	0	0	0	0	0	0	0	0	0	0	0	0	0	0	0	0	0	0	0	0	0	0	0	0	0	0	0	0	0	0	0	0	0	0	0	0	0	0
	118	航空货物运输和运输辅助活动	56114	0	0	0	0	0	0	0	0	0	0	0	0	0	0	0	0	0	0	0	0	0	0	0	0	0	0	0	0	0	0	0	0	0	0	0	0	0	0	0	0	0	0	0	0	0	0
	119	管道运输	57115	0	0	0	0	0	0	0	0	0	0	0	0	0	0	0	0	0	0	0	0	0	0	0	0	0	0	0	0	0	0	0	0	0	0	0	0	0	0	0	0	0	0	0	0	0	0
	120	多式联运和运输代理	58116	0	0	0	0	0	0	0	0	0	0	0	0	0	0	0	0	0	0	0	0	0	0	0	0	0	0	0	0	0	0	0	0	0	0	0	0	0	0	0	0	0	0	0	0	0	0
	121	装卸搬运和仓储	59117	0	0	0	0	0	0	0	0	0	0	0	0	0	0	0	0	0	0	0	0	0	0	0	0	0	0	0	0	0	0	0	0	0	0	0	0	0	0	0	0	0	0	0	0	0	0
	122	邮政	60118	0	0	0	0	0	0	0	0	0	0	0	0	0	0	0	0	0	0	0	0	0	0	0	0	0	0	0	0	0	0	0	0	0	0	0	0	0	0	0	0	0	0	0	0	0	0
	123	住宿	61119
	124	餐饮	62120
	125	电信	63121
	126	广播电视及卫星传输服务	63122
	127	互联网和相关服务	64123
	128	软件服务	65124
	129	信息技术服务	65125
	130	货币金融和其他金融服务	66126
	131	资本市场服务	67127
	132	保险	68128
	133	房地产	70129
	134	租赁	71130
	135	商务服务	72131
	136	研究和试验发展	73132
	137	专业技术服务	74133
	138	科技推广和应用服务	75134
	139	水利管理	76135
	140	生态保护和环境治理	77136
	141	公共设施及土地管理	78137
	142	居民服务	80138
	143	其他服务	81139
	144	教育	83140
	145	卫生	84141
	146	社会工作	85142
	147	新闻和出版	86143
	148	广播、电视、电影和影视录音制作	87144
	149	文化艺术	88145
	150	体育	89146
	151	娱乐	90147
	152	社会保障	94148
	153	公共管理和社会组织	91149
[truncated: 118 more columns]

## Sheet: 生产价投入产出表
2018年全国投入产出表
(按当年生产者价格计算） （Data are calculated at producers' prices in 2018)
单位：万元
投入 产出		部门名称	中间使用
			农产品	林产品	畜牧产品	渔产品	农、林、牧、渔服务产品	煤炭开采和洗选产品	石油和天然气开采产品	黑色金属矿采选产品	有色金属矿采选产品	非金属矿采选产品	开采辅助活动和其他采矿产品	谷物磨制品	饲料加工品	植物油加工品	糖及糖制品	屠宰及肉类加工品	水产加工品	蔬菜、水果、坚果和其他农副食品加工品	方便食品	乳制品	调味品、发酵制品	其他食品	酒精和酒	饮料	精制茶	烟草制品	棉、化纤纺织及印染精加工品	毛纺织及染整精加工品	麻、丝绢纺织及加工品	针织或钩针编织及其制品	纺织制成品	纺织服装服饰	皮革、毛皮、羽毛及其制品	鞋	木材加工和木、竹、藤、棕、草制品	家具	造纸和纸制品	印刷和记录媒介复制品	工艺美术品	文教、体育和娱乐用品	精炼石油和核燃料加工品	煤炭加工品	基础化学原料	肥料	农药	涂料、油墨、颜料及类似产品	合成材料
	部门名称	代码	01001	02002	03003	04004	05005	06006	07007	08008	09009	10010	11011	13012	13013	13014	13015	13016	13017	13018	14019	14020	14021	14022	15023	15024	15025	16026	17027	17028	17029	17030	17031	18032	19033	19034	20035	21036	22037	23038	24039	24040	25041	25042	26043	26044	26045	26046	26047
中间投入	农产品	01001	5.9644e+07	0	2.22514e+07	904767	4.87019e+06	0	0	0	0	0.474717	0	8.53196e+07	3.64636e+07	3.97898e+07	6.32853e+06	2.00966e+06	196405	4.53551e+07	1.90436e+06	19030.5	6.77184e+06	1.85874e+07	1.70062e+07	6.78434e+06	8.57678e+06	6.28118e+06	3.9826e+07	260687	4.13915e+06	0	679786	0	0	0	3.26129e+06	250284	1.06947e+07	0	1.07617e+06	421174	0	0	943146	622780	243707	94971.2	2980.54
	林产品	02002	126.178	3.1199e+06	0	0	257627	204723	2209.1	5860.04	16176.6	17891.5	106.347	2380.99	3987.27	18006.5	436.359	2450.5	641.574	153459	332.055	528.535	664.917	64203.7	11905.3	37656.6	2955.65	2918.16	22352.3	189.07	1338.35	0	0	0	0	264176	2.30467e+07	2.55996e+06	4.88183e+06	0	907814	243043	8034.38	1549.46	0	2524.6	790.118	2243.69	93702.2
	畜牧产品	03003	93.743	0	1.91053e+07	0	1.31384e+06	0	0	0	0	0	0	0	1842.29	0	0	7.86251e+07	0	1.33652e+06	47098.3	1.32942e+07	7433.08	6.96645e+06	16422.7	410367	0	0	86037	8.06026e+06	2.14168e+06	0	0	0	5.33031e+06	0	0	0	0	0	471006	213129	0	0	0	604.453	0	0.977407	0
	渔产品	04004	0	0	0	3.6264e+06	603314	0	0	0	0	0	0	0	4.2354e+06	0	0	266.151	3.18417e+07	954729	73198.5	0	15574.5	1.42778e+06	2358.74	0	0	0	0	0	0	0	0	0	0	0	0	0	0	0	386976	0	0	0	0	0	0	0	0
	农、林、牧、渔服务产品	05005	9.36333e+06	5.95206e+06	889536	4.10397e+06	4.5513e+06	0	0	0	0	0	0	0	76545.5	0	0	0	0.0211531	427616	0	0	0	0	0	0	0	0	1.38225e+07	6146.37	1.33432e+06	0	0	0	0	0	239773	0	203421	0	0	0	0	0	0	0	0	0	0
	煤炭开采和洗选产品	06006	336215	36417.5	104765	54145.1	97799.9	3.67789e+07	69424.4	340939	408832	1.11549e+06	59673.2	264012	158152	168847	102065	221700	88392.2	597406	51815.7	35676	150398	234561	341925	243707	21200.8	11086.3	1.06794e+06	89172.3	142175	163024	136441	171280	146186	161716	327293	4269.66	3.49568e+06	31079.5	9895.49	13520.7	129703	2.43983e+07	1.14449e+07	4.6285e+06	306046	392161	1.47737e+06
	石油和天然气开采产品	07007	0	0	0	0	0	68943	818690	25549.7	19369.4	18974.9	21699.9	0	0	0	0	0	0	0	0	0	0	0	0	0	0	0	0	0	0	0	0	0	0	0	0	0	86358.1	0	0	0	2.3307e+08	9944.2	1.3496e+07	2.04258e+06	1.1421e+06	574346	3.13287e+06
	黑色金属矿采选产品	08008	0	0	0	0	0	0	0	1.0359e+07	0	0	0	0	0	0	0	0	0	0	0	0	0	0	0	0	0	0	0	0	0	0	0	0	0	0	0	0	0	0	0	0	0	0	183789	0	0	0	0
	有色金属矿采选产品	09009	0	0	0	0	0	0	0	0	2.49705e+06	0	0	0	0	0	0	0	0	0	0	0	0	0	0	0	0	0	0	0	0	0	0	0	0	0	0	0	0	0	0	0	203762	0	3.61095e+06	42813.1	0	288690	0
	非金属矿采选产品	10010	524.728	639.678	609.583	182.527	239.286	43230.1	19313.4	21195.9	64524.3	938994	63409.5	559.646	5915.81	7313.64	2378.6	2212.21	9249.01	10446	1867.9	1235.94	6496.34	6614.16	3477.55	1047.38	6268.61	100.151	6737.74	722.094	160.409	3753.34	1725.11	95.1554	2447.89	4072.74	6580.16	6836.33	136095	615.641	540816	72472.1	797.452	21844.8	5.93926e+06	1.99797e+06	47010.7	501379	208633
	开采辅助活动和其他采矿产品	11011	0	0	0	0	0	1.04794e+06	1.52851e+07	166533	98907.4	658431	154295	0	0	0	0	0	0	0	0	0	0	0	0	575542	0	0	0	0	0	0	0	0	0	0	0	0	0	0	0	0	0	0	0	0	0	0	0
	谷物磨制品	13012	755167	0	8.03326e+06	1.30955e+06	872707	0	0	0	0	0	0	6.40033e+06	5.57233e+06	1.17602e+06	55986.8	685199	343442	5.10143e+06	7.20817e+06	0	1.9827e+06	1.62774e+07	7.99692e+06	564238	0	0	0	0	0	0	0	0	0	0	144102	2706.91	0	0	0	0	0	0	0	0	113882	0	0
	饲料加工品	13013	679893	0	5.31354e+07	1.89245e+07	3.54724e+06	0	0	0	0	0	0	0	6.8894e+06	0	0	944100	0	0	276.945	0	1058.28	58549.2	0	0	0	0	0	0	0	0	0	0	0	0	0	0	0	0	0	0	0	0	0	0	108.954	0	0
	植物油加工品	13014	3653.9	0	204697	212017	77.122	0	0	0	0	0	0	0	4.0787e+06	1.74771e+07	0	67552.6	377920	4.03436e+06	1.41805e+06	0	1.24833e+06	5.74139e+06	0	201104	0	0.38064	0	0	0	0	0	0	0	0	0	0	10701.5	0	0	0	0	0	1.03503e+06	0	24264.2	1.16166e+06	7166.57
	糖及糖制品	13015	0	0	0	0	0	0	0	0	0	0	0	0	39498.8	0	1.01798e+06	39413.7	36873.2	1.62848e+06	137757	538952	580167	2.53387e+06	129150	2.6149e+06	0	0	0	0	0	0	0	0	0	0	0	0	0	0	0	0	0	0	0	0	0	0	0
	屠宰及肉类加工品	13016	0	0	15845	104.138	0	0	0	0	0	0	0	0	741866	0	0	2.01531e+07	218210	430349	1.12573e+06	0	637310	1.40443e+06	0	0	0	0	0	0	0	0	0	0	1.22093e+07	0	0	0	0	0	128261	16377.8	0	0	0	0	0	0	0
	水产加工品	13017	0	0	0	145896	0	0	0	0	0	0	0	0	1.04614e+06	0	0	14681.4	5.43282e+06	0	140106	0	33007.4	1.33615e+06	0	0	0	0	0	0	0	0	0	0	1115.48	0	0	0	0	0	0	0	0	0	0	0	0	0	0
	蔬菜、水果、坚果和其他农副食品加工品	13018	0	0	0	0	0	0	0	0	0	0	0	0	0	0	0	0	0	7.04803e+06	1.18866e+06	159945	1.32438e+06	9.44141e+06	816267	2.77143e+06	0	0	0	0	0	0	0	0	0	0	0	0	0	0	0	0	0	0	0	0	0	0	0
	方便食品	14019	0	0	0	0	0	0	0	0	0	0	0	0	0	0	0	0	0	0	791803	0	0	0	0	0	0	0	0	0	0	0	0	0	0	0	0	0	0	0	0	0	0	0	0	0	0	0	0
	乳制品	14020	0	0	0	0	0	0	0	0	0	0	0	0	63713.3	0	0	0	0	0	19948.5	8.83337e+06	5084.04	4.44809e+06	837.249	564870	0	0	0	0	0	0	0	0	0	0	0	0	0	0	0	0	0	0	0	0	0	0	0
	调味品、发酵制品	14021	0	0	0	0	0	0	0	0	0	0	0	0	394149	0	0	447783	874729	1.29953e+06	1.04188e+06	29192	2.70582e+06	2.07982e+06	473216	166889	0	0	0	0	0	0	0	0	0	0	0	0	0	0	0	0	0	0	0	0	0	0	0
	其他食品	14022	0	0	0	0	0	0	0	0	0	0	0	0	1.07708e+06	52136.4	0	4.14279e+06	220816	533692	558634	1.0063e+06	1.96094e+06	5.24845e+06	1.42402e+06	3.23306e+06	0	184263	0	0	0	0	0	0	0	0	0	0	0	0	0	0	0	0	0	0	0	0	0
	酒精和酒	15023	11445.3	7937.31	4327.1	6352.33	168435	75962.7	7522.53	41283.6	71306.1	57928.3	8129.11	7758.02	187748	3044.75	400.119	114004	76190.6	97134.2	2939.75	2099.49	95250.8	411379	8.92313e+06	1.33043e+06	265858	80024.4	13264.6	1083.94	1502.92	1230.81	4605.92	173190	6559.33	3955.68	100402	10682.5	165618	180894	1994.71	15199	259990	1680.9	1.2454e+06	2973.4	2050.11	1.39448e+06	37151.8
	饮料	15024	19544	118354	16370.2	22294.4	186643	160769	58245.8	40181.8	44576.7	60017.6	1561.26	35472.1	13409.3	20602.5	2277.35	27503.2	31483.4	226664	48836.4	261481	15999.1	174933	235709	3.30459e+06	195140	43499.8	62179.6	8647.94	17318.1	7768.73	27586.2	39115.9	41675.3	53287.8	99348.7	130349	16746.9	47488.8	8297.55	182396	13952.6	12171.4	60725.7	28813.1	9246.26	22653.5	59345.8
	精制茶	15025	3727.7	31349.3	1432.4	6266.99	98834.5	97226.8	5102.25	90163.1	39394.7	58171.8	3497.94	36959.1	7688.75	7934.61	4120.51	25015	25354.8	201598	168.535	71.4033	8643.85	36307.7	778.354	173963	184671	68937.3	40384.2	12354.3	7023.33	110071	70876.1	78249.7	27908.7	136353	104929	117219	36793.5	148.347	70255.7	198747	43619.4	8474.7	608876	134280	14879.8	35095.4	269.624
	烟草制品	16026	716.11	10898.8	275.171	1203.92	194146	68103.1	6899.94	242478	112432	305348	17.8137	788.037	148.21	135567	29649.9	171182	87012.1	7404.89	36047.9	137635	367.708	3499.57	1295.72	715.112	205.486	1.23587e+07	161758	313238	317.755	16533.4	8534.24	31183.1	6085.42	585.133	530265	262.25	2214.02	487274	55678.4	107179	1.40393e+06	123180	407.456	1196.29	41746	160898	693.966
	棉、化纤纺织及印染精加工品	17027	2160.14	0	0	0	45.5958	13556.8	1985.9	1541.76	4491.17	37939	3739.3	0	0	0	0	0	0	0	0	0	0	0	29987.1	0	45989.8	104045	8.63125e+07	1.19928e+06	675558	1.19531e+07	1.95441e+07	7.89044e+07	2.98947e+06	6.74888e+06	91850.4	2.7227e+06	150819	43238.9	2.59372e+06	3.66003e+06	11652.6	893.288	40882.2	34215.7	20388.2	65375.5	175753
	毛纺织及染整精加工品	17028	0	0	0	0	0	0	0	0	0	0	0	0	0	0	0	0	0	0	0	0	0	0	0	0	0	0	1.30737e+06	4.20487e+06	26763.3	1.80108e+06	3.06276e+06	1.24413e+07	117228	22021.9	0	224.746	0	0	406694	219933	0	0	0	0	0	0	0
	麻、丝绢纺织及加工品	17029	0	0	0	0	0	326.468	97.4281	750.907	1507.38	19652.7	591.694	0	0	0	0	0	0	0	0	0	0	0	9777.24	0	23665.2	0	1.67621e+06	53792.6	4.74695e+06	327003	898543	1.11228e+07	113843	258320	40913.5	110270	32074.7	17992.6	727969	266998	0	0	0	0	0	0	0
	针织或钩针编织及其制品	17030	0	6859.85	746.56	62.7604	17725.3	1046.89	576.763	158.286	50.7455	67.0261	110.965	27.0019	88.7102	12.3152	3.28336	479.892	4.6038	4699.29	28.1474	871.011	164.231	2306.08	585.598	862.448	165.2	14.6977	70060.6	162.697	235.036	3.49886e+06	1.85567e+06	1.47753e+07	425988	288012	1162.48	23081.5	250.704	64.0657	26201.5	275647	14876.3	1417.1	491.419	98.2358	48.8989	374.118	421.634
	纺织制成品	17031	7374.13	6299.86	558.071	631.497	159.563	88179.2	14193.7	5110.5	30542.3	111743	78320.5	17758.7	38805.7	60027.8	1929.73	40605	851.912	21630.8	2174.36	7912.85	27125.7	20086	20414.7	45396.2	35172.9	58235.7	95958.3	9808.5	26719.1	79312.9	724956	4.92679e+06	238565	135704	114031	418584	355563	63908.3	204865	704221	20017.5	2952.98	73888.1	61985.1	9693.69	70800.3	42489.3
	纺织服装服饰	18032	379.171	115164	736.239	1666	8.0031	1.25906e+06	140283	109902	131583	120438	189721	675864	118018	228689	32270	371237	113578	336431	80670.6	86516.6	85441	451011	343926	177470	72967.8	279338	589603	337082	63825.9	662613	309947	6.7576e+06	1.35046e+06	157150	492991	707459	386955	221468	236950	661825	345207	176066	249723	227278	117658	183475	363137
	皮革、毛皮、羽毛及其制品	19033	325.47	4646.07	1685.66	7254.51	61655.5	3516.76	463.703	985.171	452.563	421.91	345.882	0	0	0	0	0	0	0	2607.19	2300.47	420.811	20533.8	76.0566	707.334	20.8563	0.140434	6980.35	458.92	511.575	24577.5	61273.7	6.66631e+06	1.88271e+07	1.04804e+07	82511.2	3.36354e+06	70468.5	2184.81	207426	640168	1.67878	3713.32	559.316	31.4274	946.436	123.384	730.48
	鞋	19034	1889.08	75.254	0	0	64.337	184848	14503.5	1297.4	2248.88	1510.87	4870.99	2630.63	34.7206	13.7291	17.4182	2798.48	298.855	2373.15	265.999	201.18	1451.57	6217.05	2015.59	818.894	84.4369	6.54809	182.213	1.15983	7.73801	41682.8	14931.3	139204	57673.3	1.06451e+07	5921.9	26372.8	10326.3	5553.98	2859.09	23876.7	36586.2	1404.18	3830.58	1576.86	180.488	460.339	11847.1
	木材加工和木、竹、藤、棕、草制品	20035	3555.31	11479.7	36.7505	219.228	3818.41	3.53519e+06	1196.2	12780.7	255962	66765.6	4425.74	20054.8	12146.3	9820.03	7178.03	34418.4	12332.7	25816.2	12004.1	15632.5	8771.2	102605	158022	122507	55859.5	134121	203946	5205.69	19089.3	30454.4	111031	162444	63915.7	176741	5.08366e+07	3.22382e+07	2.16437e+06	407271	1.02877e+06	3.94631e+06	36271	30379.6	143077	93555.4	59893.2	117404	262371
	家具	21036	47659.8	11893.8	1503.36	168441	61714.6	9627.29	147928	5503.27	5692.17	3965.32	1255.54	4440.91	1045.85	941.385	466.379	6452.28	940.911	26008.4	9954.8	11132.8	33732	21375.7	25114.3	5196.11	8591.4	8561.06	12717	36.6552	5288.91	779.923	26606.1	42144.2	198.048	11327.6	378927	862452	287.842	8840.26	44053	62918.8	47883.9	214.367	681.523	1745.98	40.4496	2327.46	53561.3
	造纸和纸制品	22037	60739.3	10053	124.143	32792.7	8966.4	6805.09	3579.45	10976.4	21817.9	252153	9440.02	473410	176442	400797	17195	1.00922e+06	342048	790359	382232	1.19636e+06	256700	1.46984e+06	1.25539e+06	1.91076e+06	544647	3.01855e+06	538680	73188.7	66285.3	159153	391696	705337	598660	552284	1.34753e+06	969720	5.2579e+07	2.82677e+07	582590	7.02554e+06	77613.1	4190	272635	226259	157166	388455	750269
	印刷和记录媒介复制品	23038	2065.87	342.253	201.023	1599.77	70637.1	4909.85	1685.57	1672	1029.3	1508.35	6083.26	1131.51	1545.66	1430.73	191.143	3213.54	4925.76	1712.81	2546.69	3041.21	1375.99	114504	526561	415289	164175	679295	1166.87	84.3914	107.134	276.721	56675.6	193700	1258.34	62679	4149.14	87537.8	414769	2.5822e+06	71149.5	133960	9699.5	86.3082	323.822	945.965	222.184	75725	521.628
	工艺美术品	24039	595.882	123.068	330.534	1447.59	207.894	9110.39	1602.55	4552.38	2661.35	5759.24	802.433	4859.74	4661.68	3809.77	471.66	4441	2719.48	10251.2	1808.84	2612.87	1613.83	14771.3	5327.81	7103.66	3454.25	1025.27	15197.3	979.674	1810.17	2946.44	7389.12	56364.9	53458	8102.36	35607.5	23245.5	8174.23	7329.57	1.15487e+06	164856	1654.39	1503.12	5366.59	3560.11	1729.92	13690.5	6807.32
	文教、体育和娱乐用品	24040	399715	66346.7	2169.09	223286	59815.6	8413.82	2649.96	67299.7	58878.5	8511.98	798.036	18289.6	24881.7	25392.3	359.876	31280.1	8902.28	31040.3	27388.1	114823	23351.9	158766	130558	70423.7	13318.1	14214.4	20751.5	1752.18	2186.6	42048.9	10342.4	106197	26185.7	100659	299569	65571.5	228414	225324	84092.9	9.75268e+06	120850	1839.87	5147.16	16371.2	2452.54	26548.2	16937.4
	精炼石油和核燃料加工品	25041	2.50284e+06	279979	795112	1.01485e+06	1.43647e+06	865049	431218	2.90215e+06	3.30708e+06	4.78329e+06	937632	116318	136429	87312.2	16325.3	111895	142956	191307	40716.4	81966.8	37817.8	217528	92176.7	174838	34570.4	21636.4	286413	89720.5	86668.2	48591.6	160569	545458	118011	130933	947388	407246	409126	147431	220889	406316	2.17846e+07	258637	2.44781e+07	1.4856e+06	49454.2	2.04392e+06	2.44593e+07
	煤炭加工品	25042	0	0	0	0	0	47421.1	68384.1	143811	50452.4	75431.5	119.19	0	0	0	0	0	0	0	0	0	0	0	0	0	0	0	0	0	0	0	0	0	0	0	0	0	0	0	0	0	0	1.83326e+06	4.00427e+06	270202	342177	173634	216253
	基础化学原料	26043	2319.04	27.4671	542.742	12764.6	667.65	152180	1.75684e+06	520440	895970	1.63764e+06	262747	0	0	8235.65	110071	7639.88	5935.23	79642.6	0	0	0	0	119049	69415.7	21.6543	3255.11	155907	31201.7	18176.5	116259	406392	25388.3	226112	611133	3.10805e+06	788810	9.42973e+06	200764	131465	279096	4.75797e+06	99389.5	5.18168e+07	1.32534e+07	7.07007e+06	1.05711e+07	4.7144e+07
	肥料	26044	5.26558e+07	1.51723e+06	0	0	19071.4	0	0	0	0	0	0	0	0	0	0	0	0	0	0	0	0	0	0	0	0	0	0	0	0	0	0	0	0	0	0	0	0	0	0	0	0	0	122485	8.0402e+06	167201	0	0
	农药	26045	1.58364e+07	1.23633e+06	3244.45	10904.6	325024	0	0	0	0	0	0	0	0	0	0	0	0	0	0	0	0	0	0	0	0	0	0	0	0	0	0	0	0	0	0	0	0	0	0	0	0	0	0	0	4.72199e+06	0	0
	涂料、油墨、颜料及类似产品	26046	9274.44	29.8297	8790.61	251.692	451.975	47465.7	10040.2	45833.8	1992.05	3632.83	7922.69	46.7453	3.01655	3308.85	131.125	6428.11	50.8738	4453.14	1037.74	8038.67	1163.95	18251.1	1845.4	5310.05	65.1961	3726.99	2.35484e+06	438018	59150.8	177852	171033	96241.1	280467	140057	1.40516e+06	1.05448e+06	535900	3.46675e+06	155081	659123	9586.66	4932.31	116306	27401.5	6401.66	9.4148e+06	275382
	合成材料	26047	127.314	21.0924	993.638	281.447	49.2092	856012	53742.2	1320.78	20238.8	24591.6	38544.1	5549.43	421.882	838.486	142.225	202.25	8.80523	281.14	873.32	108.479	9366.01	123160	1074.73	2.12214e+06	0	1577.74	300376	841.684	1164.35	13074	240692	148642	253575	3.90456e+06	356401	1.15363e+06	753835	570020	1.02135e+06	4.92173e+06	726327	5400.62	3.26241e+06	41334.7	170711	5.73058e+06	2.50674e+07
	专用化学产品和炸药、火工、焰火产品	26048	2774.64	121.659	5125.38	2874.29	369.056	2.07689e+06	2.7809e+06	829984	2.05989e+06	4.22206e+06	949943	9181.46	8691.41	33813.9	86779.9	30470.4	23960.7	25598.3	3005.76	9709.52	19288.2	304587	45051.2	26490.2	1203.46	17484.3	1.42598e+06	70400.4	72615.3	407488	231303	1.07576e+06	1.5187e+06	1.66728e+06	8.86491e+06	489038	7.96265e+06	1.31393e+06	153729	2.48677e+06	4.77186e+06	54576.6	7.72187e+06	1.55802e+06	812667	6.8003e+06	6.87506e+06
	日用化学产品	26049	8429.33	26243.2	1124.38	8801.09	33765.3	27980.5	14923.8	1320.61	7740.28	3432.03	13421.9	367.046	36090.1	30356.3	20.0999	123714	20482.3	71015.6	21383.9	115708	49911.7	338892	19190.7	449157	82927.7	448640	1821.21	18764.1	1335.58	11307.6	26149.7	56524	63507.1	24485.7	23207	38259.4	47544.5	45803.1	150917	7684.47	23673.2	1957.56	6437.37	2156.06	4744.88	2777.9	86927
	医药制品	27050	2686.85	35655.7	3.48704e+06	337405	1.58814e+06	42163.3	18626.6	5264.34	2576.77	273.009	601.224	204.35	47802	578.256	4540.68	292110	54334.2	37459.1	132.47	5852.51	69800.7	384429	43869.8	39026	15285.3	896.015	448.795	13.7293	452.308	484.378	5484.8	4514.53	85045.6	1454.22	363.992	2267.87	605656	9570.31	1048.01	1154.77	8474.48	356.535	90741.1	96533.8	427320	138696	7184.49
	化学纤维制品	28051	0	0	0	0	0.159073	0	0	0	0	0	0	0	0.110846	0	0.220501	0.202063	0.17617	0.149623	0.114078	0.227158	0.151838	0.158255	0.144556	0.167097	0.164357	693972	2.32711e+07	1.72697e+06	1.41821e+06	4.62718e+06	4.69827e+06	6.93027e+06	29524.6	107427	31705.3	154984	102973	90230.4	373376	1.19773e+06	0	0	0	0	0	0	151571
	橡胶制品	29052	10426	1468.41	19319.2	6264.1	1505.58	466802	35599.6	669061	99974.9	91355.7	348569	112340	6392.09	1047.61	1851.73	25169.9	834.054	17048.9	5077.05	8269.48	15310	28356.9	13213.6	9756.38	1207.86	3785.46	275437	3091.98	625.689	108420	83545.8	476474	419728	3.24773e+06	345884	241924	43621	233543	76368	1.08088e+06	67999.7	13940.4	19439.3	8803.35	1004.97	106649	803698
	塑料制品	29053	7.82355e+06	223.387	8988.81	753.366	144045	122507	37847	16061.2	59801.7	350271	371146	1.04076e+06	183125	731007	20642.8	1.0033e+06	667850	1.00769e+06	420103	1.40265e+06	514031	1.79901e+06	602130	3.60669e+06	423831	316056	696573	44205.1	47046.3	132278	859578	716946	832712	4.07048e+06	1.02124e+06	2.54679e+06	1.26008e+06	3.97101e+06	781215	5.63879e+06	851564	6330.84	4.95054e+06	2.86042e+06	386722	460174	1.28251e+06
	水泥、石灰和石膏	30054	3843.42	191.4	1747.95	8273.92	190.032	455711	11275.6	30025.8	133353	829561	262543	6420.22	315.646	832.959	8526.48	2357.32	173.186	7286.96	575.907	584.322	10927.4	13367.5	3277.81	1272.68	1371.63	21579.2	0	0	0	1428.93	742.026	10403.2	2368.33	1522.22	92781.6	2905.14	46260.2	875.058	27788.7	69601.7	3055.81	688.456	208089	1221.69	600.439	66884.7	27124.5
	石膏、水泥制品及类似制品	30055	3196.27	43.1922	4234.48	3520.98	358.803	26754.7	2504.35	818.342	25071.1	291371	198125	0	233.083	0	238.099	3518.98	1244	2267.09	1.12262	0.0595338	48.4888	7579.04	5164.56	661.82	194.546	0	51262.3	0	29.3125	2090.53	1468.39	537.598	1425.48	1177.93	30577.4	1997.59	593.243	211.153	31159.3	4860.43	6365.62	404.35	3919.14	275.883	447.255	2273.08	1068.54
	砖瓦、石材等建筑材料	30056	5394.21	717.059	9161.19	113983	36875.4	35496.1	3930.05	3253.74	4118.74	24646.3	28007.9	0	220.516	409.516	112.183	3329.25	846.974	1073.85	136.072	0.318657	226.007	1309.98	1211.9	807.994	153.29	149.095	0	0	0	156.982	6905.01	255.361	3843.63	48.7378	8990.22	83043.2	4267.21	194.568	18374.5	50129.8	9328.84	805.682	6658.49	676.221	1989.89	12087.1	14629.7
	玻璃和玻璃制品	30057	884.126	12071.1	2339.58	191.69	90.0904	5684.26	13921.4	2090.02	17553.2	47709.8	38662.1	8280.81	29408.6	66943.6	7440.74	13517.9	69266.1	132846	81328.1	145757	171915	380694	2.67849e+06	1.23861e+06	94253.7	49763.7	73171.4	2006.81	6586.64	9961.26	69812.5	68560.4	13663.7	69697.6	239453	1.20628e+06	65974.1	37651.4	101768	92281.3	14908.4	3234.09	64416.8	37990.9	40095.6	190466	115818
	陶瓷制品	30058	1294.24	8.41198	0	204653	75017	4398.87	733.906	17738.8	10091.9	215.601	130.804	9.11135	37.9346	0.20057	15.5706	3352.44	420.886	3.05598	236.617	66.4592	195.337	380.16	111636	42178.2	8896.19	1.2073	1390.46	133.477	101.38	254.619	29.1325	0	0	0	116.373	213.995	565.691	2625.44	77299.8	917.906	11346.6	3.00361	584.902	207.021	13.4394	54.0464	1064.89
	耐火材料制品	30059	0	0	0	0	0	19015	1605.55	6125.85	6780.08	518.713	530.512	0	0	0	0	0	0	0	0	0	0	0	0	0	0	0	0	0	0	0	0	0	0	0	0	0	0	0	0	0	3700.55	2.81892e+06	47580.8	4378.34	201.995	20569.9	7403.22
	石墨及其他非金属矿物制品	30060	71.3724	601.426	342.271	34.4197	207.785	71305.1	9748.57	35474.8	166190	157190	5284.8	447.821	2298.86	3.86976	334.349	994.668	12.1106	97.1898	58.4713	103.575	477.043	13810.9	983.332	164.079	34.6277	924.203	159496	0.0461186	23.9787	2520.08	791.899	1836.81	5589.3	356.799	251853	16274.7	30288.8	7716.27	8865.61	418468	7822.6	105850	684196	13084.2	1450.9	206338	781338
	钢	31061	0	0	0	0	0	0	0	0	0	0	0	0	0	0	0	0	0	0	0	0	0	0	0	0	0	0	0	0	0	0	0	0	0	0	0	0	0	0	0	0	0	0	0	0	0	0	0
	钢压延产品	31062	66280.1	19925.3	81028.3	24085.4	52699.8	5.87302e+06	812561	262082	223428	287005	912482	10419.8	6743.3	20103.5	15256.8	39576	16504	87134	779.327	4617.96	44925	60563.2	22223.6	7405.09	638.727	96.6427	66252.4	238.199	5563.29	5527.65	91294.4	21965.9	52014.1	6313.11	151664	1.85473e+06	122682	40184.7	358672	559738	96480.4	30912.6	160345	200694	38066.1	79722	83394.5
	铁及铁合金产品	31063	0	0	867.403	0	23.1673	96281.9	321314	150258	40321.7	7405.04	167069	0	0	0	0	0	0	0	0	0	0	0	0	0	0	0	0	0	0	0	7506.04	0	99.0295	87334	0	298840	0	0	76240.2	556971	0	0	0	0	0	0	0
	有色金属及其合金	32064	660.966	12.7295	10495	0	0	7153.96	164.865	1142.33	433624	0	151853	0	10.8942	472.116	707.057	15808.9	0.46327	8.57317	230.054	25.4993	57.148	7256.89	1284.59	47938.9	0	0.259526	19265.4	51.3449	8.02076	0	4174.01	19.7978	9973.07	636.903	90826	161738	950.504	156125	6.82548e+06	2.87016e+06	5737.98	78.3065	1.84338e+06	8610.13	15021.8	322192	305523
	有色金属压延加工品	32065	13.8221	58.4779	0	40.7427	317.051	8859.18	67.6017	1251.84	49752.5	21359	1511.77	18.2982	0	10.4223	1050.98	7.60265	24.859	0	62.0843	98.1677	7.56568	9730.02	1247.59	58286	1.21838	1.70413	94.6096	1620.48	0.729021	0	92416.8	137.332	53209.6	4.74732	103335	545720	165425	691013	2.4482e+06	4.77095e+06	2634.38	876.411	31289.9	515.811	2841.75	216093	332820
	金属制品	33066	222368	183263	49957.7	108049	238419	6.81154e+06	49013.9	1.19754e+06	1.23803e+06	1.91214e+06	549069	259850	57665.7	128515	9461.99	128497	132123	120131	121067	217250	180937	771761	210579	1.15363e+06	336660	183953	489917	91749	55390.9	166809	192156	348564	413291	559690	2.16446e+06	4.04431e+06	431692	373639	339734	2.19221e+06	190889	42241	374073	177896	126945	1.00354e+06	331838
	锅炉及原动设备	34067	36591.3	527.338	689.777	16533.1	1733.21	14652	6170.77	33675.3	945.526	27538.3	13763.4	441.417	47312.2	17101.5	1746.27	2582.67	1247.05	4052.19	820.378	558.67	1103.06	4475.88	1522.74	181.627	510.146	0	119184	94.6172	2055.74	10529.7	1185.28	153.45	4465.56	951.114	2743.37	6592.2	10052.5	2907.44	1238.09	1176.01	12883	13170.8	14897.7	17472.7	4808.69	2901.49	20068.7
	金属加工机械	34068	9313.15	599.312	7487.47	1101.06	642.744	30370.5	8390.19	2383.42	42121.4	52790.2	4573.67	9671.47	779.574	90.1818	1639.17	1388.09	624.314	132.416	982.079	227.162	794.907	7278.39	320.619	2732.04	518.039	3373.8	70665.8	10.6488	1849.03	4320.34	861.982	41045.8	1186.09	4917.78	13828.8	9687.51	16056.9	937.628	18411.5	14166.4	21921.9	21635.2	16560.5	14584.1	4225.67	327.236	27742.1
	物料搬运设备	34069	12671.7	351.387	5953.28	1485.76	609.99	269028	72162.6	279085	112702	470270	26104.7	9571.79	1298.57	107.765	11733.8	5981.99	74.4499	3564.55	1325.88	477.68	2950.81	49128.8	4576.84	949.443	893.936	843.373	11991.4	0.102616	82.3898	339.501	581.574	8.55683	69.2891	457.587	6965.31	1993.32	34117.2	1040.55	2970.03	3515.71	4322.81	14803.7	5998.01	19559.9	2156	2466.19	5845.76
	泵、阀门、压缩机及类似机械	34070	36746.8	997.236	16251.3	64044.8	4520.61	137605	108195	109379	174901	67771.6	42753.7	2376.67	28741.7	5861.77	13055.4	12206.2	15058.7	40764.6	3667	7179.74	15627.8	38592.9	18263.5	26734.5	473.84	5031.69	73252.8	4835.02	6490.84	7273.98	4405.91	5303.88	198446	13508.3	22752.7	8587.34	111304	8363.45	9163.29	323649	368147	18466.9	277639	169677	29792.1	103519	165578
	烘炉、风机、包装等设备	34072a	0	0	0	0	0	735063	151052	108677	235060	197765	4190.21	19395.5	21916.8	16838	8047.19	31798	12960.5	39386.1	6665.51	12396.5	9045.89	68074.7	16139.4	32333.4	12358.1	16702.6	203019	13625.5	31345.2	9917.23	43004	25903.8	34328.4	20874.8	212961	151261	60714.3	39524.4	10846.5	156641	146050	277570	437935	160529	6702.82	31040.8	159652
	文化、办公用机械	34071	84522.3	13995.4	19836.8	45653.1	13011.8	19243.2	3299.34	7324.27	1435.69	3754.25	944.45	11696.4	904.041	1047.61	267.668	15823.3	970.517	6387.97	652.586	7406.21	1689.76	21398.7	6676.26	2144.2	9495.21	955.174	7297.75	1274.13	2186.24	3158.96	5730.02	22398.2	13518.2	14686.1	27757.9	11303.4	3660.09	8644.49	6822.04	9521.45	1530.86	2811.09	9766.56	2337.18	2216.76	4214.54	2573.49
	其他通用设备	34072b	105134	14885.2	140350	116707	16249.6	1.64533e+06	338108	243257	526146	442666	9379.15	43413.8	49057.5	37689.3	18012.4	71174.9	29010.1	88159.9	14919.7	27747.7	20247.9	152375	36125.7	72373.4	27661.8	37386.3	454427	30498.5	70161.4	22198.2	96258	57981.8	76838.8	46725.1	476681	338576	135900	88469.3	24278.3	350616	326911	621299	980252	359320	15003.3	69480.1	357356
	采矿、冶金、建筑专用设备	35073	0	0	0	0	0	4.1445e+06	2.43073e+06	1.13274e+06	1.47538e+06	2.35004e+06	1.53493e+06	0	0	0	0	0	0	0	0	0	0	0	0	0	0	0	0	0	0	0	0	0	0	0	0	0	0	0	0	0	10322.9	11766.6	0	0	0	0	0
	化工、木材、非金属加工专用设备	35074	0	0	0	0	0	20102.4	20946.1	6019.45	1659.15	10905.1	1221.96	0	0	0	0	0	0	0	0	0	0	0	0	0	0	0	0	0	0	0	0	0	0	0	534930	257524	186269	45998.9	32074.2	61689.4	438530	18248.9	1.25448e+06	406343	12197	23395.5	1.11204e+06
	农、林、牧、渔专用机械	35075	4.95495e+06	1.00244e+06	745945	938496	424557	0	0	0	0	0	0	0	0	0	0	0	0	0	0	0	0	0	0	0	0	0	0	0	0	0	0	0	0	0	0	0	0	0	0	0	0	0	0	0	0	0	0
	医疗仪器设备及器械	35076a	0	0	0	0	0	0	0	0	0	0	0	0	0	0	0	0	0	0	0	0	0	0	0	0	0	0	0	0	0	0	0	0	0	0	0	0	0	0	0	0	0	0	0	0	0	0	0
	其他专用设备	35076b	100789	2355.73	131792	232195	17241.6	36015.3	393553	32771.6	62878.8	360062	52609.4	9087.12	21690.7	9768.98	3006.47	36789.6	5160.09	79154.8	18266.9	36332.7	19019.8	133079	63654.1	73093.5	36592.9	71286.5	418383	65991.7	19739.9	31817.5	113399	216997	369622	24742.1	57879.9	12584	531374	796851	19031.1	238942	7699.26	32713.5	23542.2	90759.8	1810.43	10445.6	23478.5
	汽车整车	36077	0	0	0	0	0	98707.2	2466.45	41009.1	148793	218769	642.781	0	0	0	0	0	0	0	0	0	0	0	0	0	0	0	0	0	0	0	0	0	0	0	0	0	0	0	0	0	0	0	0	0	0	0	0
	汽车零部件及配件	36078	441193	30394.6	127008	667168	161169	110209	15930.9	130515	363260	493349	140272	23800.7	10265.4	2830.9	707.371	67513.4	8554.23	30854.9	2183.39	29280.2	4594.11	20339.7	9990.6	7061.13	7034.86	1485.53	67981.4	1101.22	2229.42	6960.68	7722.11	158045	13215.2	11360.9	30779.6	89118.6	13642.4	8669.74	122798	20140.6	4383.89	3107.93	12229.8	5825.19	2554.62	14936.4	259043
	铁路运输和城市轨道交通设备	37079	0	0	0	0	0	9270.14	320.543	11759.4	9304.45	835.932	0.938678	0	0	0	0	0	0	0	0	0	0	0	0	0	0	0	0	0	0	0	0	0	0	0	0	0	0	0	0	0	614.015	0	0	0	0	0	0
	船舶及相关装置	37080	0	0	0	636883	60881.3	0	658.66	0	0	1075.79	0.417556	0	0	0	0	0	0	0	0	0	0	0	0	0	0	0	0	0	0	0	0	0	0	0	0	0	0	0	0	0	0	0	0	0	0	0	0
	其他交通运输设备	37081	294317	119198	90338.8	119869	271060	134439	2359.15	147.149	3040.84	63076.8	4468.77	3674.09	121.589	1638.96	2094.47	8021.4	465.901	14845.2	5355.53	573.992	36.552	22579.7	4427.44	14830.8	541.564	96.7784	15935.4	656.223	15105.2	20926	1788.88	21876.3	1857.72	1227.3	74696.8	3301.13	4338.3	812.836	4603.44	49275.7	25357.8	128.176	96282.8	4736.5	563.633	4100.77	3005.33
	电机	38082	21588.7	1113.55	2173.74	4235.51	1073.28	19184.9	2930.82	3331.56	41741.7	283753	5334.23	10358.9	2316.56	47.1827	1315.22	2507.55	328.083	13217.1	647.978	896.811	771.397	11736.3	3724.4	3435.57	761.509	1713.02	7828.03	2246.95	3472.91	4552.84	5658.96	15246.3	1088.57	2213.11	18271	35586.5	23730.7	4132.95	1577.84	356228	7303.88	4207.08	24812.2	11059.8	262.767	40427.1	20068
	输配电及控制设备	38083	26792.8	1068.57	9053.32	17532.8	1972.36	243460	27168.1	26237.8	372066	360035	14977	6898.57	5539.06	10539.7	2558.08	12156.6	5163.58	56965.6	1709.66	2743.53	890.998	11104.6	2954.76	6879.08	493.693	6220.66	46200.8	5624.62	1100.72	881.904	18464.7	7682.77	2342.81	2104.05	18516.9	11104.8	40154.6	2992.12	1340.68	293889	25030.3	8496.36	37099.6	12115.7	264.582	18842.8	32001.5
	电线、电缆、光缆及电工器材	38084	14878.8	872.674	36039.4	2255.85	1665.54	378666	31683.8	48503.6	64490	99887.2	48293.6	4999.64	11505.8	2435	2144	25977.3	804.706	3752.53	1824.1	2175.33	6799.9	8225.51	9703.09	3991.72	4264.8	58.8552	57572.6	350.024	490.265	7860.98	6229.33	8592.58	37087.6	1785.06	22171.3	9156.23	39593.5	3555.83	2881.96	90746.7	37262.5	9316.12	25254.7	14899	4856	4499.46	117188
	电池	38085	4465.79	375.762	2613.47	90.4272	290.417	234176	38248.3	4255.38	4185.41	2533.46	6203.97	6982.55	12431.1	21.5731	317.155	978.558	50.5151	12941.5	1443.45	2137.4	499.303	3425.84	2940.48	3198.28	94.0213	816.66	503.51	7707	3814.26	0	132.988	1899.58	2378.64	0	36653.8	112.577	8353.75	1178.71	1375.61	773943	6056.09	10243.7	18330.9	532.299	50636	4655.78	5518.92
	家用器具	38086	100.963	26585.6	175.547	20.7722	3.09991	25151.1	1583.94	130.408	227.274	329.588	20298.5	197.242	2232.43	18.964	85.1006	2114.98	162.455	2366.24	261.713	4831.59	100.65	171072	8346.7	12167.8	136.392	254.834	552.816	3.39166	371.98	94582	798.176	16041.5	260.455	10011.4	2071.56	49004.3	348.526	183.53	44209.6	25083	764.85	133.172	4598.88	326.714	5.80405	1026.08	1095.45
	其他电气机械和器材	38087	2039.5	263.6	9648.51	13945.6	1036.8	65165.8	8891.41	4129.29	8744.52	8886.64	3730.08	16093.3	7651.63	1973.13	386.292	10507.7	1255.44	13559.3	5470.05	5246.64	2121.07	29742.2	14419.8	22876.9	3354.67	45193.1	17622.3	1845.07	840.648	2058.18	4830.96	66280.4	10815.4	6222.18	32649.5	48577.1	14383.1	5386.8	10267.1	23896.6	9965.13	4425.11	17851.8	30762.5	1823.35	5447.2	36979.6
	计算机	39088	91955.5	15044.9	80.5693	49204.9	13446.2	12079.6	11327.9	4701.35	3045.8	8263.74	8566.9	4566.21	2504.66	4478.67	932.302	3793.45	2360.16	5885.95	3957.36	1348.2	3038.46	24696.5	8455.21	8246.39	4133.56	1557.44	16197.7	1083.21	2211.57	2740.63	6164.61	29441.3	9085.8	12200.8	34466.9	22480.5	18497.9	47056.4	2323.38	45117.5	5389.61	2494.66	7293.4	4107.1	1112.83	3564.82	10025.9
	通信设备	39089	316.3	0	626.65	0	115.961	11733.7	771.731	1237.38	672.899	587.23	4860.93	269.043	46.2178	147.954	79.5933	183.753	69.3128	610.686	246.871	1812.57	97.7689	4890.45	1018.32	3236.88	832.984	1022.88	6067.73	479.69	82.2725	618.963	5858.51	2869.51	480.161	276.736	945.661	409.511	203.911	459.446	2348.77	4499.97	2794.14	280.833	1984.82	470.326	100.824	1133.64	1279.99
	广播电视设备和雷达及配套设备	39090	0	0	0	375.504	17.5143	1001.21	231.141	26.4263	105.864	0	100.6	0	0.678305	0	0	10.5863	132.124	0	0	0	0	4.54169	14.6536	2299.52	0	0	0	0	0	0	0	0	0	0	0	0	35.1923	0	0	6312.55	119.331	10.4862	4199.04	56.1355	1.41845	5.1353	61.8933
	视听设备	39091	0	1.30986	281.977	0	7.95593	380.612	151.31	41.6754	25.0278	79.8069	404.341	1.57926	368.605	0.0103088	31.339	65.8009	29.8373	101.868	29.2526	43.9738	34.3659	60.8058	622.277	1312.35	24.3905	1.23797	218.641	6.85972	0	0	0	1136.37	36.0857	183.512	100.603	130.354	25.0753	136.504	252.935	12544.5	51.9361	99.2957	27.327	92.6899	0.14882	11.0126	1793.65
	电子元器件	39092	0	13.8654	2130.76	10.8055	65.5457	18880	279.531	3787.17	1244.79	10247.2	5748.2	452.104	955.313	1313.49	253.835	4615.21	474.419	2745.91	372.528	1714.8	3920.32	10213.4	2254.9	2830.75	3886.7	1319	3231.04	2490.25	1190	3665.35	2374.02	16558.4	19810	2302.04	12432.9	13942.9	242216	29926.8	1830.5	1.86956e+06	2797.4	511.251	8724.31	3341.43	1071.25	3590.5	3423.68
	其他电子设备	39093	0	0	67168.5	0	52866.4	237203	3778.23	2398.54	2631.56	23127.1	191.76	22765.9	2021.13	7451.76	197.935	203136	14322.5	21723.6	7422.63	49317.5	35522.5	102046	14318.1	36630	5144.9	14102.6	28619.8	68.5681	4016.85	9538.4	6760.56	2439.68	15068.7	3258.14	222.591	18152.6	3371.44	68448.5	35086.9	8702.01	45136.8	10822.5	7309.63	32674.2	462.351	5225.23	4154.82
	仪器仪表	40094	5724.73	72.3349	2747.57	30503.2	1640.25	64691.4	890882	103453	20022.3	8596.47	308633	4182.6	118.134	7025.17	4803.02	23592.5	192102	3457.82	1941.23	1019.61	1832	23209.3	16879.6	10050.3	137.332	4681.21	12642.3	933.583	1857.89	6077.98	3131	178313	870.092	602.651	14047.2	1110.09	45306.6	1138.43	1651.59	87483.6	605579	11303.3	107019	103307	21435.5	35738.7	101316
	其他制造产品	41095	18184.6	5294.72	13729.6	10306	13961.2	310421	77715.6	41369.6	48921.6	38208.1	87927.5	72606.5	60770.8	42297.2	30039	9150.67	3842.76	117428	15888.1	15502	22534.9	44614.6	11586.2	13246.5	4444.97	40364	79924.9	34775.2	30615.2	19424	18487.4	1.06802e+06	35317.7	20480.3	47307.7	50677.9	144123	9284.14	20788.4	94842.3	147514	22747.5	26313.2	5226.37	5618.28	8795.38	87686.4
	废弃资源和废旧材料回收加工品	42096	0	0	0	0	0	0	0	0	0	0	0	0	0	0	0	0	0	0	0	0	0	0	0	0	0	0	11973.6	1595.38	1934.3	2627.69	3188.14	1314.76	26331.6	2731.34	68225.4	12977	1.30199e+07	2829.38	83005.9	21364.3	28399.8	11859.5	143485	8272.72	0	171220	297037
	金属制品、机械和设备修理服务	43097	45639.5	6781.48	26974.1	16789	4436.45	114619	69438.9	42065.7	74621.7	21589.8	36621.6	11885.1	9731.21	13807	3298.08	15749.1	6729.75	13739.4	4692.17	23291.9	23735.7	18250	15326.9	10679.7	20061.9	13533.8	7111.4	8892.56	3472.2	12046.2	18169	27874	19603.4	32219.4	15685.2	50120.3	34077	33960.8	37106.2	58527.3	82881	61056.1	90075.9	53834.4	78145.6	32222.7	80481.8
	电力、热力生产和供应	44098	7.54235e+06	144962	478856	695308	631874	8.22906e+06	3.8373e+06	4.49151e+06	4.16886e+06	5.96075e+06	440506	1.01378e+06	679098	533586	280752	798789	257110	1.2432e+06	216789	268330	445696	1.41758e+06	428257	864893	167548	263529	4.99491e+06	208750	298986	650607	391911	2.0859e+06	177541	675637	3.47282e+06	1.20309e+06	5.09614e+06	562662	419763	870116	4.35093e+06	1.73495e+06	2.77573e+07	3.52968e+06	532910	801867	3.94747e+06
	燃气生产和供应	45099	83782.5	9074.99	26106.7	13492.6	24374	30190.6	22082.8	4417.97	969.152	25014	61864.6	38531.7	2717.43	6613.39	11445.9	5063.05	2061.24	45487.6	63082.3	1170.16	43726.7	189524	30066.7	22980.1	19720	16637.5	37844.4	13738.6	16104.8	15001.9	12850.8	29696.4	31336.5	46526.5	10760.5	16110.3	358893	15252.4	13126.5	56116.3	425918	140145	1.14678e+06	144611	2348.44	11464.5	10690.5
	水的生产和供应	46100	1046.74	19759.4	303.518	3645.89	11632.1	54291.7	62700.7	20145.5	14588.4	57175.1	13017.5	44423.6	34867.8	19936.9	11435.2	216172	139453	157665	30977.5	51530.4	96582.2	194881	91344.3	264226	11499.4	10965	49465	17388.2	9864.84	18645.3	18573.7	62387.9	23457.8	68563.6	66650.4	47264.2	129938	78026.3	28593.2	85517.7	46758.1	69604.8	151243	63869.8	9826.21	62333.8	24532.9
	住宅房屋建筑	47101a	0	0	0	0	0	0	0	0	0	0	0	0	0	0	0	0	0	0	0	0	0	0	0	0	0	0	0	0	0	0	0	0	0	0	0	0	0	0	0	0	0	0	0	0	0	0	0
	体育场馆和其他房屋建筑	47101b	0	0	0	0	0	0	0	0	0	0	0	0	0	0	0	0	0	0	0	0	0	0	0	0	0	0	0	0	0	0	0	0	0	0	0	0	0	0	0	0	0	0	0	0	0	0	0
	铁路、道路、隧道和桥梁工程建筑	48102a	0	0	0	0	0	0	0	0	0	0	0	0	0	0	0	0	0	0	0	0	0	0	0	0	0	0	0	0	0	0	0	0	0	0	0	0	0	0	0	0	0	0	0	0	0	0	0
	其他土木工程建筑	48102b	0	0	0	0	0	0	0	0	0	0	0	0	0	0	0	0	0	0	0	0	0	0	0	0	0	0	0	0	0	0	0	0	0	0	0	0	0	0	0	0	0	0	0	0	0	0	0
	建筑安装	49103	0	0	0	0	0	0	0	0	0	0	0	0	0	0	0	0	0	0	0	0	0	0	0	0	0	0	0	0	0	0	0	0	0	0	0	0	0	0	0	0	0	0	0	0	0	0	0
	建筑装饰、装修和其他建筑服务	50104	328963	16043.2	312912	92824.1	24845.6	133589	27392	12219.9	14054.2	23727.7	5162.29	9690.46	6297.8	8696.66	3600.77	24030.3	7537.59	29797.6	3804.88	10529.5	8470.33	44699.9	33572.1	16511.3	4421.33	22848	57589.9	2111.33	7725.42	8224.33	32405.8	56263.9	16012.1	29883.5	48170	78669.9	38845.2	31353.9	11340.7	23387.1	19968.5	10984	101221	15569.9	9638.01	13657.1	62979.6
	批发	51105	5.14202e+06	393743	4.56472e+06	1.44832e+06	838626	3.85211e+06	568624	725318	728650	1.21256e+06	421814	2.61629e+06	2.29402e+06	2.01058e+06	232166	7.01294e+06	3.52181e+06	2.43462e+06	820500	1.82053e+06	828734	3.86485e+06	2.44919e+06	1.76757e+06	407810	1.99617e+06	7.76699e+06	1.05959e+06	766911	1.35624e+06	2.02398e+06	9.28466e+06	3.76125e+06	3.23907e+06	4.57629e+06	3.14954e+06	3.73279e+06	1.91477e+06	1.19924e+06	2.6663e+06	3.87292e+06	1.22382e+06	5.33538e+06	1.60578e+06	667825	1.85053e+06	4.34257e+06
	零售	52106	3.62586e+06	178633	6.23759e+06	1.78108e+06	957882	2.06661e+06	171601	491434	503329	761141	276130	3.74165e+06	2.81306e+06	2.8929e+06	294881	5.04095e+06	1.09818e+06	3.35032e+06	1.07251e+06	1.6384e+06	1.1951e+06	4.8273e+06	3.09456e+06	2.36366e+06	573184	2.56153e+06	1.99619e+06	439437	280133	917714	815400	5.90193e+06	4.07671e+06	4.3046e+06	8.96563e+06	6.3075e+06	7.24266e+06	4.30591e+06	721782	3.59123e+06	2.0701e+06	646595	3.2505e+06	729010	232776	1.0768e+06	2.41562e+06
	铁路旅客运输	53107	1.03388e+06	94381.7	398270	405608	240931	73847.3	19714.2	6993.79	25587.2	85985.3	49633.8	156534	149105	42091.9	2121.81	81672.1	39359.9	111886	49644.4	29269.2	22428.4	158902	108973	62250.7	29966.6	26283.6	188915	13030	12185.4	45622.4	70657.3	405728	63364.5	92521.4	235815	135283	65134.8	117895	30363.5	147297	13804.7	9965.39	60557.5	41557.3	32315.8	96497	39564.9
	铁路货物运输和运输辅助活动	53108	1.37296e+06	109003	226764	101935	85142.5	829317	45923.2	141116	84594.8	191664	16715.9	151553	93532	89786.7	20753.3	122689	33766.2	116074	67533.3	111334	51515.2	174071	113067	81560.8	22807.5	38710.2	184356	13112.9	22415.6	28843.5	50023.2	91859.3	66363.8	67753.3	147043	110268	211610	112228	74042	167536	189940	581202	655293	359530	64357.7	183832	375349
	城市公共交通及公路客运	54109	415012	34446.9	201967	228833	114656	38017	3557.58	8844.54	16333.4	72577.6	28221.9	71245.1	51337.2	18734.4	2824.97	45074.6	28305	43382.4	24211.8	23098.7	12350.6	66449.1	40740.2	40535	16554.8	13402.1	109136	6988.57	8478.21	13034.8	20720.2	449947	34187	49649.2	90558.7	99246	40290	38458	17104.8	83164.2	3564.29	6304.97	24575.2	17572	12387.5	46597.9	29599.6
	道路货物运输和运输辅助活动	54110	4.64025e+06	797561	3.03013e+06	1.21223e+06	689623	2.27411e+06	362056	553910	442720	1.0736e+06	185484	2.65629e+06	1.66845e+06	1.65107e+06	262818	3.08529e+06	1.57895e+06	2.10238e+06	482713	1.07955e+06	545488	2.42777e+06	1.19115e+06	1.30972e+06	350208	967571	4.02191e+06	439549	384827	558431	881174	3.85865e+06	1.82031e+06	1.43533e+06	2.9625e+06	1.73851e+06	2.83399e+06	1.15135e+06	497972	1.46429e+06	830833	960204	3.39374e+06	1.22513e+06	499150	1.16784e+06	2.37706e+06
	水上旅客运输	55111	30723.9	3287.21	36090.7	9179.36	24281.1	5851.75	113.87	72.6178	1525.8	3846.86	648.792	5179.33	201.164	1233.64	162.437	7029.96	1266.53	17875.8	647.587	99.0653	36.5036	2092.91	7109.83	5766.38	136.56	730.408	16598.6	623.274	84.9757	60.193	457.879	13623.1	7847.02	3382.02	7813.47	4760.07	2505.13	58.897	1206.47	5025.59	16.5954	1668.4	9548.19	9521.73	1352.95	8586.46	138.536
	水上货物运输和运输辅助活动	55112	1.1605e+06	165450	170683	148302	74628.9	479593	51054.9	93573.2	63157	185775	21046.2	124538	87651.4	114353	17175.3	94288.2	183826	154784	55216.6	83464	48960.3	213309	93106.7	150139	23247.7	36566.3	353419	14738.7	26284.9	57169.4	96429.6	376664	95809.7	154983	249009	145142	367483	153907	49986.4	196553	203443	233850	593147	342268	65074	181083	441608
	航空旅客运输	56113	414006	56892.6	165150	356472	114724	18053.8	33150.8	12713.9	22535	59491.9	27846	42200.3	68884.2	12306.6	1844.57	32369.5	38717.9	48648.4	19514.4	38656	13042.3	98888.5	39108.1	42602.6	22644.3	39495.1	121960	10392.1	13030.9	15037	42008.5	421362	55346.4	104667	135574	115093	73447.6	70815.4	27748	119454	19213.4	3685.37	76513.2	30890.6	13209.9	61342.5	51817
	航空货物运输和运输辅助活动	56114	199645	93503	99491.7	81935.9	49053.1	87576	19844.3	19131.7	22669.4	60288.6	6994.74	34608.7	14651.5	18086.3	5222.49	31084.8	25993.1	39458.9	12588.1	29202.6	12127.7	53810.2	25593.1	48171.1	8089.16	26317.6	496112	22191	10126.7	98091.2	137954	627249	84260.2	204359	72889.7	65584.6	72783	43707.3	32506.9	97198.5	29639	25653.2	90563.6	47331.3	12140.2	39492.6	57090
	管道运输	57115	116135	12991.4	36894.1	47090.1	66654	42503.7	48085.5	135539	154117	222601	44251.4	5397.27	6330.47	4051.39	757.513	5192.04	6633.34	8876.86	1889.29	3803.36	1754.79	10093.6	4277.11	8112.71	1604.11	1003.96	13289.9	4163.14	4021.51	2254.71	7450.59	25309.9	5475.86	6075.46	43959.9	18896.7	21945.5	6840.97	10249.5	18853.5	9.00382e+06	12342.1	1.59865e+06	138982	41462.5	114537	1.24238e+06
	多式联运和运输代理	58116	374264	61045.1	128397	67450.9	72399	623552	87861.8	197984	122591	206140	62034.7	229587	143907	133055	42163.1	179990	155157	278159	104628	110757	117276	478131	216725	423355	50552.3	347427	2.84969e+06	165279	128739	527135	777402	3.84779e+06	963645	1.02329e+06	917765	838854	699917	361158	348205	964732	542601	176976	1.19817e+06	343495	139498	603442	1.7447e+06
	装卸搬运和仓储	59117	1.25476e+06	93071.3	559580	271884	89589.9	397333	58772.6	128930	118327	224981	31770.1	205361	239220	239779	23952	139172	429982	185084	62714.2	81557.8	66913.5	340519	186452	192248	50741.6	133733	342945	22352.5	28471.5	59861	83138.4	408347	284355	366502	380146	227326	420886	137432	70075.4	312157	886542	151567	1.01339e+06	462881	119560	344631	992107
	邮政	60118	793402	53944.8	959606	252519	177202	441001	40128.8	29372.3	38865.4	72420	17010.8	247724	205772	130781	19196	1.22847e+06	25812.4	195396	54609.3	328056	46976.7	346655	168594	219128	65856.1	43887.1	238461	129281	53844.8	24061.9	55669.8	398005	181481	231735	496883	291107	238303	87840.5	118844	275644	81729.5	261574	309850	147425	76475.7	110980	199980
	住宿	61119	353920	51200.1	209161	264755	112481	179543	202698	106845	115013	160062	90210.2	51540.9	60816.7	17733	15150	165791	118753	278419	141031	118006	125590	124306	176162	392994	191847	136211	307162	60012.6	50288.9	79506.8	56490.5	273209	144067	197347	131890	111554	261120	178821	130410	300218	331918	121842	250098	148978	85858.7	176510	139662
	餐饮	62120	183787	210769	120951	194965	809781	615633	59577.8	248080	225162	330151	36104.5	204649	262334	75930	17507.5	186672	294254	533753	88925.2	118290	63259.5	991096	343947	344898	150321	350438	372837	33392	46290.3	57873.2	152774	537018	192675	155010	489213	441083	477319	502135	65446.4	385391	175906	60531.4	410424	149645	52827.4	257342	186916
	电信	63121	225303	67442.8	30671	161577	474332	76277.7	35781.6	92095.1	34148.4	51016.6	8979.17	24761	33427.7	15648.6	6068.72	37393.6	31423	95380	14207.6	23760.9	17454.3	97114.5	60052.9	38115.8	26503.3	38745.2	99114.9	10012.5	9819.65	18386.2	35629.9	166255	31201.8	58472.8	113052	68941	98917.8	90082.1	33790.9	74191	30045.2	10004.3	145555	25153	10708.9	53006.9	39784.2
	广播电视及卫星传输服务	63122	733.911	437.178	139.092	1138.01	2609.62	795.388	545.993	1459.48	262.565	433.92	65.7417	184.368	248.015	60.9193	67.7188	358.335	239.966	655.114	51.6834	239.526	132.4	667.721	377.681	219.036	192.71	316.107	927.847	103.841	96.0021	172.445	149.985	1141.54	253.198	423.691	867.607	395.852	669.097	671.178	245.114	542.058	337.666	84.839	1228.65	227.237	72.8653	413.844	353.675
	互联网和相关服务	64123	240473	71984	32736.2	172456	506270	81413.8	38190.9	98296.2	36447.7	54451.8	9583.77	26428.2	35678.5	16702.3	6477.35	39911.5	33538.9	101802	15164.3	25360.8	18629.6	103653	64096.5	40682.3	15934	41354	105789	10686.6	10480.8	19624.2	38028.9	177450	33302.7	62410	120665	73583	105578	96147.7	36066.1	79186.5	32068.2	10677.9	155356	26846.7	11429.9	56576.1	42463
	软件服务	65124	0	0	0	0	0	0	0	0	0	0	0	0	0	0	0	0	0	0	0	0	0	0	0	0	0	0	0	0	0	0	0	0	0	0	0	0	0	0	0	0	0	0	0	0	0	0	0
	信息技术服务	65125	4367.14	768.212	2098.18	8490.18	1345.41	121570	38888.6	142840	39146.7	184289	20850.1	44444.7	81067.2	79046.8	5328.96	144193	78941.4	165982	49885.9	87364.5	48515.2	373087	109952	319008	102910	33214.1	192169	28264.8	40229.5	123695	106210	507529	109312	348300	114077	126289	84874.8	160579	67688.7	510843	33693.7	48633.5	163469	46102	97106.1	429229	112325
	货币金融和其他金融服务	66126	6.3148e+06	615844	1.70287e+06	1.86945e+06	335986	1.14578e+07	3.32159e+06	952915	1.86591e+06	2.25829e+06	299979	508243	349624	291340	297068	419296	304340	830607	109737	85693.4	268958	299853	1.21561e+06	411377	360040	209297	2.60878e+06	301760	234789	414135	445878	1.01903e+06	584457	217557	1.48073e+06	525869	3.53292e+06	1.02288e+06	279752	702969	2.4e+06	1.03073e+06	4.48827e+06	1.27218e+06	236623	436176	3.0386e+06
	资本市场服务	67127	365322	136322	154045	70756.6	18986.4	65791.2	41792.6	15606.8	16935.5	84062.7	1044.1	14837.1	3580.14	7017.62	1594.06	19768.8	11020	11340.2	3607.63	9744.31	6425.03	40917.7	14880.6	7746.54	3226.74	12588.2	42107.5	4189.45	2979.22	7615.24	8202.85	30765.8	19574.7	19237.6	38051.5	26872	48428.6	42104.8	3038.78	18039.9	63852.9	7631	55617	9655.28	5679.83	9004.23	18186.1
	保险	68128	631973	307836	645578	935334	412375	45751.6	129663	31562.5	27852.9	87422.7	17861.9	41630	100145	31721.6	5846.3	76949.9	44346.2	145910	41645.6	42311.8	30202.3	193024	52252.2	56654.8	47600.6	11660.1	143976	10292.1	31423.1	23333	46252.6	171951	102840	62093.4	251957	154620	117975	49046.5	23283.5	108394	116154	16859.5	144108	37907.6	14722.4	37860.2	134732
	房地产	70129	8725.2	421.919	12.0789	20.6081	5636.98	128512	25044.8	175.066	668.7	19823.6	17241.7	13963.2	7749.21	880.365	113.571	26359.8	4244.96	43151.7	6030.41	4087.78	931.104	204427	9547.68	32497.7	4748.61	2639.57	27224.4	3580.53	5797.84	7340.44	35356.2	106604	12615.7	26576.7	65653.3	122198	23034.1	64282.8	6020.31	91480	5276.03	677.788	18203.9	6108.39	2211.73	39471.6	27077.7
	租赁	71130	19444	3420.36	9341.85	37801.3	5990.26	240240	213834	39783.6	34589.5	185508	41120.9	32534.1	42575.4	27199.3	9246.3	36819.6	15598.5	131229	61634.8	44715.1	17754.4	138072	96626.9	69161.6	64607.3	28263.3	29381.7	5064.14	18167.2	35726.9	48352.4	294509	77372.1	103644	100460	53570.1	85956.1	143413	44956.1	101484	105953	15988.6	71477.9	35824.2	22021	24052.6	25171.3
	商务服务	72131	1.28707e+06	35711.3	266096	926204	101400	6.83471e+06	1.17183e+06	1.03618e+06	1.06797e+06	1.4979e+06	291675	681268	329001	496436	103864	880315	343237	3.11604e+06	781633	1.27484e+06	484770	5.73019e+06	2.85755e+06	6.54561e+06	3.04177e+06	1.00423e+06	1.26083e+06	120533	165087	253124	735062	6.15703e+06	1.13151e+06	1.44017e+06	1.69597e+06	1.06506e+06	2.07271e+06	820437	1.42291e+06	3.12414e+06	2.48031e+06	509692	1.65763e+06	1.07188e+06	295004	985871	1.64512e+06
	研究和试验发展	73132	0	0	0	0	0	0	0	0	0	0	0	0	0	0	0	0	0	0	0	0	0	0	0	0	0	0	0	0	0	0	0	0	0	0	0	0	0	0	0	0	0	0	0	0	0	0	0
	专业技术服务	74133	2.05139e+06	305524	984167	455769	132079	2.1423e+06	423429	114014	803339	770983	10535.9	3392.84	27131.1	58907.1	1247.25	59474	25564.8	63166.1	12740.4	2393.76	48463.4	79657.4	8061.17	60295.3	11687	949.543	53105.1	3664.47	7445.53	10010.1	27193.5	164407	74523.1	58694	445323	321334	748791	67653	61528.6	101739	45095.2	5536.83	78834.9	6629.92	27644.2	15198.9	25450.6
	科技推广和应用服务	75134	1.74108e+06	434545	566270	742085	426385	24637.6	12596.8	7594.97	244264	308874	195252	14325.4	78210.2	8266.51	119.202	16650	7275.63	106028	7725.28	149291	133714	188590	91662.5	245847	161938	119070	181705	9803.27	4618.41	4164.18	45390	683509	97195.2	46745.4	185181	22452.9	278522	20109.9	7579.43	16641.3	84403.9	438.538	564926	107744	128007	681231	452182
[truncated: 23 more rows]
[truncated: 119 more columns]

## Sheet: 基本流量表
		农产品	林产品	畜牧产品	渔产品	农、林、牧、渔服务产品	煤炭开采和洗选产品	石油和天然气开采产品	黑色金属矿采选产品	有色金属矿采选产品	非金属矿采选产品	开采辅助活动和其他采矿产品	谷物磨制品	饲料加工品	植物油加工品	糖及糖制品	屠宰及肉类加工品	水产加工品	蔬菜、水果、坚果和其他农副食品加工品	方便食品	乳制品	调味品、发酵制品	其他食品	酒精和酒	饮料与精制茶	烟草制品	棉、化纤纺织及印染精加工品	毛纺织及染整精加工品	麻、丝绢纺织及加工品	针织或钩针编织及其制品	纺织制成品	纺织服装服饰	皮革、毛皮、羽毛及其制品	鞋	木材加工和木、竹、藤、棕、草制品	家具	造纸和纸制品	印刷和记录媒介复制品	文教、工美、体育和娱乐用品	精炼石油和核燃料加工品	煤炭加工品	基础化学原料	肥料	农药	涂料、油墨、颜料及类似产品	合成材料	专用化学产品和炸药、火工、焰火产品	日用化学产品	医药制品
[truncated: 148 more rows]
[truncated: 104 more columns]

[truncated: 8 more sheets: 单位矩阵, 直接消耗系数, L, 完全消耗系数, I-A, 预处理, matlab处理, matlab输出]
