# Supplementary material for: Multi-model methods for structural analysis of China’s green economy network based on input-output method
Source: PLoS One. 2024 Sep 5;19(9):e0309916. doi: 10.1371/journal.pone.0309916 (PMC11376532; doi:10.1371/journal.pone.0309916)
Supplement: S1 File — (ZIP) [file pone.0309916.s001.zip › 2020.xlsx]

## Sheet: 2020年全国投入产出表
2020年全国投入产出表
(按当年生产者价格计算） （Data are calculated at producers' prices in 2020)
单位：万元
投入 产出		部门名称	中间使用
			农产品	林产品	畜牧产品	渔产品	农、林、牧、渔服务产品	煤炭开采和洗选产品	石油和天然气开采产品	黑色金属矿采选产品	有色金属矿采选产品	非金属矿采选产品	开采辅助活动和其他采矿产品	谷物磨制品	饲料加工品	植物油加工品	糖及糖制品	屠宰及肉类加工品	水产加工品	蔬菜、水果、坚果和其他农副食品加工品	方便食品	乳制品	调味品、发酵制品	其他食品	酒精和酒	饮料	精制茶	烟草制品	棉、化纤纺织及印染精加工品	毛纺织及染整精加工品	麻、丝绢纺织及加工品	针织或钩针编织及其制品	纺织制成品	纺织服装服饰	皮革、毛皮、羽毛及其制品	鞋	木材加工和木、竹、藤、棕、草制品	家具	造纸和纸制品	印刷和记录媒介复制品	工艺美术品	文教、体育和娱乐用品	精炼石油和核燃料加工品	煤炭加工品	基础化学原料	肥料	农药	涂料、油墨、颜料及类似产品	合成材料
	部门名称	代码	01001	02002	03003	04004	05005	06006	07007	08008	09009	10010	11011	13012	13013	13014	13015	13016	13017	13018	14019	14020	14021	14022	15023	15024	15025	16026	17027	17028	17029	17030	17031	18032	19033	19034	20035	21036	22037	23038	24039	24040	25041	25042	26043	26044	26045	26046	26047
中间投入	农产品	01001	8.1659e+07	0	2.89122e+07	1.00309e+06	6.24036e+06	0	0	0	0	0.425836	0	8.98911e+07	4.58264e+07	4.25648e+07	6.07878e+06	2.92437e+06	119186	5.03436e+07	2.5075e+06	16154.2	7.65443e+06	1.916e+07	1.85823e+07	6.86158e+06	1.00258e+07	6.58797e+06	4.09722e+07	207638	4.42723e+06	0	1.21814e+06	0	0	0	3.605e+06	300371	1.14834e+07	0	1.39714e+06	473932	0	0	1.02976e+06	695373	313599	98160.6	4014.46
	林产品	02002	143.068	3.54673e+06	0	0	285205	203491	2231.13	4514.98	11542.4	14308.3	118.549	1964.08	6382.96	15490.9	371.227	1521.42	347.098	124929	389.794	399.984	670.05	54154.1	11597.6	29628.7	3109.17	3598.29	20854.5	140.164	784.062	0	0	0	0	275819	2.5138e+07	2.71208e+06	5.59272e+06	0	1.15621e+06	139458	13752.8	2051.52	0	2324.85	815.282	2067.48	112516
	畜牧产品	03003	149.243	0	2.27352e+07	0	1.88811e+06	0	0	0	0	0	0	0	4140.94	0	0	9.81882e+07	0	1.48424e+06	77629.3	1.42306e+07	10517.3	7.40972e+06	22462.9	453355	0	0	112709	8.66264e+06	2.38952e+06	0	0	0	6.35711e+06	0	0	0	0	0	645300	171711	0	0	0	781.557	0	1.26459	0
	渔产品	04004	0	0	0	3.75731e+06	700123	0	0	0	0	0	0	0	5.60671e+06	0	0	173.216	2.8087e+07	780358	90072.7	0	16452	1.2624e+06	2408.63	0	0	0	0	0	0	0	0	0	0	0	0	0	0	0	491228	0	0	0	0	0	0	0	0
	农、林、牧、渔服务产品	05005	1.48572e+07	6.99967e+06	773802	4.11459e+06	5.66094e+06	0	0	0	0	0	0	0	120211	0	0	0	0.0112269	341513	0	0	0	0	0	0	0	0	1.6001e+07	4470.02	1.35583e+06	0	0	0	0	0	217994	0	211473	0	0	0	0	0	0	0	0	0	0
	煤炭开采和洗选产品	06006	346797	35737.4	71954.2	48684.7	98492	3.62048e+07	63785.1	298796	265369	1.16129e+06	60512.8	206948	230313	132141	78989.5	125215	43502.7	442426	55333	24560.8	137873	179980	303007	174436	20288.2	12435.7	906402	60136.7	75770.5	148417	198290	153915	112958	153597	275930	4155.75	3.36983e+06	29870.6	11997.1	7057.58	201971	2.17991e+07	1.01268e+07	4.5919e+06	359368	328731	1.55997e+06
	石油和天然气开采产品	07007	0	0	0	0	0	44377.4	535454	12747.8	8949.88	9826.86	15664.7	0	0	0	0	0	0	0	0	0	0	0	0	0	0	0	0	0	0	0	0	0	0	0	0	0	59261.9	0	0	0	1.87878e+08	8526.28	9.97799e+06	1.94562e+06	1.1302e+06	342725	2.43614e+06
	黑色金属矿采选产品	08008	0	0	0	0	0	0	0	8.86754e+06	0	0	0	0	0	0	0	0	0	0	0	0	0	0	0	0	0	0	0	0	0	0	0	0	0	0	0	0	0	0	0	0	0	0	265608	0	0	0	0
	有色金属矿采选产品	09009	0	0	0	0	0	0	0	0	2.10473e+06	0	0	0	0	0	0	0	0	0	0	0	0	0	0	0	0	0	0	0	0	0	0	0	0	0	0	0	0	0	0	0	319757	0	3.2271e+06	36144	0	243875	0
	非金属矿采选产品	10010	626.818	726.98	484.866	190.068	279.08	45270	20550.1	17204.9	48503.9	1.02159e+06	74468.3	486.364	9977.16	6628.67	2131.88	1446.99	5271.65	8959.23	2310.07	985.398	6896.91	5877.49	3568.98	868.202	6947.21	130.103	6622.74	563.965	99.0045	3957.29	2903.51	99.0275	2190.53	4479.86	6424.62	7705.98	151939	685.246	707252	43810.4	1438.11	30471.2	5.49684e+06	2.03253e+06	51104.6	486734	263933
	开采辅助活动和其他采矿产品	11011	0	0	0	0	0	1.37227e+06	1.69425e+07	191242	112956	743760	177013	0	0	0	0	0	0	0	0	0	0	0	0	466047	0	0	0	0	0	0	0	0	0	0	0	0	0	0	0	0	0	0	0	0	0	0	0
	谷物磨制品	13012	930384	0	6.41688e+06	1.40642e+06	1.04977e+06	0	0	0	0	0	0	6.52018e+06	7.06162e+06	1.09931e+06	51753.5	444679	193110	5.39258e+06	9.19409e+06	0	2.08317e+06	1.65239e+07	7.83777e+06	482382	0	0	0	0	0	0	0	0	0	0	145109	3146.96	0	0	0	0	0	0	0	0	127682	0	0
	饲料加工品	13013	896645	0	6.95528e+07	2.1756e+07	4.56746e+06	0	0	0	0	0	0	0	9.31705e+06	0	0	596273	0	0	378.128	0	1240.39	57439.6	0	0	0	0	0	0	0	0	0	0	0	0	0	0	0	0	0	0	0	0	0	0	130.761	0	0
	植物油加工品	13014	4682.8	0	174680	236861	96.501	0	0	0	0	0	0	0	5.339e+06	1.83544e+07	0	47405	407485	4.22424e+06	1.8815e+06	0	1.41324e+06	5.73317e+06	0	178846	0	0.530504	0	0	0	0	0	0	0	0	0	0	12817.7	0	0	0	0	0	1.11462e+06	0	28299	1.20989e+06	9726.68
	糖及糖制品	13015	0	0	0	0	0	0	0	0	0	0	0	0	68136.7	0	933226	26368.9	21496.4	1.7399e+06	174257	530646	630004	2.60964e+06	135573	2.64662e+06	0	0	0	0	0	0	0	0	0	0	0	0	0	0	0	0	0	0	0	0	0	0	0
	屠宰及肉类加工品	13016	0	0	14525.5	124.98	0	0	0	0	0	0	0	0	950268	0	0	2.25667e+07	134709	425392	1.60455e+06	0	779805	1.38e+06	0	0	0	0	0	0	0	0	0	0	1.25921e+07	0	0	0	0	0	207555	11410.7	0	0	0	0	0	0	0
	水产加工品	13017	0	0	0	152044	0	0	0	0	0	0	0	0	1.29615e+06	0	0	9610.59	4.15413e+06	0	173409	0	35070.4	1.18827e+06	0	0	0	0	0	0	0	0	0	0	998.996	0	0	0	0	0	0	0	0	0	0	0	0	0	0
	蔬菜、水果、坚果和其他农副食品加工品	13018	0	0	0	0	0	0	0	0	0	0	0	0	0	0	0	0	0	8.1984e+06	1.52268e+06	132088	1.46525e+06	9.49361e+06	867724	2.69089e+06	0	0	0	0	0	0	0	0	0	0	0	0	0	0	0	0	0	0	0	0	0	0	0
	方便食品	14019	0	0	0	0	0	0	0	0	0	0	0	0	0	0	0	0	0	0	1.01661e+06	0	0	0	0	0	0	0	0	0	0	0	0	0	0	0	0	0	0	0	0	0	0	0	0	0	0	0	0
	乳制品	14020	0	0	0	0	0	0	0	0	0	0	0	0	118033	0	0	0	0	0	27099.5	8.42016e+06	5928.91	4.34181e+06	943.856	514335	0	0	0	0	0	0	0	0	0	0	0	0	0	0	0	0	0	0	0	0	0	0	0
	调味品、发酵制品	14021	0	0	0	0	0	0	0	0	0	0	0	0	641780	0	0	282775	816120	1.40028e+06	1.33186e+06	22470.5	2.85759e+06	1.78434e+06	468883	133561	0	0	0	0	0	0	0	0	0	0	0	0	0	0	0	0	0	0	0	0	0	0	0
	其他食品	14022	0	0	0	0	0	0	0	0	0	0	0	0	1.21214e+06	44181.6	0	7.0324e+06	117676	427975	645962	763631	2.03162e+06	5.04503e+06	1.36646e+06	3.07477e+06	0	223810	0	0	0	0	0	0	0	0	0	0	0	0	0	0	0	0	0	0	0	0	0
	酒精和酒	15023	13692.5	9034.04	3446.93	6624.65	196740	79666	8016.17	33560.4	53681.9	48879.5	9561.09	6752.22	317114	2763.7	359.153	74680.5	43491.1	83433.4	3641.07	1676.39	101275	366107	9.17142e+06	1.26476e+06	279448	104113	13057.7	847.832	928.986	1299.63	7763.7	180507	5878.49	4357.59	98175.3	12059.4	185174	201647	2804.9	9201.7	469559	2348.19	1.29281e+06	2889.02	2231.96	1.48466e+06	47069.5
	饮料	15024	22008.4	126799	12274.8	21885.1	205207	158707	58423.8	30746.8	31588.7	47669	1728.46	29060.6	21319	17602.8	1924.16	16958.7	16916.2	183262	56935.6	196528	16012.2	146541	228043	2.82723e+06	219422	53270.8	57615.8	6367.08	10076.2	7721.46	43768.9	38374.7	35156.6	55255.3	91441.3	138510	17625	49828.7	10982.7	103942	23719.7	16004.9	68854.5	26351.7	9475.42	20731.4	70773.6
	精制茶	15025	4509.8	36082.6	1153.88	6609.22	116743	103115	5498.29	74120.7	29991.7	49637.5	4160.43	32529.7	13132.8	7283.29	3740.27	16571	14636	175112	211.091	57.6558	9293.99	32675.7	809.017	146044	207275	90697.8	40201.8	9772.08	4390.14	117533	120813	82473.6	25293.4	151898	103756	133818	41601.2	167.227	99903.3	121679	79666.5	11972.3	741701	131938	16382.1	34505.2	345.446
	烟草制品	16026	861.041	12467.5	220.307	1261.88	227917	71784.1	7389.89	198112	85070.7	258952	21.0575	689.338	251.597	123676	26748.6	112703	49919.2	6392.57	44873.4	110454	392.94	3130.18	1338.5	596.661	229.223	1.30979e+07	160039	283164	197.404	17546	14457.9	32664.7	5481.33	647.842	521124	297.548	2487.97	545920	78688.8	65216.1	2.5484e+06	104333	493.296	1168.22	45678.8	157222	883.664
	棉、化纤纺织及印染精加工品	17027	2223.9	0	0	0	45.8313	12235.1	1821.12	1078.56	2909.64	27548.6	3784.71	0	0	0	0	0	0	0	0	0	0	0	26523.5	0	43926.4	116487	7.06679e+07	1.05571e+06	563601	1.08615e+07	2.76525e+07	7.11166e+07	2.88221e+06	5.80346e+06	77289	2.71613e+06	145114	41478.2	2.91035e+06	3.86051e+06	18110.7	1073.89	42379	28608.8	19101.5	54697.3	191620
	毛纺织及染整精加工品	17028	0	0	0	0	0	0	0	0	0	0	0	0	0	0	0	0	0	0	0	0	0	0	0	0	0	0	1.17492e+06	3.68365e+06	14303	1.64427e+06	4.33096e+06	1.14926e+07	90834.1	20974.5	0	219.36	0	0	483279	115122	0	0	0	0	0	0	0
	麻、丝绢纺织及加工品	17029	0	0	0	0	0	330.651	100.264	589.511	1095.93	16014.5	672.076	0	0	0	0	0	0	0	0	0	0	0	9704.93	0	25366.1	0	1.59352e+06	40633.6	4.26812e+06	333455	1.2377e+06	1.11955e+07	98530.6	274815	38635.1	120217	34633.2	19369.5	873088	156106	0	0	0	0	0	0	0
	针织或钩针编织及其制品	17030	0	7378.19	561.988	61.8503	19565	1037.53	580.801	121.596	36.1015	53.4448	123.332	22.2084	141.593	10.5635	2.78506	297.069	2.48337	3814.4	32.9446	657.224	165.011	1939.39	568.781	676.588	173.27	18.0699	65173.5	120.258	137.289	3.49125e+06	2.95584e+06	1.45523e+07	360770	299821	1074.17	24623.1	264.887	67.4868	34816.7	157701	25389.5	1870.76	559.392	90.1972	50.3079	343.722	504.803
	纺织制成品	17031	7122.37	5788.94	358.909	531.692	150.47	74661.6	12211.2	3354.07	18563.6	76122.9	74370.2	12478.6	52917	43989.8	1398.44	21474.6	392.602	15000.3	2174.25	5101	23284.9	14431.7	16940.3	30425.9	31517.7	61168.7	76262.8	6193.95	13333.9	67613.1	1.01677e+06	4.14566e+06	172613	120692	90020.1	381500	320959	57515.2	232575	708887	29188	3330.5	71857.4	48623.2	8520.38	55573.4	43460.8
	纺织服装服饰	18032	436.15	126029	563.898	1670.52	8.988	1.26959e+06	143733	85901.6	95245.9	97711.5	214548	565589	191662	191693	27850.6	233821	62336.2	277849	96068.3	66421.4	87346.5	385921	339883	141656	77868.7	349427	558054	308189	37932.9	672718	502325	6.77186e+06	1.39678e+06	166451	463493	767891	415986	237369	320360	785851	599458	147757	289229	212325	123162	171513	442360
	皮革、毛皮、羽毛及其制品	19033	361.189	4905.28	1245.59	7017.9	66803.7	3421.25	458.366	742.9	316.046	330.236	377.365	0	0	0	0	0	0	0	2995.45	1703.92	415.04	16951.3	72.5146	544.702	21.473	0.169482	6374.09	332.975	293.327	24073.3	95806.7	6.44503e+06	1.88396e+07	9.71609e+06	74841.2	3.32146e+06	73086.5	2259.18	270564	741754	2.81253	4811.96	624.978	28.3254	955.809	111.276	858.494
	鞋	19034	2045.26	77.5143	0	0	68.0086	175441	13986.8	954.477	1532.19	1153.73	5184.72	2072.05	53.0728	11.2779	14.1494	1659.03	154.385	1844.74	298.156	145.376	1396.74	5007.18	1874.84	615.229	84.813	7.70972	162.329	0.821005	4.3286	39831.7	22776.9	131300	46776.2	9.62059e+06	5240.39	26943.4	10448.7	5602.93	3638.38	13081.9	59799.1	1775.24	4175.87	1386.54	177.829	405.037	13583.6
	木材加工和木、竹、藤、棕、草制品	20035	3978.64	12221.9	27.3843	213.859	4172	3.54906e+06	1192.37	9718.63	180252	52697.6	4869.14	16327.4	19190.5	8337.87	6026.95	21090.2	6585.04	20742.6	13907.6	11676	8723.59	85415.2	151928	95132.1	57994.4	163223	187797	3808.79	11037.4	30080.2	175065	158371	53581.7	182123	4.86738e+07	3.17793e+07	2.26363e+06	424671	1.24052e+06	4.26662e+06	61276.7	39698.5	161217	85029.3	60994.5	106773	310941
	家具	21036	56316.9	13370.9	1182.86	173505	71199.9	9972.6	155699	4418.78	4232.64	3304.8	1458.57	3817.69	1744.79	843.994	413.486	4174.77	530.493	22065.5	12178.2	8780.14	35424.8	18789.6	25496	4260.65	9418.52	11001.2	12364.9	28.3187	3229.03	813.414	44296.1	43385	175.31	12325.2	365970	961656	317.878	9733.38	61184.8	37624.1	85419.2	295.788	810.869	1675.59	43.4967	2235.05	67025.9
	造纸和纸制品	22037	59768	9411.25	81.3395	28128.8	8614.34	5870.17	3137.36	7339.28	13510.1	175003	9132.33	347373	245125	299233	12695.1	594580	194466	558388	389395	785722	224493	1.07592e+06	908838	1.61769e+06	497218	2.86392e+06	436161	47086.3	33700.4	138225	543058	604660	441297	500418	1.08378e+06	900417	4.64566e+07	3.20981e+07	705678	7.66591e+06	115296	4814.47	270125	180820	140739	310640	781846
	印刷和记录媒介复制品	23038	2363.55	372.531	153.14	1595.49	78904	4924.33	1717.74	1299.85	741.057	1217.15	6842.39	941.805	2496.67	1241.96	164.08	2013.16	2688.93	1406.96	3016.49	2322.29	1399.12	97452.3	501854	329702	174261	766828	1098.5	63.1264	63.33	279.433	91359.8	193067	1078.48	66032	3879.93	94505.1	443493	3.16857e+06	95678.6	77559.4	16752.9	115.305	373.037	878.981	231.329	70407.5	632.015
	工艺美术品	24039	873.808	171.694	322.74	1850.45	297.647	11711.4	2093.22	4536.16	2455.86	5956.64	1156.84	5184.54	9651.26	4238.77	518.943	3565.9	1902.77	10793	2746.13	2557.31	2103.26	16113.3	6712.26	7228.5	4699.39	1635.01	18337.5	939.265	1371.5	3813.53	15266.7	72007.8	58724.5	10940.5	42677.7	32165.6	11202.7	10014.9	1.53571e+06	122337	3662.46	2573.86	7923.87	4239.96	2308.54	16315.2	10571.5
	文教、体育和娱乐用品	24040	464048	73280.1	1676.76	225969	67800.3	8562.95	2740.31	53090.9	43014.6	6969.85	910.845	15447.4	40782.9	22366.6	313.473	19884.4	4931.26	25873.3	32918.4	88971.2	24094.2	137113	130221	56733.8	14344.6	17946	19823.5	1329.97	1311.6	43086.4	16917.3	107409	22773.4	107606	284258	71833.3	247830	243743	114750	9.66119e+06	211807	2494.22	6016.77	15436	2591.11	25047.6	20823.9
	精炼石油和核燃料加工品	25041	2.16957e+06	230897	458933	766858	1.36567e+06	657352	332955	1.70944e+06	1.80398e+06	4.07427e+06	799065	73354.4	166968	57424.9	10617.8	53110.7	59127.2	119065	36540.4	47422.7	29135	140270	68647.6	105169	27802	20396.3	204291	50849.1	38816.7	37177	196110	411923	76632.8	104511	671230	333116	331448	119080	225059	178239	2.07312e+07	214161	1.94597e+07	1.36986e+06	39012.1	1.84469e+06	2.07935e+07
	煤炭加工品	25042	0	0	0	0	0	43010.4	63021.5	101105	32848.3	55045	121.237	0	0	0	0	0	0	0	0	0	0	0	0	0	0	0	0	0	0	0	0	0	0	0	0	0	0	0	0	0	0	1.74269e+06	3.752e+06	227047	403172	145995	236948
	基础化学原料	26043	2066.8	23.2893	322.081	9916.79	580.956	118895	1.39466e+06	414397	798223	1.6215e+06	230217	0	0	5568.95	82632.9	3728.29	2523.9	50962.2	0	0	0	0	91154.7	42929.7	17.9047	3154.87	114333	18181.1	8369.87	91451.3	510308	19712.4	150961	555704	2.93153e+06	663376	7.85431e+06	166720	137715	125876	6.71766e+06	86496.8	4.35463e+07	1.24441e+07	7.65189e+06	9.55642e+06	4.10427e+07
	肥料	26044	5.56065e+07	1.44813e+06	0	0	19783	0	0	0	0	0	0	0	0	0	0	0	0	0	0	0	0	0	0	0	0	0	0	0	0	0	0	0	0	0	0	0	0	0	0	0	0	0	131030	7.83243e+06	161658	0	0
	农药	26045	1.71904e+07	1.20676e+06	2216.43	9752.47	325575	0	0	0	0	0	0	0	0	0	0	0	0	0	0	0	0	0	0	0	0	0	0	0	0	0	0	0	0	0	0	0	0	0	0	0	0	0	0	0	5.32701e+06	0	0
	涂料、油墨、颜料及类似产品	26046	9820.13	30.0491	6197.69	232.314	467.249	44058.3	9469.39	32976.9	1327.32	2713.03	8247.3	36.0088	4.50947	2658.23	104.172	3726.88	25.702	3385.39	1137.59	5680.97	1095.33	14375.7	1678.75	3901.56	64.0447	4291.55	2.05167e+06	389358	32360.1	166211	255157	88778.1	222466	136554	1.21607e+06	1.05358e+06	530312	4.09739e+06	193005	706508	15324.1	6098.4	123998	23563.9	6168.48	9.28035e+06	308795
	合成材料	26047	112.336	17.7061	583.786	216.479	42.393	662127	42238.4	791.897	11237.6	15304.2	33435.8	3562.32	525.557	561.339	94.1572	97.7158	3.70705	178.106	797.777	63.8846	7344.75	80839.5	814.721	1.8013e+06	0	1513.93	218085	485.561	530.82	10181.8	299228	114262	167611	3.308e+06	257032	960522	621639	468647	1.18677e+06	5.09906e+06	967509	5564.46	2.80825e+06	29621.1	137076	5.54446e+06	2.26881e+07
	专用化学产品和炸药、火工、焰火产品	26048	2712.3	113.144	3336.1	2449.28	352.231	1.87141e+06	2.48555e+06	671479	1.88114e+06	4.27198e+06	959670	6529.56	11995.2	25079.1	63648.2	16309.6	11175.7	17966.1	3041.93	6334.87	16757.2	221490	37835.7	17969.1	1091.43	18586.9	1.22032e+06	44994.3	36675.7	369906	318574	916137	1.45088e+06	1.50076e+06	8.46877e+06	451099	7.27457e+06	1.46453e+06	176632	2.62735e+06	6.76708e+06	62297.8	6.62672e+06	1.46115e+06	858675	6.56779e+06	5.64651e+06
	日用化学产品	26049	9473.65	28060.5	841.432	8622.56	37051	27567.5	14940.1	1008.54	5474.29	2720.55	14830.3	300.115	57266.2	25885.6	16.9494	76133.8	10983.7	57304.9	24881.5	86795.5	49854.7	283333	18530.2	350294	86468.2	548339	1684.23	13788	775.556	11216.8	41408.4	55344.3	53468.6	25340	21318	40575.3	49939.4	47965.8	199363	4370.56	40166.2	2569.06	7284.78	1968.01	4852.95	2537.23	103463
	医药制品	27050	3046.2	38459	3.93804e+06	333458	1.75796e+06	41905.1	18810.4	4055.59	1838.39	218.31	670.133	168.551	76515.1	497.417	3862.53	181340	29392.2	30492	155.488	4428.6	70332.1	324222	42731.3	30702.9	16077.6	1104.73	418.678	10.1769	264.953	484.7	8761.41	4459.06	72230.2	1518.16	337.296	2426.23	641741	10110.1	1396.57	662.538	14504.7	472.011	103586	88886.8	482532	127790	8626.14
	化学纤维制品	28051	0	0	0	0	0.143642	0	0	0	0	0	0	0	0.144739	0	0.153012	0.10233	0.0777422	0.0993559	0.109232	0.140223	0.124807	0.10888	0.114864	0.107241	0.141027	697989	2.05857e+07	1.58998e+06	1.30575e+06	4.3026e+06	6.12233e+06	5.58401e+06	20455.8	91488.3	23967.2	135259	89007	77758.2	432621	1.49337e+06	0	0	0	0	0	0	148458
	橡胶制品	29052	11382.8	1525.23	14044.4	5961.64	1604.87	446768	34619.9	558393	68686.2	70347.5	342435	89229.2	9852.81	867.798	1516.86	15046.9	434.48	13364.1	5738.63	6025.85	14855.4	23030.4	12394.1	7391.47	1223.44	4494.45	247441	2207.09	352.947	104475	128515	453196	343282	2.87008e+06	308650	249234	44508.8	237580	97999.7	1.38611e+06	112077	17772.2	21369.6	7805.89	998.478	94625.2	929244
	塑料制品	29053	8.49169e+06	213.77	6020.31	660.566	141461	108022	33909	10977.6	37852.6	248496	401874	834550	260057	557882	15579	585782	549169	760929	437477	1.3151e+06	459519	1.34611e+06	536941	3.21053e+06	395512	370617	576526	29070.9	24450	117435	1.2182e+06	628257	627454	3.60928e+06	839593	2.51686e+06	1.18454e+06	4.79037e+06	824668	6.16785e+06	1.2931e+06	7435.87	4.2665e+06	2.74975e+06	420668	376162	1.11216e+06
	水泥、石灰和石膏	30054	4674.99	221.492	1415.7	8773.01	225.681	485925	12216.6	24817.1	102073	928394	313959	5681.38	542.061	768.725	7781.57	1570.05	100.512	6363.87	725.235	474.376	11812.9	12095.5	3425.4	1074.22	1547.86	28544.5	0	0	0	1534.08	1271.68	11024.1	2158.02	1704.94	92241.9	3334.47	52588.2	991.769	39729.4	42843.1	5611.35	977.854	254855	1206.88	664.64	66116.1	34940.4
	石膏、水泥制品及类似制品	30055	3659.74	47.0506	3228.4	3514.35	401.113	26854.9	2554.17	636.701	18064.5	235306	223026	0	376.792	0	204.55	2206.25	679.628	1863.75	1.33077	0.0454965	49.343	6455.51	5080.46	525.843	206.662	0	48297	0	17.3411	2112.69	2368.89	536.265	1222.7	1241.93	28616.1	2158.29	634.829	225.276	41934.9	2816.3	11003.4	540.628	4518.35	256.551	466.033	2115.14	1295.69
	砖瓦、石材等建筑材料	30056	7316.08	925.251	8273.41	134762	48830.6	42203.5	4747.86	2998.67	3515.29	23576.7	37345.8	0	422.256	421.412	114.159	2472.47	548.107	1045.7	191.066	0.288458	272.427	1321.68	1412.16	760.447	192.884	219.907	0	0	0	187.92	13195.1	301.732	3905.21	60.8678	9966.09	106280	5408.96	245.886	29291.9	34406.9	19101.1	1276	9093.06	744.873	2456.04	13322.7	21013.2
	玻璃和玻璃制品	30057	960.521	12476.5	1692.43	181.538	95.5599	5413.58	13471.8	1542.9	12000.4	36557.9	41294.1	6544.96	45107.9	55180.8	6065.19	8041.48	35905.2	103623	91474.1	105689	165991	307666	2.44067e+06	1.08143e+06	94999.9	58793.7	65411	1425.45	3697.23	9551.69	106862	64890.5	11120.2	69723.8	212626	1.23663e+06	66986.1	38114.1	129953	50734.8	24451.4	4102.8	70465.3	33520.9	39641.1	168162	133252
	陶瓷制品	30058	1457.51	9.01257	0	200905	82482.3	4342.65	736.184	13574.3	7151.83	171.249	144.82	7.46484	60.314	0.171376	13.1564	2067.24	226.155	2.47092	275.872	49.9528	195.506	318.474	108011	32960.6	9294.65	1.47855	1288.46	98.2776	58.9889	253.082	46.2245	0	0	0	107.116	227.404	595.381	2754.94	102319	523.111	19290.5	3.9498	663.229	189.345	13.7731	49.4631	1270.01
	耐火材料制品	30059	0	0	0	0	0	21866.7	1876.04	5460.49	5596.96	479.93	684.188	0	0	0	0	0	0	0	0	0	0	0	0	0	0	0	0	0	0	0	0	0	0	0	0	0	0	0	0	0	7328.51	2.52566e+06	62847.1	4664.68	241.139	21929	10284.8
	石墨及其他非金属矿物制品	30060	73.8829	592.311	235.92	31.0597	210.006	64707.1	8988.84	24953.3	108259	114768	5378.39	337.256	3359.78	3.03937	259.686	563.8	5.98166	72.235	62.6644	71.5612	438.884	10635.2	874.537	117.863	33.256	1040.42	135856	0.0312134	12.825	2302.51	1155	1656.51	4334.34	340.101	213091	15897.3	29303.2	7442.75	10787.1	219217	12224.9	93413.9	713145	11000.2	1366.81	173585	856560
	钢	31061	0	0	0	0	0	0	0	0	0	0	0	0	0	0	0	0	0	0	0	0	0	0	0	0	0	0	0	0	0	0	0	0	0	0	0	0	0	0	0	0	0	0	0	0	0	0	0
	钢压延产品	31062	72287.7	20674.8	58843.6	22898.7	56117	5.88848e+06	789380	194228	153344	220776	932739	8267.64	10383.4	16635.6	12484.7	23634.5	8588.42	68231	879.965	3361.55	43545.9	49136.1	20823.8	5604.3	646.292	114.624	59456.6	169.853	3134.96	5321.02	140289	20871.2	42496.6	6340.09	135197	1.9088e+06	125050	40837.1	466490	674400	158854	39368.9	176084	177770	37781.2	70660.6	96321.5
	铁及铁合金产品	31063	0	0	663.79	0	25.9961	97004.1	328933	117344	29161.7	6002.56	188770	0	0	0	0	0	0	0	0	0	0	0	0	0	0	0	0	0	0	0	12154.5	0	85.2598	92423.4	0	324089	0	0	102990	707865	0	0	0	0	0	0	0
	有色金属及其合金	32064	728.749	13.3526	7704.8	0	0	6914.53	161.911	855.827	391254	0	164601	0	16.9582	394.942	584.909	9544.09	0.243712	6.78661	262.599	18.7644	55.9988	5951.96	1216.82	36677.3	0	0.311176	17478	37.0124	4.56913	0	6484.1	19.0165	8237.19	646.611	81848.9	168271	979.425	160393	6.96555e+06	2.95133e+06	9550.74	100.817	1.60044e+06	7709.94	15072.2	288690	356737
	有色金属压延加工品	32065	15.1308	60.9023	0	38.8789	338.862	8501.58	65.9166	931.175	34272.9	16491.1	1626.99	14.5726	0	8.65642	863.215	4.55708	12.9843	0	70.3614	71.7242	7.36063	7923.42	1173.35	44275.5	1.23738	2.02869	85.2198	1159.8	0.412333	0	142540	130.971	43634.5	4.78528	92457	563711	169242	704834	2.9662e+06	5.15263e+06	4353.57	1120.29	34488.6	458.587	2830.94	192241	385836
	金属制品	33066	241841	189621	36177.7	102436	253164	6.84389e+06	47481.5	988423	1.19961e+06	1.98704e+06	587075	196856	88544.2	106047	7721.02	76521.1	68561.4	93804.7	136316	157697	174889	624382	196759	1.03855e+06	339688	217566	438426	65239.3	31125.4	160121	294447	330259	336716	508039	2.18496e+06	3.97595e+06	438783	378635	437915	2.34645e+06	313412	53644.7	409634	157133	125640	1.02202e+06	382198
	锅炉及原动设备	34067	42556.6	583.488	534.17	16761.7	1968.09	14938.4	6392.6	26613.1	692.005	22589.5	15737.1	373.49	77687	15090.7	1523.83	1644.72	692.018	3383.7	987.797	433.663	1140.17	3872.38	1521.53	146.581	550.447	0	114057	71.9466	1235.31	10808.8	1942.26	155.479	3890.6	1018.57	2607.82	7234.65	10926.5	3150.74	1692.47	692.149	22619.7	17887	17445.9	16504.1	5089.46	2742.38	24718.1
	金属加工机械	34068	10215.4	625.408	5468.57	1052.79	688.335	29202.9	8197.43	1776.45	29074.1	40840.5	4932.1	7717.75	1207.26	75.0518	1349.01	833.694	326.741	104.282	1115.24	166.304	774.912	5938.86	302.142	2079.47	527.17	4024.4	63779.8	7.63674	1047.9	4182.62	1332.15	39223	974.595	4967.02	12397.8	10026.9	16460.3	958.296	23737.1	7863.48	36300.7	27711.1	18290	12992.1	4218.01	291.7	32225.6
	物料搬运设备	34069	14429.2	380.669	4513.83	1474.8	678.165	268549	73192.8	215943	80758.3	377691	29223.8	7929.43	2087.65	93.1045	10025	3729.81	40.4498	2914.24	1563.06	363.039	2986.26	41615.5	4477.53	750.217	944.379	1044.37	11235.6	0.0763966	48.4731	341.21	933.062	8.4886	59.105	479.791	6482.64	2141.82	36307.8	1104.03	3975.13	2025.91	7431.1	19684	6876.99	18089.1	2234.15	2282.2	7049.42
	泵、阀门、压缩机及类似机械	34070	42037.3	1085.34	12379	63866.8	5049.14	137997	110248	85024.9	125909	54682	48083.9	1978	46421	5087.8	11205.8	7645.9	8219.55	33482	4343.02	5481.92	15888.8	32842.3	17950	21222.6	502.898	6259.73	68953.6	3616.31	3836.51	7344.49	7101.49	5285.98	170063	14229.4	21274.2	9269.85	119000	8914.84	12321.1	187365	635793	24668.6	319801	157646	31015.1	96239.6	200596
	烘炉、风机、包装等设备	34072a	0	0	0	0	0	717077	149727	82178.1	164607	155222	4584.26	15702.4	34434	14216.7	6718.98	19375.7	6881.61	31468.8	7679.31	9207.29	8946.52	56353.4	15430.4	24968.1	12758.8	20213.2	185899	9913.49	18022.5	9740.64	67426.6	25113.3	28617.3	21390.3	193699	158837	63144.2	40982.7	14187.2	88211.9	245361	245761	490702	145084	6787.93	28072.1	188149
	文化、办公用机械	34071	103801	16352	16221.2	48873.7	15601.7	20716.9	3609.15	6112.08	1109.53	3251.87	1140.3	10450.2	1567.49	976.149	246.638	10640.5	568.692	5632.56	829.721	6070.64	1844.31	19549.1	7044.13	1827.28	10818.5	1275.67	7374.55	1023.04	1387.23	3424.11	9914.79	23964	12436.6	16607.7	27862.6	13098.9	4200.88	9891.94	9847.49	5917.41	2838.21	4031.25	12076.9	2331.12	2477.44	4206.28	3347.01
	其他通用设备	34072b	120626	16248.3	107224	116727	18203.1	1.65488e+06	345543	189652	516586	358224	10579.6	36238.2	79467.3	32809.6	15506.2	44715.4	15881.5	72624.2	17722.4	21248.7	20646.9	130053	35610.5	57621.8	29444.9	46648.3	429021	22878.5	41592.5	22479.6	155608	57956.8	66043.4	49364.9	447022	366565	145725	94580.6	32741.5	203577	566248	585771	982574	334828	15665.3	64785.2	434214
	采矿、冶金、建筑专用设备	35073	0	0	0	0	0	4.30806e+06	2.44686e+06	977044	1.46057e+06	2.64273e+06	1.74974e+06	0	0	0	0	0	0	0	0	0	0	0	0	0	0	0	0	0	0	0	0	0	0	0	0	0	0	0	0	0	18069.9	15931.7	0	0	0	0	0
	化工、木材、非金属加工专用设备	35074	0	0	0	0	0	19166.1	20291.8	4448.57	1135.54	8365.27	1306.58	0	0	0	0	0	0	0	0	0	0	0	0	0	0	0	0	0	0	0	0	0	0	0	475521	264293	189334	46615.3	41002.2	33953	720025	23176.2	1.2046e+06	358925	12072	20678.5	1.14451e+06
	农、林、牧、渔专用机械	35075	5.78523e+06	1.16698e+06	570963	975889	476497	0	0	0	0	0	0	0	0	0	0	0	0	0	0	0	0	0	0	0	0	0	0	0	0	0	0	0	0	0	0	0	0	0	0	0	0	0	0	0	0	0	0
	医疗仪器设备及器械	35076a	0	0	0	0	0	0	0	0	0	0	0	0	0	0	0	0	0	0	0	0	0	0	0	0	0	0	0	0	0	0	0	0	0	0	0	0	0	0	0	0	0	0	0	0	0	0	0
	其他专用设备	35076b	114670	2549.86	99840.5	230285	19152.3	35920.4	398830	25335.5	45018.1	288931	58845.1	7521.5	34841.5	8432.79	2566.43	22918.9	2801.16	64658.7	21516.2	27589.4	19231.9	112631	62219.6	57706.6	38624.7	88200.3	391676	49088.2	11603.8	31950.4	181779	215082	315025	25920.5	53823	13510	565009	966801	25449.7	137571	13224.1	43461	26969.2	83863.5	1874.45	9658.02	28288.6
	汽车整车	36077	0	0	0	0	0	93522.9	2374.51	30118.1	101200	166770	683.006	0	0	0	0	0	0	0	0	0	0	0	0	0	0	0	0	0	0	0	0	0	0	0	0	0	0	0	0	0	0	0	0	0	0	0	0
	汽车零部件及配件	36078	480517	31494.2	92107.1	633419	171382	105224	15455	96590.5	248969	378979	150197	18858.6	15784.9	2339.33	578.047	40262.7	4445.34	24127.8	2461.93	21284.4	4446.93	16479.2	9348.38	5336.6	7108.33	1759.5	60923.8	784.161	1254.56	6691.21	11849.9	149960	10782.1	11393.6	27399.8	91589.7	13886.4	8798.29	157200	11100.7	7208.08	3952.64	13411.6	5152.68	2531.99	13220.4	298784
	铁路运输和城市轨道交通设备	37079	0	0	0	0	0	9217.66	323.856	9063.52	6641.32	668.758	1.04675	0	0	0	0	0	0	0	0	0	0	0	0	0	0	0	0	0	0	0	0	0	0	0	0	0	0	0	0	0	1051.42	0	0	0	0	0	0
	船舶及相关装置	37080	0	0	0	653482	69966	0	690.572	0	0	893.116	0.483196	0	0	0	0	0	0	0	0	0	0	0	0	0	0	0	0	0	0	0	0	0	0	0	0	0	0	0	0	0	0	0	0	0	0	0	0
	其他交通运输设备	37081	320053	123319	65412.8	113629	287791	128160	2285.13	108.733	2080.88	48379	4777.55	2906.68	186.676	1352.26	1708.9	4776.28	241.738	11590.6	6029.4	416.602	35.3262	18265.7	4136.41	11191.3	546.372	114.449	14258.9	466.562	8486.96	20084.8	2740.86	20725.1	1513.35	1228.94	66391.5	3387.4	4409.04	823.611	5883.97	27116.8	41629.1	162.761	105424	4183.18	557.776	3624.01	3461.02
	电机	38082	25135.5	1233.46	1685.19	4298.74	1220.05	19581.1	3039.47	2635.74	30582.8	233014	6105.8	8774.4	3807.93	41.6801	1148.93	1598.62	182.259	11048.7	781.062	696.899	798.211	10164.9	3725.48	2775.68	822.56	2168.94	7499.46	1710.43	2089.17	4678.61	9283.15	15464.7	949.446	2372.65	17387.1	39097	25822	4483.66	2159.27	209888	12837.9	5719.75	29087.7	10458	278.411	38251.7	24744
	输配电及控制设备	38083	29265.2	1110.43	6584.49	16693.9	2103.41	233119	26432.6	19474	255741	277369	16083	5481.92	8541.89	8734.7	2096.44	7270.74	2691.09	44674.3	1933.34	2000.1	864.945	9022.87	2772.8	5214.02	500.289	7389.16	41524	4016.77	621.197	850.212	28416.6	7310.82	1917	2116.21	16531.2	11445.7	40990.8	3045.26	1721.23	162448	41274.1	10836.8	40802.3	10747.9	262.995	16726.2	37017.6
	电线、电缆、光缆及电工器材	38084	14335.9	799.95	23121.5	1894.71	1566.81	319839	27192.2	31756	39101.7	67880.9	45746.4	3504.59	15651.6	1780.09	1549.95	13705.2	369.946	2595.93	1819.58	1398.91	5822.89	5895.63	8032.15	2668.87	3812.3	61.6691	45644.7	220.499	244.066	6685.08	8456.61	7212.67	26769.3	1583.73	17460.3	8324.76	35653.2	3192.35	3263.83	44247.3	54201.2	10481.6	24501	11658.9	4257.86	3523.19	119577
	电池	38085	4735.17	379.057	1845.17	83.5819	300.652	217670	36124.2	3065.99	2792.69	1894.67	6467.21	5386.33	18609.5	17.3554	252.316	568.143	25.5566	9852.25	1584.54	1512.63	470.523	2702.19	2678.68	2353.23	92.4903	941.684	439.301	5342.87	2089.62	0	198.677	1754.73	1889.38	0	31765.9	112.638	8278.23	1164.54	1714.42	780759	9694.14	12683.2	19570.6	458.391	48860	4011.88	6197.22
	家用器具	38086	143.617	35978.5	166.272	25.7573	4.30523	31363	2006.92	126.05	203.442	330.67	28386.9	204.119	4483.4	20.4672	90.8262	1647.34	110.261	2416.66	385.42	4587.14	127.243	181022	10200.5	12010.7	179.997	394.209	647.055	3.15433	273.39	118748	1599.7	19879.4	277.541	13113.2	2408.49	65777.3	463.338	243.255	73916.6	18056	1642.48	221.203	6586.87	377.445	7.51329	1186.16	1650.21
	其他电气机械和器材	38087	2144.1	263.645	6754.03	12780.1	1064.2	60056.3	8326.08	2949.79	5785.01	6589.3	3855.22	12308.5	11356.9	1573.85	304.7	6048.7	629.741	10234.6	5953.57	3681.38	1981.78	23259.8	13024	16689	3271.92	51667.7	15244.1	1268.19	456.62	1909.76	7155.71	60704.6	8517.6	6023.3	28054.5	48189.3	14131.6	5276.72	12686.8	12713.3	15815.5	5432.26	18896.8	26265.5	1744.41	4653.85	41170.7
	计算机	39088	96727.9	15056.2	56.432	45118.9	13809.5	11139	10613.8	3360.4	2016.15	6131.01	8859.47	3494.39	3719.7	3574.44	735.81	2184.95	1184.57	4445.32	4309.67	946.533	2840.57	19325	7641.22	6019.33	4033.95	1781.6	14019.9	744.971	1201.97	2544.47	9136.46	26980.3	7159.6	11817.7	29633.3	22314	18185.1	46121.7	2872.6	24017	8558.76	3064.23	7724.81	3508.74	1065.27	3047.4	11168.7
	通信设备	39089	360.201	0	475.173	0	128.932	11713.8	782.816	957.508	482.217	471.666	5442.2	222.899	74.3088	127.838	68.0076	114.581	37.6619	499.317	291.058	1377.68	98.952	4142.9	996.306	2557.89	880.064	1266.76	5685.76	357.155	48.4082	622.132	9400.05	2846.88	409.622	290.19	880.207	440.057	217.022	487.519	3143.89	2593.31	4803.66	373.448	2275.88	434.997	104.487	1049.15	1543.68
	广播电视设备和雷达及配套设备	39090	0	0	0	351.952	18.3861	943.703	221.37	19.3074	71.6287	0	106.341	0	1.02968	0	0	6.23262	67.7829	0	0	0	0	3.63263	13.5364	1715.7	0	0	0	0	0	0	0	0	0	0	0	0	35.3638	0	0	3434.76	193.697	13.1658	4545.97	49.02	1.38792	4.48722	70.4761
	视听设备	39091	0	1.37542	207.23	0	8.57338	368.262	148.755	31.2558	17.3831	62.1265	438.747	1.2681	574.384	0.00863274	25.9523	39.7668	15.713	80.7244	33.426	32.3935	33.7103	49.9242	590.071	1005.11	24.9752	1.48591	198.566	4.9501	0	0	0	1092.68	29.8362	186.505	90.7552	135.763	25.8655	140.383	328.13	7006.62	86.5376	127.974	30.369	83.0866	0.149477	9.87789	2096.52
	电子元器件	39092	0	14.8958	1602.11	10.6365	72.2648	18689.6	281.162	2905.95	884.545	8161.37	6381.46	371.414	1523.03	1125.36	215.062	2853.66	255.614	2226.27	435.513	1292.41	3934.4	8579.44	2187.61	2218.15	4071.84	1619.75	3002.19	1838.54	694.297	3653.15	3777.11	16289.7	16757.7	2393.66	11475	14857	255623	31488.4	2429.57	2.62574e+06	4768.84	674.136	9919.57	3064.45	1100.84	3294.97	4094.27
	其他电子设备	39093	0	0	55270.2	0	63786.5	256969	4158.93	2014.12	2046.47	20157.9	232.977	20467.8	3526.33	6986.97	183.528	137456	8445.13	19274.8	9496.57	40677.5	39014.5	93810.2	15201.8	31411.7	5898.66	18952.6	29102.3	55.401	2564.78	10403.8	11771.3	2626.59	13950	3707.53	224.831	21168	3893.84	78817.1	50964.9	5442.05	84208.2	15617.4	9095.42	32793.8	519.962	5247.68	5437.53
	仪器仪表	40094	6153.09	73.9674	1966.39	28579.8	1721.29	60954	852918	75557.6	13542.5	6516.87	354007	3270.59	179.267	5729.02	3873.37	13885	98517.5	2668.42	2160.13	731.441	1750.02	18557.1	15587.1	7495.93	136.943	5471.7	11181	656.059	1031.76	5765.95	4741.53	166970	700.576	596.451	12340.5	1125.89	45511.3	1140.14	2086.52	47584.4	982627	14186.6	115820	90180.2	20966.6	31217.3	115324
	其他制造产品	41095	19006	5264.83	9554.9	9389.69	14246.7	284418	72351	29380.8	32176.2	28165.9	90348.8	55208.3	89674.4	33541.7	23556.4	5236.89	1916.35	88119.5	17191.9	10813.9	20932.6	34687.7	10403.8	9607.26	4310.12	45878.4	68736.4	23763.4	16532.7	17918.4	27224.6	972482	27652.3	19710.4	40413.2	49981	140780	9041.52	25538.3	50163.6	232755	27762.4	27691.4	4436.4	5343.76	7470.69	97056.6
	废弃资源和废旧材料回收加工品	42096	0	0	0	0	0	0	0	0	0	0	0	0	0	0	0	0	0	0	0	0	0	0	0	0	0	0	11530.3	1220.71	1169.61	2714.23	5256.95	1340.49	23084.8	2943.38	65260.3	14330.8	1.26412e+07	3085.34	114180	12652.8	50175.7	16206.9	169079	7863.03	0	162844	368142
	金属制品、机械和设备修理服务	43097	55004.6	7775.64	21646.4	17638.4	5220.33	121097	74543.4	34449.3	56593.9	18352.1	43391.5	10420.8	16558.1	12625.3	2982.32	10393.1	3869.91	11888.8	5854.59	18735.7	25423.7	16361.8	15870	8931.59	22431.7	17738	7052.28	7007.06	2162.13	12813.9	30852.2	29266.6	17698.6	35755.7	15450.9	56999.3	38382.9	38137.1	52563.7	35695.7	150797	85925.6	109308	52693.9	85707.3	31560.1	102721
	电力、热力生产和供应	44098	8.75216e+06	154177	356236	678543	691394	8.49204e+06	3.82793e+06	3.77432e+06	4.29365e+06	6.52546e+06	481039	919756	1.07401e+06	473177	236005	509791	137320	1.23622e+06	251302	199709	442641	1.18138e+06	411603	771028	172979	320288	4.60772e+06	152616	371253	643087	617315	2.03576e+06	148090	695456	3.92908e+06	1.26954e+06	5.33776e+06	585599	521505	1.00671e+06	7.30571e+06	1.61302e+06	2.59582e+07	3.68716e+06	592140	738803	3.81359e+06
	燃气生产和供应	45099	91492.1	9428.24	18983	12844	25987.4	28901.5	21479.9	3278.29	665.992	19266.2	66417.5	30611.9	4189.62	5479.49	9378.12	3027.44	1074	35664.5	71318.6	852.874	42438.1	153959	28208.5	17413.7	19978.8	19758	34005.5	9809.01	9086.68	14459.4	19772.4	28252	25635	46784.4	9604.35	16600.9	366280	15519.6	16848.5	31011.2	702159	115485	1.10349e+06	128255	2333.81	10174.3	12363.2
	水的生产和供应	46100	1250.56	22459.2	241.453	3797.03	13568.4	56861.3	66724.7	16354.6	10967.8	48178.5	15289.9	38611.8	58813.4	18072.1	10250.5	141416	79494.6	135243	38315.7	41090.2	102551	173200	93758.7	219054	12746	14246.3	48627.4	13582.2	6089.41	19661.1	31265.2	64935.4	20994.4	75427.5	65083.7	53283.9	145085	86859.8	40152.3	51703.6	84333.7	64995	181938	61973.1	10683.4	60521.2	31039.8
	住宅房屋建筑	47101a	0	0	0	0	0	0	0	0	0	0	0	0	0	0	0	0	0	0	0	0	0	0	0	0	0	0	0	0	0	0	0	0	0	0	0	0	0	0	0	0	0	0	0	0	0	0	0
	体育场馆和其他房屋建筑	47101b	0	0	0	0	0	0	0	0	0	0	0	0	0	0	0	0	0	0	0	0	0	0	0	0	0	0	0	0	0	0	0	0	0	0	0	0	0	0	0	0	0	0	0	0	0	0	0
	铁路、道路、隧道和桥梁工程建筑	48102a	0	0	0	0	0	0	0	0	0	0	0	0	0	0	0	0	0	0	0	0	0	0	0	0	0	0	0	0	0	0	0	0	0	0	0	0	0	0	0	0	0	0	0	0	0	0	0
	其他土木工程建筑	48102b	0	0	0	0	0	0	0	0	0	0	0	0	0	0	0	0	0	0	0	0	0	0	0	0	0	0	0	0	0	0	0	0	0	0	0	0	0	0	0	0	0	0	0	0	0	0	0
	建筑安装	49103	0	0	0	0	0	0	0	0	0	0	0	0	0	0	0	0	0	0	0	0	0	0	0	0	0	0	0	0	0	0	0	0	0	0	0	0	0	0	0	0	0	0	0	0	0	0	0
	建筑装饰、装修和其他建筑服务	50104	384032	17818.3	243235	94462	28318.8	136713	28483.5	9693.56	10324.6	19537	5924.79	8230.13	10380	7702.99	3153.93	15360.8	4198.54	24975.6	4598.62	8204.19	8788.21	38818.5	33671.6	13375.6	4788.57	29006.4	55320.3	1611.49	4659.75	8474.12	53301.8	57222.4	14003	32123.6	45962.3	86661.8	42381.5	34105.6	15561.1	13816.5	35192.1	14973.3	118980	14762.2	10239.2	12956.8	77862.1
	批发	51105	6.40404e+06	460819	5.94423e+06	1.71902e+06	1.10693e+06	3.9588e+06	598653	623977	647348	1.28973e+06	502992	3.04596e+06	3.32922e+06	2.34902e+06	242816	9.20688e+06	3.45423e+06	2.84454e+06	1.13485e+06	1.95924e+06	972956	4.11441e+06	2.69693e+06	1.72921e+06	501660	2.36401e+06	7.22266e+06	1.12044e+06	782026	1.35396e+06	3.08245e+06	9.13153e+06	4.07481e+06	3.14953e+06	4.87249e+06	3.35919e+06	3.80288e+06	2.37679e+06	1.47928e+06	2.82811e+06	6.27411e+06	1.11824e+06	5.24586e+06	1.63432e+06	816205	1.8981e+06	4.28796e+06
	零售	52106	5.02922e+06	208185	8.21895e+06	2.10395e+06	1.25e+06	2.07899e+06	176739	409923	395016	771185	308009	4.27507e+06	3.96895e+06	3.30785e+06	308129	6.37248e+06	932765	3.88722e+06	1.44096e+06	1.65047e+06	1.36946e+06	4.99576e+06	3.29959e+06	2.2899e+06	685361	2.95798e+06	2.17763e+06	465772	303340	948309	1.31091e+06	5.8731e+06	4.26516e+06	4.15668e+06	9.12808e+06	6.59281e+06	7.12589e+06	5.27934e+06	950059	3.93214e+06	2.92621e+06	567336	3.34488e+06	746970	272179	1.12652e+06	2.72716e+06
	铁路旅客运输	53107	585076	50814.1	150073	200090	133119	36634.9	9937.36	2689.37	9111.99	34320.1	27614.1	64445.6	119130	18072.9	900.916	25307.5	10627.7	45460.1	29085.6	11055.1	11280.3	66893.2	52981.6	24445.4	15733	16175.3	87968.5	4821.04	3562.88	22787.4	56337.5	200029	26862.1	48212.1	109073	72241.2	34448.8	62165.8	20196.5	42183	11793.7	6585.26	34506	19100	16642.3	44378.8	23711.4
	铁路货物运输和运输辅助活动	53108	2.69089e+06	157224	497166	181138	131196	1.48978e+06	64970.8	197722	99791.6	231983	32237.5	210834	224319	136796	24827.5	163998	38058.1	196763	134459	129147	83736.4	309393	174082	108341	31740.8	68189	253619	19842.4	28447.7	41695	103879	156637	91601.5	95571.8	247718	160013	360908	165270	141701	183703	517122	926798	1.10376e+06	658387	123462	276117	642050
	城市公共交通及公路客运	54109	657468	51918	213048	316016	177344	52797.1	5020.16	9521.03	16283.1	81095.7	43955.2	82112.7	114824	22518.5	3357.87	39100.2	21395.4	49344.7	39710.6	24423.7	17389.3	78309.4	55450.1	44561	24331.5	23089.5	142265	7238.58	6939.65	18226.1	46249.4	620998	40572	72426.4	117260	148363	59652.7	56769.3	31850.4	66672.9	8524.45	11663.6	39200.7	22608.8	17858.9	59992.7	49659.8
	道路货物运输和运输辅助活动	54110	4.30052e+06	772658	2.62554e+06	1.03937e+06	662239	1.7164e+06	276172	338781	281738	788955	151604	2.08326e+06	1.66559e+06	1.30439e+06	189918	2.60592e+06	1.01441e+06	1.67137e+06	468207	760908	450429	1.77658e+06	930427	907875	307069	788132	2.72134e+06	303980	264761	385014	956047	2.63676e+06	1.32263e+06	974587	2.19525e+06	1.31316e+06	2.12568e+06	996706	452464	967267	996252	646722	2.46728e+06	884241	417956	850491	1.71172e+06
	水上旅客运输	55111	33348.3	3394.52	26084	8685.3	25731.8	5568.01	110.092	53.5593	1042.18	2945	692.328	4089.89	308.272	1015.95	132.287	4178.14	655.928	13930.8	727.712	71.7674	35.2137	1689.89	6630.11	4343.2	137.516	862.161	14824.7	442.311	47.6553	57.6655	700.237	12882.2	6380.48	3380.21	6931.78	4875.37	2541.24	59.5665	1539.2	2760.47	27.1934	2114.63	10435.2	8393.74	1336.4	7574.07	159.245
	水上货物运输和运输辅助活动	55112	852088	158757	124597	131535	74566.4	340194	39882.7	55564.3	39008.9	134433	16253.4	92106.9	95381	84110	12892	56504	109784	112784	53648.1	57363.5	40143.6	152509	73434.6	103884	21033.5	34420.2	222082	8703.32	14551.3	38928.2	105958	255261	65507.2	102621	190585	116565	277281	132529	47251.2	115688	224783	166819	428593	231754	51408.6	128557	301567
	航空旅客运输	56113	227853	29789.2	60521.4	171021	61646.1	8710.34	16251.4	4754.67	7804.62	23093.4	15066.8	16896.8	53524.6	5138.94	761.691	9754.76	10167.3	19223.4	11119.1	14199.5	6379.43	40486	18491.8	16270.3	11562.2	23638.4	55230.9	3739.41	3705.45	7304.38	32574.9	202032	22818.6	53043.3	60985.8	59771.7	37778.5	36315.2	17949.9	33269.7	15963.6	2368.45	42400.2	13807.6	6616.11	27436.5	30201.3
	航空货物运输和运输辅助活动	56114	138048	64350	46408.5	49385.9	31536.1	44803.3	8875.94	7619.38	8154.05	26603	2802.58	16481.1	11924.2	8936.14	2615.64	10961.2	7238.08	18205.5	8309.72	13029.3	6430.73	24464.2	13040.4	21315	4454.24	11606	129348	6001.63	2798.76	28342.4	63839.8	179649	26766.6	58990.7	34402.8	27747.2	40144.2	23229.2	14151.5	30678.1	23358.4	18850.1	52507.1	24242.4	6091.75	18742.5	30813.9
	管道运输	57115	38607.4	4108.81	8166.69	13646.2	24302	12573.1	16489.6	30670.9	32278.3	72695.4	14528.4	1305.34	2971.18	1021.87	188.944	945.101	1052.16	2118.75	650.235	843.884	518.455	2496.1	1221.58	1871.47	494.735	362.951	3635.34	904.856	690.742	661.562	3489.76	7330.15	1363.68	1859.76	11944.5	5927.77	7067.35	2119.03	4004.91	3171.75	4.07579e+06	3979.2	543153	62764.2	22993.4	39588.2	418085
	多式联运和运输代理	58116	648185	102962	196204	102667	125081	820927	115127	220026	132975	243128	92963	304434	272539	181982	53223.7	260058	163490	385248	179945	119104	173031	629577	297258	513112	75017.2	556189	3.40925e+06	210839	160455	702343	1.58918e+06	5.0976e+06	1.34801e+06	1.30143e+06	1.26164e+06	1.18113e+06	936228	567336	554827	1.32443e+06	1.18555e+06	219459	1.51568e+06	452988	216263	773030	2.1339e+06
	装卸搬运和仓储	59117	1.42933e+06	99202.5	785573	337276	119124	400839	61993	114083	96375.1	209640	37889.6	207753	370273	279831	22332.7	167984	443428	201646	85575.7	74576	78269.3	345750	205114	175915	55072	167281	334838	21254	23784.7	61123.4	131076	419944	305028	368188	388726	245468	437078	164894	92103.8	264823	1.51964e+06	152111	1.04912e+06	475496	150461	358975	1.01322e+06
	邮政	60118	1.19086e+06	79725.6	1.64198e+06	376480	267070	537394	47495.7	29976.3	38314.5	82156.3	24315.7	361748	375826	185809	25591.2	2.06006e+06	18834.8	273147	76965.7	398532	63511	407131	203788	215334	87963.2	64830.3	304538	186003	73435.2	28869.8	102374	439599	246667	278180	652891	369397	313455	113794	186473	309135	166584	290426	361086	176680	121538	126154	243895
	住宿	61119	267259	36783.5	105169	174280	82929.7	118854	136341	54824.8	54654.1	85250.7	66971.9	28315.3	64839	10160	8583.74	68552.3	42787.3	150952	110257	59476	84287.2	69828.1	114289	205932	134405	111858	190859	29629.3	19620.9	52991.4	60103.7	179737	81497.7	137224	81403.7	79490	184283	125822	115750	114727	378389	79298	190161	91367.6	59002.2	108322	111689
	餐饮	62120	219081	239028	96001.9	202592	942455	643322	63259	200944	168900	277576	42311.6	177476	441498	68673.2	15658.4	121843	157361	456817	109743	94111.8	67018.3	878850	352245	285292	166242	424282	365699	26024.5	28510	60889.1	256588	557690	172054	170145	476640	496143	531760	557727	91697.2	232482	316555	84256.7	492611	144875	57306.5	249297	235961
	电信	63121	250582	71362.9	22713.9	156652	515074	74370	35448	69600.7	23900.1	40019.8	9818.13	20035.1	52489.8	13205.2	5064.25	22772.6	16675.4	76164.6	16359.4	17638.2	17253	80348.4	57382.7	29417	27347.3	46862.6	90706.5	7280.74	5642.84	18048.8	55833.4	161092	25996.4	59883.5	102770	72353.3	102820	93354.1	44173.7	41757.4	50447.2	12992.9	163002	22720.4	10838.8	47910.8	46859.5
	广播电视及卫星传输服务	63122	880.051	498.742	111.058	1189.56	3055.25	836.106	583.177	1189.21	198.129	366.991	77.5024	160.839	419.884	55.4249	60.9269	235.281	137.296	564.02	64.1623	191.702	141.101	595.622	389.093	182.26	214.388	412.215	915.499	81.4113	59.4791	182.511	253.403	1192.54	227.445	467.826	850.338	447.915	749.847	749.919	345.473	328.934	611.267	118.794	1483.46	221.303	79.5136	403.292	449.131
	互联网和相关服务	64123	329653	93881.4	29881.3	206084	677605	97837.4	46633.5	91563.2	31441.7	52648.1	12916.2	26357.2	69052.9	17372.1	6662.27	29958.5	21937.3	100198	21521.6	23204	22697.1	105702	75489.8	38699.5	20265	61650.1	119329	9578.17	7423.44	23744	73451.7	211925	34199.6	78779.7	135199	95184.3	135264	122812	58112.7	54933.9	66365.7	17092.8	214437	29889.8	14259	63029.1	61646
	软件服务	65124	0	0	0	0	0	0	0	0	0	0	0	0	0	0	0	0	0	0	0	0	0	0	0	0	0	0	0	0	0	0	0	0	0	0	0	0	0	0	0	0	0	0	0	0	0	0	0
	信息技术服务	65125	6072.53	1016.27	1942.66	10291.2	1826.56	148189	48166.3	134963	34254.2	180740	28503	44960.8	159149	83395.4	5559.68	109787	52374.7	165709	71815	81080.4	59955.5	385916	131353	307811	132759	50225.1	219873	25696.3	28902.6	151809	208082	614820	113866	445960	129650	165705	110299	208052	110629	1.08409e+06	70729.4	78966.7	228872	52063.7	122878	485042	165407
	货币金融和其他金融服务	66126	7.03968e+06	653158	1.26403e+06	1.72672e+06	365695	1.11973e+07	3.29828e+06	788735	1.74842e+06	2.27443e+06	338772	402198	550276	256422	248476	255946	161881	664817	126652	63760.1	266475	248664	982862	318232	372371	253737	2.24303e+06	229941	135235	387482	640338	989679	488087	223325	1.34919e+06	553183	3.58654e+06	1.08251e+06	366562	785451	4.0391e+06	920875	4.07421e+06	1.25167e+06	240052	395160	2.76863e+06
	资本市场服务	67127	649938	230736	182484	109733	32979.4	102608	66228.4	18867.1	18960.1	105483	1826.19	19203.8	8992.54	9472.66	2127.83	19258	9354.57	14485.4	6644.83	11570.6	10159	54152.4	22744.7	9563.44	5325.9	24354.9	61641.4	4873.09	2738.54	11957.9	20561.7	47684.9	26088.1	31515	55331.5	45112.2	80522.4	69797.5	6354.43	16241.6	171497	15853.1	99629.4	13951	9195.76	13018.5	34264.1
	保险	68128	872460	404316	593440	1.08561e+06	555832	55369.6	159445	29608.3	24197.2	85124	24242.9	41811.4	195193	33226.7	6055.69	58168.5	29211.1	144626	59522.4	38986.7	37056.6	198229	61975	54274.2	60966.5	17505.5	163552	9289.74	22413.8	28430.9	89966.5	206807	106355	78933.8	284300	201424	152214	63091	37781.2	75727.3	242080	27178.6	200318	42502.6	18496.1	42476.5	196981
	房地产	70129	11955.7	550.023	11.0206	24.6156	7541.35	154368	30567.8	163.002	576.602	19158.5	23226.7	13919.5	14991.3	915.263	116.762	19777.5	2775.34	42453	8554.79	3738.47	1133.9	208376	11239.8	30900.2	6036.65	3933.3	30695.4	3207.72	4104.72	8877.54	68259.1	127259	12949.7	33532.7	73529	158001	29497.6	82073.8	9696.13	63434.1	10914	1084.49	25115.8	6797.78	2757.94	43954.2	39292.9
	租赁	71130	23710.6	3968.1	7585.27	40182.6	7131.92	256814	232264	32965.2	26542.8	159551	49297.9	28862.7	73299.4	25165.2	8459.78	24584.9	9075.74	114895	77812	36393.1	19241.6	125249	101232	58523.6	73092	37480.5	29481.6	4037.51	11446.3	38452.6	83075.3	312875	70679.3	116378	100128	61642	97960.6	162951	64435.7	62625.8	195052	22766.8	87763	35479.3	24437.1	23836.1	32506.2
	商务服务	72131	1.63107e+06	43055.6	224539	1.02318e+06	125462	7.59291e+06	1.32276e+06	935557	1.18336e+06	1.78157e+06	323396	628101	588645	457331	88757.4	610860	197543	3.44073e+06	1.0255e+06	905091	545991	5.89302e+06	2.91121e+06	6.59927e+06	3.57626e+06	1.17204e+06	1.31475e+06	99868.2	108094	283125	1.33248e+06	6.79762e+06	1.07419e+06	1.4605e+06	1.75668e+06	1.27363e+06	2.45486e+06	1.03128e+06	1.899e+06	4.31497e+06	4.74521e+06	499370	1.80833e+06	1.21626e+06	382277	1.01533e+06	1.76027e+06
	研究和试验发展	73132	0	0	0	0	0	0	0	0	0	0	0	0	0	0	0	0	0	0	0	0	0	0	0	0	0	0	0	0	0	0	0	0	0	0	0	0	0	0	0	0	0	0	0	0	0	0	0
	专业技术服务	74133	2.32303e+06	329159	812090	449911	146031	2.02669e+06	427106	87732.4	770061	863040	11729.8	2795.19	43377	50612.8	1059.73	36878	13813.2	51357.4	14936.7	1809.23	48775.3	67103.2	7842.77	47380.6	12278.4	1169.36	49483.4	2713.12	4356.34	10005	43388	162197	63219.2	61202.7	412179	343370	792476	71384.8	81896.5	58303.4	77093.2	7321.56	89889.4	6097.58	28488.3	13987.4	30521.7
	科技推广和应用服务	75134	1.99717e+06	474224	432513	742033	477530	24774.8	12870.8	5919.91	176320	249894	220191	11954.8	126661	7194.53	102.592	10457.9	3982.07	87323.2	9174.31	114298	136317	160925	90333.9	195690	172336	148533	171505	7352.19	2737.2	4215.97	73358.9	683053	83520	49374.7	173618	24303.3	298588	21493.9	10219.1	9660.1	146163	587.404	652484	100376	133623	727337	549304
	水利管理	76135	1.37853e+06	17472.5	2415.43	90586.2	267509	4713.65	38020.2	12752.3	19496.8	126120	0	0	0	0	0	0	0	0	0	0	0	0	0	84014.8	0	0	0	0	0	0	0	0	0	0	0	0	633898	0	0	0	0	0	0	0	0	0	0
	生态保护和环境治理	77136	18873.2	2354.51	1046.98	1855.52	24072	80686.5	7476.35	22433.8	55540.9	62466	0	7666.29	6913.03	2544.57	11994.8	7772.11	8753.11	16672.2	3567.29	5556.35	15790.1	26382.4	66166.8	8566.94	4486.09	78150.6	494773	52843.3	2781.36	15146.1	23712.4	42361.9	12013.3	14960.6	24691.7	39734.4	77949.2	37122.9	3958.42	3741.89	166156	72372.8	125077	77670.6	18269	45153.1	65207.7
	公共设施及土地管理	78137	0	0	0	0	0	19435	719.966	5439.06	4570.21	13765.5	648.081	16191.5	17128.6	6624.26	861.233	8033.1	4922.96	10734.1	3920.76	3401.26	2910.53	20686.5	12377	8721.31	13982.3	1098.73	32068.5	2082.89	2282.26	3192.84	19059.3	39450.4	14131.8	10705.4	35181.9	29621	13881.2	17379.6	6881.65	15510.3	4284.36	5764.2	19477.7	6927.54	3847.23	15292.2	11115.6
	居民服务	80138	0	0	0	0	0	10709.7	935.118	2946.15	2731.96	3595.62	619.629	3355.24	3110.05	920.778	229.949	2274.6	2659.5	6688.18	427.921	1260.56	1026.61	5499.41	4265.13	2036.23	1066.28	9636.21	7996.7	443.21	425.267	983.708	2495.64	11200.8	11179.2	14009.2	17150.7	17193.2	18982.4	33042.1	13773.7	16019.4	24594.5	15203.2	19160.3	1979.92	3565.58	2833.46	3346.61
	其他服务	81139	321511	85845.4	123328	124141	507571	1.55912e+06	158451	49352.8	39082.7	221237	30823.6	102218	69999	31313.2	12192.7	43387.3	35381.7	68875.9	100226	219182	86093.7	544298	210033	94416.7	32222.2	107674	282956	15585.7	9536.21	33330.2	318706	299176	128266	129976	334951	379610	667340	224691	60929.8	176215	460501	196001	474230	101918	59368.6	127181	426824
	教育	83140	45538.5	16846.9	14006.6	48801.5	41887.5	84289.9	10224.6	8093.94	4036.59	12748.8	2741.16	18990.1	13781.1	2517.8	692.863	7027.77	2640.66	10098.5	7734.67	2810.64	4701.25	20986.1	13556.8	14014.8	7098.77	15753.4	29658.1	957.555	1528.01	2488.53	12289.9	39648.6	7520.62	13320.8	23927.2	40197	10159.1	17149.5	4897.41	11989.5	29725.5	8986.39	23619.9	5970.61	2814.77	10200.8	16228.1
	卫生	84141	4842.39	2765.18	53914.5	2757.63	41935.5	145358	13148.4	40191	9027.83	47803.4	0	817.943	3528.89	3712.34	14025.3	20304.3	4453.71	3477.92	779.246	1965.36	1261.86	3577.57	1995.4	6239.9	1250.87	6641.12	19915.1	849.396	361.106	2278.24	23225.6	5430.77	32067.1	40004.3	40166.8	8206.65	70797.2	2770.03	6536.2	7807.47	798883	39149.9	34453.8	11782.4	582.302	5561.74	18964.3
	社会工作	85142	0	0	0	0	0	0	0	0	0	0	0	0	0	0	0	0	0	0	0	0	0	0	0	0	0	0	0	0	0	0	0	0	0	0	0	0	0	0	0	0	0	0	0	0	0	0	0
	新闻和出版	86143	2527.11	3220.96	165.923	1571.08	4329.53	24076.7	4311.67	9890.72	3093.08	7068.46	2753.1	4142.02	5342.16	2223.14	258.637	4592.34	3427.14	10912.1	957.809	3470.33	2854.74	14714.6	5342.64	4256.13	4006.25	3568.72	17594.4	693.282	2067.9	2950.43	4701.11	8399.96	5824.47	20117	24280.3	19923.3	5356.6	11501.8	3512.54	6526.08	3986.11	1569.17	9453.93	3317.15	2825.99	5244.85	5319.23
	广播、电视、电影和影视录音制作	87144	1188.28	1615.62	363.359	175.102	13180.4	93916.2	51241.2	19679.6	10776.9	25259.5	0	19596.7	13095.5	7824.2	7808.58	11449.2	10020.7	54401	16422.7	41420.2	26593.8	75397.9	11055.7	34127.6	11529.6	5966.22	96985.4	20553.2	10978.3	36366.9	112097	225266	34062.7	37666.2	90770.2	65486.5	33291.7	106214	25635.8	28410.1	156024	27898.3	72564	57303.9	19663.9	46205.7	71181.2
	文化艺术	88145	16680.5	10851.3	3777.53	19997.7	11348.7	26511.9	31436.8	5573.99	3702.22	7705.9	0	2688.18	3128.62	2920.75	696.998	2165.4	1297.88	2876.29	693.944	1417.38	1038.3	3069.34	4656.43	2159.87	1019.74	14190.6	7929.25	1159.07	1038.67	3074.95	6642.51	9654.17	2472.3	3108.76	8049.22	5504.9	10721.5	6430.73	3442.43	1395.12	20500.9	4771.21	12731	3588.84	935.392	2955	11715.2
	体育	89146	0	0	0	0	0	0	0	0	0	0	0	0	0	0	0	0	0	0	0	0	0	0	0	0	0	0	0	0	0	0	0	0	0	0	0	0	0	0	0	0	0	0	0	0	0	0	0
	娱乐	90147	1734.33	4608.09	728.556	1491.8	1489.1	128281	37931.4	48240.8	16642.5	15829.5	12059.8	14503.3	25139.7	14972.4	6820.99	29595.9	10567	25907.6	6938.5	21812.8	20701.3	70353.4	54172.7	38474	17219.9	74713.2	39494	12518.1	11420.7	33882.6	23472.6	48585.2	17404.1	26676.9	43328.3	36479.9	17095.4	21403.9	8475.11	19101.8	76046.4	23281.1	23987.8	20180.2	15963.6	18833.1	29778.5
	社会保障	94148	1271.68	9592.95	3979.21	1771.38	2191.97	38639.2	20873.2	5345.32	7317.51	13768.7	4856.29	5486.65	6408.4	4916.37	949.267	3434.11	2582.87	6364.17	1729	2136.8	2080.22	6784.26	11252	3009.38	7329.93	5408.23	22455.8	2294.16	1739.58	6137.69	8066.17	29455.2	10565.7	8310.78	20313.5	14546.3	24088.6	13116.9	2880.39	2722.83	27722.4	8550.47	22920.9	6037.16	2089.22	5752.04	20027.5
	公共管理和社会组织	91149	127118	109564	86651.3	52106.2	19371.5	27115.5	1474.61	8761.97	6957.01	16551	900.088	12120.1	38375.4	4976.41	922.27	12373.5	8392.41	10846.3	3729.41	1986.48	3208.22	40984.8	14436.6	10445.4	14265.3	10859.4	89023.6	2136.53	2660	6138.77	13849	39449.5	20011.5	17777	20984.9	21366	24110.2	25984	9557.53	23754.7	14662.5	11843.3	29923.2	14715.4	6803.44	11623.5	17482.2
	中间投入合计	TII	2.4145e+08	2.0921e+07	1.5955e+08	5.13699e+07	3.66449e+07	1.15074e+08	3.99658e+07	2.52812e+07	2.36152e+07	4.03286e+07	1.16979e+07	1.12541e+08	9.42749e+07	7.34621e+07	9.13078e+06	1.57987e+08	4.26971e+07	9.54015e+07	2.7659e+07	3.45651e+07	2.62465e+07	1.0676e+08	5.89076e+07	4.80072e+07	1.97341e+07	3.6975e+07	1.88722e+08	1.98362e+07	1.73071e+07	2.88958e+07	6.26048e+07	1.77365e+08	6.27009e+07	5.54797e+07	1.29964e+08	7.98472e+07	1.37119e+08	6.6279e+07	3.67723e+07	8.26733e+07	2.72345e+08	3.63979e+07	1.74971e+08	5.07012e+07	2.25153e+07	5.1427e+07	1.29271e+08
增加值	劳动者报酬	VA001	5.00544e+08	4.02413e+07	1.9429e+08	7.352e+07	1.25143e+07	4.9157e+07	1.06846e+07	9.52079e+06	7.15328e+06	1.74727e+07	9.07089e+06	7.01947e+06	7.10149e+06	4.42826e+06	668183	1.38404e+07	4.10217e+06	9.31587e+06	4.03342e+06	3.64316e+06	1.81296e+06	1.45658e+07	6.73248e+06	6.93376e+06	2.88154e+06	5.2091e+06	2.15064e+07	1.85687e+06	1.7153e+06	2.82729e+06	7.88862e+06	2.6e+07	8.17146e+06	8.10423e+06	1.30938e+07	1.22459e+07	1.0011e+07	1.63986e+07	5.99801e+06	1.28605e+07	6.67603e+06	6.13925e+06	9.7914e+06	6.6381e+06	2.13171e+06	4.33788e+06	6.93955e+06
	生产税净额	VA002	-4.6667e+07	-1.63106e+06	171010	382351	2.21648e+06	2.37289e+07	2.63936e+07	1.69771e+07	6.56137e+06	5.66512e+06	1.12794e+06	1.33857e+06	1.0429e+06	2.12809e+06	520437	6.02668e+06	436519	1.55792e+06	869361	2.98568e+06	756843	2.91707e+06	7.03719e+06	1.6164e+06	750912	5.29434e+07	3.78406e+06	296207	322382	-333213	-3.61629e+06	-1.59941e+06	1.65203e+06	549691	4.47465e+06	964847	5.87132e+06	1.98673e+06	923921	-2.4856e+06	4.5023e+07	4.13216e+06	1.20652e+07	1.85899e+06	-1.19266e+06	1.88833e+06	1.52531e+07
	固定资产折旧	VA003	1.04023e+07	874973	4.63812e+06	1.72731e+06	5.40585e+06	1.18575e+07	2.39345e+07	3.49866e+06	3.14747e+06	7.3994e+06	881427	4.14566e+06	1.91588e+06	2.34297e+06	319829	4.41115e+06	1.47201e+06	3.82157e+06	578267	890413	1.08481e+06	2.70993e+06	2.1223e+06	1.99788e+06	1.16432e+06	1.63905e+06	4.66099e+06	879975	603728	1.60141e+06	3.72139e+06	3.6173e+06	1.11117e+06	963958	5.19315e+06	1.92239e+06	8.69874e+06	3.70597e+06	1.64847e+06	2.30797e+06	7.86723e+06	3.6731e+06	1.05966e+07	5.36331e+06	1.23374e+06	1.6311e+06	7.35535e+06
	营业盈余	VA004	2.16021e+06	78913.2	6.24343e+06	1.11825e+06	1.35167e+07	3.52552e+07	6.71109e+06	5.34811e+06	9.07392e+06	1.24917e+07	-2.54134e+06	7.80393e+06	6.11944e+06	8.78318e+06	1.70613e+06	1.10012e+07	3.96434e+06	8.01226e+06	1.98037e+06	2.35003e+06	3.42428e+06	8.28529e+06	1.84243e+07	5.68114e+06	3.72977e+06	9.916e+06	1.15916e+07	1.26834e+06	1.84568e+06	1.67353e+06	5.36859e+06	1.56522e+07	5.38298e+06	5.40787e+06	1.09125e+07	6.79437e+06	1.69035e+07	7.42494e+06	5.98471e+06	7.31025e+06	1.90957e+07	7.98428e+06	1.96304e+07	1.97792e+06	3.21733e+06	6.91918e+06	1.46961e+07
	增加值合计	TVA	4.6644e+08	3.95641e+07	2.05342e+08	7.67479e+07	3.36534e+07	1.19998e+08	6.77238e+07	3.53446e+07	2.5936e+07	4.30289e+07	8.53892e+06	2.03076e+07	1.61797e+07	1.76825e+07	3.21458e+06	3.52794e+07	9.97504e+06	2.27076e+07	7.46141e+06	9.86929e+06	7.07889e+06	2.84781e+07	3.43163e+07	1.62292e+07	8.52655e+06	6.97075e+07	4.1543e+07	4.30139e+06	4.48708e+06	5.76902e+06	1.33623e+07	4.36701e+07	1.63176e+07	1.50257e+07	3.36741e+07	2.19275e+07	4.14846e+07	2.95162e+07	1.45551e+07	1.99931e+07	7.8662e+07	2.19288e+07	5.20836e+07	1.58383e+07	5.39013e+06	1.47765e+07	4.42441e+07
总投入		TI	7.0789e+08	6.04851e+07	3.64892e+08	1.28118e+08	7.02983e+07	2.35073e+08	1.0769e+08	6.06258e+07	4.95512e+07	8.33576e+07	2.02368e+07	1.32848e+08	1.10455e+08	9.11446e+07	1.23454e+07	1.93267e+08	5.26721e+07	1.18109e+08	3.51204e+07	4.44344e+07	3.33254e+07	1.35238e+08	9.32239e+07	6.42364e+07	2.82607e+07	1.06683e+08	2.30265e+08	2.41376e+07	2.17942e+07	3.46648e+07	7.59671e+07	2.21035e+08	7.90185e+07	7.05055e+07	1.63638e+08	1.01775e+08	1.78604e+08	9.57952e+07	5.13274e+07	1.02666e+08	3.51007e+08	5.83267e+07	2.27054e+08	6.65395e+07	2.79054e+07	6.62035e+07	1.73515e+08
[truncated: 119 more columns]

## Sheet: 基本流量表
		农产品	林产品	畜牧产品	渔产品	农、林、牧、渔服务产品	煤炭开采和洗选产品	石油和天然气开采产品	黑色金属矿采选产品	有色金属矿采选产品	非金属矿采选产品	开采辅助活动和其他采矿产品	谷物磨制品	饲料加工品	植物油加工品	糖及糖制品	屠宰及肉类加工品	水产加工品	蔬菜、水果、坚果和其他农副食品加工品	方便食品	乳制品	调味品、发酵制品	其他食品	酒精和酒	饮料与精制茶	烟草制品	棉、化纤纺织及印染精加工品	毛纺织及染整精加工品	麻、丝绢纺织及加工品	针织或钩针编织及其制品	纺织制成品	纺织服装服饰	皮革、毛皮、羽毛及其制品	鞋	木材加工和木、竹、藤、棕、草制品	家具	造纸和纸制品	印刷和记录媒介复制品	文教、工美、体育和娱乐用品	精炼石油和核燃料加工品	煤炭加工品	基础化学原料	肥料	农药	涂料、油墨、颜料及类似产品	合成材料	专用化学产品和炸药、火工、焰火产品	日用化学产品	医药制品
		01001	02002	03003	04004	05005	06006	07007	08008	09009	10010	11011	13012	13013	13014	13015	13016	13017	13018	14019	14020	14021	14022	15023	15024	16026	17027	17028	17029	17030	17031	18032	19033	19034	20035	21036	22037	23038	24039	25041	25042	26043	26044	26045	26046	26047	26048	26049	27050
农产品	01001	8.1659e+07	0	2.89122e+07	1.00309e+06	6.24036e+06	0	0	0	0	0.425836	0	8.98911e+07	4.58264e+07	4.25648e+07	6.07878e+06	2.92437e+06	119186	5.03436e+07	2.5075e+06	16154.2	7.65443e+06	1.916e+07	1.85823e+07	1.68874e+07	6.58797e+06	4.09722e+07	207638	4.42723e+06	0	1.21814e+06	0	0	0	3.605e+06	300371	1.14834e+07	0	1.87107e+06	0	0	1.02976e+06	695373	313599	98160.6	4014.46	2.61548e+06	488577	2.27739e+07
林产品	02002	143.068	3.54673e+06	0	0	285205	203491	2231.13	4514.98	11542.4	14308.3	118.549	1964.08	6382.96	15490.9	371.227	1521.42	347.098	124929	389.794	399.984	670.05	54154.1	11597.6	32737.9	3598.29	20854.5	140.164	784.062	0	0	0	0	275819	2.5138e+07	2.71208e+06	5.59272e+06	0	1.29566e+06	13752.8	2051.52	0	2324.85	815.282	2067.48	112516	2.58294e+06	109186	163415
畜牧产品	03003	149.243	0	2.27352e+07	0	1.88811e+06	0	0	0	0	0	0	0	4140.94	0	0	9.81882e+07	0	1.48424e+06	77629.3	1.42306e+07	10517.3	7.40972e+06	22462.9	453355	0	112709	8.66264e+06	2.38952e+06	0	0	0	6.35711e+06	0	0	0	0	0	817011	0	0	0	781.557	0	1.26459	0	2.82695e+06	1149.69	2.18457e+07
渔产品	04004	0	0	0	3.75731e+06	700123	0	0	0	0	0	0	0	5.60671e+06	0	0	173.216	2.8087e+07	780358	90072.7	0	16452	1.2624e+06	2408.63	0	0	0	0	0	0	0	0	0	0	0	0	0	0	491228	0	0	0	0	0	0	0	0	2489.82	38846.4
农、林、牧、渔服务产品	05005	1.48572e+07	6.99967e+06	773802	4.11459e+06	5.66094e+06	0	0	0	0	0	0	0	120211	0	0	0	0.0112269	341513	0	0	0	0	0	0	0	1.6001e+07	4470.02	1.35583e+06	0	0	0	0	0	217994	0	211473	0	0	0	0	0	0	0	0	0	0	0	0
煤炭开采和洗选产品	06006	346797	35737.4	71954.2	48684.7	98492	3.62048e+07	63785.1	298796	265369	1.16129e+06	60512.8	206948	230313	132141	78989.5	125215	43502.7	442426	55333	24560.8	137873	179980	303007	194724	12435.7	906402	60136.7	75770.5	148417	198290	153915	112958	153597	275930	4155.75	3.36983e+06	29870.6	19054.7	201971	2.17991e+07	1.01268e+07	4.5919e+06	359368	328731	1.55997e+06	3.46411e+06	34555.9	436020
石油和天然气开采产品	07007	0	0	0	0	0	44377.4	535454	12747.8	8949.88	9826.86	15664.7	0	0	0	0	0	0	0	0	0	0	0	0	0	0	0	0	0	0	0	0	0	0	0	0	59261.9	0	0	1.87878e+08	8526.28	9.97799e+06	1.94562e+06	1.1302e+06	342725	2.43614e+06	340545	17289.3	26683.8
黑色金属矿采选产品	08008	0	0	0	0	0	0	0	8.86754e+06	0	0	0	0	0	0	0	0	0	0	0	0	0	0	0	0	0	0	0	0	0	0	0	0	0	0	0	0	0	0	0	0	265608	0	0	0	0	239790	0	59089
有色金属矿采选产品	09009	0	0	0	0	0	0	0	0	2.10473e+06	0	0	0	0	0	0	0	0	0	0	0	0	0	0	0	0	0	0	0	0	0	0	0	0	0	0	0	0	0	319757	0	3.2271e+06	36144	0	243875	0	772213	24028.4	24746.8
非金属矿采选产品	10010	626.818	726.98	484.866	190.068	279.08	45270	20550.1	17204.9	48503.9	1.02159e+06	74468.3	486.364	9977.16	6628.67	2131.88	1446.99	5271.65	8959.23	2310.07	985.398	6896.91	5877.49	3568.98	7815.41	130.103	6622.74	563.965	99.0045	3957.29	2903.51	99.0275	2190.53	4479.86	6424.62	7705.98	151939	685.246	751062	1438.11	30471.2	5.49684e+06	2.03253e+06	51104.6	486734	263933	507476	11578.1	134725
开采辅助活动和其他采矿产品	11011	0	0	0	0	0	1.37227e+06	1.69425e+07	191242	112956	743760	177013	0	0	0	0	0	0	0	0	0	0	0	0	466047	0	0	0	0	0	0	0	0	0	0	0	0	0	0	0	0	0	0	0	0	0	0	0	0
谷物磨制品	13012	930384	0	6.41688e+06	1.40642e+06	1.04977e+06	0	0	0	0	0	0	6.52018e+06	7.06162e+06	1.09931e+06	51753.5	444679	193110	5.39258e+06	9.19409e+06	0	2.08317e+06	1.65239e+07	7.83777e+06	482382	0	0	0	0	0	0	0	0	0	145109	3146.96	0	0	0	0	0	0	0	127682	0	0	0	3255.18	178000
饲料加工品	13013	896645	0	6.95528e+07	2.1756e+07	4.56746e+06	0	0	0	0	0	0	0	9.31705e+06	0	0	596273	0	0	378.128	0	1240.39	57439.6	0	0	0	0	0	0	0	0	0	0	0	0	0	0	0	0	0	0	0	0	130.761	0	0	0	0	0
植物油加工品	13014	4682.8	0	174680	236861	96.501	0	0	0	0	0	0	0	5.339e+06	1.83544e+07	0	47405	407485	4.22424e+06	1.8815e+06	0	1.41324e+06	5.73317e+06	0	178846	0.530504	0	0	0	0	0	0	0	0	0	0	12817.7	0	0	0	0	1.11462e+06	0	28299	1.20989e+06	9726.68	7.74739e+06	3.90928e+06	300844
糖及糖制品	13015	0	0	0	0	0	0	0	0	0	0	0	0	68136.7	0	933226	26368.9	21496.4	1.7399e+06	174257	530646	630004	2.60964e+06	135573	2.64662e+06	0	0	0	0	0	0	0	0	0	0	0	0	0	0	0	0	0	0	0	0	0	0	0	286673
屠宰及肉类加工品	13016	0	0	14525.5	124.98	0	0	0	0	0	0	0	0	950268	0	0	2.25667e+07	134709	425392	1.60455e+06	0	779805	1.38e+06	0	0	0	0	0	0	0	0	0	1.25921e+07	0	0	0	0	0	218965	0	0	0	0	0	0	0	122206	813735	107737
水产加工品	13017	0	0	0	152044	0	0	0	0	0	0	0	0	1.29615e+06	0	0	9610.59	4.15413e+06	0	173409	0	35070.4	1.18827e+06	0	0	0	0	0	0	0	0	0	998.996	0	0	0	0	0	0	0	0	0	0	0	0	0	0	27273	225890
蔬菜、水果、坚果和其他农副食品加工品	13018	0	0	0	0	0	0	0	0	0	0	0	0	0	0	0	0	0	8.1984e+06	1.52268e+06	132088	1.46525e+06	9.49361e+06	867724	2.69089e+06	0	0	0	0	0	0	0	0	0	0	0	0	0	0	0	0	0	0	0	0	0	906493	175534	1.67184e+06
方便食品	14019	0	0	0	0	0	0	0	0	0	0	0	0	0	0	0	0	0	0	1.01661e+06	0	0	0	0	0	0	0	0	0	0	0	0	0	0	0	0	0	0	0	0	0	0	0	0	0	0	0	0	0
乳制品	14020	0	0	0	0	0	0	0	0	0	0	0	0	118033	0	0	0	0	0	27099.5	8.42016e+06	5928.91	4.34181e+06	943.856	514335	0	0	0	0	0	0	0	0	0	0	0	0	0	0	0	0	0	0	0	0	0	0	3437.11	5996.87
调味品、发酵制品	14021	0	0	0	0	0	0	0	0	0	0	0	0	641780	0	0	282775	816120	1.40028e+06	1.33186e+06	22470.5	2.85759e+06	1.78434e+06	468883	133561	0	0	0	0	0	0	0	0	0	0	0	0	0	0	0	0	0	0	0	0	0	0	0	0
其他食品	14022	0	0	0	0	0	0	0	0	0	0	0	0	1.21214e+06	44181.6	0	7.0324e+06	117676	427975	645962	763631	2.03162e+06	5.04503e+06	1.36646e+06	3.07477e+06	223810	0	0	0	0	0	0	0	0	0	0	0	0	0	0	0	0	0	0	0	0	0	0	0
酒精和酒	15023	13692.5	9034.04	3446.93	6624.65	196740	79666	8016.17	33560.4	53681.9	48879.5	9561.09	6752.22	317114	2763.7	359.153	74680.5	43491.1	83433.4	3641.07	1676.39	101275	366107	9.17142e+06	1.54421e+06	104113	13057.7	847.832	928.986	1299.63	7763.7	180507	5878.49	4357.59	98175.3	12059.4	185174	201647	12006.6	469559	2348.19	1.29281e+06	2889.02	2231.96	1.48466e+06	47069.5	3.4426e+06	527107	4.4549e+06
饮料与精制茶	15024	26518.2	162881	13428.6	28494.3	321950	261822	63922.1	104868	61580.4	97306.5	5888.89	61590.3	34451.8	24886.1	5664.43	33529.7	31552.1	358374	57146.7	196586	25306.2	179217	228852	3.39997e+06	143969	97817.5	16139.2	14466.3	125255	164582	120848	60449.9	207153	195198	272328	59226.2	49995.9	336507	103386	27977.1	810555	158290	25857.5	55236.6	71119.1	148583	53197.6	312627
烟草制品	16026	861.041	12467.5	220.307	1261.88	227917	71784.1	7389.89	198112	85070.7	258952	21.0575	689.338	251.597	123676	26748.6	112703	49919.2	6392.57	44873.4	110454	392.94	3130.18	1338.5	825.884	1.30979e+07	160039	283164	197.404	17546	14457.9	32664.7	5481.33	647.842	521124	297.548	2487.97	545920	143905	2.5484e+06	104333	493.296	1168.22	45678.8	157222	883.664	3581.33	93663.7	16173
棉、化纤纺织及印染精加工品	17027	2223.9	0	0	0	45.8313	12235.1	1821.12	1078.56	2909.64	27548.6	3784.71	0	0	0	0	0	0	0	0	0	0	0	26523.5	43926.4	116487	7.06679e+07	1.05571e+06	563601	1.08615e+07	2.76525e+07	7.11166e+07	2.88221e+06	5.80346e+06	77289	2.71613e+06	145114	41478.2	6.77086e+06	18110.7	1073.89	42379	28608.8	19101.5	54697.3	191620	0	0	3.26687e+06
毛纺织及染整精加工品	17028	0	0	0	0	0	0	0	0	0	0	0	0	0	0	0	0	0	0	0	0	0	0	0	0	0	1.17492e+06	3.68365e+06	14303	1.64427e+06	4.33096e+06	1.14926e+07	90834.1	20974.5	0	219.36	0	0	598401	0	0	0	0	0	0	0	0	0	0
麻、丝绢纺织及加工品	17029	0	0	0	0	0	330.651	100.264	589.511	1095.93	16014.5	672.076	0	0	0	0	0	0	0	0	0	0	0	9704.93	25366.1	0	1.59352e+06	40633.6	4.26812e+06	333455	1.2377e+06	1.11955e+07	98530.6	274815	38635.1	120217	34633.2	19369.5	1.02919e+06	0	0	0	0	0	0	0	0	0	67003.3
针织或钩针编织及其制品	17030	0	7378.19	561.988	61.8503	19565	1037.53	580.801	121.596	36.1015	53.4448	123.332	22.2084	141.593	10.5635	2.78506	297.069	2.48337	3814.4	32.9446	657.224	165.011	1939.39	568.781	849.858	18.0699	65173.5	120.258	137.289	3.49125e+06	2.95584e+06	1.45523e+07	360770	299821	1074.17	24623.1	264.887	67.4868	192517	25389.5	1870.76	559.392	90.1972	50.3079	343.722	504.803	295.176	373.958	2657.23
纺织制成品	17031	7122.37	5788.94	358.909	531.692	150.47	74661.6	12211.2	3354.07	18563.6	76122.9	74370.2	12478.6	52917	43989.8	1398.44	21474.6	392.602	15000.3	2174.25	5101	23284.9	14431.7	16940.3	61943.6	61168.7	76262.8	6193.95	13333.9	67613.1	1.01677e+06	4.14566e+06	172613	120692	90020.1	381500	320959	57515.2	941463	29188	3330.5	71857.4	48623.2	8520.38	55573.4	43460.8	36578	11101	419991
纺织服装服饰	18032	436.15	126029	563.898	1670.52	8.988	1.26959e+06	143733	85901.6	95245.9	97711.5	214548	565589	191662	191693	27850.6	233821	62336.2	277849	96068.3	66421.4	87346.5	385921	339883	219525	349427	558054	308189	37932.9	672718	502325	6.77186e+06	1.39678e+06	166451	463493	767891	415986	237369	1.10621e+06	599458	147757	289229	212325	123162	171513	442360	1.20676e+06	140218	233527
皮革、毛皮、羽毛及其制品	19033	361.189	4905.28	1245.59	7017.9	66803.7	3421.25	458.366	742.9	316.046	330.236	377.365	0	0	0	0	0	0	0	2995.45	1703.92	415.04	16951.3	72.5146	566.175	0.169482	6374.09	332.975	293.327	24073.3	95806.7	6.44503e+06	1.88396e+07	9.71609e+06	74841.2	3.32146e+06	73086.5	2259.18	1.01232e+06	2.81253	4811.96	624.978	28.3254	955.809	111.276	858.494	466.415	11469.5	64187.4
鞋	19034	2045.26	77.5143	0	0	68.0086	175441	13986.8	954.477	1532.19	1153.73	5184.72	2072.05	53.0728	11.2779	14.1494	1659.03	154.385	1844.74	298.156	145.376	1396.74	5007.18	1874.84	700.042	7.70972	162.329	0.821005	4.3286	39831.7	22776.9	131300	46776.2	9.62059e+06	5240.39	26943.4	10448.7	5602.93	16720.3	59799.1	1775.24	4175.87	1386.54	177.829	405.037	13583.6	8263.33	254.426	11986.7
木材加工和木、竹、藤、棕、草制品	20035	3978.64	12221.9	27.3843	213.859	4172	3.54906e+06	1192.37	9718.63	180252	52697.6	4869.14	16327.4	19190.5	8337.87	6026.95	21090.2	6585.04	20742.6	13907.6	11676	8723.59	85415.2	151928	153127	163223	187797	3808.79	11037.4	30080.2	175065	158371	53581.7	182123	4.86738e+07	3.17793e+07	2.26363e+06	424671	5.50714e+06	61276.7	39698.5	161217	85029.3	60994.5	106773	310941	129773	168480	107442
家具	21036	56316.9	13370.9	1182.86	173505	71199.9	9972.6	155699	4418.78	4232.64	3304.8	1458.57	3817.69	1744.79	843.994	413.486	4174.77	530.493	22065.5	12178.2	8780.14	35424.8	18789.6	25496	13679.2	11001.2	12364.9	28.3187	3229.03	813.414	44296.1	43385	175.31	12325.2	365970	961656	317.878	9733.38	98808.9	85419.2	295.788	810.869	1675.59	43.4967	2235.05	67025.9	1414.1	271.671	7253.8
造纸和纸制品	22037	59768	9411.25	81.3395	28128.8	8614.34	5870.17	3137.36	7339.28	13510.1	175003	9132.33	347373	245125	299233	12695.1	594580	194466	558388	389395	785722	224493	1.07592e+06	908838	2.11491e+06	2.86392e+06	436161	47086.3	33700.4	138225	543058	604660	441297	500418	1.08378e+06	900417	4.64566e+07	3.20981e+07	8.37159e+06	115296	4814.47	270125	180820	140739	310640	781846	395331	461116	2.24053e+06
印刷和记录媒介复制品	23038	2363.55	372.531	153.14	1595.49	78904	4924.33	1717.74	1299.85	741.057	1217.15	6842.39	941.805	2496.67	1241.96	164.08	2013.16	2688.93	1406.96	3016.49	2322.29	1399.12	97452.3	501854	503964	766828	1098.5	63.1264	63.33	279.433	91359.8	193067	1078.48	66032	3879.93	94505.1	443493	3.16857e+06	173238	16752.9	115.305	373.037	878.981	231.329	70407.5	632.015	852.245	300531	1.03265e+06
文教、工美、体育和娱乐用品	24039	464922	73451.7	1999.5	227819	68097.9	20274.4	4833.53	57627.1	45470.5	12926.5	2067.69	20632	50434.1	26605.3	832.416	23450.3	6834.03	36666.3	35664.6	91528.5	26197.5	153227	136933	83006.2	19581	38160.9	2269.24	2683.09	46899.9	32184	179417	81497.9	118547	326936	103999	259032	253758	1.1434e+07	215469	5068.09	13940.6	19676	4899.64	41362.8	31395.4	23229.9	299786	1.63479e+06
精炼石油和核燃料加工品	25041	2.16957e+06	230897	458933	766858	1.36567e+06	657352	332955	1.70944e+06	1.80398e+06	4.07427e+06	799065	73354.4	166968	57424.9	10617.8	53110.7	59127.2	119065	36540.4	47422.7	29135	140270	68647.6	132971	20396.3	204291	50849.1	38816.7	37177	196110	411923	76632.8	104511	671230	333116	331448	119080	403298	2.07312e+07	214161	1.94597e+07	1.36986e+06	39012.1	1.84469e+06	2.07935e+07	8.41916e+06	176055	474305
煤炭加工品	25042	0	0	0	0	0	43010.4	63021.5	101105	32848.3	55045	121.237	0	0	0	0	0	0	0	0	0	0	0	0	0	0	0	0	0	0	0	0	0	0	0	0	0	0	0	0	1.74269e+06	3.752e+06	227047	403172	145995	236948	3.51508e+06	0	0
基础化学原料	26043	2066.8	23.2893	322.081	9916.79	580.956	118895	1.39466e+06	414397	798223	1.6215e+06	230217	0	0	5568.95	82632.9	3728.29	2523.9	50962.2	0	0	0	0	91154.7	42947.6	3154.87	114333	18181.1	8369.87	91451.3	510308	19712.4	150961	555704	2.93153e+06	663376	7.85431e+06	166720	263591	6.71766e+06	86496.8	4.35463e+07	1.24441e+07	7.65189e+06	9.55642e+06	4.10427e+07	2.59936e+07	2.85164e+06	8.98498e+06
肥料	26044	5.56065e+07	1.44813e+06	0	0	19783	0	0	0	0	0	0	0	0	0	0	0	0	0	0	0	0	0	0	0	0	0	0	0	0	0	0	0	0	0	0	0	0	0	0	0	131030	7.83243e+06	161658	0	0	0	0	0
农药	26045	1.71904e+07	1.20676e+06	2216.43	9752.47	325575	0	0	0	0	0	0	0	0	0	0	0	0	0	0	0	0	0	0	0	0	0	0	0	0	0	0	0	0	0	0	0	0	0	0	0	0	0	5.32701e+06	0	0	0	0	0
涂料、油墨、颜料及类似产品	26046	9820.13	30.0491	6197.69	232.314	467.249	44058.3	9469.39	32976.9	1327.32	2713.03	8247.3	36.0088	4.50947	2658.23	104.172	3726.88	25.702	3385.39	1137.59	5680.97	1095.33	14375.7	1678.75	3965.6	4291.55	2.05167e+06	389358	32360.1	166211	255157	88778.1	222466	136554	1.21607e+06	1.05358e+06	530312	4.09739e+06	899513	15324.1	6098.4	123998	23563.9	6168.48	9.28035e+06	308795	590173	53110.7	114035
合成材料	26047	112.336	17.7061	583.786	216.479	42.393	662127	42238.4	791.897	11237.6	15304.2	33435.8	3562.32	525.557	561.339	94.1572	97.7158	3.70705	178.106	797.777	63.8846	7344.75	80839.5	814.721	1.8013e+06	1513.93	218085	485.561	530.82	10181.8	299228	114262	167611	3.308e+06	257032	960522	621639	468647	6.28583e+06	967509	5564.46	2.80825e+06	29621.1	137076	5.54446e+06	2.26881e+07	3.97505e+06	52821.8	384552
专用化学产品和炸药、火工、焰火产品	26048	2712.3	113.144	3336.1	2449.28	352.231	1.87141e+06	2.48555e+06	671479	1.88114e+06	4.27198e+06	959670	6529.56	11995.2	25079.1	63648.2	16309.6	11175.7	17966.1	3041.93	6334.87	16757.2	221490	37835.7	19060.6	18586.9	1.22032e+06	44994.3	36675.7	369906	318574	916137	1.45088e+06	1.50076e+06	8.46877e+06	451099	7.27457e+06	1.46453e+06	2.80398e+06	6.76708e+06	62297.8	6.62672e+06	1.46115e+06	858675	6.56779e+06	5.64651e+06	2.58891e+07	1.40784e+06	1.56581e+06
日用化学产品	26049	9473.65	28060.5	841.432	8622.56	37051	27567.5	14940.1	1008.54	5474.29	2720.55	14830.3	300.115	57266.2	25885.6	16.9494	76133.8	10983.7	57304.9	24881.5	86795.5	49854.7	283333	18530.2	436762	548339	1684.23	13788	775.556	11216.8	41408.4	55344.3	53468.6	25340	21318	40575.3	49939.4	47965.8	203734	40166.2	2569.06	7284.78	1968.01	4852.95	2537.23	103463	65946.9	3.90096e+06	171512
医药制品	27050	3046.2	38459	3.93804e+06	333458	1.75796e+06	41905.1	18810.4	4055.59	1838.39	218.31	670.133	168.551	76515.1	497.417	3862.53	181340	29392.2	30492	155.488	4428.6	70332.1	324222	42731.3	46780.5	1104.73	418.678	10.1769	264.953	484.7	8761.41	4459.06	72230.2	1518.16	337.296	2426.23	641741	10110.1	2059.11	14504.7	472.011	103586	88886.8	482532	127790	8626.14	122819	243172	6.19122e+07
化学纤维制品	28051	0	0	0	0	0.143642	0	0	0	0	0	0	0	0.144739	0	0.153012	0.10233	0.0777422	0.0993559	0.109232	0.140223	0.124807	0.10888	0.114864	0.248267	697989	2.05857e+07	1.58998e+06	1.30575e+06	4.3026e+06	6.12233e+06	5.58401e+06	20455.8	91488.3	23967.2	135259	89007	77758.2	1.92599e+06	0	0	0	0	0	0	148458	611589	19312.1	715528
橡胶制品	29052	11382.8	1525.23	14044.4	5961.64	1604.87	446768	34619.9	558393	68686.2	70347.5	342435	89229.2	9852.81	867.798	1516.86	15046.9	434.48	13364.1	5738.63	6025.85	14855.4	23030.4	12394.1	8614.91	4494.45	247441	2207.09	352.947	104475	128515	453196	343282	2.87008e+06	308650	249234	44508.8	237580	1.48411e+06	112077	17772.2	21369.6	7805.89	998.478	94625.2	929244	38443.1	17764.5	272775
塑料制品	29053	8.49169e+06	213.77	6020.31	660.566	141461	108022	33909	10977.6	37852.6	248496	401874	834550	260057	557882	15579	585782	549169	760929	437477	1.3151e+06	459519	1.34611e+06	536941	3.60604e+06	370617	576526	29070.9	24450	117435	1.2182e+06	628257	627454	3.60928e+06	839593	2.51686e+06	1.18454e+06	4.79037e+06	6.99252e+06	1.2931e+06	7435.87	4.2665e+06	2.74975e+06	420668	376162	1.11216e+06	3.77474e+06	2.21548e+06	1.37033e+06
水泥、石灰和石膏	30054	4674.99	221.492	1415.7	8773.01	225.681	485925	12216.6	24817.1	102073	928394	313959	5681.38	542.061	768.725	7781.57	1570.05	100.512	6363.87	725.235	474.376	11812.9	12095.5	3425.4	2622.08	28544.5	0	0	0	1534.08	1271.68	11024.1	2158.02	1704.94	92241.9	3334.47	52588.2	991.769	82572.5	5611.35	977.854	254855	1206.88	664.64	66116.1	34940.4	17384.1	11111.5	8678.37
石膏、水泥制品及类似制品	30055	3659.74	47.0506	3228.4	3514.35	401.113	26854.9	2554.17	636.701	18064.5	235306	223026	0	376.792	0	204.55	2206.25	679.628	1863.75	1.33077	0.0454965	49.343	6455.51	5080.46	732.504	0	48297	0	17.3411	2112.69	2368.89	536.265	1222.7	1241.93	28616.1	2158.29	634.829	225.276	44751.2	11003.4	540.628	4518.35	256.551	466.033	2115.14	1295.69	7857.38	65.1658	2075.28
砖瓦、石材等建筑材料	30056	7316.08	925.251	8273.41	134762	48830.6	42203.5	4747.86	2998.67	3515.29	23576.7	37345.8	0	422.256	421.412	114.159	2472.47	548.107	1045.7	191.066	0.288458	272.427	1321.68	1412.16	953.331	219.907	0	0	0	187.92	13195.1	301.732	3905.21	60.8678	9966.09	106280	5408.96	245.886	63698.9	19101.1	1276	9093.06	744.873	2456.04	13322.7	21013.2	3177.76	884.267	7864.03
玻璃和玻璃制品	30057	960.521	12476.5	1692.43	181.538	95.5599	5413.58	13471.8	1542.9	12000.4	36557.9	41294.1	6544.96	45107.9	55180.8	6065.19	8041.48	35905.2	103623	91474.1	105689	165991	307666	2.44067e+06	1.17643e+06	58793.7	65411	1425.45	3697.23	9551.69	106862	64890.5	11120.2	69723.8	212626	1.23663e+06	66986.1	38114.1	180688	24451.4	4102.8	70465.3	33520.9	39641.1	168162	133252	220284	192949	2.67452e+06
陶瓷制品	30058	1457.51	9.01257	0	200905	82482.3	4342.65	736.184	13574.3	7151.83	171.249	144.82	7.46484	60.314	0.171376	13.1564	2067.24	226.155	2.47092	275.872	49.9528	195.506	318.474	108011	42255.2	1.47855	1288.46	98.2776	58.9889	253.082	46.2245	0	0	0	107.116	227.404	595.381	2754.94	102842	19290.5	3.9498	663.229	189.345	13.7731	49.4631	1270.01	527349	0	522.128
耐火材料制品	30059	0	0	0	0	0	21866.7	1876.04	5460.49	5596.96	479.93	684.188	0	0	0	0	0	0	0	0	0	0	0	0	0	0	0	0	0	0	0	0	0	0	0	0	0	0	0	7328.51	2.52566e+06	62847.1	4664.68	241.139	21929	10284.8	0	0	0
石墨及其他非金属矿物制品	30060	73.8829	592.311	235.92	31.0597	210.006	64707.1	8988.84	24953.3	108259	114768	5378.39	337.256	3359.78	3.03937	259.686	563.8	5.98166	72.235	62.6644	71.5612	438.884	10635.2	874.537	151.119	1040.42	135856	0.0312134	12.825	2302.51	1155	1656.51	4334.34	340.101	213091	15897.3	29303.2	7442.75	230005	12224.9	93413.9	713145	11000.2	1366.81	173585	856560	424388	1027.77	12704.4
钢	31061	0	0	0	0	0	0	0	0	0	0	0	0	0	0	0	0	0	0	0	0	0	0	0	0	0	0	0	0	0	0	0	0	0	0	0	0	0	0	0	0	0	0	0	0	0	0	0	0
钢压延产品	31062	72287.7	20674.8	58843.6	22898.7	56117	5.88848e+06	789380	194228	153344	220776	932739	8267.64	10383.4	16635.6	12484.7	23634.5	8588.42	68231	879.965	3361.55	43545.9	49136.1	20823.8	6250.59	114.624	59456.6	169.853	3134.96	5321.02	140289	20871.2	42496.6	6340.09	135197	1.9088e+06	125050	40837.1	1.14089e+06	158854	39368.9	176084	177770	37781.2	70660.6	96321.5	45671.9	7247.21	37019
铁及铁合金产品	31063	0	0	663.79	0	25.9961	97004.1	328933	117344	29161.7	6002.56	188770	0	0	0	0	0	0	0	0	0	0	0	0	0	0	0	0	0	0	12154.5	0	85.2598	92423.4	0	324089	0	0	810855	0	0	0	0	0	0	0	76093.8	9.28247	7661.44
有色金属及其合金	32064	728.749	13.3526	7704.8	0	0	6914.53	161.911	855.827	391254	0	164601	0	16.9582	394.942	584.909	9544.09	0.243712	6.78661	262.599	18.7644	55.9988	5951.96	1216.82	36677.3	0.311176	17478	37.0124	4.56913	0	6484.1	19.0165	8237.19	646.611	81848.9	168271	979.425	160393	9.91689e+06	9550.74	100.817	1.60044e+06	7709.94	15072.2	288690	356737	4.17374e+06	5684.22	62946.8
有色金属压延加工品	32065	15.1308	60.9023	0	38.8789	338.862	8501.58	65.9166	931.175	34272.9	16491.1	1626.99	14.5726	0	8.65642	863.215	4.55708	12.9843	0	70.3614	71.7242	7.36063	7923.42	1173.35	44276.7	2.02869	85.2198	1159.8	0.412333	0	142540	130.971	43634.5	4.78528	92457	563711	169242	704834	8.11884e+06	4353.57	1120.29	34488.6	458.587	2830.94	192241	385836	1.54485e+06	3050	56986.7
金属制品	33066	241841	189621	36177.7	102436	253164	6.84389e+06	47481.5	988423	1.19961e+06	1.98704e+06	587075	196856	88544.2	106047	7721.02	76521.1	68561.4	93804.7	136316	157697	174889	624382	196759	1.37824e+06	217566	438426	65239.3	31125.4	160121	294447	330259	336716	508039	2.18496e+06	3.97595e+06	438783	378635	2.78436e+06	313412	53644.7	409634	157133	125640	1.02202e+06	382198	775516	201884	1.21005e+06
锅炉及原动设备	34067	42556.6	583.488	534.17	16761.7	1968.09	14938.4	6392.6	26613.1	692.005	22589.5	15737.1	373.49	77687	15090.7	1523.83	1644.72	692.018	3383.7	987.797	433.663	1140.17	3872.38	1521.53	697.028	0	114057	71.9466	1235.31	10808.8	1942.26	155.479	3890.6	1018.57	2607.82	7234.65	10926.5	3150.74	2384.62	22619.7	17887	17445.9	16504.1	5089.46	2742.38	24718.1	3987.52	726.587	3643.16
金属加工机械	34068	10215.4	625.408	5468.57	1052.79	688.335	29202.9	8197.43	1776.45	29074.1	40840.5	4932.1	7717.75	1207.26	75.0518	1349.01	833.694	326.741	104.282	1115.24	166.304	774.912	5938.86	302.142	2606.64	4024.4	63779.8	7.63674	1047.9	4182.62	1332.15	39223	974.595	4967.02	12397.8	10026.9	16460.3	958.296	31600.6	36300.7	27711.1	18290	12992.1	4218.01	291.7	32225.6	57941.6	13722.6	2093.16
物料搬运设备	34069	14429.2	380.669	4513.83	1474.8	678.165	268549	73192.8	215943	80758.3	377691	29223.8	7929.43	2087.65	93.1045	10025	3729.81	40.4498	2914.24	1563.06	363.039	2986.26	41615.5	4477.53	1694.6	1044.37	11235.6	0.0763966	48.4731	341.21	933.062	8.4886	59.105	479.791	6482.64	2141.82	36307.8	1104.03	6001.04	7431.1	19684	6876.99	18089.1	2234.15	2282.2	7049.42	49844.3	1037.05	11455.2
泵、阀门、压缩机及类似机械	34070	42037.3	1085.34	12379	63866.8	5049.14	137997	110248	85024.9	125909	54682	48083.9	1978	46421	5087.8	11205.8	7645.9	8219.55	33482	4343.02	5481.92	15888.8	32842.3	17950	21725.5	6259.73	68953.6	3616.31	3836.51	7344.49	7101.49	5285.98	170063	14229.4	21274.2	9269.85	119000	8914.84	199686	635793	24668.6	319801	157646	31015.1	96239.6	200596	109119	14024.4	122136
文化、办公用机械	34071	103801	16352	16221.2	48873.7	15601.7	20716.9	3609.15	6112.08	1109.53	3251.87	1140.3	10450.2	1567.49	976.149	246.638	10640.5	568.692	5632.56	829.721	6070.64	1844.31	19549.1	7044.13	12645.8	1275.67	7374.55	1023.04	1387.23	3424.11	9914.79	23964	12436.6	16607.7	27862.6	13098.9	4200.88	9891.94	15764.9	2838.21	4031.25	12076.9	2331.12	2477.44	4206.28	3347.01	7204.73	2454.16	71763
通用设备	34072	120626	16248.3	107224	116727	18203.1	2.37196e+06	495270	271830	681193	513446	15163.9	51940.6	113901	47026.4	22225.2	64091.1	22763.1	104093	25401.7	30456	29593.4	186407	51040.9	124794	66861.5	614920	32792	59615	32220.2	223035	83070.1	94660.7	70755.2	640722	525402	208869	135563	338717	811609	831532	1.47328e+06	479912	22453.2	92857.3	622363	427017	47825.8	338493
采矿、冶金、建筑专用设备	35073	0	0	0	0	0	4.30806e+06	2.44686e+06	977044	1.46057e+06	2.64273e+06	1.74974e+06	0	0	0	0	0	0	0	0	0	0	0	0	0	0	0	0	0	0	0	0	0	0	0	0	0	0	0	18069.9	15931.7	0	0	0	0	0	0	0	0
化工、木材、非金属加工专用设备	35074	0	0	0	0	0	19166.1	20291.8	4448.57	1135.54	8365.27	1306.58	0	0	0	0	0	0	0	0	0	0	0	0	0	0	0	0	0	0	0	0	0	0	475521	264293	189334	46615.3	74955.2	720025	23176.2	1.2046e+06	358925	12072	20678.5	1.14451e+06	148972	5316.74	16396.8
农、林、牧、渔专用机械	35075	5.78523e+06	1.16698e+06	570963	975889	476497	0	0	0	0	0	0	0	0	0	0	0	0	0	0	0	0	0	0	0	0	0	0	0	0	0	0	0	0	0	0	0	0	0	0	0	0	0	0	0	0	0	0	0
其他专用设备	35076	114670	2549.86	99840.5	230285	19152.3	35920.4	398830	25335.5	45018.1	288931	58845.1	7521.5	34841.5	8432.79	2566.43	22918.9	2801.16	64658.7	21516.2	27589.4	19231.9	112631	62219.6	96331.3	88200.3	391676	49088.2	11603.8	31950.4	181779	215082	315025	25920.5	53823	13510	565009	966801	163021	13224.1	43461	26969.2	83863.5	1874.45	9658.02	28288.6	138726	15187.1	218664
汽车整车	36077	0	0	0	0	0	93522.9	2374.51	30118.1	101200	166770	683.006	0	0	0	0	0	0	0	0	0	0	0	0	0	0	0	0	0	0	0	0	0	0	0	0	0	0	0	0	0	0	0	0	0	0	0	0	0
汽车零部件及配件	36078	480517	31494.2	92107.1	633419	171382	105224	15455	96590.5	248969	378979	150197	18858.6	15784.9	2339.33	578.047	40262.7	4445.34	24127.8	2461.93	21284.4	4446.93	16479.2	9348.38	12444.9	1759.5	60923.8	784.161	1254.56	6691.21	11849.9	149960	10782.1	11393.6	27399.8	91589.7	13886.4	8798.29	168301	7208.08	3952.64	13411.6	5152.68	2531.99	13220.4	298784	15258.7	5127.99	35280.4
铁路运输和城市轨道交通设备	37079	0	0	0	0	0	9217.66	323.856	9063.52	6641.32	668.758	1.04675	0	0	0	0	0	0	0	0	0	0	0	0	0	0	0	0	0	0	0	0	0	0	0	0	0	0	0	1051.42	0	0	0	0	0	0	0	0	0
船舶及相关装置	37080	0	0	0	653482	69966	0	690.572	0	0	893.116	0.483196	0	0	0	0	0	0	0	0	0	0	0	0	0	0	0	0	0	0	0	0	0	0	0	0	0	0	0	0	0	0	0	0	0	0	0	0	0
其他交通运输设备	37081	320053	123319	65412.8	113629	287791	128160	2285.13	108.733	2080.88	48379	4777.55	2906.68	186.676	1352.26	1708.9	4776.28	241.738	11590.6	6029.4	416.602	35.3262	18265.7	4136.41	11737.7	114.449	14258.9	466.562	8486.96	20084.8	2740.86	20725.1	1513.35	1228.94	66391.5	3387.4	4409.04	823.611	33000.8	41629.1	162.761	105424	4183.18	557.776	3624.01	3461.02	33224.5	1961.61	41875.4
电机	38082	25135.5	1233.46	1685.19	4298.74	1220.05	19581.1	3039.47	2635.74	30582.8	233014	6105.8	8774.4	3807.93	41.6801	1148.93	1598.62	182.259	11048.7	781.062	696.899	798.211	10164.9	3725.48	3598.24	2168.94	7499.46	1710.43	2089.17	4678.61	9283.15	15464.7	949.446	2372.65	17387.1	39097	25822	4483.66	212047	12837.9	5719.75	29087.7	10458	278.411	38251.7	24744	16362	1355.31	17135
输配电及控制设备	38083	29265.2	1110.43	6584.49	16693.9	2103.41	233119	26432.6	19474	255741	277369	16083	5481.92	8541.89	8734.7	2096.44	7270.74	2691.09	44674.3	1933.34	2000.1	864.945	9022.87	2772.8	5714.31	7389.16	41524	4016.77	621.197	850.212	28416.6	7310.82	1917	2116.21	16531.2	11445.7	40990.8	3045.26	164169	41274.1	10836.8	40802.3	10747.9	262.995	16726.2	37017.6	78787.5	2520.7	15923.3
电线、电缆、光缆及电工器材	38084	14335.9	799.95	23121.5	1894.71	1566.81	319839	27192.2	31756	39101.7	67880.9	45746.4	3504.59	15651.6	1780.09	1549.95	13705.2	369.946	2595.93	1819.58	1398.91	5822.89	5895.63	8032.15	6481.17	61.6691	45644.7	220.499	244.066	6685.08	8456.61	7212.67	26769.3	1583.73	17460.3	8324.76	35653.2	3192.35	47511.1	54201.2	10481.6	24501	11658.9	4257.86	3523.19	119577	31954.5	5332.23	10110
电池	38085	4735.17	379.057	1845.17	83.5819	300.652	217670	36124.2	3065.99	2792.69	1894.67	6467.21	5386.33	18609.5	17.3554	252.316	568.143	25.5566	9852.25	1584.54	1512.63	470.523	2702.19	2678.68	2445.72	941.684	439.301	5342.87	2089.62	0	198.677	1754.73	1889.38	0	31765.9	112.638	8278.23	1164.54	782473	9694.14	12683.2	19570.6	458.391	48860	4011.88	6197.22	65705.5	685.223	46649
家用器具	38086	143.617	35978.5	166.272	25.7573	4.30523	31363	2006.92	126.05	203.442	330.67	28386.9	204.119	4483.4	20.4672	90.8262	1647.34	110.261	2416.66	385.42	4587.14	127.243	181022	10200.5	12190.7	394.209	647.055	3.15433	273.39	118748	1599.7	19879.4	277.541	13113.2	2408.49	65777.3	463.338	243.255	91972.7	1642.48	221.203	6586.87	377.445	7.51329	1186.16	1650.21	975.555	4304.74	5034.16
其他电气机械和器材	38087	2144.1	263.645	6754.03	12780.1	1064.2	60056.3	8326.08	2949.79	5785.01	6589.3	3855.22	12308.5	11356.9	1573.85	304.7	6048.7	629.741	10234.6	5953.57	3681.38	1981.78	23259.8	13024	19960.9	51667.7	15244.1	1268.19	456.62	1909.76	7155.71	60704.6	8517.6	6023.3	28054.5	48189.3	14131.6	5276.72	25400.1	15815.5	5432.26	18896.8	26265.5	1744.41	4653.85	41170.7	21400.7	10248	30588.3
计算机	39088	96727.9	15056.2	56.432	45118.9	13809.5	11139	10613.8	3360.4	2016.15	6131.01	8859.47	3494.39	3719.7	3574.44	735.81	2184.95	1184.57	4445.32	4309.67	946.533	2840.57	19325	7641.22	10053.3	1781.6	14019.9	744.971	1201.97	2544.47	9136.46	26980.3	7159.6	11817.7	29633.3	22314	18185.1	46121.7	26889.6	8558.76	3064.23	7724.81	3508.74	1065.27	3047.4	11168.7	11434.5	4649.82	100644
通信设备	39089	360.201	0	475.173	0	128.932	11713.8	782.816	957.508	482.217	471.666	5442.2	222.899	74.3088	127.838	68.0076	114.581	37.6619	499.317	291.058	1377.68	98.952	4142.9	996.306	3437.95	1266.76	5685.76	357.155	48.4082	622.132	9400.05	2846.88	409.622	290.19	880.207	440.057	217.022	487.519	5737.2	4803.66	373.448	2275.88	434.997	104.487	1049.15	1543.68	3252.1	136.661	6119.19
广播电视设备和雷达及配套设备	39090	0	0	0	351.952	18.3861	943.703	221.37	19.3074	71.6287	0	106.341	0	1.02968	0	0	6.23262	67.7829	0	0	0	0	3.63263	13.5364	1715.7	0	0	0	0	0	0	0	0	0	0	0	35.3638	0	3434.76	193.697	13.1658	4545.97	49.02	1.38792	4.48722	70.4761	58.2946	0	6410.71
视听设备	39091	0	1.37542	207.23	0	8.57338	368.262	148.755	31.2558	17.3831	62.1265	438.747	1.2681	574.384	0.00863274	25.9523	39.7668	15.713	80.7244	33.426	32.3935	33.7103	49.9242	590.071	1030.09	1.48591	198.566	4.9501	0	0	0	1092.68	29.8362	186.505	90.7552	135.763	25.8655	140.383	7334.75	86.5376	127.974	30.369	83.0866	0.149477	9.87789	2096.52	120.881	5.21024	879.498
电子元器件	39092	0	14.8958	1602.11	10.6365	72.2648	18689.6	281.162	2905.95	884.545	8161.37	6381.46	371.414	1523.03	1125.36	215.062	2853.66	255.614	2226.27	435.513	1292.41	3934.4	8579.44	2187.61	6289.99	1619.75	3002.19	1838.54	694.297	3653.15	3777.11	16289.7	16757.7	2393.66	11475	14857	255623	31488.4	2.62817e+06	4768.84	674.136	9919.57	3064.45	1100.84	3294.97	4094.27	280164	5218.44	65589.6
其他电子设备	39093	0	0	55270.2	0	63786.5	256969	4158.93	2014.12	2046.47	20157.9	232.977	20467.8	3526.33	6986.97	183.528	137456	8445.13	19274.8	9496.57	40677.5	39014.5	93810.2	15201.8	37310.4	18952.6	29102.3	55.401	2564.78	10403.8	11771.3	2626.59	13950	3707.53	224.831	21168	3893.84	78817.1	56406.9	84208.2	15617.4	9095.42	32793.8	519.962	5247.68	5437.53	78240.8	54431.7	265372
仪器仪表	40094	6153.09	73.9674	1966.39	28579.8	1721.29	60954	852918	75557.6	13542.5	6516.87	354007	3270.59	179.267	5729.02	3873.37	13885	98517.5	2668.42	2160.13	731.441	1750.02	18557.1	15587.1	7632.88	5471.7	11181	656.059	1031.76	5765.95	4741.53	166970	700.576	596.451	12340.5	1125.89	45511.3	1140.14	49670.9	982627	14186.6	115820	90180.2	20966.6	31217.3	115324	83298.5	10855	36057.1
其他制造产品	41095	19006	5264.83	9554.9	9389.69	14246.7	284418	72351	29380.8	32176.2	28165.9	90348.8	55208.3	89674.4	33541.7	23556.4	5236.89	1916.35	88119.5	17191.9	10813.9	20932.6	34687.7	10403.8	13917.4	45878.4	68736.4	23763.4	16532.7	17918.4	27224.6	972482	27652.3	19710.4	40413.2	49981	140780	9041.52	75701.9	232755	27762.4	27691.4	4436.4	5343.76	7470.69	97056.6	74188.6	37668.8	19363.1
废弃资源和废旧材料回收加工品	42096	0	0	0	0	0	0	0	0	0	0	0	0	0	0	0	0	0	0	0	0	0	0	0	0	0	11530.3	1220.71	1169.61	2714.23	5256.95	1340.49	23084.8	2943.38	65260.3	14330.8	1.26412e+07	3085.34	126833	50175.7	16206.9	169079	7863.03	0	162844	368142	147255	0	0
金属制品、机械和设备修理服务	43097	55004.6	7775.64	21646.4	17638.4	5220.33	121097	74543.4	34449.3	56593.9	18352.1	43391.5	10420.8	16558.1	12625.3	2982.32	10393.1	3869.91	11888.8	5854.59	18735.7	25423.7	16361.8	15870	31363.3	17738	7052.28	7007.06	2162.13	12813.9	30852.2	29266.6	17698.6	35755.7	15450.9	56999.3	38382.9	38137.1	88259.4	150797	85925.6	109308	52693.9	85707.3	31560.1	102721	37856.3	56887.2	94524.7
电力、热力生产和供应	44098	8.75216e+06	154177	356236	678543	691394	8.49204e+06	3.82793e+06	3.77432e+06	4.29365e+06	6.52546e+06	481039	919756	1.07401e+06	473177	236005	509791	137320	1.23622e+06	251302	199709	442641	1.18138e+06	411603	944007	320288	4.60772e+06	152616	371253	643087	617315	2.03576e+06	148090	695456	3.92908e+06	1.26954e+06	5.33776e+06	585599	1.52822e+06	7.30571e+06	1.61302e+06	2.59582e+07	3.68716e+06	592140	738803	3.81359e+06	3.82096e+06	323147	4.49291e+06
燃气生产和供应	45099	91492.1	9428.24	18983	12844	25987.4	28901.5	21479.9	3278.29	665.992	19266.2	66417.5	30611.9	4189.62	5479.49	9378.12	3027.44	1074	35664.5	71318.6	852.874	42438.1	153959	28208.5	37392.5	19758	34005.5	9809.01	9086.68	14459.4	19772.4	28252	25635	46784.4	9604.35	16600.9	366280	15519.6	47859.8	702159	115485	1.10349e+06	128255	2333.81	10174.3	12363.2	745957	8056.39	3228.66
水的生产和供应	46100	1250.56	22459.2	241.453	3797.03	13568.4	56861.3	66724.7	16354.6	10967.8	48178.5	15289.9	38611.8	58813.4	18072.1	10250.5	141416	79494.6	135243	38315.7	41090.2	102551	173200	93758.7	231800	14246.3	48627.4	13582.2	6089.41	19661.1	31265.2	64935.4	20994.4	75427.5	65083.7	53283.9	145085	86859.8	91855.8	84333.7	64995	181938	61973.1	10683.4	60521.2	31039.8	63148.7	12806.3	235131
房屋建筑	47101	0	0	0	0	0	0	0	0	0	0	0	0	0	0	0	0	0	0	0	0	0	0	0	0	0	0	0	0	0	0	0	0	0	0	0	0	0	0	0	0	0	0	0	0	0	0	0	0
土木工程建筑	48102	0	0	0	0	0	0	0	0	0	0	0	0	0	0	0	0	0	0	0	0	0	0	0	0	0	0	0	0	0	0	0	0	0	0	0	0	0	0	0	0	0	0	0	0	0	0	0	0
建筑安装	49103	0	0	0	0	0	0	0	0	0	0	0	0	0	0	0	0	0	0	0	0	0	0	0	0	0	0	0	0	0	0	0	0	0	0	0	0	0	0	0	0	0	0	0	0	0	0	0	0
建筑装饰、装修和其他建筑服务	50104	384032	17818.3	243235	94462	28318.8	136713	28483.5	9693.56	10324.6	19537	5924.79	8230.13	10380	7702.99	3153.93	15360.8	4198.54	24975.6	4598.62	8204.19	8788.21	38818.5	33671.6	18164.2	29006.4	55320.3	1611.49	4659.75	8474.12	53301.8	57222.4	14003	32123.6	45962.3	86661.8	42381.5	34105.6	29377.6	35192.1	14973.3	118980	14762.2	10239.2	12956.8	77862.1	79923.3	8110.4	62322.1
批发和零售	51105	1.14333e+07	669004	1.41632e+07	3.82297e+06	2.35693e+06	6.03779e+06	775392	1.0339e+06	1.04236e+06	2.06092e+06	811002	7.32103e+06	7.29817e+06	5.65688e+06	550946	1.55794e+07	4.387e+06	6.73176e+06	2.57581e+06	3.60971e+06	2.34241e+06	9.11017e+06	5.99652e+06	5.20613e+06	5.32199e+06	9.40029e+06	1.58621e+06	1.08537e+06	2.30227e+06	4.39336e+06	1.50046e+07	8.33997e+06	7.30621e+06	1.40006e+07	9.952e+06	1.09288e+07	7.65614e+06	9.18959e+06	9.20032e+06	1.68558e+06	8.59074e+06	2.38129e+06	1.08838e+06	3.02462e+06	7.01512e+06	8.67792e+06	2.43042e+06	1.99032e+07
铁路运输业	53107	3.27597e+06	208038	647239	381228	264315	1.52641e+06	74908.1	200411	108904	266303	59851.5	275280	343449	154869	25728.4	189305	48685.8	242223	163545	140202	95016.7	376287	227063	180260	84364.3	341588	24663.4	32010.5	64482.4	160216	356667	118464	143784	356791	232254	395356	227435	387784	528916	933383	1.13827e+06	677487	140105	320496	665761	698074	105579	1.45561e+06
道路运输业	54109	4.95799e+06	824576	2.83859e+06	1.35539e+06	839583	1.76919e+06	281192	348302	298021	870051	195559	2.16537e+06	1.78041e+06	1.32691e+06	193276	2.64502e+06	1.0358e+06	1.72071e+06	507918	785332	467818	1.85489e+06	985877	1.28384e+06	811221	2.86361e+06	311219	271700	403240	1.0023e+06	3.25776e+06	1.3632e+06	1.04701e+06	2.31251e+06	1.46153e+06	2.18533e+06	1.05348e+06	1.51825e+06	1.00478e+06	658386	2.50648e+06	906850	435815	910484	1.76138e+06	2.47007e+06	524307	4.32172e+06
水上运输业	55111	885436	162151	150681	140220	100298	345762	39992.8	55617.8	40051.1	137378	16945.7	96196.7	95689.2	85126	13024.3	60682.1	110440	126715	54375.9	57435.3	40178.8	154199	80064.7	129398	35282.4	236907	9145.63	14599	38985.9	106659	268144	71887.7	106001	197517	121440	279822	132588	167239	224810	168934	439028	240148	52745	136131	301726	352466	59841	376319
航空运输业	56113	365901	94139.1	106930	220407	93182.2	53513.6	25127.4	12374.1	15958.7	49696.4	17869.4	33377.9	65448.8	14075.1	3377.33	20716	17405.4	37428.9	19428.8	27228.8	12810.2	64950.2	31532.3	53601.6	35244.4	184579	9741.04	6504.21	35646.7	96414.7	381681	49585.2	112034	95388.5	87518.9	77922.7	59544.4	96049.2	39322	21218.5	94907.4	38050	12707.9	46179	61015.2	96948.1	33615.5	639544
管道运输业	57115	38607.4	4108.81	8166.69	13646.2	24302	12573.1	16489.6	30670.9	32278.3	72695.4	14528.4	1305.34	2971.18	1021.87	188.944	945.101	1052.16	2118.75	650.235	843.884	518.455	2496.1	1221.58	2366.21	362.951	3635.34	904.856	690.742	661.562	3489.76	7330.15	1363.68	1859.76	11944.5	5927.77	7067.35	2119.03	7176.67	4.07579e+06	3979.2	543153	62764.2	22993.4	39588.2	418085	156537	3474.01	8966.71
多式联运和运输代理	58116	648185	102962	196204	102667	125081	820927	115127	220026	132975	243128	92963	304434	272539	181982	53223.7	260058	163490	385248	179945	119104	173031	629577	297258	588129	556189	3.40925e+06	210839	160455	702343	1.58918e+06	5.0976e+06	1.34801e+06	1.30143e+06	1.26164e+06	1.18113e+06	936228	567336	1.87926e+06	1.18555e+06	219459	1.51568e+06	452988	216263	773030	2.1339e+06	1.25231e+06	198129	1.61561e+06
装卸搬运和仓储	59117	1.42933e+06	99202.5	785573	337276	119124	400839	61993	114083	96375.1	209640	37889.6	207753	370273	279831	22332.7	167984	443428	201646	85575.7	74576	78269.3	345750	205114	230987	167281	334838	21254	23784.7	61123.4	131076	419944	305028	368188	388726	245468	437078	164894	356926	1.51964e+06	152111	1.04912e+06	475496	150461	358975	1.01322e+06	875408	163769	525468
邮政	60118	1.19086e+06	79725.6	1.64198e+06	376480	267070	537394	47495.7	29976.3	38314.5	82156.3	24315.7	361748	375826	185809	25591.2	2.06006e+06	18834.8	273147	76965.7	398532	63511	407131	203788	303297	64830.3	304538	186003	73435.2	28869.8	102374	439599	246667	278180	652891	369397	313455	113794	495609	166584	290426	361086	176680	121538	126154	243895	436146	190098	2.266e+06
住宿	61119	267259	36783.5	105169	174280	82929.7	118854	136341	54824.8	54654.1	85250.7	66971.9	28315.3	64839	10160	8583.74	68552.3	42787.3	150952	110257	59476	84287.2	69828.1	114289	340337	111858	190859	29629.3	19620.9	52991.4	60103.7	179737	81497.7	137224	81403.7	79490	184283	125822	230477	378389	79298	190161	91367.6	59002.2	108322	111689	71642.4	166671	560316
餐饮	62120	219081	239028	96001.9	202592	942455	643322	63259	200944	168900	277576	42311.6	177476	441498	68673.2	15658.4	121843	157361	456817	109743	94111.8	67018.3	878850	352245	451535	424282	365699	26024.5	28510	60889.1	256588	557690	172054	170145	476640	496143	531760	557727	324179	316555	84256.7	492611	144875	57306.5	249297	235961	942907	283163	3.40679e+06
电信和其他信息传输服务	63121	581114	165743	52706.2	363926	1.19573e+06	173044	82664.7	162353	55539.9	93034.9	22811.9	46553.1	121963	30632.7	11787.4	52966.4	38749.9	176927	37945.2	41033.9	40091.2	186646	133262	116125	108925	210951	16940.3	13125.8	41975.3	129539	374209	60423.4	139131	238819	167985	238834	216916	199652	117424	30204.5	378923	52831.5	25177.3	111343	108955	253097	97949.1	778458
软件和信息技术服务	65124	6072.53	1016.27	1942.66	10291.2	1826.56	148189	48166.3	134963	34254.2	180740	28503	44960.8	159149	83395.4	5559.68	109787	52374.7	165709	71815	81080.4	59955.5	385916	131353	440569	50225.1	219873	25696.3	28902.6	151809	208082	614820	113866	445960	129650	165705	110299	208052	1.19472e+06	70729.4	78966.7	228872	52063.7	122878	485042	165407	384075	326480	1.02432e+06
货币金融和其他金融服务	66126	7.03968e+06	653158	1.26403e+06	1.72672e+06	365695	1.11973e+07	3.29828e+06	788735	1.74842e+06	2.27443e+06	338772	402198	550276	256422	248476	255946	161881	664817	126652	63760.1	266475	248664	982862	690603	253737	2.24303e+06	229941	135235	387482	640338	989679	488087	223325	1.34919e+06	553183	3.58654e+06	1.08251e+06	1.15201e+06	4.0391e+06	920875	4.07421e+06	1.25167e+06	240052	395160	2.76863e+06	2.48304e+06	43555.2	5.78729e+06
资本市场服务	67127	649938	230736	182484	109733	32979.4	102608	66228.4	18867.1	18960.1	105483	1826.19	19203.8	8992.54	9472.66	2127.83	19258	9354.57	14485.4	6644.83	11570.6	10159	54152.4	22744.7	14889.3	24354.9	61641.4	4873.09	2738.54	11957.9	20561.7	47684.9	26088.1	31515	55331.5	45112.2	80522.4	69797.5	22596.1	171497	15853.1	99629.4	13951	9195.76	13018.5	34264.1	20154.4	12179.2	58528.5
保险	68128	872460	404316	593440	1.08561e+06	555832	55369.6	159445	29608.3	24197.2	85124	24242.9	41811.4	195193	33226.7	6055.69	58168.5	29211.1	144626	59522.4	38986.7	37056.6	198229	61975	115241	17505.5	163552	9289.74	22413.8	28430.9	89966.5	206807	106355	78933.8	284300	201424	152214	63091	113509	242080	27178.6	200318	42502.6	18496.1	42476.5	196981	142617	24841.5	756934
房地产	70129	11955.7	550.023	11.0206	24.6156	7541.35	154368	30567.8	163.002	576.602	19158.5	23226.7	13919.5	14991.3	915.263	116.762	19777.5	2775.34	42453	8554.79	3738.47	1133.9	208376	11239.8	36936.8	3933.3	30695.4	3207.72	4104.72	8877.54	68259.1	127259	12949.7	33532.7	73529	158001	29497.6	82073.8	73130.2	10914	1084.49	25115.8	6797.78	2757.94	43954.2	39292.9	24182.1	9553.01	83152.3
租赁	71130	23710.6	3968.1	7585.27	40182.6	7131.92	256814	232264	32965.2	26542.8	159551	49297.9	28862.7	73299.4	25165.2	8459.78	24584.9	9075.74	114895	77812	36393.1	19241.6	125249	101232	131616	37480.5	29481.6	4037.51	11446.3	38452.6	83075.3	312875	70679.3	116378	100128	61642	97960.6	162951	127062	195052	22766.8	87763	35479.3	24437.1	23836.1	32506.2	40089.2	103068	130223
商务服务	72131	1.63107e+06	43055.6	224539	1.02318e+06	125462	7.59291e+06	1.32276e+06	935557	1.18336e+06	1.78157e+06	323396	628101	588645	457331	88757.4	610860	197543	3.44073e+06	1.0255e+06	905091	545991	5.89302e+06	2.91121e+06	1.01755e+07	1.17204e+06	1.31475e+06	99868.2	108094	283125	1.33248e+06	6.79762e+06	1.07419e+06	1.4605e+06	1.75668e+06	1.27363e+06	2.45486e+06	1.03128e+06	6.21397e+06	4.74521e+06	499370	1.80833e+06	1.21626e+06	382277	1.01533e+06	1.76027e+06	3.12366e+06	2.26058e+06	1.74471e+07
研究和试验发展	73132	0	0	0	0	0	0	0	0	0	0	0	0	0	0	0	0	0	0	0	0	0	0	0	0	0	0	0	0	0	0	0	0	0	0	0	0	0	0	0	0	0	0	0	0	0	0	0	0
专业技术服务	74133	2.32303e+06	329159	812090	449911	146031	2.02669e+06	427106	87732.4	770061	863040	11729.8	2795.19	43377	50612.8	1059.73	36878	13813.2	51357.4	14936.7	1809.23	48775.3	67103.2	7842.77	59658.9	1169.36	49483.4	2713.12	4356.34	10005	43388	162197	63219.2	61202.7	412179	343370	792476	71384.8	140200	77093.2	7321.56	89889.4	6097.58	28488.3	13987.4	30521.7	82923.1	6194.37	153030
科技推广和应用服务	75134	1.99717e+06	474224	432513	742033	477530	24774.8	12870.8	5919.91	176320	249894	220191	11954.8	126661	7194.53	102.592	10457.9	3982.07	87323.2	9174.31	114298	136317	160925	90333.9	368027	148533	171505	7352.19	2737.2	4215.97	73358.9	683053	83520	49374.7	173618	24303.3	298588	21493.9	19879.2	146163	587.404	652484	100376	133623	727337	549304	3.80968e+06	629248	1.77719e+06
水利管理	76135	1.37853e+06	17472.5	2415.43	90586.2	267509	4713.65	38020.2	12752.3	19496.8	126120	0	0	0	0	0	0	0	0	0	0	0	0	0	84014.8	0	0	0	0	0	0	0	0	0	0	0	633898	0	0	0	0	0	0	0	0	0	0	0	0
生态保护和环境治理	77136	18873.2	2354.51	1046.98	1855.52	24072	80686.5	7476.35	22433.8	55540.9	62466	0	7666.29	6913.03	2544.57	11994.8	7772.11	8753.11	16672.2	3567.29	5556.35	15790.1	26382.4	66166.8	13053	78150.6	494773	52843.3	2781.36	15146.1	23712.4	42361.9	12013.3	14960.6	24691.7	39734.4	77949.2	37122.9	7700.3	166156	72372.8	125077	77670.6	18269	45153.1	65207.7	46398.1	6569.76	85385.4
公共设施及土地管理	78137	0	0	0	0	0	19435	719.966	5439.06	4570.21	13765.5	648.081	16191.5	17128.6	6624.26	861.233	8033.1	4922.96	10734.1	3920.76	3401.26	2910.53	20686.5	12377	22703.6	1098.73	32068.5	2082.89	2282.26	3192.84	19059.3	39450.4	14131.8	10705.4	35181.9	29621	13881.2	17379.6	22392	4284.36	5764.2	19477.7	6927.54	3847.23	15292.2	11115.6	27503.5	8032.16	179853
居民服务	80138	0	0	0	0	0	10709.7	935.118	2946.15	2731.96	3595.62	619.629	3355.24	3110.05	920.778	229.949	2274.6	2659.5	6688.18	427.921	1260.56	1026.61	5499.41	4265.13	3102.51	9636.21	7996.7	443.21	425.267	983.708	2495.64	11200.8	11179.2	14009.2	17150.7	17193.2	18982.4	33042.1	29793.1	24594.5	15203.2	19160.3	1979.92	3565.58	2833.46	3346.61	6597.12	985.306	21104.7
其他服务	81139	321511	85845.4	123328	124141	507571	1.55912e+06	158451	49352.8	39082.7	221237	30823.6	102218	69999	31313.2	12192.7	43387.3	35381.7	68875.9	100226	219182	86093.7	544298	210033	126639	107674	282956	15585.7	9536.21	33330.2	318706	299176	128266	129976	334951	379610	667340	224691	237145	460501	196001	474230	101918	59368.6	127181	426824	210301	355343	1.35323e+06
教育	83140	45538.5	16846.9	14006.6	48801.5	41887.5	84289.9	10224.6	8093.94	4036.59	12748.8	2741.16	18990.1	13781.1	2517.8	692.863	7027.77	2640.66	10098.5	7734.67	2810.64	4701.25	20986.1	13556.8	21113.5	15753.4	29658.1	957.555	1528.01	2488.53	12289.9	39648.6	7520.62	13320.8	23927.2	40197	10159.1	17149.5	16886.9	29725.5	8986.39	23619.9	5970.61	2814.77	10200.8	16228.1	26972.2	8478.91	107006
卫生	84141	4842.39	2765.18	53914.5	2757.63	41935.5	145358	13148.4	40191	9027.83	47803.4	0	817.943	3528.89	3712.34	14025.3	20304.3	4453.71	3477.92	779.246	1965.36	1261.86	3577.57	1995.4	7490.76	6641.12	19915.1	849.396	361.106	2278.24	23225.6	5430.77	32067.1	40004.3	40166.8	8206.65	70797.2	2770.03	14343.7	798883	39149.9	34453.8	11782.4	582.302	5561.74	18964.3	11314.3	5526.68	62106.4
社会工作	85142	0	0	0	0	0	0	0	0	0	0	0	0	0	0	0	0	0	0	0	0	0	0	0	0	0	0	0	0	0	0	0	0	0	0	0	0	0	0	0	0	0	0	0	0	0	0	0	0
新闻和出版	86143	2527.11	3220.96	165.923	1571.08	4329.53	24076.7	4311.67	9890.72	3093.08	7068.46	2753.1	4142.02	5342.16	2223.14	258.637	4592.34	3427.14	10912.1	957.809	3470.33	2854.74	14714.6	5342.64	8262.38	3568.72	17594.4	693.282	2067.9	2950.43	4701.11	8399.96	5824.47	20117	24280.3	19923.3	5356.6	11501.8	10038.6	3986.11	1569.17	9453.93	3317.15	2825.99	5244.85	5319.23	8053.47	5989.31	140659
广播、电视、电影和影视录音制作	87144	1188.28	1615.62	363.359	175.102	13180.4	93916.2	51241.2	19679.6	10776.9	25259.5	0	19596.7	13095.5	7824.2	7808.58	11449.2	10020.7	54401	16422.7	41420.2	26593.8	75397.9	11055.7	45657.1	5966.22	96985.4	20553.2	10978.3	36366.9	112097	225266	34062.7	37666.2	90770.2	65486.5	33291.7	106214	54045.8	156024	27898.3	72564	57303.9	19663.9	46205.7	71181.2	91308.4	4382.22	218616
文化艺术	88145	16680.5	10851.3	3777.53	19997.7	11348.7	26511.9	31436.8	5573.99	3702.22	7705.9	0	2688.18	3128.62	2920.75	696.998	2165.4	1297.88	2876.29	693.944	1417.38	1038.3	3069.34	4656.43	3179.62	14190.6	7929.25	1159.07	1038.67	3074.95	6642.51	9654.17	2472.3	3108.76	8049.22	5504.9	10721.5	6430.73	4837.55	20500.9	4771.21	12731	3588.84	935.392	2955	11715.2	3801.41	2826.68	8919.59
体育	89146	0	0	0	0	0	0	0	0	0	0	0	0	0	0	0	0	0	0	0	0	0	0	0	0	0	0	0	0	0	0	0	0	0	0	0	0	0	0	0	0	0	0	0	0	0	0	0	0
娱乐	90147	1734.33	4608.09	728.556	1491.8	1489.1	128281	37931.4	48240.8	16642.5	15829.5	12059.8	14503.3	25139.7	14972.4	6820.99	29595.9	10567	25907.6	6938.5	21812.8	20701.3	70353.4	54172.7	55693.9	74713.2	39494	12518.1	11420.7	33882.6	23472.6	48585.2	17404.1	26676.9	43328.3	36479.9	17095.4	21403.9	27576.9	76046.4	23281.1	23987.8	20180.2	15963.6	18833.1	29778.5	33872	22015.7	221498
社会保障	94148	1271.68	9592.95	3979.21	1771.38	2191.97	38639.2	20873.2	5345.32	7317.51	13768.7	4856.29	5486.65	6408.4	4916.37	949.267	3434.11	2582.87	6364.17	1729	2136.8	2080.22	6784.26	11252	10339.3	5408.23	22455.8	2294.16	1739.58	6137.69	8066.17	29455.2	10565.7	8310.78	20313.5	14546.3	24088.6	13116.9	5603.22	27722.4	8550.47	22920.9	6037.16	2089.22	5752.04	20027.5	7601.98	5288.4	23511
公共管理和社会组织	91149	127118	109564	86651.3	52106.2	19371.5	27115.5	1474.61	8761.97	6957.01	16551	900.088	12120.1	38375.4	4976.41	922.27	12373.5	8392.41	10846.3	3729.41	1986.48	3208.22	40984.8	14436.6	24710.7	10859.4	89023.6	2136.53	2660	6138.77	13849	39449.5	20011.5	17777	20984.9	21366	24110.2	25984	33312.3	14662.5	11843.3	29923.2	14715.4	6803.44	11623.5	17482.2	62180.9	11151.9	146972
中间投入合计	TII	2.4145e+08	2.0921e+07	1.5955e+08	5.13699e+07	3.66449e+07	1.15074e+08	3.99658e+07	2.52812e+07	2.36152e+07	4.03286e+07	1.16979e+07	1.12541e+08	9.42749e+07	7.34621e+07	9.13078e+06	1.57987e+08	4.26971e+07	9.54015e+07	2.7659e+07	3.45651e+07	2.62465e+07	1.0676e+08	5.89076e+07	6.77413e+07	3.6975e+07	1.88722e+08	1.98362e+07	1.73071e+07	2.88958e+07	6.26048e+07	1.77365e+08	6.27009e+07	5.54797e+07	1.29964e+08	7.98472e+07	1.37119e+08	6.6279e+07	1.19446e+08	2.72345e+08	3.63979e+07	1.74971e+08	5.07012e+07	2.25153e+07	5.1427e+07	1.29271e+08	1.41898e+08	2.78141e+07	2.1422e+08
劳动者报酬	VA001	5.00544e+08	4.02413e+07	1.9429e+08	7.352e+07	1.25143e+07	4.9157e+07	1.06846e+07	9.52079e+06	7.15328e+06	1.74727e+07	9.07089e+06	7.01947e+06	7.10149e+06	4.42826e+06	668183	1.38404e+07	4.10217e+06	9.31587e+06	4.03342e+06	3.64316e+06	1.81296e+06	1.45658e+07	6.73248e+06	9.8153e+06	5.2091e+06	2.15064e+07	1.85687e+06	1.7153e+06	2.82729e+06	7.88862e+06	2.6e+07	8.17146e+06	8.10423e+06	1.30938e+07	1.22459e+07	1.0011e+07	1.63986e+07	1.88585e+07	6.67603e+06	6.13925e+06	9.7914e+06	6.6381e+06	2.13171e+06	4.33788e+06	6.93955e+06	9.86747e+06	3.19135e+06	3.05887e+07
生产税净额	VA002	-4.6667e+07	-1.63106e+06	171010	382351	2.21648e+06	2.37289e+07	2.63936e+07	1.69771e+07	6.56137e+06	5.66512e+06	1.12794e+06	1.33857e+06	1.0429e+06	2.12809e+06	520437	6.02668e+06	436519	1.55792e+06	869361	2.98568e+06	756843	2.91707e+06	7.03719e+06	2.36731e+06	5.29434e+07	3.78406e+06	296207	322382	-333213	-3.61629e+06	-1.59941e+06	1.65203e+06	549691	4.47465e+06	964847	5.87132e+06	1.98673e+06	-1.56168e+06	4.5023e+07	4.13216e+06	1.20652e+07	1.85899e+06	-1.19266e+06	1.88833e+06	1.52531e+07	5.25514e+06	1.57073e+06	1.15438e+07
固定资产折旧	VA003	1.04023e+07	874973	4.63812e+06	1.72731e+06	5.40585e+06	1.18575e+07	2.39345e+07	3.49866e+06	3.14747e+06	7.3994e+06	881427	4.14566e+06	1.91588e+06	2.34297e+06	319829	4.41115e+06	1.47201e+06	3.82157e+06	578267	890413	1.08481e+06	2.70993e+06	2.1223e+06	3.1622e+06	1.63905e+06	4.66099e+06	879975	603728	1.60141e+06	3.72139e+06	3.6173e+06	1.11117e+06	963958	5.19315e+06	1.92239e+06	8.69874e+06	3.70597e+06	3.95644e+06	7.86723e+06	3.6731e+06	1.05966e+07	5.36331e+06	1.23374e+06	1.6311e+06	7.35535e+06	6.56891e+06	693033	7.44237e+06
营业盈余	VA004	2.16021e+06	78913.2	6.24343e+06	1.11825e+06	1.35167e+07	3.52552e+07	6.71109e+06	5.34811e+06	9.07392e+06	1.24917e+07	-2.54134e+06	7.80393e+06	6.11944e+06	8.78318e+06	1.70613e+06	1.10012e+07	3.96434e+06	8.01226e+06	1.98037e+06	2.35003e+06	3.42428e+06	8.28529e+06	1.84243e+07	9.41091e+06	9.916e+06	1.15916e+07	1.26834e+06	1.84568e+06	1.67353e+06	5.36859e+06	1.56522e+07	5.38298e+06	5.40787e+06	1.09125e+07	6.79437e+06	1.69035e+07	7.42494e+06	1.3295e+07	1.90957e+07	7.98428e+06	1.96304e+07	1.97792e+06	3.21733e+06	6.91918e+06	1.46961e+07	1.8371e+07	5.46815e+06	3.62612e+07
增加值合计	TVA	4.6644e+08	3.95641e+07	2.05342e+08	7.67479e+07	3.36534e+07	1.19998e+08	6.77238e+07	3.53446e+07	2.5936e+07	4.30289e+07	8.53892e+06	2.03076e+07	1.61797e+07	1.76825e+07	3.21458e+06	3.52794e+07	9.97504e+06	2.27076e+07	7.46141e+06	9.86929e+06	7.07889e+06	2.84781e+07	3.43163e+07	2.47557e+07	6.97075e+07	4.1543e+07	4.30139e+06	4.48708e+06	5.76902e+06	1.33623e+07	4.36701e+07	1.63176e+07	1.50257e+07	3.36741e+07	2.19275e+07	4.14846e+07	2.95162e+07	3.45482e+07	7.8662e+07	2.19288e+07	5.20836e+07	1.58383e+07	5.39013e+06	1.47765e+07	4.42441e+07	4.00625e+07	1.09233e+07	8.5836e+07
	TI	7.0789e+08	6.04851e+07	3.64892e+08	1.28118e+08	7.02983e+07	2.35073e+08	1.0769e+08	6.06258e+07	4.95512e+07	8.33576e+07	2.02368e+07	1.32848e+08	1.10455e+08	9.11446e+07	1.23454e+07	1.93267e+08	5.26721e+07	1.18109e+08	3.51204e+07	4.44344e+07	3.33254e+07	1.35238e+08	9.32239e+07	9.2497e+07	1.06683e+08	2.30265e+08	2.41376e+07	2.17942e+07	3.46648e+07	7.59671e+07	2.21035e+08	7.90185e+07	7.05055e+07	1.63638e+08	1.01775e+08	1.78604e+08	9.57952e+07	1.53994e+08	3.51007e+08	5.83267e+07	2.27054e+08	6.65395e+07	2.79054e+07	6.62035e+07	1.73515e+08	1.8196e+08	3.87374e+07	3.00056e+08
		0.115356
[truncated: 104 more columns]

## Sheet: 单位矩阵
产出 投入		代码	农产品	林产品	畜牧产品	渔产品	农、林、牧、渔服务产品	煤炭采选产品	石油和天然气开采产品	黑色金属矿采选产品	有色金属矿采选产品	非金属矿采选产品	开采辅助服务和其他采矿产品	谷物磨制品	饲料加工品	植物油加工品	糖及糖制品	屠宰及肉类加工品	水产加工品	蔬菜、水果、坚果和其他农副食品加工品	方便食品	乳制品	调味品、发酵制品	其他食品	酒精和酒	饮料和精制茶	烟草制品	棉、化纤纺织及印染精加工品	毛纺织及染整精加工品	麻、丝绢纺织及加工品	针织或钩针编织及其制品	纺织制成品	纺织服装服饰	皮革、毛皮、羽毛及其制品	鞋	木材加工品和木、竹、藤、棕、草制品	家具	造纸和纸制品	印刷品和记录媒介复制品	文教、工美、体育和娱乐用品	精炼石油和核燃料加工品	煤炭加工品	基础化学原料	肥料	农药	涂料、油墨、颜料及类似产品	合成材料	专用化学产品和炸药、火工、焰火产品	日用化学产品
部门名称		-	1	2	3	4	5	6	7	8	9	10	11	12	13	14	15	16	17	18	19	20	21	22	23	24	25	26	27	28	29	30	31	32	33	34	35	36	37	38	39	40	41	42	43	44	45	46	47
中间投入	农产品	1	1	0	0	0	0	0	0	0	0	0	0	0	0	0	0	0	0	0	0	0	0	0	0	0	0	0	0	0	0	0	0	0	0	0	0	0	0	0	0	0	0	0	0	0	0	0	0
	林产品	2	0	1	0	0	0	0	0	0	0	0	0	0	0	0	0	0	0	0	0	0	0	0	0	0	0	0	0	0	0	0	0	0	0	0	0	0	0	0	0	0	0	0	0	0	0	0	0
	畜牧产品	3	0	0	1	0	0	0	0	0	0	0	0	0	0	0	0	0	0	0	0	0	0	0	0	0	0	0	0	0	0	0	0	0	0	0	0	0	0	0	0	0	0	0	0	0	0	0	0
	渔产品	4	0	0	0	1	0	0	0	0	0	0	0	0	0	0	0	0	0	0	0	0	0	0	0	0	0	0	0	0	0	0	0	0	0	0	0	0	0	0	0	0	0	0	0	0	0	0	0
	农、林、牧、渔服务产品	5	0	0	0	0	1	0	0	0	0	0	0	0	0	0	0	0	0	0	0	0	0	0	0	0	0	0	0	0	0	0	0	0	0	0	0	0	0	0	0	0	0	0	0	0	0	0	0
	煤炭采选产品	6	0	0	0	0	0	1	0	0	0	0	0	0	0	0	0	0	0	0	0	0	0	0	0	0	0	0	0	0	0	0	0	0	0	0	0	0	0	0	0	0	0	0	0	0	0	0	0
	石油和天然气开采产品	7	0	0	0	0	0	0	1	0	0	0	0	0	0	0	0	0	0	0	0	0	0	0	0	0	0	0	0	0	0	0	0	0	0	0	0	0	0	0	0	0	0	0	0	0	0	0	0
	黑色金属矿采选产品	8	0	0	0	0	0	0	0	1	0	0	0	0	0	0	0	0	0	0	0	0	0	0	0	0	0	0	0	0	0	0	0	0	0	0	0	0	0	0	0	0	0	0	0	0	0	0	0
	有色金属矿采选产品	9	0	0	0	0	0	0	0	0	1	0	0	0	0	0	0	0	0	0	0	0	0	0	0	0	0	0	0	0	0	0	0	0	0	0	0	0	0	0	0	0	0	0	0	0	0	0	0
	非金属矿采选产品	10	0	0	0	0	0	0	0	0	0	1	0	0	0	0	0	0	0	0	0	0	0	0	0	0	0	0	0	0	0	0	0	0	0	0	0	0	0	0	0	0	0	0	0	0	0	0	0
	开采辅助服务和其他采矿产品	11	0	0	0	0	0	0	0	0	0	0	1	0	0	0	0	0	0	0	0	0	0	0	0	0	0	0	0	0	0	0	0	0	0	0	0	0	0	0	0	0	0	0	0	0	0	0	0
	谷物磨制品	12	0	0	0	0	0	0	0	0	0	0	0	1	0	0	0	0	0	0	0	0	0	0	0	0	0	0	0	0	0	0	0	0	0	0	0	0	0	0	0	0	0	0	0	0	0	0	0
	饲料加工品	13	0	0	0	0	0	0	0	0	0	0	0	0	1	0	0	0	0	0	0	0	0	0	0	0	0	0	0	0	0	0	0	0	0	0	0	0	0	0	0	0	0	0	0	0	0	0	0
	植物油加工品	14	0	0	0	0	0	0	0	0	0	0	0	0	0	1	0	0	0	0	0	0	0	0	0	0	0	0	0	0	0	0	0	0	0	0	0	0	0	0	0	0	0	0	0	0	0	0	0
	糖及糖制品	15	0	0	0	0	0	0	0	0	0	0	0	0	0	0	1	0	0	0	0	0	0	0	0	0	0	0	0	0	0	0	0	0	0	0	0	0	0	0	0	0	0	0	0	0	0	0	0
	屠宰及肉类加工品	16	0	0	0	0	0	0	0	0	0	0	0	0	0	0	0	1	0	0	0	0	0	0	0	0	0	0	0	0	0	0	0	0	0	0	0	0	0	0	0	0	0	0	0	0	0	0	0
	水产加工品	17	0	0	0	0	0	0	0	0	0	0	0	0	0	0	0	0	1	0	0	0	0	0	0	0	0	0	0	0	0	0	0	0	0	0	0	0	0	0	0	0	0	0	0	0	0	0	0
	蔬菜、水果、坚果和其他农副食品加工品	18	0	0	0	0	0	0	0	0	0	0	0	0	0	0	0	0	0	1	0	0	0	0	0	0	0	0	0	0	0	0	0	0	0	0	0	0	0	0	0	0	0	0	0	0	0	0	0
	方便食品	19	0	0	0	0	0	0	0	0	0	0	0	0	0	0	0	0	0	0	1	0	0	0	0	0	0	0	0	0	0	0	0	0	0	0	0	0	0	0	0	0	0	0	0	0	0	0	0
	乳制品	20	0	0	0	0	0	0	0	0	0	0	0	0	0	0	0	0	0	0	0	1	0	0	0	0	0	0	0	0	0	0	0	0	0	0	0	0	0	0	0	0	0	0	0	0	0	0	0
	调味品、发酵制品	21	0	0	0	0	0	0	0	0	0	0	0	0	0	0	0	0	0	0	0	0	1	0	0	0	0	0	0	0	0	0	0	0	0	0	0	0	0	0	0	0	0	0	0	0	0	0	0
	其他食品	22	0	0	0	0	0	0	0	0	0	0	0	0	0	0	0	0	0	0	0	0	0	1	0	0	0	0	0	0	0	0	0	0	0	0	0	0	0	0	0	0	0	0	0	0	0	0	0
	酒精和酒	23	0	0	0	0	0	0	0	0	0	0	0	0	0	0	0	0	0	0	0	0	0	0	1	0	0	0	0	0	0	0	0	0	0	0	0	0	0	0	0	0	0	0	0	0	0	0	0
	饮料和精制茶	24	0	0	0	0	0	0	0	0	0	0	0	0	0	0	0	0	0	0	0	0	0	0	0	1	0	0	0	0	0	0	0	0	0	0	0	0	0	0	0	0	0	0	0	0	0	0	0
	烟草制品	25	0	0	0	0	0	0	0	0	0	0	0	0	0	0	0	0	0	0	0	0	0	0	0	0	1	0	0	0	0	0	0	0	0	0	0	0	0	0	0	0	0	0	0	0	0	0	0
	棉、化纤纺织及印染精加工品	26	0	0	0	0	0	0	0	0	0	0	0	0	0	0	0	0	0	0	0	0	0	0	0	0	0	1	0	0	0	0	0	0	0	0	0	0	0	0	0	0	0	0	0	0	0	0	0
	毛纺织及染整精加工品	27	0	0	0	0	0	0	0	0	0	0	0	0	0	0	0	0	0	0	0	0	0	0	0	0	0	0	1	0	0	0	0	0	0	0	0	0	0	0	0	0	0	0	0	0	0	0	0
	麻、丝绢纺织及加工品	28	0	0	0	0	0	0	0	0	0	0	0	0	0	0	0	0	0	0	0	0	0	0	0	0	0	0	0	1	0	0	0	0	0	0	0	0	0	0	0	0	0	0	0	0	0	0	0
	针织或钩针编织及其制品	29	0	0	0	0	0	0	0	0	0	0	0	0	0	0	0	0	0	0	0	0	0	0	0	0	0	0	0	0	1	0	0	0	0	0	0	0	0	0	0	0	0	0	0	0	0	0	0
	纺织制成品	30	0	0	0	0	0	0	0	0	0	0	0	0	0	0	0	0	0	0	0	0	0	0	0	0	0	0	0	0	0	1	0	0	0	0	0	0	0	0	0	0	0	0	0	0	0	0	0
	纺织服装服饰	31	0	0	0	0	0	0	0	0	0	0	0	0	0	0	0	0	0	0	0	0	0	0	0	0	0	0	0	0	0	0	1	0	0	0	0	0	0	0	0	0	0	0	0	0	0	0	0
	皮革、毛皮、羽毛及其制品	32	0	0	0	0	0	0	0	0	0	0	0	0	0	0	0	0	0	0	0	0	0	0	0	0	0	0	0	0	0	0	0	1	0	0	0	0	0	0	0	0	0	0	0	0	0	0	0
	鞋	33	0	0	0	0	0	0	0	0	0	0	0	0	0	0	0	0	0	0	0	0	0	0	0	0	0	0	0	0	0	0	0	0	1	0	0	0	0	0	0	0	0	0	0	0	0	0	0
	木材加工品和木、竹、藤、棕、草制品	34	0	0	0	0	0	0	0	0	0	0	0	0	0	0	0	0	0	0	0	0	0	0	0	0	0	0	0	0	0	0	0	0	0	1	0	0	0	0	0	0	0	0	0	0	0	0	0
	家具	35	0	0	0	0	0	0	0	0	0	0	0	0	0	0	0	0	0	0	0	0	0	0	0	0	0	0	0	0	0	0	0	0	0	0	1	0	0	0	0	0	0	0	0	0	0	0	0
	造纸和纸制品	36	0	0	0	0	0	0	0	0	0	0	0	0	0	0	0	0	0	0	0	0	0	0	0	0	0	0	0	0	0	0	0	0	0	0	0	1	0	0	0	0	0	0	0	0	0	0	0
	印刷品和记录媒介复制品	37	0	0	0	0	0	0	0	0	0	0	0	0	0	0	0	0	0	0	0	0	0	0	0	0	0	0	0	0	0	0	0	0	0	0	0	0	1	0	0	0	0	0	0	0	0	0	0
	文教、工美、体育和娱乐用品	38	0	0	0	0	0	0	0	0	0	0	0	0	0	0	0	0	0	0	0	0	0	0	0	0	0	0	0	0	0	0	0	0	0	0	0	0	0	1	0	0	0	0	0	0	0	0	0
	精炼石油和核燃料加工品	39	0	0	0	0	0	0	0	0	0	0	0	0	0	0	0	0	0	0	0	0	0	0	0	0	0	0	0	0	0	0	0	0	0	0	0	0	0	0	1	0	0	0	0	0	0	0	0
	煤炭加工品	40	0	0	0	0	0	0	0	0	0	0	0	0	0	0	0	0	0	0	0	0	0	0	0	0	0	0	0	0	0	0	0	0	0	0	0	0	0	0	0	1	0	0	0	0	0	0	0
	基础化学原料	41	0	0	0	0	0	0	0	0	0	0	0	0	0	0	0	0	0	0	0	0	0	0	0	0	0	0	0	0	0	0	0	0	0	0	0	0	0	0	0	0	1	0	0	0	0	0	0
	肥料	42	0	0	0	0	0	0	0	0	0	0	0	0	0	0	0	0	0	0	0	0	0	0	0	0	0	0	0	0	0	0	0	0	0	0	0	0	0	0	0	0	0	1	0	0	0	0	0
	农药	43	0	0	0	0	0	0	0	0	0	0	0	0	0	0	0	0	0	0	0	0	0	0	0	0	0	0	0	0	0	0	0	0	0	0	0	0	0	0	0	0	0	0	1	0	0	0	0
	涂料、油墨、颜料及类似产品	44	0	0	0	0	0	0	0	0	0	0	0	0	0	0	0	0	0	0	0	0	0	0	0	0	0	0	0	0	0	0	0	0	0	0	0	0	0	0	0	0	0	0	0	1	0	0	0
	合成材料	45	0	0	0	0	0	0	0	0	0	0	0	0	0	0	0	0	0	0	0	0	0	0	0	0	0	0	0	0	0	0	0	0	0	0	0	0	0	0	0	0	0	0	0	0	1	0	0
	专用化学产品和炸药、火工、焰火产品	46	0	0	0	0	0	0	0	0	0	0	0	0	0	0	0	0	0	0	0	0	0	0	0	0	0	0	0	0	0	0	0	0	0	0	0	0	0	0	0	0	0	0	0	0	0	1	0
	日用化学产品	47	0	0	0	0	0	0	0	0	0	0	0	0	0	0	0	0	0	0	0	0	0	0	0	0	0	0	0	0	0	0	0	0	0	0	0	0	0	0	0	0	0	0	0	0	0	0	1
	医药制品	48	0	0	0	0	0	0	0	0	0	0	0	0	0	0	0	0	0	0	0	0	0	0	0	0	0	0	0	0	0	0	0	0	0	0	0	0	0	0	0	0	0	0	0	0	0	0	0
	化学纤维制品	49	0	0	0	0	0	0	0	0	0	0	0	0	0	0	0	0	0	0	0	0	0	0	0	0	0	0	0	0	0	0	0	0	0	0	0	0	0	0	0	0	0	0	0	0	0	0	0
	橡胶制品	50	0	0	0	0	0	0	0	0	0	0	0	0	0	0	0	0	0	0	0	0	0	0	0	0	0	0	0	0	0	0	0	0	0	0	0	0	0	0	0	0	0	0	0	0	0	0	0
	塑料制品	51	0	0	0	0	0	0	0	0	0	0	0	0	0	0	0	0	0	0	0	0	0	0	0	0	0	0	0	0	0	0	0	0	0	0	0	0	0	0	0	0	0	0	0	0	0	0	0
	水泥、石灰和石膏	52	0	0	0	0	0	0	0	0	0	0	0	0	0	0	0	0	0	0	0	0	0	0	0	0	0	0	0	0	0	0	0	0	0	0	0	0	0	0	0	0	0	0	0	0	0	0	0
	石膏、水泥制品及类似制品	53	0	0	0	0	0	0	0	0	0	0	0	0	0	0	0	0	0	0	0	0	0	0	0	0	0	0	0	0	0	0	0	0	0	0	0	0	0	0	0	0	0	0	0	0	0	0	0
	砖瓦、石材等建筑材料	54	0	0	0	0	0	0	0	0	0	0	0	0	0	0	0	0	0	0	0	0	0	0	0	0	0	0	0	0	0	0	0	0	0	0	0	0	0	0	0	0	0	0	0	0	0	0	0
	玻璃和玻璃制品	55	0	0	0	0	0	0	0	0	0	0	0	0	0	0	0	0	0	0	0	0	0	0	0	0	0	0	0	0	0	0	0	0	0	0	0	0	0	0	0	0	0	0	0	0	0	0	0
	陶瓷制品	56	0	0	0	0	0	0	0	0	0	0	0	0	0	0	0	0	0	0	0	0	0	0	0	0	0	0	0	0	0	0	0	0	0	0	0	0	0	0	0	0	0	0	0	0	0	0	0
	耐火材料制品	57	0	0	0	0	0	0	0	0	0	0	0	0	0	0	0	0	0	0	0	0	0	0	0	0	0	0	0	0	0	0	0	0	0	0	0	0	0	0	0	0	0	0	0	0	0	0	0
	石墨及其他非金属矿物制品	58	0	0	0	0	0	0	0	0	0	0	0	0	0	0	0	0	0	0	0	0	0	0	0	0	0	0	0	0	0	0	0	0	0	0	0	0	0	0	0	0	0	0	0	0	0	0	0
	钢	59	0	0	0	0	0	0	0	0	0	0	0	0	0	0	0	0	0	0	0	0	0	0	0	0	0	0	0	0	0	0	0	0	0	0	0	0	0	0	0	0	0	0	0	0	0	0	0
	钢压延产品	60	0	0	0	0	0	0	0	0	0	0	0	0	0	0	0	0	0	0	0	0	0	0	0	0	0	0	0	0	0	0	0	0	0	0	0	0	0	0	0	0	0	0	0	0	0	0	0
	铁及铁合金产品	61	0	0	0	0	0	0	0	0	0	0	0	0	0	0	0	0	0	0	0	0	0	0	0	0	0	0	0	0	0	0	0	0	0	0	0	0	0	0	0	0	0	0	0	0	0	0	0
	有色金属及其合金	62	0	0	0	0	0	0	0	0	0	0	0	0	0	0	0	0	0	0	0	0	0	0	0	0	0	0	0	0	0	0	0	0	0	0	0	0	0	0	0	0	0	0	0	0	0	0	0
	有色金属压延加工品	63	0	0	0	0	0	0	0	0	0	0	0	0	0	0	0	0	0	0	0	0	0	0	0	0	0	0	0	0	0	0	0	0	0	0	0	0	0	0	0	0	0	0	0	0	0	0	0
	金属制品	64	0	0	0	0	0	0	0	0	0	0	0	0	0	0	0	0	0	0	0	0	0	0	0	0	0	0	0	0	0	0	0	0	0	0	0	0	0	0	0	0	0	0	0	0	0	0	0
	锅炉及原动设备	65	0	0	0	0	0	0	0	0	0	0	0	0	0	0	0	0	0	0	0	0	0	0	0	0	0	0	0	0	0	0	0	0	0	0	0	0	0	0	0	0	0	0	0	0	0	0	0
	金属加工机械	66	0	0	0	0	0	0	0	0	0	0	0	0	0	0	0	0	0	0	0	0	0	0	0	0	0	0	0	0	0	0	0	0	0	0	0	0	0	0	0	0	0	0	0	0	0	0	0
	物料搬运设备	67	0	0	0	0	0	0	0	0	0	0	0	0	0	0	0	0	0	0	0	0	0	0	0	0	0	0	0	0	0	0	0	0	0	0	0	0	0	0	0	0	0	0	0	0	0	0	0
	泵、阀门、压缩机及类似机械	68	0	0	0	0	0	0	0	0	0	0	0	0	0	0	0	0	0	0	0	0	0	0	0	0	0	0	0	0	0	0	0	0	0	0	0	0	0	0	0	0	0	0	0	0	0	0	0
	文化、办公用机械	69	0	0	0	0	0	0	0	0	0	0	0	0	0	0	0	0	0	0	0	0	0	0	0	0	0	0	0	0	0	0	0	0	0	0	0	0	0	0	0	0	0	0	0	0	0	0	0
	通用设备	70	0	0	0	0	0	0	0	0	0	0	0	0	0	0	0	0	0	0	0	0	0	0	0	0	0	0	0	0	0	0	0	0	0	0	0	0	0	0	0	0	0	0	0	0	0	0	0
	采矿、冶金、建筑专用设备	71	0	0	0	0	0	0	0	0	0	0	0	0	0	0	0	0	0	0	0	0	0	0	0	0	0	0	0	0	0	0	0	0	0	0	0	0	0	0	0	0	0	0	0	0	0	0	0
	化工、木材、非金属加工专用设备	72	0	0	0	0	0	0	0	0	0	0	0	0	0	0	0	0	0	0	0	0	0	0	0	0	0	0	0	0	0	0	0	0	0	0	0	0	0	0	0	0	0	0	0	0	0	0	0
	农、林、牧、渔专用机械	73	0	0	0	0	0	0	0	0	0	0	0	0	0	0	0	0	0	0	0	0	0	0	0	0	0	0	0	0	0	0	0	0	0	0	0	0	0	0	0	0	0	0	0	0	0	0	0
	其他专用设备	74	0	0	0	0	0	0	0	0	0	0	0	0	0	0	0	0	0	0	0	0	0	0	0	0	0	0	0	0	0	0	0	0	0	0	0	0	0	0	0	0	0	0	0	0	0	0	0
	汽车整车	75	0	0	0	0	0	0	0	0	0	0	0	0	0	0	0	0	0	0	0	0	0	0	0	0	0	0	0	0	0	0	0	0	0	0	0	0	0	0	0	0	0	0	0	0	0	0	0
	汽车零部件及配件	76	0	0	0	0	0	0	0	0	0	0	0	0	0	0	0	0	0	0	0	0	0	0	0	0	0	0	0	0	0	0	0	0	0	0	0	0	0	0	0	0	0	0	0	0	0	0	0
	铁路运输和城市轨道交通设备	77	0	0	0	0	0	0	0	0	0	0	0	0	0	0	0	0	0	0	0	0	0	0	0	0	0	0	0	0	0	0	0	0	0	0	0	0	0	0	0	0	0	0	0	0	0	0	0
	船舶及相关装置	78	0	0	0	0	0	0	0	0	0	0	0	0	0	0	0	0	0	0	0	0	0	0	0	0	0	0	0	0	0	0	0	0	0	0	0	0	0	0	0	0	0	0	0	0	0	0	0
	其他交通运输设备	79	0	0	0	0	0	0	0	0	0	0	0	0	0	0	0	0	0	0	0	0	0	0	0	0	0	0	0	0	0	0	0	0	0	0	0	0	0	0	0	0	0	0	0	0	0	0	0
	电机	80	0	0	0	0	0	0	0	0	0	0	0	0	0	0	0	0	0	0	0	0	0	0	0	0	0	0	0	0	0	0	0	0	0	0	0	0	0	0	0	0	0	0	0	0	0	0	0
	输配电及控制设备	81	0	0	0	0	0	0	0	0	0	0	0	0	0	0	0	0	0	0	0	0	0	0	0	0	0	0	0	0	0	0	0	0	0	0	0	0	0	0	0	0	0	0	0	0	0	0	0
	电线、电缆、光缆及电工器材	82	0	0	0	0	0	0	0	0	0	0	0	0	0	0	0	0	0	0	0	0	0	0	0	0	0	0	0	0	0	0	0	0	0	0	0	0	0	0	0	0	0	0	0	0	0	0	0
	电池	83	0	0	0	0	0	0	0	0	0	0	0	0	0	0	0	0	0	0	0	0	0	0	0	0	0	0	0	0	0	0	0	0	0	0	0	0	0	0	0	0	0	0	0	0	0	0	0
	家用器具	84	0	0	0	0	0	0	0	0	0	0	0	0	0	0	0	0	0	0	0	0	0	0	0	0	0	0	0	0	0	0	0	0	0	0	0	0	0	0	0	0	0	0	0	0	0	0	0
	其他电气机械和器材	85	0	0	0	0	0	0	0	0	0	0	0	0	0	0	0	0	0	0	0	0	0	0	0	0	0	0	0	0	0	0	0	0	0	0	0	0	0	0	0	0	0	0	0	0	0	0	0
	计算机	86	0	0	0	0	0	0	0	0	0	0	0	0	0	0	0	0	0	0	0	0	0	0	0	0	0	0	0	0	0	0	0	0	0	0	0	0	0	0	0	0	0	0	0	0	0	0	0
	通信设备	87	0	0	0	0	0	0	0	0	0	0	0	0	0	0	0	0	0	0	0	0	0	0	0	0	0	0	0	0	0	0	0	0	0	0	0	0	0	0	0	0	0	0	0	0	0	0	0
	广播电视设备和雷达及配套设备	88	0	0	0	0	0	0	0	0	0	0	0	0	0	0	0	0	0	0	0	0	0	0	0	0	0	0	0	0	0	0	0	0	0	0	0	0	0	0	0	0	0	0	0	0	0	0	0
	视听设备	89	0	0	0	0	0	0	0	0	0	0	0	0	0	0	0	0	0	0	0	0	0	0	0	0	0	0	0	0	0	0	0	0	0	0	0	0	0	0	0	0	0	0	0	0	0	0	0
	电子元器件	90	0	0	0	0	0	0	0	0	0	0	0	0	0	0	0	0	0	0	0	0	0	0	0	0	0	0	0	0	0	0	0	0	0	0	0	0	0	0	0	0	0	0	0	0	0	0	0
	其他电子设备	91	0	0	0	0	0	0	0	0	0	0	0	0	0	0	0	0	0	0	0	0	0	0	0	0	0	0	0	0	0	0	0	0	0	0	0	0	0	0	0	0	0	0	0	0	0	0	0
	仪器仪表	92	0	0	0	0	0	0	0	0	0	0	0	0	0	0	0	0	0	0	0	0	0	0	0	0	0	0	0	0	0	0	0	0	0	0	0	0	0	0	0	0	0	0	0	0	0	0	0
	其他制造产品	93	0	0	0	0	0	0	0	0	0	0	0	0	0	0	0	0	0	0	0	0	0	0	0	0	0	0	0	0	0	0	0	0	0	0	0	0	0	0	0	0	0	0	0	0	0	0	0
	废弃资源和废旧材料回收加工品	94	0	0	0	0	0	0	0	0	0	0	0	0	0	0	0	0	0	0	0	0	0	0	0	0	0	0	0	0	0	0	0	0	0	0	0	0	0	0	0	0	0	0	0	0	0	0	0
	金属制品、机械和设备修理服务	95	0	0	0	0	0	0	0	0	0	0	0	0	0	0	0	0	0	0	0	0	0	0	0	0	0	0	0	0	0	0	0	0	0	0	0	0	0	0	0	0	0	0	0	0	0	0	0
	电力、热力生产和供应	96	0	0	0	0	0	0	0	0	0	0	0	0	0	0	0	0	0	0	0	0	0	0	0	0	0	0	0	0	0	0	0	0	0	0	0	0	0	0	0	0	0	0	0	0	0	0	0
	燃气生产和供应	97	0	0	0	0	0	0	0	0	0	0	0	0	0	0	0	0	0	0	0	0	0	0	0	0	0	0	0	0	0	0	0	0	0	0	0	0	0	0	0	0	0	0	0	0	0	0	0
	水的生产和供应	98	0	0	0	0	0	0	0	0	0	0	0	0	0	0	0	0	0	0	0	0	0	0	0	0	0	0	0	0	0	0	0	0	0	0	0	0	0	0	0	0	0	0	0	0	0	0	0
	房屋建筑	99	0	0	0	0	0	0	0	0	0	0	0	0	0	0	0	0	0	0	0	0	0	0	0	0	0	0	0	0	0	0	0	0	0	0	0	0	0	0	0	0	0	0	0	0	0	0	0
	土木工程建筑	100	0	0	0	0	0	0	0	0	0	0	0	0	0	0	0	0	0	0	0	0	0	0	0	0	0	0	0	0	0	0	0	0	0	0	0	0	0	0	0	0	0	0	0	0	0	0	0
	建筑安装	101	0	0	0	0	0	0	0	0	0	0	0	0	0	0	0	0	0	0	0	0	0	0	0	0	0	0	0	0	0	0	0	0	0	0	0	0	0	0	0	0	0	0	0	0	0	0	0
	建筑装饰、装修和其他建筑服务	102	0	0	0	0	0	0	0	0	0	0	0	0	0	0	0	0	0	0	0	0	0	0	0	0	0	0	0	0	0	0	0	0	0	0	0	0	0	0	0	0	0	0	0	0	0	0	0
	批发和零售	103	0	0	0	0	0	0	0	0	0	0	0	0	0	0	0	0	0	0	0	0	0	0	0	0	0	0	0	0	0	0	0	0	0	0	0	0	0	0	0	0	0	0	0	0	0	0	0
	铁路运输业	104	0	0	0	0	0	0	0	0	0	0	0	0	0	0	0	0	0	0	0	0	0	0	0	0	0	0	0	0	0	0	0	0	0	0	0	0	0	0	0	0	0	0	0	0	0	0	0
	道路运输业	105	0	0	0	0	0	0	0	0	0	0	0	0	0	0	0	0	0	0	0	0	0	0	0	0	0	0	0	0	0	0	0	0	0	0	0	0	0	0	0	0	0	0	0	0	0	0	0
	水上运输业	106	0	0	0	0	0	0	0	0	0	0	0	0	0	0	0	0	0	0	0	0	0	0	0	0	0	0	0	0	0	0	0	0	0	0	0	0	0	0	0	0	0	0	0	0	0	0	0
	航空运输业	107	0	0	0	0	0	0	0	0	0	0	0	0	0	0	0	0	0	0	0	0	0	0	0	0	0	0	0	0	0	0	0	0	0	0	0	0	0	0	0	0	0	0	0	0	0	0	0
	管道运输业	108	0	0	0	0	0	0	0	0	0	0	0	0	0	0	0	0	0	0	0	0	0	0	0	0	0	0	0	0	0	0	0	0	0	0	0	0	0	0	0	0	0	0	0	0	0	0	0
	多式联运和运输代理	109	0	0	0	0	0	0	0	0	0	0	0	0	0	0	0	0	0	0	0	0	0	0	0	0	0	0	0	0	0	0	0	0	0	0	0	0	0	0	0	0	0	0	0	0	0	0	0
	装卸搬运和仓储	110	0	0	0	0	0	0	0	0	0	0	0	0	0	0	0	0	0	0	0	0	0	0	0	0	0	0	0	0	0	0	0	0	0	0	0	0	0	0	0	0	0	0	0	0	0	0	0
	邮政	111	0	0	0	0	0	0	0	0	0	0	0	0	0	0	0	0	0	0	0	0	0	0	0	0	0	0	0	0	0	0	0	0	0	0	0	0	0	0	0	0	0	0	0	0	0	0	0
	住宿	112	0	0	0	0	0	0	0	0	0	0	0	0	0	0	0	0	0	0	0	0	0	0	0	0	0	0	0	0	0	0	0	0	0	0	0	0	0	0	0	0	0	0	0	0	0	0	0
	餐饮	113	0	0	0	0	0	0	0	0	0	0	0	0	0	0	0	0	0	0	0	0	0	0	0	0	0	0	0	0	0	0	0	0	0	0	0	0	0	0	0	0	0	0	0	0	0	0	0
	电信和其他信息传输服务	114	0	0	0	0	0	0	0	0	0	0	0	0	0	0	0	0	0	0	0	0	0	0	0	0	0	0	0	0	0	0	0	0	0	0	0	0	0	0	0	0	0	0	0	0	0	0	0
	软件和信息技术服务	115	0	0	0	0	0	0	0	0	0	0	0	0	0	0	0	0	0	0	0	0	0	0	0	0	0	0	0	0	0	0	0	0	0	0	0	0	0	0	0	0	0	0	0	0	0	0	0
	货币金融和其他金融服务	116	0	0	0	0	0	0	0	0	0	0	0	0	0	0	0	0	0	0	0	0	0	0	0	0	0	0	0	0	0	0	0	0	0	0	0	0	0	0	0	0	0	0	0	0	0	0	0
	资本市场服务	117	0	0	0	0	0	0	0	0	0	0	0	0	0	0	0	0	0	0	0	0	0	0	0	0	0	0	0	0	0	0	0	0	0	0	0	0	0	0	0	0	0	0	0	0	0	0	0
	保险	118	0	0	0	0	0	0	0	0	0	0	0	0	0	0	0	0	0	0	0	0	0	0	0	0	0	0	0	0	0	0	0	0	0	0	0	0	0	0	0	0	0	0	0	0	0	0	0
	房地产	119	0	0	0	0	0	0	0	0	0	0	0	0	0	0	0	0	0	0	0	0	0	0	0	0	0	0	0	0	0	0	0	0	0	0	0	0	0	0	0	0	0	0	0	0	0	0	0
	租赁	120	0	0	0	0	0	0	0	0	0	0	0	0	0	0	0	0	0	0	0	0	0	0	0	0	0	0	0	0	0	0	0	0	0	0	0	0	0	0	0	0	0	0	0	0	0	0	0
	商务服务	121	0	0	0	0	0	0	0	0	0	0	0	0	0	0	0	0	0	0	0	0	0	0	0	0	0	0	0	0	0	0	0	0	0	0	0	0	0	0	0	0	0	0	0	0	0	0	0
	研究和试验发展	122	0	0	0	0	0	0	0	0	0	0	0	0	0	0	0	0	0	0	0	0	0	0	0	0	0	0	0	0	0	0	0	0	0	0	0	0	0	0	0	0	0	0	0	0	0	0	0
	专业技术服务	123	0	0	0	0	0	0	0	0	0	0	0	0	0	0	0	0	0	0	0	0	0	0	0	0	0	0	0	0	0	0	0	0	0	0	0	0	0	0	0	0	0	0	0	0	0	0	0
	科技推广和应用服务	124	0	0	0	0	0	0	0	0	0	0	0	0	0	0	0	0	0	0	0	0	0	0	0	0	0	0	0	0	0	0	0	0	0	0	0	0	0	0	0	0	0	0	0	0	0	0	0
	水利管理	125	0	0	0	0	0	0	0	0	0	0	0	0	0	0	0	0	0	0	0	0	0	0	0	0	0	0	0	0	0	0	0	0	0	0	0	0	0	0	0	0	0	0	0	0	0	0	0
	生态保护和环境治理	126	0	0	0	0	0	0	0	0	0	0	0	0	0	0	0	0	0	0	0	0	0	0	0	0	0	0	0	0	0	0	0	0	0	0	0	0	0	0	0	0	0	0	0	0	0	0	0
	公共设施及土地管理	127	0	0	0	0	0	0	0	0	0	0	0	0	0	0	0	0	0	0	0	0	0	0	0	0	0	0	0	0	0	0	0	0	0	0	0	0	0	0	0	0	0	0	0	0	0	0	0
	居民服务	128	0	0	0	0	0	0	0	0	0	0	0	0	0	0	0	0	0	0	0	0	0	0	0	0	0	0	0	0	0	0	0	0	0	0	0	0	0	0	0	0	0	0	0	0	0	0	0
	其他服务	129	0	0	0	0	0	0	0	0	0	0	0	0	0	0	0	0	0	0	0	0	0	0	0	0	0	0	0	0	0	0	0	0	0	0	0	0	0	0	0	0	0	0	0	0	0	0	0
	教育	130	0	0	0	0	0	0	0	0	0	0	0	0	0	0	0	0	0	0	0	0	0	0	0	0	0	0	0	0	0	0	0	0	0	0	0	0	0	0	0	0	0	0	0	0	0	0	0
	卫生	131	0	0	0	0	0	0	0	0	0	0	0	0	0	0	0	0	0	0	0	0	0	0	0	0	0	0	0	0	0	0	0	0	0	0	0	0	0	0	0	0	0	0	0	0	0	0	0
	社会工作	132	0	0	0	0	0	0	0	0	0	0	0	0	0	0	0	0	0	0	0	0	0	0	0	0	0	0	0	0	0	0	0	0	0	0	0	0	0	0	0	0	0	0	0	0	0	0	0
	新闻和出版	133	0	0	0	0	0	0	0	0	0	0	0	0	0	0	0	0	0	0	0	0	0	0	0	0	0	0	0	0	0	0	0	0	0	0	0	0	0	0	0	0	0	0	0	0	0	0	0
	广播、电视、电影和影视录音制作	134	0	0	0	0	0	0	0	0	0	0	0	0	0	0	0	0	0	0	0	0	0	0	0	0	0	0	0	0	0	0	0	0	0	0	0	0	0	0	0	0	0	0	0	0	0	0	0
	文化艺术	135	0	0	0	0	0	0	0	0	0	0	0	0	0	0	0	0	0	0	0	0	0	0	0	0	0	0	0	0	0	0	0	0	0	0	0	0	0	0	0	0	0	0	0	0	0	0	0
	体育	136	0	0	0	0	0	0	0	0	0	0	0	0	0	0	0	0	0	0	0	0	0	0	0	0	0	0	0	0	0	0	0	0	0	0	0	0	0	0	0	0	0	0	0	0	0	0	0
	娱乐	137	0	0	0	0	0	0	0	0	0	0	0	0	0	0	0	0	0	0	0	0	0	0	0	0	0	0	0	0	0	0	0	0	0	0	0	0	0	0	0	0	0	0	0	0	0	0	0
	社会保障	138	0	0	0	0	0	0	0	0	0	0	0	0	0	0	0	0	0	0	0	0	0	0	0	0	0	0	0	0	0	0	0	0	0	0	0	0	0	0	0	0	0	0	0	0	0	0	0
	公共管理和社会组织	139	0	0	0	0	0	0	0	0	0	0	0	0	0	0	0	0	0	0	0	0	0	0	0	0	0	0	0	0	0	0	0	0	0	0	0	0	0	0	0	0	0	0	0	0	0	0	0
[truncated: 92 more columns]

## Sheet: 直接消耗系数
产出 投入		代码	农产品	林产品	畜牧产品	渔产品	农、林、牧、渔服务产品	煤炭采选产品	石油和天然气开采产品	黑色金属矿采选产品	有色金属矿采选产品	非金属矿采选产品	开采辅助服务和其他采矿产品	谷物磨制品	饲料加工品	植物油加工品	糖及糖制品	屠宰及肉类加工品	水产加工品	蔬菜、水果、坚果和其他农副食品加工品	方便食品	乳制品	调味品、发酵制品	其他食品	酒精和酒	饮料和精制茶	烟草制品	棉、化纤纺织及印染精加工品	毛纺织及染整精加工品	麻、丝绢纺织及加工品	针织或钩针编织及其制品	纺织制成品	纺织服装服饰	皮革、毛皮、羽毛及其制品	鞋	木材加工品和木、竹、藤、棕、草制品	家具	造纸和纸制品	印刷品和记录媒介复制品	文教、工美、体育和娱乐用品	精炼石油和核燃料加工品	煤炭加工品	基础化学原料	肥料	农药	涂料、油墨、颜料及类似产品	合成材料	专用化学产品和炸药、火工、焰火产品	日用化学产品
部门名称		-	1	2	3	4	5	6	7	8	9	10	11	12	13	14	15	16	17	18	19	20	21	22	23	24	25	26	27	28	29	30	31	32	33	34	35	36	37	38	39	40	41	42	43	44	45	46	47
中间投入	农产品	1	0.115356	0	0.0792348	0.00782942	0.0887696	0	0	0	0	5.10855e-09	0	0.676644	0.414889	0.467003	0.492394	0.0151313	0.00226279	0.426247	0.0713974	0.000363552	0.229688	0.141676	0.19933	0.182572	0.061753	0.177935	0.00860227	0.203138	0	0.0160351	0	0	0	0.0220302	0.00295134	0.0642956	0	0.0121503	0	0	0.0045353	0.0104505	0.0112379	0.00148271	2.31361e-05	0.0143739	0.0126126
	林产品	2	2.02105e-07	0.0586382	0	0	0.00405706	0.00086565	2.07181e-05	7.44729e-05	0.000232938	0.00017165	5.85809e-06	1.47844e-05	5.77881e-05	0.000169959	3.00702e-05	7.87213e-06	6.58978e-06	0.00105775	1.10988e-05	9.00167e-06	2.01063e-05	0.000400435	0.000124405	0.000353934	3.37289e-05	9.05675e-05	5.80685e-06	3.59758e-05	0	0	0	0	0.00391203	0.153619	0.0266478	0.0313136	0	0.00841375	3.91811e-05	3.5173e-05	0	3.49394e-05	2.92159e-05	3.12291e-05	0.000648452	0.0141951	0.00281861
	畜牧产品	3	2.10828e-07	0	0.0623065	0	0.0268586	0	0	0	0	0	0	0	3.749e-05	0	0	0.508045	0	0.0125667	0.00221038	0.320262	0.000315593	0.0547901	0.000240956	0.00490129	0	0.000489475	0.358885	0.10964	0	0	0	0.0804509	0	0	0	0	0	0.00530548	0	0	0	1.17458e-05	0	1.91015e-08	0	0.0155361	2.96791e-05
	渔产品	4	0	0	0	0.029327	0.00995931	0	0	0	0	0	0	0	0.0507604	0	0	8.96252e-07	0.533242	0.00660709	0.00256468	0	0.000493678	0.00933467	2.58371e-05	0	0	0	0	0	0	0	0	0	0	0	0	0	0	0.00318992	0	0	0	0	0	0	0	0	6.42745e-05
	农、林、牧、渔服务产品	5	0.020988	0.115726	0.00212063	0.0321157	0.0805273	0	0	0	0	0	0	0	0.00108833	0	0	0	2.13146e-10	0.0028915	0	0	0	0	0	0	0	0.0694898	0.000185189	0.0622108	0	0	0	0	0	0.00133217	0	0.00118403	0	0	0	0	0	0	0	0	0	0	0
	煤炭采选产品	6	0.000489903	0.000590846	0.000197193	0.000379999	0.00140106	0.154015	0.000592305	0.00492853	0.00535544	0.0139314	0.00299024	0.00155778	0.00208514	0.00144979	0.00639831	0.000647887	0.000825916	0.00374591	0.00157552	0.000552743	0.00413718	0.00133084	0.00325032	0.0021052	0.000116568	0.00393635	0.00249141	0.00347664	0.00428149	0.00261021	0.000696337	0.00142951	0.00217851	0.00168622	4.08328e-05	0.0188677	0.000311818	0.000123737	0.000575405	0.373742	0.0446006	0.0690101	0.0128781	0.00496546	0.00899037	0.0190377	0.000892056
	石油和天然气开采产品	7	0	0	0	0	0	0.000188782	0.0049722	0.00021027	0.000180619	0.000117888	0.000774072	0	0	0	0	0	0	0	0	0	0	0	0	0	0	0	0	0	0	0	0	0	0	0	0	0.000331807	0	0	0.535254	0.000146182	0.0439454	0.0292401	0.0405011	0.00517684	0.0140399	0.00187154	0.000446321
	黑色金属矿采选产品	8	0	0	0	0	0	0	0	0.146267	0	0	0	0	0	0	0	0	0	0	0	0	0	0	0	0	0	0	0	0	0	0	0	0	0	0	0	0	0	0	0	0	0.0011698	0	0	0	0	0.00131782	0
	有色金属矿采选产品	9	0	0	0	0	0	0	0	0	0.0424758	0	0	0	0	0	0	0	0	0	0	0	0	0	0	0	0	0	0	0	0	0	0	0	0	0	0	0	0	0	0.000910971	0	0.0142129	0.000543196	0	0.00368371	0	0.00424386	0.000620289
	非金属矿采选产品	10	8.85474e-07	1.20192e-05	1.32879e-06	1.48354e-06	3.96994e-06	0.000192579	0.000190827	0.000283789	0.000978864	0.0122555	0.00367985	3.66105e-06	9.03281e-05	7.2727e-05	0.000172687	7.48702e-06	0.000100084	7.58555e-05	6.57757e-05	2.21765e-05	0.000206956	4.34603e-05	3.8284e-05	8.44937e-05	1.21954e-06	2.87615e-05	2.33645e-05	4.54271e-06	0.000114159	3.82205e-05	4.48018e-07	2.77218e-05	6.35391e-05	3.9261e-05	7.57161e-05	0.000850702	7.15324e-06	0.00487722	4.09709e-06	0.000522424	0.0242093	0.0305463	0.00183135	0.00735208	0.0015211	0.00278894	0.000298888
	开采辅助服务和其他采矿产品	11	0	0	0	0	0	0.00583765	0.157327	0.00315447	0.00227958	0.00892252	0.00874708	0	0	0	0	0	0	0	0	0	0	0	0	0.0050385	0	0	0	0	0	0	0	0	0	0	0	0	0	0	0	0	0	0	0	0	0	0	0
	谷物磨制品	12	0.00131431	0	0.0175857	0.0109776	0.014933	0	0	0	0	0	0	0.0490798	0.0639323	0.0120611	0.00419215	0.00230086	0.00366627	0.0456576	0.261788	0	0.0625099	0.122184	0.0840747	0.00521511	0	0	0	0	0	0	0	0	0	0.000886763	3.09208e-05	0	0	0	0	0	0	0	0.00457553	0	0	0	8.4032e-05
	饲料加工品	13	0.00126664	0	0.190612	0.169812	0.0649725	0	0	0	0	0	0	0	0.0843518	0	0	0.00308523	0	0	1.07666e-05	0	3.72206e-05	0.000424729	0	0	0	0	0	0	0	0	0	0	0	0	0	0	0	0	0	0	0	0	4.68585e-06	0	0	0	0
	植物油加工品	14	6.61516e-06	0	0.000478716	0.00184878	1.37274e-06	0	0	0	0	0	0	0	0.0483366	0.201377	0	0.000245283	0.00773626	0.0357656	0.053573	0	0.0424074	0.0423931	0	0.00193354	4.97273e-09	0	0	0	0	0	0	0	0	0	0	7.17663e-05	0	0	0	0	0.00490904	0	0.0010141	0.0182754	5.60567e-05	0.0425774	0.100917
	糖及糖制品	15	0	0	0	0	0	0	0	0	0	0	0	0	0.000616875	0	0.0755933	0.000136438	0.000408118	0.0147313	0.00496169	0.0119422	0.0189046	0.0192966	0.00145427	0.028613	0	0	0	0	0	0	0	0	0	0	0	0	0	0	0	0	0	0	0	0	0	0	0
	屠宰及肉类加工品	16	0	0	3.98076e-05	9.75506e-07	0	0	0	0	0	0	0	0	0.00860325	0	0	0.116764	0.0025575	0.00360169	0.0456872	0	0.0233997	0.0102042	0	0	0	0	0	0	0	0	0	0.159357	0	0	0	0	0	0.00142191	0	0	0	0	0	0	0	0.00067161	0.0210064
	水产加工品	17	0	0	0	0.00118675	0	0	0	0	0	0	0	0	0.0117347	0	0	4.97271e-05	0.0788677	0	0.00493757	0	0.00105236	0.0087865	0	0	0	0	0	0	0	0	0	1.26426e-05	0	0	0	0	0	0	0	0	0	0	0	0	0	0	0.000704048
	蔬菜、水果、坚果和其他农副食品加工品	18	0	0	0	0	0	0	0	0	0	0	0	0	0	0	0	0	0	0.0694137	0.043356	0.00297265	0.043968	0.0701992	0.00930796	0.0290916	0	0	0	0	0	0	0	0	0	0	0	0	0	0	0	0	0	0	0	0	0	0.00498183	0.00453139
	方便食品	19	0	0	0	0	0	0	0	0	0	0	0	0	0	0	0	0	0	0	0.0289465	0	0	0	0	0	0	0	0	0	0	0	0	0	0	0	0	0	0	0	0	0	0	0	0	0	0	0	0
	乳制品	20	0	0	0	0	0	0	0	0	0	0	0	0	0.00106861	0	0	0	0	0	0.000771616	0.189496	0.00017791	0.0321049	1.01246e-05	0.00556055	0	0	0	0	0	0	0	0	0	0	0	0	0	0	0	0	0	0	0	0	0	0	8.87286e-05
	调味品、发酵制品	21	0	0	0	0	0	0	0	0	0	0	0	0	0.00581035	0	0	0.00146313	0.0154944	0.0118558	0.0379226	0.0005057	0.0857481	0.013194	0.00502964	0.00144395	0	0	0	0	0	0	0	0	0	0	0	0	0	0	0	0	0	0	0	0	0	0	0
	其他食品	22	0	0	0	0	0	0	0	0	0	0	0	0	0.0109741	0.000484742	0	0.036387	0.00223413	0.00362356	0.0183928	0.0171856	0.060963	0.0373047	0.0146578	0.0332418	0.0020979	0	0	0	0	0	0	0	0	0	0	0	0	0	0	0	0	0	0	0	0	0	0
	酒精和酒	23	1.93427e-05	0.00014936	9.44644e-06	5.17075e-05	0.00279864	0.000338899	7.44378e-05	0.000553566	0.00108336	0.000586383	0.000472461	5.08265e-05	0.00287099	3.03222e-05	2.90921e-05	0.000386412	0.000825695	0.00070641	0.000103674	3.77274e-05	0.00303897	0.00270712	0.0983806	0.0166947	0.000975909	5.67075e-05	3.51249e-05	4.26254e-05	3.74914e-05	0.000102198	0.000816646	7.43938e-05	6.1805e-05	0.000599952	0.000118492	0.00103679	0.00210498	7.79681e-05	0.00133775	4.02593e-05	0.00569383	4.34181e-05	7.99831e-05	0.0224257	0.00027127	0.0189196	0.0136072
	饮料和精制茶	24	3.74609e-05	0.00269292	3.68017e-05	0.000222407	0.00457976	0.00111379	0.000593577	0.00172975	0.00124276	0.00116734	0.000291	0.000463613	0.00031191	0.000273039	0.000458831	0.000173489	0.00059903	0.00303426	0.00162717	0.00442418	0.000759366	0.00132519	0.00245487	0.0367576	0.0013495	0.000424805	0.000668631	0.00066377	0.00361331	0.00216649	0.000546739	0.00076501	0.00293812	0.00119286	0.0026758	0.000331607	0.000521904	0.0021852	0.000294542	0.000479663	0.00356987	0.00237889	0.000926611	0.000834346	0.000409872	0.000816571	0.00137329
	烟草制品	25	1.21635e-06	0.000206125	6.03759e-07	9.84935e-06	0.00324215	0.00030537	6.86221e-05	0.00326778	0.00171682	0.00310652	1.04056e-06	5.1889e-06	2.27783e-06	0.00135692	0.0021667	0.000583146	0.000947735	5.41243e-05	0.0012777	0.00248577	1.1791e-05	2.31457e-05	1.43579e-05	8.92876e-06	0.122775	0.000695022	0.0117312	9.05765e-06	0.000506161	0.000190318	0.000147781	6.93677e-05	9.18854e-06	0.00318461	2.9236e-06	1.39301e-05	0.00569883	0.000934484	0.00726026	0.00178876	2.17259e-06	1.75567e-05	0.00163691	0.00237482	5.09272e-06	1.96819e-05	0.00241792
	棉、化纤纺织及印染精加工品	26	3.14159e-06	0	0	0	6.51955e-07	5.20482e-05	1.69109e-05	1.77904e-05	5.87197e-05	0.000330487	0.000187021	0	0	0	0	0	0	0	0	0	0	0	0.000284514	0.000474896	0.0010919	0.306899	0.0437371	0.0258601	0.313328	0.364006	0.321744	0.0364751	0.0823122	0.000472315	0.0266876	0.00081249	0.000432988	0.0439684	5.15966e-05	1.84116e-05	0.000186647	0.000429953	0.000684508	0.000826199	0.00110434	0	0
	毛纺织及染整精加工品	27	0	0	0	0	0	0	0	0	0	0	0	0	0	0	0	0	0	0	0	0	0	0	0	0	0	0.0051025	0.15261	0.000656275	0.0474335	0.057011	0.0519946	0.00114953	0.000297488	0	2.15535e-06	0	0	0.00388588	0	0	0	0	0	0	0	0	0
	麻、丝绢纺织及加工品	28	0	0	0	0	0	1.40659e-06	9.31045e-07	9.72377e-06	2.2117e-05	0.000192119	3.32106e-05	0	0	0	0	0	0	0	0	0	0	0	0.000104103	0.000274237	0	0.00692038	0.00168341	0.195838	0.00961941	0.0162926	0.0506503	0.00124693	0.00389779	0.0002361	0.00118121	0.000193911	0.000202197	0.00668334	0	0	0	0	0	0	0	0	0
	针织或钩针编织及其制品	29	0	0.000121984	1.54015e-06	4.82761e-07	0.000278314	4.41367e-06	5.39329e-06	2.00568e-06	7.28568e-07	6.41152e-07	6.09446e-06	1.67171e-07	1.28191e-06	1.15898e-07	2.25596e-07	1.53709e-06	4.71478e-08	3.22955e-05	9.38046e-07	1.47909e-05	4.95152e-06	1.43406e-05	6.10123e-06	9.18794e-06	1.6938e-07	0.000283038	4.98217e-06	6.29933e-06	0.100714	0.0389094	0.0658373	0.00456563	0.00425245	6.56427e-06	0.000241938	1.4831e-06	7.0449e-07	0.00125016	7.23334e-05	3.20738e-05	2.46369e-06	1.35554e-06	1.8028e-06	5.1919e-06	2.90927e-06	1.6222e-06	9.65366e-06
	纺织制成品	30	1.00614e-05	9.57085e-05	9.83604e-07	4.15002e-06	2.14045e-06	0.000317611	0.000113393	5.53241e-05	0.000374635	0.00091321	0.003675	9.39311e-05	0.000479084	0.000482637	0.000113277	0.000111114	7.45371e-06	0.000127004	6.19085e-05	0.000114798	0.000698713	0.000106713	0.000181716	0.000669682	0.000573371	0.000331197	0.00025661	0.000611808	0.00195048	0.0133844	0.0187557	0.00218446	0.00171181	0.000550116	0.00374848	0.00179704	0.000600398	0.00611364	8.3155e-05	5.71009e-05	0.000316477	0.000730742	0.00030533	0.000839433	0.000250473	0.000201022	0.00028657
	纺织服装服饰	31	6.16126e-07	0.00208365	1.54538e-06	1.30389e-05	1.27855e-07	0.00540084	0.00133469	0.00141692	0.00192217	0.0011722	0.0106019	0.0042574	0.00173521	0.00210318	0.00225596	0.00120984	0.00118348	0.00235248	0.0027354	0.00149482	0.00262102	0.00285364	0.00364588	0.00237332	0.00327539	0.00242354	0.012768	0.00174051	0.0194064	0.0066124	0.0306371	0.0176766	0.00236082	0.00283242	0.00754501	0.0023291	0.00247788	0.00718348	0.00170783	0.00253328	0.00127383	0.00319096	0.00441356	0.00259069	0.0025494	0.00663202	0.00361972
	皮革、毛皮、羽毛及其制品	32	5.10234e-07	8.1099e-05	3.41358e-06	5.47769e-05	0.000950289	1.4554e-05	4.25636e-06	1.22539e-05	6.37816e-06	3.96168e-06	1.86475e-05	0	0	0	0	0	0	0	8.52908e-05	3.83468e-05	1.24542e-05	0.000125344	7.77854e-07	6.121e-06	1.58866e-09	2.76816e-05	1.37949e-05	1.3459e-05	0.000694459	0.00126116	0.0291585	0.238421	0.137806	0.000457357	0.0326354	0.000409211	2.35834e-05	0.00657376	8.01275e-09	8.25002e-05	2.75255e-06	4.25693e-07	3.42517e-05	1.68082e-06	4.94766e-06	2.56328e-06	0.000296082
	鞋	33	2.88924e-06	1.28155e-06	0	0	9.67429e-07	0.000746326	0.000129881	1.57437e-05	3.09213e-05	1.38408e-05	0.000256203	1.55971e-05	4.80494e-07	1.23736e-07	1.14613e-06	8.58414e-06	2.93105e-06	1.5619e-05	8.48953e-06	3.27169e-06	4.1912e-05	3.70249e-05	2.01112e-05	7.56826e-06	7.22679e-08	7.04967e-07	3.40135e-08	1.98613e-07	0.00114905	0.000299826	0.000594024	0.000591965	0.136452	3.20242e-05	0.000264736	5.85023e-05	5.84886e-05	0.000108578	0.000170364	3.04362e-05	1.83915e-05	2.08379e-05	6.37257e-06	6.11805e-06	7.8285e-05	4.54129e-05	6.56796e-06
	木材加工品和木、竹、藤、棕、草制品	34	5.62042e-06	0.000202065	7.50477e-08	1.66924e-06	5.9347e-05	0.0150977	1.10723e-05	0.000160305	0.00363769	0.000632187	0.000240609	0.000122902	0.000173741	9.14796e-05	0.000488196	0.000109125	0.000125019	0.000175622	0.000395999	0.000262769	0.00026177	0.00063159	0.00162971	0.00165548	0.00152998	0.00081557	0.000157795	0.000506437	0.000867744	0.00230448	0.0007165	0.00067809	0.0025831	0.297447	0.312251	0.0126741	0.00443311	0.0357621	0.000174574	0.000680624	0.000710037	0.00127788	0.00218576	0.00161279	0.00179201	0.000713193	0.00434928
	家具	35	7.95561e-05	0.000221061	3.24166e-06	0.00135426	0.00101283	4.24235e-05	0.00144581	7.28861e-05	8.54194e-05	3.96461e-05	7.20754e-05	2.87372e-05	1.57964e-05	9.25995e-06	3.34933e-05	2.16011e-05	1.00716e-05	0.000186823	0.000346756	0.000197598	0.001063	0.000138937	0.000273492	0.000147888	0.000103121	5.36984e-05	1.17322e-06	0.00014816	2.34651e-05	0.000583095	0.000196281	2.2186e-06	0.000174813	0.00223646	0.00944887	1.77979e-06	0.000101606	0.000641642	0.000243355	5.07122e-06	3.57125e-06	2.51819e-05	1.55872e-06	3.37603e-05	0.000386283	7.7715e-06	7.01315e-06
	造纸和纸制品	36	8.44313e-05	0.000155596	2.22914e-07	0.000219554	0.00012254	2.49717e-05	2.91334e-05	0.000121059	0.000272649	0.00209942	0.000451274	0.00261481	0.00221924	0.00328305	0.00102833	0.00307648	0.00369201	0.00472773	0.0110874	0.0176827	0.0067364	0.00795574	0.00974898	0.0228646	0.0268453	0.00189417	0.00195074	0.0015463	0.00398747	0.00714859	0.00273559	0.00558473	0.00709757	0.00662301	0.00884716	0.26011	0.33507	0.0543631	0.000328472	8.25432e-05	0.00118969	0.00271749	0.00504341	0.0046922	0.00450592	0.00217263	0.0119036
	印刷品和记录媒介复制品	37	3.33887e-06	6.15906e-06	4.19686e-07	1.24533e-05	0.00112242	2.09481e-05	1.59509e-05	2.14405e-05	1.49554e-05	1.46016e-05	0.000338117	7.08932e-06	2.26036e-05	1.36262e-05	1.32908e-05	1.04165e-05	5.10503e-05	1.19124e-05	8.589e-05	5.22633e-05	4.19836e-05	0.000720597	0.00538332	0.00544843	0.00718794	4.77061e-06	2.61527e-06	2.90582e-06	8.06098e-06	0.00120262	0.000873469	1.36484e-05	0.000936551	2.37104e-05	0.000928572	0.00248311	0.0330765	0.00112497	4.77282e-05	1.97689e-06	1.64294e-06	1.32099e-05	8.28976e-06	0.0010635	3.64242e-06	4.68369e-06	0.00775817
	文教、工美、体育和娱乐用品	38	0.000656771	0.00121438	5.4797e-06	0.0017782	0.000968699	8.62473e-05	4.48839e-05	0.000950538	0.000917645	0.000155073	0.000102175	0.000155305	0.000456605	0.000291903	6.74275e-05	0.000121337	0.000129747	0.000310444	0.00101549	0.00205985	0.000786111	0.00113301	0.00146887	0.000897394	0.000183544	0.000165726	9.40126e-05	0.000123111	0.00135295	0.000423657	0.000811714	0.00103138	0.00168138	0.00199791	0.00102185	0.00145032	0.00264897	0.0742496	0.000613861	8.68914e-05	6.13978e-05	0.000295704	0.00017558	0.000624782	0.000180938	0.000127665	0.00773894
	精炼石油和核燃料加工品	39	0.00306484	0.00381743	0.00125772	0.00598557	0.0194267	0.00279638	0.0030918	0.0281966	0.0364063	0.0488771	0.0394858	0.000552166	0.00151164	0.000630042	0.000860068	0.000274805	0.00112255	0.00100809	0.00104043	0.00106725	0.000874257	0.00103721	0.000736373	0.00143757	0.000191187	0.0008872	0.00210663	0.00178106	0.00107247	0.00258151	0.00186362	0.000969808	0.00148231	0.00410191	0.00327307	0.00185577	0.00124307	0.00261892	0.0590622	0.00367175	0.085705	0.0205871	0.00139801	0.0278639	0.119837	0.0462693	0.00454483
	煤炭加工品	40	0	0	0	0	0	0.000182967	0.000585214	0.00166769	0.000662916	0.000660349	5.99092e-06	0	0	0	0	0	0	0	0	0	0	0	0	0	0	0	0	0	0	0	0	0	0	0	0	0	0	0	0	0.0298782	0.0165247	0.00341222	0.0144478	0.00220524	0.00136557	0.0193179	0
	基础化学原料	41	2.91966e-06	3.85043e-07	8.82674e-07	7.74037e-05	8.26415e-06	0.00050578	0.0129508	0.00683532	0.016109	0.0194523	0.0113762	0	0	6.11002e-05	0.00669344	1.92909e-05	4.79172e-05	0.000431484	0	0	0	0	0.000977805	0.000464313	2.95725e-05	0.000496529	0.000753226	0.000384042	0.00263816	0.00671748	8.91822e-05	0.00191045	0.00788172	0.0179147	0.00651809	0.0439762	0.00174038	0.0017117	0.0191383	0.00148297	0.191788	0.187018	0.274208	0.144349	0.236537	0.142854	0.0736147
	肥料	42	0.0785525	0.0239419	0	0	0.000281415	0	0	0	0	0	0	0	0	0	0	0	0	0	0	0	0	0	0	0	0	0	0	0	0	0	0	0	0	0	0	0	0	0	0	0	0.000577086	0.117711	0.00579308	0	0	0	0
	农药	43	0.0242839	0.0199514	6.0742e-06	7.61212e-05	0.00463133	0	0	0	0	0	0	0	0	0	0	0	0	0	0	0	0	0	0	0	0	0	0	0	0	0	0	0	0	0	0	0	0	0	0	0	0	0	0.190895	0	0	0	0
	涂料、油墨、颜料及类似产品	44	1.38724e-05	4.96803e-07	1.6985e-05	1.81328e-06	6.64666e-06	0.000187424	8.79323e-05	0.000543942	2.67868e-05	3.2547e-05	0.00040754	2.71052e-07	4.08265e-08	2.9165e-05	8.43811e-06	1.92836e-05	4.87963e-07	2.86632e-05	3.2391e-05	0.000127851	3.28676e-05	0.000106299	1.80077e-05	4.28728e-05	4.02273e-05	0.00891006	0.0161307	0.0014848	0.00479482	0.00335878	0.000401648	0.00281537	0.00193679	0.00743146	0.0103521	0.00296921	0.0427723	0.00584123	4.36577e-05	0.000104556	0.000546115	0.000354134	0.000221049	0.140179	0.00177964	0.00324342	0.00137105
	合成材料	45	1.58692e-07	2.92735e-07	1.59989e-06	1.68969e-06	6.03045e-07	0.00281669	0.000392224	1.3062e-05	0.000226788	0.000183597	0.00165223	2.68149e-05	4.75813e-06	6.15877e-06	7.62693e-06	5.05601e-07	7.03798e-08	1.50798e-06	2.27155e-05	1.43773e-06	0.000220395	0.000597756	8.7394e-06	0.0194742	1.4191e-05	0.000947107	2.01164e-05	2.43561e-05	0.000293722	0.00393892	0.000516941	0.00212116	0.0469184	0.00157073	0.00943773	0.00348055	0.00489217	0.0408187	0.00275638	9.54016e-05	0.0123682	0.000445165	0.00491216	0.0837487	0.130756	0.0218458	0.00136359
	专用化学产品和炸药、火工、焰火产品	46	3.83153e-06	1.87061e-06	9.14269e-06	1.91174e-05	5.01052e-06	0.00796099	0.0230807	0.0110758	0.0379635	0.0512488	0.0474221	4.91505e-05	0.000108598	0.000275158	0.00515564	8.4389e-05	0.000212176	0.000152115	8.66144e-05	0.000142567	0.000502836	0.00163777	0.000405859	0.000206067	0.000174226	0.00529963	0.00186407	0.00168282	0.0106709	0.00419358	0.00414477	0.0183612	0.0212857	0.0517529	0.00443233	0.0407302	0.0152881	0.0182084	0.0192791	0.00106809	0.0291856	0.0219591	0.0307709	0.0992061	0.0325419	0.142279	0.0363432
	日用化学产品	47	1.3383e-05	0.000463925	2.30597e-06	6.73018e-05	0.000527054	0.000117272	0.000138733	1.66355e-05	0.000110477	3.26371e-05	0.000732839	2.25907e-06	0.000518459	0.000284006	1.37294e-06	0.000393931	0.000208529	0.000485186	0.000708462	0.00195334	0.001496	0.00209506	0.000198771	0.00472191	0.00513991	7.31434e-06	0.000571226	3.55855e-05	0.000323577	0.000545083	0.000250387	0.000676659	0.000359405	0.000130275	0.000398677	0.00027961	0.000500711	0.001323	0.000114432	4.40461e-05	3.20838e-05	2.95766e-05	0.000173907	3.83247e-05	0.000596275	0.000362425	0.100703
	医药制品	48	4.30321e-06	0.000635843	0.0107923	0.00260275	0.0250071	0.000178265	0.000174672	6.68954e-05	3.71008e-05	2.61896e-06	3.31146e-05	1.26875e-06	0.000692729	5.45745e-06	0.000312873	0.000938291	0.000558023	0.000258168	4.42728e-06	9.96659e-05	0.00211047	0.00239741	0.000458372	0.000505751	1.03553e-05	1.81825e-06	4.21621e-07	1.21571e-05	1.39825e-05	0.000115332	2.01736e-05	0.000914092	2.15325e-05	2.06123e-06	2.38392e-05	0.0035931	0.000105538	1.33714e-05	4.1323e-05	8.09255e-06	0.000456218	0.00133585	0.0172917	0.00193026	4.9714e-05	0.000674975	0.00627746
	化学纤维制品	49	0	0	0	0	2.04332e-09	0	0	0	0	0	0	0	1.31039e-09	0	1.23943e-08	5.29474e-10	1.47597e-09	8.41221e-10	3.11021e-09	3.15572e-09	3.74511e-09	8.05101e-10	1.23213e-09	2.68406e-09	0.00654267	0.0894004	0.0658713	0.0599127	0.12412	0.0805918	0.0252631	0.000258873	0.00129761	0.000146464	0.001329	0.000498349	0.000811712	0.0125069	0	0	0	0	0	0	0.000855589	0.00336112	0.000498539
	橡胶制品	50	1.608e-05	2.52166e-05	3.84891e-05	4.65325e-05	2.28294e-05	0.00190055	0.000321478	0.00921049	0.00138617	0.000843924	0.0169214	0.000671661	8.92024e-05	9.52111e-06	0.000122868	7.78556e-05	8.24878e-06	0.000113151	0.000163399	0.000135612	0.000445769	0.000170295	0.00013295	9.31371e-05	4.21292e-05	0.00107459	9.14378e-05	1.61946e-05	0.00301387	0.00169172	0.00205034	0.00434433	0.0407072	0.00188617	0.00244888	0.000249204	0.00248009	0.00963749	0.000319303	0.000304701	9.41164e-05	0.000117312	3.57808e-05	0.00142931	0.0053554	0.000211272	0.000458588
	塑料制品	51	0.0119958	3.53427e-06	1.64989e-05	5.15593e-06	0.0020123	0.000459527	0.000314877	0.000181071	0.000763908	0.00298109	0.0198586	0.00628197	0.00235443	0.00612085	0.00126193	0.00303095	0.0104262	0.0064426	0.0124565	0.0295964	0.0137889	0.00995359	0.00575969	0.0389855	0.00347401	0.00250375	0.00120438	0.00112186	0.00338772	0.0160359	0.00284235	0.00794059	0.0511915	0.00513078	0.0247298	0.00663223	0.0500064	0.0454078	0.00368397	0.000127487	0.0187906	0.0413251	0.0150748	0.00568191	0.00640959	0.0207449	0.0571924
	水泥、石灰和石膏	52	6.60412e-06	3.66193e-06	3.87978e-06	6.84761e-05	3.21033e-06	0.00206713	0.000113443	0.000409349	0.00205995	0.0111375	0.0155143	4.27658e-05	4.90755e-06	8.43413e-06	0.000630324	8.12377e-06	1.90826e-06	5.38813e-05	2.065e-05	1.06759e-05	0.000354473	8.94382e-05	3.67438e-05	2.83477e-05	0.000267565	0	0	0	4.42546e-05	1.67399e-05	4.9875e-05	2.73103e-05	2.41817e-05	0.000563693	3.27632e-05	0.000294441	1.0353e-05	0.000536206	1.59864e-05	1.67651e-05	0.00112244	1.81378e-05	2.38176e-05	0.000998679	0.000201368	9.5538e-05	0.000286842
	石膏、水泥制品及类似制品	53	5.16992e-06	7.77888e-07	8.84755e-06	2.74306e-05	5.70587e-06	0.000114241	2.37179e-05	1.05021e-05	0.000364562	0.00282285	0.0110208	0	3.41128e-06	0	1.6569e-05	1.14156e-05	1.2903e-05	1.57799e-05	3.78917e-08	1.0239e-09	1.48064e-06	4.77344e-05	5.44974e-05	7.91922e-06	0	0.000209746	0	7.95677e-07	6.09461e-05	3.11831e-05	2.42616e-06	1.54735e-05	1.76146e-05	0.000174874	2.12066e-05	3.5544e-06	2.35164e-06	0.000290604	3.1348e-05	9.26897e-06	1.98998e-05	3.85562e-06	1.67004e-05	3.19491e-05	7.46731e-06	4.31819e-05	1.68225e-06
	砖瓦、石材等建筑材料	54	1.03351e-05	1.52972e-05	2.26736e-05	0.00105186	0.000694619	0.000179534	4.40884e-05	4.94619e-05	7.09426e-05	0.000282838	0.00184544	0	3.82289e-06	4.62355e-06	9.24715e-06	1.2793e-05	1.0406e-05	8.85367e-06	5.44032e-06	6.49176e-09	8.17476e-06	9.77297e-06	1.5148e-05	1.03066e-05	2.06132e-06	0	0	0	5.42106e-06	0.000173695	1.36509e-06	4.94214e-05	8.63306e-07	6.09031e-05	0.00104427	3.02847e-05	2.56679e-06	0.000413645	5.44179e-05	2.18767e-05	4.00479e-05	1.11944e-05	8.80128e-05	0.000201238	0.000121103	1.7464e-05	2.28272e-05
	玻璃和玻璃制品	55	1.35688e-06	0.000206274	4.63817e-06	1.41696e-06	1.35935e-06	2.30294e-05	0.000125098	2.54496e-05	0.000242182	0.000438567	0.00204055	4.92664e-05	0.000408384	0.00060542	0.000491293	4.16082e-05	0.000681674	0.000877348	0.00260459	0.00237855	0.00498093	0.00227499	0.0261808	0.0127186	0.000551109	0.000284069	5.90549e-05	0.000169643	0.000275544	0.00140669	0.000293576	0.000140729	0.000988914	0.00129936	0.0121507	0.000375055	0.000397871	0.00117335	6.96607e-05	7.03417e-05	0.000310345	0.000503774	0.00142055	0.00254008	0.000767955	0.00121062	0.00498094
	陶瓷制品	56	2.05895e-06	1.49005e-07	0	0.00156813	0.00117332	1.84737e-05	6.83616e-06	0.000223902	0.000144332	2.05439e-06	7.15628e-06	5.61907e-08	5.46052e-07	1.88026e-09	1.0657e-06	1.06963e-05	4.29364e-06	2.09207e-08	7.85504e-06	1.12419e-06	5.86659e-06	2.35491e-06	0.00115861	0.000456828	1.38593e-08	5.59558e-06	4.07155e-06	2.70664e-06	7.30083e-06	6.08481e-07	0	0	0	6.54589e-07	2.23439e-06	3.33353e-06	2.87586e-05	0.000667834	5.49576e-05	6.77186e-08	2.92101e-06	2.8456e-06	4.93565e-07	7.47137e-07	7.31929e-06	0.00289816	0
	耐火材料制品	57	0	0	0	0	0	9.30212e-05	1.74208e-05	9.00687e-05	0.000112953	5.75749e-06	3.38091e-05	0	0	0	0	0	0	0	0	0	0	0	0	0	0	0	0	0	0	0	0	0	0	0	0	0	0	0	2.08786e-05	0.043302	0.000276793	7.0104e-05	8.64128e-06	0.000331237	5.92732e-05	0	0
	石墨及其他非金属矿物制品	58	1.04371e-07	9.79269e-06	6.46548e-07	2.4243e-07	2.98736e-06	0.000275264	8.34699e-05	0.000411595	0.00218479	0.00137682	0.000265773	2.53865e-06	3.04178e-05	3.33467e-08	2.10351e-05	2.91721e-06	1.13564e-07	6.11595e-07	1.78427e-06	1.61049e-06	1.31697e-05	7.86406e-05	9.38105e-06	1.63377e-06	9.75244e-06	0.00059	1.29314e-09	5.88461e-07	6.6422e-05	1.52039e-05	7.49433e-06	5.48522e-05	4.82375e-06	0.0013022	0.000156201	0.000164068	7.76943e-05	0.0014936	3.4828e-05	0.00160156	0.00314085	0.000165319	4.898e-05	0.00262199	0.00493651	0.00233232	2.65317e-05
	钢	59	0	0	0	0	0	0	0	0	0	0	0	0	0	0	0	0	0	0	0	0	0	0	0	0	0	0	0	0	0	0	0	0	0	0	0	0	0	0	0	0	0	0	0	0	0	0	0
	钢压延产品	60	0.000102117	0.000341816	0.000161263	0.000178732	0.00079827	0.0250496	0.00733014	0.00320373	0.00309465	0.00264854	0.0460913	6.22336e-05	9.4006e-05	0.000182518	0.00101129	0.00012229	0.000163055	0.000577694	2.50557e-05	7.5652e-05	0.00130669	0.00036333	0.000223375	6.75762e-05	1.07444e-06	0.00025821	7.03684e-06	0.000143844	0.000153499	0.0018467	9.44248e-05	0.000537806	8.99233e-05	0.000826195	0.0187551	0.000700151	0.000426295	0.00740868	0.000452568	0.000674972	0.000775512	0.00267165	0.0013539	0.00106732	0.000555119	0.000251	0.000187086
	铁及铁合金产品	61	0	0	1.81914e-06	0	3.69796e-07	0.000412656	0.00305445	0.00193554	0.000588517	7.20098e-05	0.00932808	0	0	0	0	0	0	0	0	0	0	0	0	0	0	0	0	0	0	0.000159997	0	1.07898e-06	0.00131087	0	0.00318438	0	0	0.0052655	0	0	0	0	0	0	0	0.00041819	2.39626e-07
	有色金属及其合金	62	1.02947e-06	2.20758e-07	2.11153e-05	0	0	2.94144e-05	1.5035e-06	1.41165e-05	0.00789594	0	0.00813377	0	1.53531e-07	4.33313e-06	4.73789e-05	4.9383e-05	4.62697e-09	5.74606e-08	7.47712e-06	4.22294e-07	1.68036e-06	4.40109e-05	1.30527e-05	0.000396524	2.91684e-09	7.59041e-05	1.53339e-06	2.09649e-07	0	8.5354e-05	8.60341e-08	0.000104244	9.17107e-06	0.000500181	0.00165336	5.48379e-06	0.00167433	0.064398	2.72096e-05	1.72848e-06	0.00704872	0.00011587	0.000540116	0.00436064	0.00205594	0.0229377	0.000146737
	有色金属压延加工品	63	2.13745e-08	1.0069e-06	0	3.03462e-07	4.82034e-06	3.61658e-05	6.12098e-07	1.53594e-05	0.000691665	0.000197836	8.03977e-05	1.09694e-07	0	9.49746e-08	6.99223e-05	2.35792e-08	2.46511e-07	0	2.00344e-06	1.61416e-06	2.20871e-07	5.85886e-05	1.25863e-05	0.000478683	1.90162e-08	3.70095e-07	4.80496e-05	1.89194e-08	0	0.00187634	5.92535e-07	0.000552206	6.7871e-08	0.000565008	0.00553881	0.000947584	0.00735772	0.0527218	1.24031e-05	1.92072e-05	0.000151896	6.89195e-06	0.000101448	0.00290379	0.00222364	0.00849004	7.87354e-05
	金属制品	64	0.000341636	0.003135	9.91463e-05	0.000799546	0.00360128	0.029114	0.000440911	0.0163037	0.0242096	0.0238376	0.0290103	0.00148181	0.000801634	0.0011635	0.000625419	0.000395935	0.00130167	0.000794221	0.00388139	0.00354899	0.00524792	0.0046169	0.00211061	0.0149004	0.00203937	0.00190401	0.00270281	0.00142815	0.00461913	0.00387598	0.00149415	0.00426123	0.00720567	0.0133524	0.0390662	0.00245674	0.00395255	0.018081	0.000892895	0.000919729	0.00180412	0.0023615	0.00450235	0.0154375	0.00220268	0.00426201	0.00521161
	锅炉及原动设备	65	6.01176e-05	9.64682e-06	1.46391e-06	0.00013083	2.79963e-05	6.35479e-05	5.93613e-05	0.000438973	1.39654e-05	0.000270995	0.000777649	2.8114e-06	0.000703339	0.000165568	0.000123433	8.51009e-06	1.31382e-05	2.86489e-05	2.8126e-05	9.75962e-06	3.42131e-05	2.86338e-05	1.63212e-05	7.53568e-06	0	0.000495332	2.98068e-06	5.66809e-05	0.00031181	2.5567e-05	7.03416e-07	4.92366e-05	1.44467e-05	1.59365e-05	7.10849e-05	6.11773e-05	3.28904e-05	1.54852e-05	6.44423e-05	0.00030667	7.68356e-05	0.000248034	0.000182382	4.14235e-05	0.000142455	2.19142e-05	1.87568e-05
	金属加工机械	66	1.44307e-05	1.03399e-05	1.49868e-05	8.21738e-06	9.79162e-06	0.000124229	7.61209e-05	2.93018e-05	0.000586748	0.000489943	0.00024372	5.80944e-05	1.09299e-05	8.23436e-07	0.000109273	4.3137e-06	6.20331e-06	8.82929e-07	3.17547e-05	3.74267e-06	2.32529e-05	4.3914e-05	3.24104e-06	2.81808e-05	3.77232e-05	0.000276985	3.16383e-07	4.80817e-05	0.000120659	1.75358e-05	0.000177452	1.23338e-05	7.04488e-05	7.57636e-05	9.85206e-05	9.21611e-05	1.00036e-05	0.000205207	0.000103419	0.000475101	8.05533e-05	0.000195254	0.000151154	4.4061e-06	0.000185722	0.00031843	0.000354248
	物料搬运设备	67	2.03833e-05	6.2936e-06	1.23703e-05	1.15113e-05	9.64695e-06	0.00114241	0.000679665	0.00356189	0.00162979	0.00453097	0.00144409	5.96878e-05	1.89005e-05	1.0215e-06	0.000812043	1.92988e-05	7.67954e-07	2.46742e-05	4.45058e-05	8.17021e-06	8.96091e-05	0.00030772	4.80298e-05	1.83205e-05	9.78949e-06	4.87942e-05	3.16504e-09	2.22413e-06	9.84313e-06	1.22824e-05	3.84039e-08	7.47989e-07	6.80501e-06	3.96156e-05	2.10448e-05	0.000203287	1.15249e-05	3.89693e-05	2.11708e-05	0.000337479	3.02878e-05	0.000271855	8.00615e-05	3.44724e-05	4.06271e-05	0.00027393	2.67712e-05
	泵、阀门、压缩机及类似机械	68	5.9384e-05	1.7944e-05	3.3925e-05	0.000498501	7.18244e-05	0.000587038	0.00102376	0.00140245	0.00254098	0.000655993	0.00237607	1.48891e-05	0.000420272	5.58212e-05	0.00090769	3.95614e-05	0.000156051	0.000283484	0.000123661	0.000123371	0.000476778	0.000242848	0.000192547	0.000234877	5.86762e-05	0.000299454	0.00014982	0.000176034	0.000211871	9.3481e-05	2.39147e-05	0.00215219	0.00020182	0.000130007	9.10821e-05	0.000666278	9.30614e-05	0.00129672	0.00181134	0.000422939	0.00140848	0.0023692	0.00111144	0.00145369	0.00115607	0.000599687	0.000362039
	文化、办公用机械	69	0.000146634	0.000270348	4.44547e-05	0.000381474	0.000221936	8.81297e-05	3.35144e-05	0.000100816	2.23915e-05	3.90111e-05	5.63479e-05	7.86623e-05	1.41912e-05	1.07099e-05	1.99782e-05	5.50559e-05	1.07968e-05	4.76895e-05	2.3625e-05	0.00013662	5.53425e-05	0.000144553	7.55614e-05	0.000136715	1.19576e-05	3.20264e-05	4.23838e-05	6.36512e-05	9.87776e-05	0.000130514	0.000108417	0.000157388	0.000235551	0.000170269	0.000128705	2.35207e-05	0.000103261	0.000102374	8.08592e-06	6.91151e-05	5.31894e-05	3.50336e-05	8.87799e-05	6.35355e-05	1.92895e-05	3.95951e-05	6.33538e-05
	通用设备	70	0.000170402	0.000268633	0.000293851	0.000911088	0.000258941	0.0100903	0.00459905	0.00448374	0.0137472	0.00615956	0.000749324	0.000390976	0.0010312	0.000515953	0.00180029	0.00033162	0.000432166	0.000881329	0.000723276	0.000685415	0.000888014	0.00137836	0.000547508	0.00134916	0.000626733	0.00267049	0.00135854	0.00273536	0.00092948	0.00293593	0.000375824	0.00119796	0.00100354	0.00391547	0.0051624	0.00116946	0.00141514	0.00219955	0.00231223	0.0142565	0.00648864	0.00721244	0.000804619	0.0014026	0.0035868	0.00234676	0.00123462
	采矿、冶金、建筑专用设备	71	0	0	0	0	0	0.0183265	0.0227214	0.016116	0.029476	0.0317036	0.0864634	0	0	0	0	0	0	0	0	0	0	0	0	0	0	0	0	0	0	0	0	0	0	0	0	0	0	0	5.14803e-05	0.000273146	0	0	0	0	0	0	0
	化工、木材、非金属加工专用设备	72	0	0	0	0	0	8.15326e-05	0.000188429	7.33776e-05	2.29164e-05	0.000100354	6.45646e-05	0	0	0	0	0	0	0	0	0	0	0	0	0	0	0	0	0	0	0	0	0	0	0.00290592	0.00259684	0.00106008	0.000486614	0.000486742	0.00205131	0.000397351	0.00530532	0.00539417	0.000432603	0.000312348	0.00659601	0.000818708	0.000137251
	农、林、牧、渔专用机械	73	0.00817251	0.0192937	0.00156474	0.00761712	0.00677821	0	0	0	0	0	0	0	0	0	0	0	0	0	0	0	0	0	0	0	0	0	0	0	0	0	0	0	0	0	0	0	0	0	0	0	0	0	0	0	0	0	0
	其他专用设备	74	0.000161989	4.21568e-05	0.000273616	0.00179744	0.000272443	0.000152806	0.00370352	0.000417899	0.000908517	0.00346617	0.00290783	5.66171e-05	0.000315437	9.2521e-05	0.000207886	0.000118587	5.31811e-05	0.000547448	0.000612641	0.000620902	0.000577094	0.00083283	0.000667422	0.00104145	0.000826754	0.00170098	0.00203368	0.000532427	0.000921694	0.00239286	0.000973071	0.00398673	0.000367639	0.000328914	0.000132744	0.00316348	0.0100924	0.00105862	3.76747e-05	0.000745131	0.000118778	0.00126036	6.71716e-05	0.000145884	0.000163033	0.000762397	0.000392054
	汽车整车	75	0	0	0	0	0	0.000397847	2.20496e-05	0.000496786	0.00204233	0.00200066	3.37507e-05	0	0	0	0	0	0	0	0	0	0	0	0	0	0	0	0	0	0	0	0	0	0	0	0	0	0	0	0	0	0	0	0	0	0	0	0
	汽车零部件及配件	76	0.000678802	0.000520694	0.000252423	0.00494403	0.00243793	0.000447622	0.000143514	0.00159323	0.00502447	0.00454643	0.00742197	0.000141956	0.000142908	2.56661e-05	4.6823e-05	0.000208327	8.43965e-05	0.000204284	7.00998e-05	0.000479008	0.00013344	0.000121853	0.000100279	0.000134544	1.64928e-05	0.000264582	3.24871e-05	5.75641e-05	0.000193026	0.000155987	0.000678448	0.000136451	0.000161599	0.000167441	0.000899926	7.775e-05	9.18448e-05	0.00109291	2.05355e-05	6.77672e-05	5.90679e-05	7.74378e-05	9.07346e-05	0.000199693	0.00172195	8.38576e-05	0.000132378
	铁路运输和城市轨道交通设备	77	0	0	0	0	0	3.9212e-05	3.00731e-06	0.000149499	0.000134029	8.02276e-06	5.17252e-08	0	0	0	0	0	0	0	0	0	0	0	0	0	0	0	0	0	0	0	0	0	0	0	0	0	0	0	2.99543e-06	0	0	0	0	0	0	0	0
	船舶及相关装置	78	0	0	0	0.00510064	0.000995273	0	6.41261e-06	0	0	1.07143e-05	2.38771e-08	0	0	0	0	0	0	0	0	0	0	0	0	0	0	0	0	0	0	0	0	0	0	0	0	0	0	0	0	0	0	0	0	0	0	0	0
	其他交通运输设备	79	0.000452123	0.00203884	0.000179266	0.000886909	0.00409385	0.000545191	2.12196e-05	1.79351e-06	4.19945e-05	0.00058038	0.000236082	2.18797e-05	1.69007e-06	1.48364e-05	0.000138425	2.47134e-05	4.58948e-06	9.8135e-05	0.000171678	9.37566e-06	1.06004e-06	0.000135063	4.43707e-05	0.000126898	1.0728e-06	6.1924e-05	1.93292e-05	0.000389414	0.0005794	3.60795e-05	9.37641e-05	1.91518e-05	1.74304e-05	0.000405721	3.32834e-05	2.46862e-05	8.59762e-06	0.000214299	0.000118599	2.79051e-06	0.000464311	6.28676e-05	1.99881e-05	5.47405e-05	1.99465e-05	0.000182592	5.06386e-05
	电机	80	3.55077e-05	2.03928e-05	4.61833e-06	3.3553e-05	1.73553e-05	8.32982e-05	2.82244e-05	4.34755e-05	0.000617196	0.00279535	0.000301718	6.60482e-05	3.44751e-05	4.57296e-07	9.30658e-05	8.27155e-06	3.46025e-06	9.35464e-05	2.22396e-05	1.56838e-05	2.3952e-05	7.51629e-05	3.99627e-05	3.89012e-05	2.03308e-05	3.25689e-05	7.08615e-05	9.5859e-05	0.000134967	0.0001222	6.99648e-05	1.20155e-05	3.3652e-05	0.000106253	0.000384153	0.000144577	4.68046e-05	0.00137698	3.65744e-05	9.80641e-05	0.000128109	0.00015717	9.97696e-06	0.000577789	0.000142604	8.99208e-05	3.49871e-05
	输配电及控制设备	81	4.13414e-05	1.83587e-05	1.8045e-05	0.000130301	2.99211e-05	0.00099169	0.000245452	0.000321216	0.00516114	0.00332746	0.000794739	4.12645e-05	7.7334e-05	9.58334e-05	0.000169816	3.76202e-05	5.10913e-05	0.000378246	5.50489e-05	4.50124e-05	2.59545e-05	6.67183e-05	2.97435e-05	6.17783e-05	6.9263e-05	0.000180332	0.000166411	2.85029e-05	2.45267e-05	0.000374064	3.30754e-05	2.42601e-05	3.00149e-05	0.000101023	0.000112461	0.000229507	3.17892e-05	0.00106608	0.000117588	0.000185795	0.000179703	0.000161526	9.42452e-06	0.000252648	0.000213339	0.000432993	6.50715e-05
	电线、电缆、光缆及电工器材	82	2.02516e-05	1.32256e-05	6.33653e-05	1.47888e-05	2.2288e-05	0.0013606	0.000252505	0.000523803	0.000789117	0.000814334	0.00226056	2.63804e-05	0.000141702	1.95304e-05	0.000125549	7.09132e-05	7.02357e-06	2.19791e-05	5.18097e-05	3.14827e-05	0.000174728	4.35944e-05	8.61598e-05	7.0069e-05	5.78061e-07	0.000198227	9.13506e-06	1.11987e-05	0.000192849	0.000111319	3.26314e-05	0.000338773	2.24625e-05	0.000106701	8.1796e-05	0.000199622	3.33247e-05	0.000308526	0.000154416	0.000179705	0.000107908	0.000175218	0.000152582	5.32175e-05	0.000689142	0.000175613	0.000137651
	电池	83	6.68914e-06	6.26696e-06	5.05676e-06	6.52383e-07	4.2768e-06	0.000925967	0.000335448	5.05724e-05	5.63597e-05	2.27294e-05	0.000319577	4.0545e-05	0.000168481	1.90416e-07	2.04381e-05	2.93968e-06	4.85202e-07	8.34165e-05	4.51174e-05	3.40418e-05	1.4119e-05	1.99809e-05	2.87338e-05	2.64411e-05	8.82697e-06	1.90781e-06	0.00022135	9.58797e-05	0	2.6153e-06	7.93873e-06	2.39106e-05	0	0.000194122	1.10674e-06	4.63497e-05	1.21566e-05	0.0050812	2.76181e-05	0.000217452	8.61935e-05	6.88901e-06	0.00175091	6.05992e-05	3.57157e-05	0.000361098	1.76889e-05
	家用器具	84	2.02881e-07	0.000594833	4.55674e-07	2.01044e-07	6.12423e-08	0.000133418	1.86362e-05	2.07914e-06	4.10569e-06	3.96689e-06	0.00140274	1.53648e-06	4.05904e-05	2.24558e-07	7.35712e-06	8.52364e-06	2.09334e-06	2.04613e-05	1.09742e-05	0.000103234	3.8182e-06	0.00133855	0.00010942	0.000131795	3.69515e-06	2.81005e-06	1.30681e-07	1.25442e-05	0.0034256	2.10578e-05	8.99379e-05	3.51236e-06	0.000185988	1.47183e-05	0.000646303	2.59422e-06	2.53932e-06	0.000597249	4.67933e-06	3.79249e-06	2.90101e-05	5.6725e-06	2.69241e-07	1.79169e-05	9.51048e-06	5.36137e-06	0.000111126
	其他电气机械和器材	85	3.02886e-06	4.35885e-06	1.85097e-05	9.97528e-05	1.51383e-05	0.00025548	7.73155e-05	4.86558e-05	0.000116748	7.90487e-05	0.000190506	9.2651e-05	0.00010282	1.72676e-05	2.46814e-05	3.12972e-05	1.19559e-05	8.66541e-05	0.000169519	8.28498e-05	5.94675e-05	0.000171991	0.000139706	0.0002158	0.000484313	6.62025e-05	5.25401e-05	2.09515e-05	5.50921e-05	9.41948e-05	0.000274638	0.000107792	8.54303e-05	0.000171442	0.00047349	7.91227e-05	5.50833e-05	0.000164942	4.50576e-05	9.31352e-05	8.32256e-05	0.000394736	6.25114e-05	7.02962e-05	0.000237274	0.000117612	0.00026455
	计算机	86	0.000136643	0.000248925	1.54654e-07	0.000352167	0.000196441	4.73853e-05	9.85594e-05	5.54286e-05	4.06881e-05	7.35507e-05	0.000437791	2.63036e-05	3.36763e-05	3.92173e-05	5.96022e-05	1.13054e-05	2.24895e-05	3.76374e-05	0.000122711	2.13018e-05	8.52375e-05	0.000142896	8.19664e-05	0.000108688	1.67001e-05	6.0886e-05	3.08635e-05	5.5151e-05	7.34022e-05	0.000120269	0.000122064	9.06067e-05	0.000167614	0.00018109	0.000219249	0.000101818	0.000481461	0.000174615	2.43835e-05	5.25357e-05	3.40218e-05	5.27317e-05	3.81743e-05	4.60308e-05	6.43671e-05	6.28406e-05	0.000120034
	通信设备	87	5.08837e-07	0	1.30223e-06	0	1.83408e-06	4.98307e-05	7.26919e-06	1.57937e-05	9.73167e-06	5.65834e-06	0.000268926	1.67784e-06	6.72754e-07	1.40258e-06	5.50876e-06	5.92866e-07	7.15026e-07	4.22759e-06	8.28745e-06	3.10048e-05	2.96927e-06	3.06341e-05	1.06872e-05	3.71683e-05	1.18741e-05	2.46923e-05	1.47966e-05	2.22115e-06	1.79471e-05	0.000123738	1.28798e-05	5.18388e-06	4.11585e-06	5.37897e-06	4.32383e-06	1.2151e-06	5.08918e-06	3.7256e-05	1.36854e-05	6.40269e-06	1.00235e-05	6.53743e-06	3.74433e-06	1.58473e-05	8.89649e-06	1.78726e-05	3.52787e-06
	广播电视设备和雷达及配套设备	88	0	0	0	2.74709e-06	2.61544e-07	4.01452e-06	2.05563e-06	3.18469e-07	1.44555e-06	0	5.25485e-06	0	9.32224e-09	0	0	3.22488e-08	1.28688e-06	0	0	0	0	2.6861e-08	1.45203e-07	1.85487e-05	0	0	0	0	0	0	0	0	0	0	0	1.98002e-07	0	2.23046e-05	5.51834e-07	2.25725e-07	2.00215e-05	7.36706e-07	4.97364e-08	6.77791e-08	4.06167e-07	3.2037e-07	0
	视听设备	89	0	2.27398e-08	5.6792e-07	0	1.21957e-07	1.56659e-06	1.38133e-06	5.15553e-07	3.5081e-07	7.45302e-07	2.16807e-05	9.54543e-09	5.20018e-06	9.47148e-11	2.10219e-06	2.05761e-07	2.98318e-07	6.83473e-07	9.51755e-07	7.29019e-07	1.01155e-06	3.69158e-07	6.32961e-06	1.11365e-05	1.39283e-08	8.62339e-07	2.05078e-07	0	0	0	4.94347e-06	3.77584e-07	2.64526e-06	5.54608e-07	1.33395e-06	1.44821e-07	1.46545e-06	4.76301e-05	2.46541e-07	2.19409e-06	1.33752e-07	1.24868e-06	5.35656e-09	1.49205e-07	1.20826e-05	6.64326e-07	1.34502e-07
	电子元器件	90	0	2.46272e-07	4.39065e-06	8.30213e-08	1.02797e-06	7.95054e-05	2.61086e-06	4.79325e-05	1.78511e-05	9.7908e-05	0.00031534	2.79577e-06	1.37888e-05	1.23469e-05	1.74205e-05	1.47654e-05	4.85293e-06	1.88493e-05	1.24006e-05	2.90858e-05	0.00011806	6.34395e-05	2.34662e-05	6.80021e-05	1.51829e-05	1.3038e-05	7.6169e-05	3.1857e-05	0.000105385	4.97204e-05	7.36976e-05	0.000212073	3.395e-05	7.01243e-05	0.000145979	0.00143123	0.000328705	0.0170667	1.35862e-05	1.15579e-05	4.36881e-05	4.60546e-05	3.94488e-05	4.97703e-05	2.3596e-05	0.0015397	0.000134713
	其他电子设备	91	0	0	0.00015147	0	0.000907369	0.00109315	3.86196e-05	3.32222e-05	4.13e-05	0.000241825	1.15126e-05	0.000154069	3.19256e-05	7.66581e-05	1.48662e-05	0.000711225	0.000160334	0.000163195	0.0002704	0.000915449	0.00117071	0.000693666	0.000163068	0.000403368	0.000177654	0.000126386	2.29521e-06	0.000117682	0.000300126	0.000154953	1.18832e-05	0.00017654	5.25851e-05	1.37395e-06	0.000207989	2.18016e-05	0.000822766	0.000366294	0.000239905	0.000267757	4.00583e-05	0.000492847	1.8633e-05	7.92659e-05	3.13375e-05	0.000429989	0.00140515
	仪器仪表	92	8.69216e-06	1.2229e-06	5.38895e-06	0.000223075	2.44855e-05	0.000259299	0.00792015	0.00124629	0.000273303	7.81797e-05	0.0174933	2.4619e-05	1.62299e-06	6.28564e-05	0.000313751	7.18436e-05	0.00187039	2.25928e-05	6.15064e-05	1.64611e-05	5.25131e-05	0.000137218	0.000167201	8.25202e-05	5.12895e-05	4.85572e-05	2.71799e-05	4.7341e-05	0.000166334	6.24156e-05	0.000755401	8.86597e-06	8.45965e-06	7.54133e-05	1.10626e-05	0.000254817	1.19019e-05	0.000322551	0.00279945	0.000243227	0.000510097	0.00135529	0.000751345	0.000471535	0.000664634	0.000457784	0.000280219
	其他制造产品	93	2.68488e-05	8.70435e-05	2.61855e-05	7.32895e-05	0.000202661	0.00120991	0.000671848	0.000484625	0.000649353	0.000337893	0.00446458	0.000415574	0.000811866	0.000368005	0.00190812	2.70967e-05	3.63827e-05	0.000746085	0.000489513	0.000243368	0.000628126	0.000256493	0.000111601	0.000150463	0.000430046	0.00029851	0.000984496	0.000758585	0.000516904	0.000358374	0.00439968	0.000349947	0.000279558	0.000246966	0.000491094	0.000788225	9.43839e-05	0.00049159	0.000663108	0.000475981	0.000121959	6.66731e-05	0.000191495	0.000112844	0.000559355	0.000407719	0.000972416
	废弃资源和废旧材料回收加工品	94	0	0	0	0	0	0	0	0	0	0	0	0	0	0	0	0	0	0	0	0	0	0	0	0	0	5.00743e-05	5.05731e-05	5.36663e-05	7.82992e-05	6.92003e-05	6.0646e-06	0.000292145	4.17468e-05	0.000398808	0.000140809	0.0707779	3.22077e-05	0.000823622	0.000142948	0.000277865	0.000744663	0.000118171	0	0.00245975	0.00212167	0.000809272	0
	金属制品、机械和设备修理服务	95	7.77022e-05	0.000128555	5.93228e-05	0.000137673	7.42596e-05	0.000515145	0.000692206	0.000568228	0.00114213	0.000220162	0.00214419	7.84411e-05	0.000149909	0.00013852	0.000241574	5.3776e-05	7.34717e-05	0.00010066	0.000166701	0.000421649	0.000762893	0.000120985	0.000170235	0.000339074	0.000166269	3.06268e-05	0.000290296	9.92067e-05	0.00036965	0.000406126	0.000132407	0.000223981	0.000507134	9.44207e-05	0.000560054	0.000214905	0.000398111	0.000573136	0.000429612	0.00147318	0.000481415	0.000791919	0.00307135	0.000476713	0.000592002	0.000208047	0.00146853
	电力、热力生产和供应	96	0.0123637	0.00254901	0.000976276	0.00529625	0.00983514	0.0361252	0.035546	0.062256	0.0866507	0.0782828	0.0237705	0.00692335	0.00972358	0.0051915	0.0191169	0.00263776	0.00260707	0.0104667	0.00715543	0.00449447	0.0132824	0.00873557	0.00441521	0.0102058	0.00300225	0.0200106	0.00632276	0.0170345	0.0185516	0.00812607	0.00921016	0.00187412	0.00986386	0.0240108	0.012474	0.0298861	0.00611303	0.0099239	0.0208136	0.027655	0.114326	0.0554131	0.0212195	0.0111596	0.0219784	0.0209989	0.00834201
	燃气生产和供应	97	0.000129246	0.000155877	5.20234e-05	0.000100252	0.000369673	0.000122947	0.000199461	5.40743e-05	1.34405e-05	0.000231127	0.00328202	0.000230427	3.79307e-05	6.01187e-05	0.000759648	1.56646e-05	2.03902e-05	0.000301963	0.00203069	1.9194e-05	0.00127345	0.00113843	0.000302589	0.000404256	0.000185204	0.00014768	0.000406378	0.000416931	0.000417119	0.000260275	0.000127817	0.000324417	0.000663558	5.86925e-05	0.000163114	0.0020508	0.000162008	0.00031079	0.00200041	0.00197998	0.00486003	0.0019275	8.36329e-05	0.000153682	7.12516e-05	0.00409957	0.000207975
	水的生产和供应	98	1.7666e-06	0.000371318	6.6171e-07	2.9637e-05	0.000193011	0.000241888	0.000619602	0.000269762	0.000221343	0.000577974	0.000755549	0.000290646	0.000532467	0.000198279	0.000830309	0.000731714	0.00150924	0.00114507	0.00109098	0.000924737	0.00307727	0.0012807	0.00100574	0.00250602	0.000133539	0.00021118	0.0005627	0.000279405	0.000567177	0.000411562	0.000293779	0.00026569	0.00106981	0.000397729	0.000523547	0.000812328	0.000906723	0.00059649	0.000240263	0.00111433	0.000801297	0.000931373	0.000382841	0.000914169	0.000178888	0.000347047	0.000330592
	房屋建筑	99	0	0	0	0	0	0	0	0	0	0	0	0	0	0	0	0	0	0	0	0	0	0	0	0	0	0	0	0	0	0	0	0	0	0	0	0	0	0	0	0	0	0	0	0	0	0	0
	土木工程建筑	100	0	0	0	0	0	0	0	0	0	0	0	0	0	0	0	0	0	0	0	0	0	0	0	0	0	0	0	0	0	0	0	0	0	0	0	0	0	0	0	0	0	0	0	0	0	0	0
	建筑安装	101	0	0	0	0	0	0	0	0	0	0	0	0	0	0	0	0	0	0	0	0	0	0	0	0	0	0	0	0	0	0	0	0	0	0	0	0	0	0	0	0	0	0	0	0	0	0	0
	建筑装饰、装修和其他建筑服务	102	0.000542503	0.000294589	0.000666593	0.000737306	0.000402838	0.000581577	0.000264496	0.000159892	0.000208363	0.000234376	0.000292774	6.19513e-05	9.3975e-05	8.45139e-05	0.000255475	7.94797e-05	7.97109e-05	0.000211462	0.000130939	0.000184636	0.000263709	0.000287038	0.000361191	0.000196376	0.000271895	0.000240247	6.67628e-05	0.000213807	0.000244459	0.000701643	0.000258884	0.000177212	0.000455618	0.000280877	0.000851507	0.000237294	0.000356026	0.000190771	0.000100261	0.000256715	0.000524014	0.000221855	0.000366924	0.000195711	0.000448734	0.000439236	0.000209369
	批发和零售	103	0.0161512	0.0110606	0.0388147	0.0298395	0.0335275	0.0256848	0.00720025	0.0170538	0.0210361	0.0247238	0.0400756	0.0551081	0.0660739	0.0620649	0.0446278	0.0806107	0.0832888	0.0569961	0.0733422	0.0812368	0.0702891	0.0673639	0.0643239	0.0562843	0.0498862	0.0408239	0.0657153	0.0498008	0.0664153	0.0578324	0.0678836	0.105545	0.103626	0.0855579	0.0977847	0.06119	0.0799219	0.059675	0.0262112	0.028899	0.0378356	0.0357877	0.0390026	0.0456867	0.0404294	0.0476914	0.0627409
	铁路运输业	104	0.0046278	0.0034395	0.00177378	0.0029756	0.0037599	0.00649337	0.000695593	0.00330571	0.0021978	0.0031947	0.00295756	0.00207213	0.00310941	0.00169916	0.00208406	0.000979503	0.000924319	0.00205084	0.00465669	0.00315525	0.00285118	0.0027824	0.00243568	0.00194882	0.000790797	0.00148346	0.00102178	0.00146877	0.00186017	0.00210902	0.00161362	0.00149919	0.00203933	0.00218036	0.00228204	0.0022136	0.00237418	0.00251818	0.00150685	0.0160027	0.00501319	0.0101817	0.00502069	0.00484107	0.00383691	0.00383641	0.0027255
	道路运输业	105	0.0070039	0.0136327	0.00777926	0.0105792	0.0119431	0.00752616	0.00261113	0.00574512	0.0060144	0.0104376	0.00966355	0.0162996	0.016119	0.0145583	0.0156558	0.0136859	0.0196651	0.0145688	0.0144622	0.0176739	0.0140379	0.0137157	0.0105754	0.0138798	0.00760407	0.0124362	0.0128935	0.0124666	0.0116325	0.0131938	0.0147387	0.0172517	0.0148501	0.0141318	0.0143604	0.0122356	0.0109972	0.00985919	0.00286256	0.0112879	0.0110391	0.0136287	0.0156176	0.0137528	0.0101511	0.0135748	0.0135349
	水上运输业	106	0.00125081	0.00268085	0.000412946	0.00109446	0.00142675	0.00147087	0.000371371	0.000917396	0.000808277	0.00164806	0.000837373	0.000724109	0.000866322	0.000933966	0.001055	0.000313981	0.00209675	0.00107286	0.00154827	0.00129258	0.00120565	0.0011402	0.000858843	0.00139894	0.000330723	0.00102885	0.000378895	0.000669858	0.00112465	0.00140401	0.00121313	0.000909758	0.00150344	0.00120703	0.00119323	0.00156672	0.00138408	0.00108601	0.000640473	0.00289634	0.00193358	0.0036091	0.00189013	0.00205625	0.0017389	0.00193705	0.00154479
	航空运输业	107	0.000516889	0.0015564	0.000293045	0.00172035	0.00132552	0.000227647	0.000233331	0.000204105	0.000322064	0.000596183	0.000883016	0.000251248	0.000592541	0.000154426	0.000273571	0.000107189	0.000330447	0.000316901	0.000553205	0.000612786	0.000384396	0.000480265	0.000338242	0.000579496	0.000330367	0.000801596	0.000403562	0.000298438	0.00102833	0.00126916	0.00172679	0.000627514	0.00158901	0.000582922	0.000859928	0.000436288	0.00062158	0.000623721	0.000112027	0.000363788	0.000417994	0.000571841	0.00045539	0.00069753	0.000351642	0.000532799	0.000867778
	管道运输业	108	5.45387e-05	6.79309e-05	2.23811e-05	0.000106513	0.000345698	5.34861e-05	0.000153121	0.000505905	0.000651412	0.000872091	0.000717919	9.82577e-06	2.68995e-05	1.12116e-05	1.53049e-05	4.89014e-06	1.99758e-05	1.79389e-05	1.85145e-05	1.89917e-05	1.55573e-05	1.84571e-05	1.31037e-05	2.55814e-05	3.40216e-06	1.57877e-05	3.74874e-05	3.16939e-05	1.90845e-05	4.59378e-05	3.31629e-05	1.72577e-05	2.63775e-05	7.29932e-05	5.82441e-05	3.957e-05	2.21204e-05	4.66036e-05	0.0116117	6.82227e-05	0.00239217	0.000943262	0.000823976	0.000597978	0.0024095	0.000860285	8.9681e-05
	多式联运和运输代理	109	0.000915658	0.00170228	0.000537704	0.000801348	0.00177929	0.00349223	0.00106907	0.00362925	0.00268359	0.00291669	0.00459377	0.00229159	0.00246743	0.00199663	0.00431123	0.00134559	0.00310392	0.0032618	0.00512366	0.00268045	0.00519216	0.00465532	0.00318865	0.00635836	0.00521349	0.0148058	0.00873489	0.00736228	0.020261	0.0209193	0.0230624	0.0170594	0.0184585	0.00770991	0.0116053	0.00524193	0.00592238	0.0122035	0.00337756	0.00376259	0.0066754	0.0068078	0.00774987	0.0116766	0.0122981	0.00688233	0.00511467
	装卸搬运和仓储	110	0.00201914	0.00164012	0.00215289	0.00263254	0.00169455	0.00170517	0.000575664	0.00188175	0.00194496	0.00251495	0.00187231	0.00156384	0.00335226	0.00307019	0.001809	0.000869182	0.00841866	0.00170728	0.00243664	0.00167834	0.00234864	0.0025566	0.00220023	0.00249724	0.00156803	0.00145414	0.000880535	0.00109133	0.00176327	0.00172543	0.0018999	0.00386021	0.00522212	0.00237552	0.00241188	0.0024472	0.00172132	0.0023178	0.00432937	0.00260792	0.00462056	0.00714607	0.0053918	0.0054223	0.00583937	0.00481099	0.00422768
	邮政	111	0.00168227	0.0013181	0.00449991	0.00293855	0.0037991	0.00228608	0.000441043	0.000494447	0.00077323	0.000985589	0.00120156	0.00272301	0.00340254	0.00203862	0.00207294	0.0106591	0.000357587	0.00231267	0.00219148	0.00896899	0.00190578	0.00301047	0.002186	0.00327899	0.000607694	0.00132256	0.00770594	0.00336949	0.000832828	0.0013476	0.00198883	0.00312163	0.00394551	0.00398984	0.00362955	0.00175503	0.00118789	0.00321837	0.00047459	0.00497931	0.00159031	0.00265526	0.00435536	0.00190554	0.00140561	0.00239693	0.00490735
	住宿	112	0.000377544	0.000608142	0.00028822	0.00136031	0.00117968	0.000505605	0.00126606	0.000904315	0.00110298	0.00102271	0.00330942	0.00021314	0.000587019	0.000111472	0.000695301	0.000354703	0.000812334	0.00127807	0.00313941	0.00133851	0.00252922	0.000516334	0.00122596	0.00367944	0.00104851	0.000828867	0.00122751	0.000900283	0.00152868	0.00079118	0.000813163	0.00103137	0.00194629	0.00049746	0.000781039	0.0010318	0.00131345	0.00149666	0.00107801	0.00135955	0.000837511	0.00137313	0.00211436	0.0016362	0.000643686	0.000393726	0.0043026
	餐饮	113	0.000309484	0.00395186	0.000263097	0.00158129	0.0134065	0.00273669	0.000587419	0.0033145	0.0034086	0.00332994	0.00209083	0.00133593	0.0039971	0.000753453	0.00126836	0.00063044	0.00298756	0.00386775	0.00312477	0.00211799	0.00201103	0.00649853	0.00377849	0.00488161	0.00397705	0.00158817	0.00107817	0.00130815	0.00175651	0.00337761	0.00252309	0.00217739	0.00241321	0.00291276	0.00487492	0.00297732	0.00582207	0.00210514	0.000901849	0.00144457	0.00216957	0.00217728	0.00205359	0.00376561	0.00135989	0.00518194	0.00730981
	电信和其他信息传输服务	114	0.000820911	0.00274023	0.000144443	0.00284056	0.0170094	0.000736128	0.00076762	0.00267795	0.00112086	0.00111609	0.00112725	0.000350423	0.00110419	0.000336089	0.000954808	0.000274059	0.000735682	0.001498	0.00108043	0.00092347	0.00120302	0.00138013	0.00142948	0.00125545	0.00102102	0.000916124	0.000701822	0.00060226	0.00121089	0.00170519	0.00169299	0.000764674	0.00197334	0.00145943	0.00165056	0.00133723	0.00226437	0.00129649	0.000334535	0.000517851	0.00166886	0.000793987	0.000902237	0.00168183	0.000627926	0.00139095	0.00252854
	软件和信息技术服务	115	8.57835e-06	1.68019e-05	5.32393e-06	8.03258e-05	2.59829e-05	0.000630398	0.00044727	0.00222617	0.000691289	0.00216825	0.00140847	0.000338437	0.00144085	0.000914979	0.000450346	0.000568057	0.000994354	0.00140302	0.00204482	0.00182472	0.00179909	0.0028536	0.00140901	0.00476306	0.00047079	0.000954873	0.00106457	0.00132616	0.00437934	0.00273911	0.00278156	0.001441	0.00632519	0.000792296	0.00162816	0.00061756	0.00217184	0.00775823	0.000201504	0.00135387	0.001008	0.000782448	0.00440338	0.00732653	0.000953272	0.00211077	0.00842804
	货币金融和其他金融服务	116	0.0099446	0.0107987	0.00346412	0.0134776	0.00520204	0.0476335	0.0306277	0.0130099	0.035285	0.0272852	0.0167404	0.0030275	0.00498192	0.00281336	0.0201271	0.00132431	0.00307338	0.00562884	0.00360623	0.00143493	0.00799615	0.00183871	0.010543	0.00746622	0.00237843	0.00974109	0.00952624	0.00620511	0.011178	0.00842914	0.00447749	0.00617687	0.00316749	0.00824492	0.00543537	0.020081	0.0113002	0.00748091	0.0115072	0.0157882	0.0179438	0.0188109	0.00860235	0.00596887	0.0159562	0.0136461	0.00112437
	资本市场服务	117	0.000918135	0.00381476	0.000500103	0.000856503	0.000469135	0.000436496	0.000614994	0.000311205	0.000382637	0.00126542	9.02413e-05	0.000144554	8.14139e-05	0.00010393	0.000172358	9.96446e-05	0.0001776	0.000122644	0.000189201	0.000260397	0.000304842	0.000400422	0.00024398	0.000160971	0.000228293	0.000267698	0.000201888	0.000125655	0.000344957	0.000270666	0.000215735	0.000330152	0.000446987	0.000338132	0.000443256	0.000450844	0.000728611	0.000146734	0.000488586	0.000271798	0.000438791	0.000209664	0.000329533	0.000196644	0.000197471	0.000110763	0.000314403
	保险	118	0.00123248	0.00668456	0.00162634	0.00847355	0.00790676	0.000235542	0.0014806	0.000488378	0.000488326	0.00102119	0.00119796	0.00031473	0.00176718	0.00036455	0.000490524	0.000300976	0.000554584	0.00122451	0.00169481	0.000877399	0.00111196	0.00146578	0.000664797	0.00124589	0.000164089	0.000710278	0.000384865	0.00102843	0.000820165	0.00118428	0.000935633	0.00134595	0.00111954	0.00173737	0.00197912	0.000852243	0.000658603	0.000737098	0.000689673	0.000465973	0.000882246	0.000638758	0.000662815	0.000641604	0.00113524	0.000783784	0.000641281
	房地产	119	1.68891e-05	9.09354e-06	3.02024e-08	1.92132e-07	0.000107276	0.000656682	0.000283851	2.68866e-06	1.16365e-05	0.000229835	0.00114775	0.000104778	0.000135724	1.00419e-05	9.45799e-06	0.000102333	5.26909e-05	0.000359439	0.000243585	8.41346e-05	3.40251e-05	0.0015408	0.000120568	0.00039933	3.68692e-05	0.000133305	0.000132893	0.00018834	0.000256097	0.000898534	0.00057574	0.000163882	0.000475605	0.000449338	0.00155246	0.000165157	0.000856763	0.000474891	3.10935e-05	1.85935e-05	0.000110616	0.000102162	9.88317e-05	0.000663925	0.000226452	0.000132898	0.00024661
	租赁	120	3.34947e-05	6.56046e-05	2.07877e-05	0.000313638	0.000101452	0.00109249	0.00215679	0.000543748	0.000535664	0.00191405	0.00243606	0.00021726	0.000663616	0.000276102	0.00068526	0.000127207	0.000172306	0.000972785	0.00221558	0.000819029	0.000577385	0.000926133	0.0010859	0.00142292	0.000351327	0.000128033	0.00016727	0.000525198	0.00110927	0.00109357	0.0014155	0.000894465	0.00165062	0.000611883	0.000605671	0.00054848	0.00170103	0.000825108	0.000555693	0.000390332	0.000386528	0.000533206	0.00087571	0.000360043	0.000187339	0.000220319	0.00266067
	商务服务	121	0.00230413	0.000711838	0.000615356	0.00798625	0.00178471	0.0323003	0.0122831	0.0154317	0.0238816	0.0213726	0.0159806	0.00472795	0.00532929	0.00501764	0.00718954	0.00316071	0.00375043	0.0291318	0.0291997	0.0203691	0.0163836	0.0435751	0.0312282	0.110009	0.0109862	0.00570973	0.00413745	0.00495978	0.00816749	0.0175402	0.0307536	0.0135942	0.0207147	0.0107351	0.0125142	0.0137448	0.0107654	0.040352	0.0135189	0.0085616	0.00796431	0.0182788	0.013699	0.0153365	0.0101448	0.0171667	0.0583564
	研究和试验发展	122	0	0	0	0	0	0	0	0	0	0	0	0	0	0	0	0	0	0	0	0	0	0	0	0	0	0	0	0	0	0	0	0	0	0	0	0	0	0	0	0	0	0	0	0	0	0	0
	专业技术服务	123	0.00328162	0.00544199	0.00222556	0.0035117	0.0020773	0.00862154	0.00396609	0.00144711	0.0155407	0.0103535	0.000579627	2.10404e-05	0.000392713	0.000555302	8.58403e-05	0.000190814	0.000262248	0.000434831	0.000425301	4.0717e-05	0.00146361	0.000496185	8.41283e-05	0.000644982	1.09611e-05	0.000214898	0.000112402	0.000199886	0.000288621	0.000571141	0.000733806	0.000800056	0.000868057	0.00251884	0.00337382	0.00443706	0.000745181	0.000910426	0.000219635	0.000125527	0.000395893	9.16385e-05	0.00102089	0.000211278	0.000175902	0.000455722	0.000159907
	科技推广和应用服务	124	0.0028213	0.00784035	0.00118532	0.00579181	0.00679291	0.000105392	0.000119517	9.76467e-05	0.00355833	0.00299786	0.0108808	8.99883e-05	0.00114673	7.89353e-05	8.31017e-06	5.4111e-05	7.56012e-05	0.000739343	0.000261225	0.00257227	0.00409049	0.00118994	0.000968999	0.00397879	0.00139229	0.000744819	0.000304594	0.000125593	0.000121621	0.000965666	0.00309025	0.00105697	0.000700296	0.00106098	0.000238795	0.00167179	0.000224374	0.000129091	0.00041641	1.00709e-05	0.00287369	0.00150852	0.00478844	0.0109864	0.00316574	0.0209369	0.016244
	水利管理	125	0.00194739	0.000288873	6.61957e-06	0.000707054	0.00380534	2.00519e-05	0.000353054	0.000210345	0.000393467	0.001513	0	0	0	0	0	0	0	0	0	0	0	0	0	0.000908297	0	0	0	0	0	0	0	0	0	0	0	0.00354919	0	0	0	0	0	0	0	0	0	0	0
	生态保护和环境治理	126	2.66612e-05	3.89271e-05	2.86927e-06	1.44829e-05	0.000342426	0.000343241	6.9425e-05	0.000370037	0.00112088	0.000749374	0	5.77071e-05	6.25871e-05	2.79179e-05	0.000971606	4.02144e-05	0.000166181	0.000141159	0.000101573	0.000125046	0.000473816	0.000195081	0.000709763	0.000141118	0.000732552	0.00214872	0.00218925	0.000127619	0.00043693	0.000312141	0.000191653	0.000152031	0.000212191	0.000150892	0.000390415	0.000436437	0.000387523	5.0004e-05	0.00047337	0.00124082	0.000550866	0.00116729	0.000654674	0.000682035	0.000375804	0.00025499	0.000169597
	公共设施及土地管理	127	0	0	0	0	0	8.26764e-05	6.68557e-06	8.97153e-05	9.22319e-05	0.000165139	3.20249e-05	0.00012188	0.000155074	7.26786e-05	6.97617e-05	4.15648e-05	9.34642e-05	9.08827e-05	0.000111638	7.65455e-05	8.73367e-05	0.000152963	0.000132766	0.000245452	1.0299e-05	0.000139268	8.62923e-05	0.000104719	9.2106e-05	0.000250889	0.000178481	0.000178842	0.000151838	0.000214998	0.000291045	7.77207e-05	0.000181425	0.000145408	1.22059e-05	9.88262e-05	8.57842e-05	0.000104112	0.000137867	0.000230987	6.40614e-05	0.000151151	0.000207349
	居民服务	128	0	0	0	0	0	4.55593e-05	8.68346e-06	4.85956e-05	5.51341e-05	4.3135e-05	3.06189e-05	2.52562e-05	2.81568e-05	1.01024e-05	1.86263e-05	1.17692e-05	5.04916e-05	5.66271e-05	1.21844e-05	2.8369e-05	3.08057e-05	4.06646e-05	4.57514e-05	3.35417e-05	9.0326e-05	3.47283e-05	1.83618e-05	1.95129e-05	2.83777e-05	3.28515e-05	5.06742e-05	0.000141475	0.000198696	0.000104808	0.000168934	0.000106282	0.000344924	0.000193469	7.00686e-05	0.000260656	8.43862e-05	2.97555e-05	0.000127774	4.27992e-05	1.92872e-05	3.62559e-05	2.54355e-05
	其他服务	129	0.000454183	0.00141928	0.000337985	0.000968961	0.00722025	0.00663251	0.00147137	0.000814056	0.000788734	0.00265407	0.00152315	0.000769436	0.000633735	0.000343555	0.000987636	0.000224494	0.000671736	0.000583155	0.00285379	0.0049327	0.00258343	0.00402474	0.002253	0.00136911	0.00100929	0.00122883	0.000645702	0.000437558	0.000961498	0.00419531	0.00135353	0.00162325	0.00184349	0.00204689	0.0037299	0.00373643	0.00234553	0.00153996	0.00131195	0.0033604	0.00208862	0.00153169	0.00212749	0.00192107	0.00245987	0.00115576	0.00917314
	教育	130	6.43299e-05	0.000278531	3.83857e-05	0.000380911	0.000595853	0.000358569	9.49455e-05	0.000133507	8.1463e-05	0.000152942	0.000135455	0.000142945	0.000124767	2.76242e-05	5.61234e-05	3.63631e-05	5.0134e-05	8.55013e-05	0.000220233	6.32537e-05	0.000141071	0.000155178	0.000145422	0.000228262	0.000147667	0.0001288	3.96706e-05	7.01109e-05	7.17883e-05	0.00016178	0.000179377	9.51754e-05	0.000188933	0.00014622	0.000394961	5.68805e-05	0.000179022	0.00010966	8.46863e-05	0.00015407	0.000104027	8.97303e-05	0.000100868	0.000154083	9.35257e-05	0.000148231	0.000218882
	卫生	131	6.8406e-06	4.57167e-05	0.000147754	2.15242e-05	0.000596537	0.000618354	0.000122096	0.000662935	0.000182192	0.000573475	0	6.15696e-06	3.19488e-05	4.07303e-05	0.00113608	0.000105059	8.45554e-05	2.94467e-05	2.21878e-05	4.42305e-05	3.78647e-05	2.64538e-05	2.14044e-05	8.09838e-05	6.22512e-05	8.64879e-05	3.51897e-05	1.65689e-05	6.57219e-05	0.000305732	2.45698e-05	0.000405817	0.000567392	0.000245461	8.06354e-05	0.000396393	2.89162e-05	9.31444e-05	0.00227598	0.000671218	0.000151742	0.000177073	2.0867e-05	8.40097e-05	0.000109295	6.21802e-05	0.00014267
	社会工作	132	0	0	0	0	0	0	0	0	0	0	0	0	0	0	0	0	0	0	0	0	0	0	0	0	0	0	0	0	0	0	0	0	0	0	0	0	0	0	0	0	0	0	0	0	0	0	0
	新闻和出版	133	3.56993e-06	5.32522e-05	4.54717e-07	1.22628e-05	6.1588e-05	0.000102422	4.0038e-05	0.000163144	6.24218e-05	8.47969e-05	0.000136044	3.11786e-05	4.83652e-05	2.43914e-05	2.09502e-05	2.37617e-05	6.50656e-05	9.23903e-05	2.72722e-05	7.80999e-05	8.56625e-05	0.000108805	5.73097e-05	8.93259e-05	3.34518e-05	7.64096e-05	2.8722e-05	9.4883e-05	8.5113e-05	6.18835e-05	3.80029e-05	7.37102e-05	0.000285325	0.000148378	0.000195758	2.99915e-05	0.000120067	6.51885e-05	1.13562e-05	2.69032e-05	4.16373e-05	4.98523e-05	0.00010127	7.92231e-05	3.06557e-05	4.42595e-05	0.000154613
	广播、电视、电影和影视录音制作	134	1.67863e-06	2.6711e-05	9.95797e-07	1.36672e-06	0.000187492	0.00039952	0.000475823	0.000324607	0.000217491	0.000303026	0	0.000147511	0.00011856	8.58438e-05	0.000632512	5.92402e-05	0.000190247	0.0004606	0.000467612	0.000932164	0.000798004	0.000557519	0.000118594	0.000493607	5.5925e-05	0.000421191	0.000851501	0.000503728	0.0010491	0.0014756	0.00101914	0.000431073	0.000534231	0.0005547	0.000643446	0.0001864	0.00110876	0.000350961	0.000444506	0.000478311	0.000319589	0.000861201	0.000704661	0.000697934	0.00041023	0.000501805	0.000113126
	文化艺术	135	2.35637e-05	0.000179405	1.03525e-05	0.000156089	0.000161436	0.000112782	0.000291921	9.1941e-05	7.4715e-05	9.2444e-05	0	2.02349e-05	2.8325e-05	3.20453e-05	5.64583e-05	1.12042e-05	2.46408e-05	2.43528e-05	1.9759e-05	3.18981e-05	3.11565e-05	2.26958e-05	4.99489e-05	3.43753e-05	0.000133017	3.44354e-05	4.80193e-05	4.76582e-05	8.87053e-05	8.74393e-05	4.36772e-05	3.12876e-05	4.40925e-05	4.9189e-05	5.40891e-05	6.00297e-05	6.713e-05	3.14139e-05	5.84061e-05	8.18016e-05	5.60703e-05	5.39354e-05	3.352e-05	4.4635e-05	6.7517e-05	2.08915e-05	7.29703e-05
	体育	136	0	0	0	0	0	0	0	0	0	0	0	0	0	0	0	0	0	0	0	0	0	0	0	0	0	0	0	0	0	0	0	0	0	0	0	0	0	0	0	0	0	0	0	0	0	0	0
	娱乐	137	2.45e-06	7.61855e-05	1.99663e-06	1.1644e-05	2.11825e-05	0.00054571	0.000352229	0.000795715	0.000335865	0.000189899	0.000595936	0.000109172	0.000227602	0.000164271	0.000552515	0.000153135	0.000200618	0.000219353	0.000197563	0.000490899	0.000621186	0.000520218	0.000581104	0.000602116	0.000700332	0.000171516	0.000518614	0.000524025	0.000977434	0.000308983	0.000219808	0.000220254	0.000378367	0.000264781	0.000358437	9.57171e-05	0.000223434	0.000179078	0.000216652	0.000399151	0.000105648	0.000303282	0.00057206	0.000284473	0.000171619	0.000186151	0.000568332
	社会保障	138	1.79644e-06	0.0001586	1.09052e-05	1.38262e-05	3.11809e-05	0.000164371	0.000193827	8.81691e-05	0.000147676	0.000165177	0.000239973	4.13001e-05	5.80185e-05	5.39403e-05	7.68926e-05	1.77688e-05	4.90368e-05	5.38838e-05	4.92307e-05	4.80889e-05	6.24213e-05	5.01652e-05	0.000120699	0.00011178	5.06946e-05	9.75217e-05	9.50448e-05	7.98183e-05	0.000177058	0.00010618	0.000133261	0.000133712	0.000117874	0.000124137	0.000142927	0.000134872	0.000136926	3.6386e-05	7.89796e-05	0.000146596	0.000100949	9.07305e-05	7.48679e-05	8.68841e-05	0.000115422	4.17783e-05	0.000136519
	公共管理和社会组织	139	0.000179573	0.00181142	0.000237471	0.000406705	0.000275562	0.000115349	1.36932e-05	0.000144525	0.0001404	0.000198555	4.44778e-05	9.12325e-05	0.000347431	5.45991e-05	7.47058e-05	6.40232e-05	0.000159333	9.18333e-05	0.000106189	4.47058e-05	9.62694e-05	0.000303056	0.000154859	0.000267152	0.000101792	0.000386614	8.85143e-05	0.000122051	0.000177089	0.000182302	0.000178477	0.000253251	0.000252136	0.00012824	0.000209934	0.000134993	0.000271246	0.000216322	4.17728e-05	0.000203051	0.000131789	0.000221152	0.000243803	0.000175572	0.000100753	0.000341728	0.000287886
[truncated: 92 more columns]

## Sheet: L
产出 投入		代码	农产品	林产品	畜牧产品	渔产品	农、林、牧、渔服务产品	煤炭采选产品	石油和天然气开采产品	黑色金属矿采选产品	有色金属矿采选产品	非金属矿采选产品	开采辅助服务和其他采矿产品	谷物磨制品	饲料加工品	植物油加工品	糖及糖制品	屠宰及肉类加工品	水产加工品	蔬菜、水果、坚果和其他农副食品加工品	方便食品	乳制品	调味品、发酵制品	其他食品	酒精和酒	饮料和精制茶	烟草制品	棉、化纤纺织及印染精加工品	毛纺织及染整精加工品	麻、丝绢纺织及加工品	针织或钩针编织及其制品	纺织制成品	纺织服装服饰	皮革、毛皮、羽毛及其制品	鞋	木材加工品和木、竹、藤、棕、草制品	家具	造纸和纸制品	印刷品和记录媒介复制品	文教、工美、体育和娱乐用品	精炼石油和核燃料加工品	煤炭加工品	基础化学原料	肥料	农药	涂料、油墨、颜料及类似产品	合成材料	专用化学产品和炸药、火工、焰火产品	日用化学产品
部门名称		-	1	2	3	4	5	6	7	8	9	10	11	12	13	14	15	16	17	18	19	20	21	22	23	24	25	26	27	28	29	30	31	32	33	34	35	36	37	38	39	40	41	42	43	44	45	46	47
中间投入	农产品	1	1.14284	0.0296111	0.244837	0.140837	0.191025	0.0102405	0.00802533	0.00798077	0.012005	0.0130661	0.0152375	0.816357	0.635445	0.684404	0.616803	0.185344	0.107049	0.619113	0.415272	0.127538	0.456492	0.397903	0.35363	0.296705	0.0913822	0.327638	0.143614	0.353743	0.140647	0.16971	0.157531	0.0951005	0.0626444	0.0602669	0.046424	0.11711	0.0519841	0.0608248	0.0112773	0.00827884	0.0265772	0.0306768	0.0451275	0.0497853	0.0180705	0.0839554	0.126027
	林产品	2	0.000994551	1.0638	0.000648628	0.00115454	0.00589118	0.00692151	0.00199396	0.00257008	0.00345673	0.00299106	0.00475351	0.00129507	0.00142009	0.00145545	0.00136958	0.00106774	0.00139678	0.0027746	0.00220266	0.00249068	0.00212803	0.00262745	0.00246567	0.00412514	0.00273517	0.0030661	0.0016759	0.00205611	0.00366294	0.00382739	0.00310999	0.00306503	0.0139675	0.236333	0.105331	0.0516556	0.0207218	0.0254743	0.00223283	0.00354042	0.00310819	0.00348948	0.00397482	0.00530654	0.00493443	0.0201093	0.00823553
	畜牧产品	3	0.00173148	0.00583904	1.07018	0.00399583	0.0372403	0.00221389	0.00190544	0.00168418	0.00265592	0.00291386	0.00376241	0.00193109	0.00995739	0.00177741	0.00198053	0.619874	0.00557101	0.0198687	0.0374779	0.426262	0.0251733	0.0861276	0.00411445	0.014484	0.00167039	0.0115513	0.45604	0.151058	0.0327399	0.036574	0.0480362	0.247633	0.0442799	0.00509019	0.0125922	0.00434017	0.00366914	0.0159578	0.00240936	0.00184157	0.00296785	0.00320172	0.00565459	0.00538235	0.00313971	0.0230925	0.0195068
	渔产品	4	0.00107826	0.00337125	0.0141852	1.0441	0.0191354	0.00141352	0.000838808	0.00117457	0.00149539	0.00148896	0.00157304	0.00124297	0.0675944	0.00114094	0.00117957	0.00969062	0.605404	0.00952542	0.00880992	0.00716829	0.00462127	0.0195439	0.00202956	0.00339101	0.00115025	0.0034351	0.00704922	0.004556	0.00282033	0.00312826	0.00323891	0.00504721	0.00270166	0.00239266	0.00258073	0.00187975	0.0021641	0.00578314	0.00106109	0.00122278	0.00156234	0.00168942	0.00185435	0.00209878	0.00148475	0.00251213	0.00350756
	农、林、牧、渔服务产品	5	0.0264312	0.134995	0.0090694	0.0402796	1.09383	0.00181175	0.0008685	0.000870365	0.00120487	0.00120969	0.00213168	0.0192625	0.0187565	0.0162076	0.0146408	0.00658875	0.024221	0.0186631	0.0108597	0.00502568	0.0116128	0.0110968	0.00905653	0.00830803	0.00301979	0.11856	0.0120186	0.0969925	0.0451155	0.0494342	0.0500333	0.0105955	0.0163642	0.0340215	0.0194495	0.0117982	0.00523832	0.012179	0.0010626	0.00121624	0.00158263	0.00191496	0.00246395	0.00267578	0.00181551	0.00539831	0.00487894
	煤炭采选产品	6	0.0219536	0.0111999	0.00817802	0.0090203	0.0135985	1.20391	0.0220927	0.0330875	0.0421639	0.0519156	0.0353285	0.0210952	0.0208957	0.019067	0.0284617	0.00940303	0.0103086	0.023255	0.0190048	0.0122678	0.0244461	0.0186034	0.0187802	0.0225732	0.00728101	0.0353668	0.0208239	0.0270876	0.0402353	0.033928	0.026542	0.0155184	0.0273969	0.0298691	0.0273044	0.0601416	0.0325822	0.0327492	0.0252682	0.477647	0.125986	0.148971	0.0877342	0.0559438	0.0652089	0.0779834	0.0289077
	石油和天然气开采产品	7	0.0183143	0.0142751	0.00848725	0.0118733	0.0227633	0.0135996	1.02227	0.0300995	0.0387497	0.0469869	0.0457127	0.0174366	0.0172532	0.0161506	0.0170262	0.00997742	0.0139199	0.0170485	0.0176275	0.0143543	0.017732	0.0170682	0.0147932	0.0230489	0.00742076	0.0321348	0.0230779	0.0238205	0.0387959	0.0364107	0.0290934	0.0189275	0.0349861	0.0276811	0.0275276	0.0290957	0.026076	0.0348574	0.59172	0.0160668	0.143035	0.0961983	0.115636	0.0830723	0.148664	0.0786303	0.0353845
	黑色金属矿采选产品	8	0.0017966	0.00228704	0.00104062	0.00192367	0.00245797	0.0144292	0.00939331	1.1777	0.00805152	0.00773873	0.0253425	0.00191382	0.00204505	0.00184703	0.00230508	0.00130178	0.00201676	0.0022049	0.00234802	0.00210539	0.00298386	0.00261045	0.00203222	0.00400834	0.00103357	0.00308427	0.0021987	0.00233167	0.00365688	0.00404298	0.00294977	0.00287216	0.00451607	0.00508371	0.0132463	0.00373744	0.0036444	0.0110004	0.00687097	0.00788728	0.00790185	0.00714908	0.00623213	0.00647153	0.00585446	0.00730933	0.00378679
	有色金属矿采选产品	9	0.00234993	0.00223825	0.0012303	0.00203163	0.00249404	0.0052218	0.0048616	0.00417606	1.05363	0.00687141	0.0116	0.00239543	0.00251251	0.00226351	0.00268422	0.00159326	0.00221543	0.00259123	0.002782	0.00263124	0.00300548	0.00302246	0.00257731	0.00463939	0.00133158	0.00402117	0.00297697	0.00288486	0.00494515	0.00508846	0.00395574	0.00372923	0.0055444	0.00647183	0.00859523	0.00608305	0.00754539	0.0394469	0.00604341	0.00641119	0.0268132	0.0108046	0.0130318	0.0178844	0.0124477	0.023214	0.00770484
	非金属矿采选产品	10	0.0046775	0.00199752	0.00126331	0.00134348	0.00170816	0.00167807	0.00274049	0.0016497	0.00353182	1.01617	0.00886469	0.00356174	0.00309359	0.00320093	0.00337589	0.00116381	0.00136736	0.00310157	0.002582	0.00160037	0.00315781	0.00253651	0.00419656	0.00368577	0.000925509	0.00333092	0.00211351	0.00253583	0.003352	0.00331052	0.00237521	0.00170749	0.00328188	0.00363201	0.00390549	0.00521847	0.0037683	0.00934647	0.00282775	0.00575332	0.0332474	0.0438129	0.0155884	0.0183632	0.0128309	0.0115861	0.00570782
	开采辅助服务和其他采矿产品	11	0.00311327	0.0023956	0.00142565	0.00197887	0.00377215	0.00936842	0.162484	0.00880569	0.00895252	0.0170196	1.01652	0.00296341	0.00293161	0.00274073	0.0029471	0.00167492	0.00231733	0.00292972	0.00298525	0.00242905	0.0030405	0.00289537	0.00254638	0.00916118	0.00125561	0.00540634	0.00384949	0.0040173	0.00651983	0.00609025	0.00485979	0.00315862	0.00582928	0.00468978	0.00468808	0.00509697	0.00443434	0.00599607	0.09417	0.00550009	0.0239541	0.0166829	0.0191411	0.0138048	0.0242107	0.0131846	0.00591808
	谷物磨制品	12	0.00285452	0.00395291	0.0367893	0.0274521	0.0262319	0.000978859	0.000702404	0.000831764	0.00119621	0.00119889	0.00129588	1.05393	0.0810804	0.0179699	0.00669963	0.0306797	0.0226897	0.0570839	0.29645	0.0187335	0.0879378	0.145167	0.103085	0.0166491	0.00127786	0.00443109	0.0165484	0.00844046	0.00349639	0.00377361	0.00418531	0.0115285	0.00350188	0.00372489	0.00278588	0.00190988	0.00194704	0.00230501	0.00102901	0.000815024	0.00207205	0.00148383	0.00782925	0.00499287	0.00146975	0.0056716	0.00649269
	饲料加工品	13	0.0040239	0.0114694	0.226409	0.197534	0.0892014	0.000879975	0.000632391	0.000653823	0.000956124	0.0010059	0.00126006	0.00313744	1.109	0.00268679	0.00254339	0.135412	0.115332	0.00811481	0.0110042	0.0906255	0.00774897	0.0234345	0.00239345	0.0046804	0.000919171	0.0119578	0.0973408	0.0396779	0.010772	0.0119729	0.0144253	0.0541909	0.0111166	0.00401686	0.00459201	0.00227058	0.00162886	0.00537299	0.000804159	0.000734099	0.00107802	0.00118876	0.00179088	0.00179448	0.00110223	0.005795	0.00534031
	植物油加工品	14	0.00146291	0.00200274	0.0153218	0.0155123	0.00752007	0.00200496	0.00304399	0.00204196	0.00421316	0.00507732	0.00517949	0.00144067	0.0701049	1.25358	0.00172064	0.0126044	0.0214951	0.0513202	0.0775377	0.0091984	0.0668556	0.0635439	0.00352509	0.00963344	0.00202893	0.0038025	0.00877508	0.00435389	0.00462926	0.00425364	0.00387603	0.00748893	0.00560672	0.00732323	0.00494699	0.00624427	0.00629521	0.00508934	0.00384505	0.00152033	0.0122347	0.00597836	0.00970601	0.0384794	0.0074509	0.0670143	0.147201
	糖及糖制品	15	8.38722e-05	0.000233226	0.000335411	0.000329483	0.000478945	0.000176522	0.000114926	0.000175215	0.000191414	0.000189825	0.000176355	0.000115539	0.00138216	0.000121129	1.08189	0.00145431	0.00124003	0.0177952	0.00803337	0.0169509	0.0250361	0.0241442	0.00267978	0.0338919	0.000193296	0.000205188	0.000268635	0.000211932	0.000344815	0.000294807	0.000253409	0.000506333	0.0003721	0.000267505	0.000327172	0.000203467	0.000217545	0.000291811	0.000146253	0.000151861	0.000335618	0.000303787	0.000312108	0.000341709	0.000220305	0.000413621	0.000467686
	屠宰及肉类加工品	16	0.000497741	0.00112297	0.00280475	0.00277986	0.00295968	0.00111019	0.000710706	0.000876792	0.00115847	0.00115007	0.0013368	0.000720275	0.0122501	0.000681736	0.000743893	1.13485	0.00591369	0.00600182	0.0563021	0.00236673	0.0313103	0.0146125	0.00155342	0.0025401	0.000978833	0.00138802	0.00207424	0.0013671	0.00190532	0.00201544	0.00880366	0.239009	0.0394699	0.00166326	0.00958542	0.00146893	0.00163516	0.00500107	0.000893922	0.00100648	0.00121917	0.00133902	0.00147809	0.00165752	0.00119926	0.00257436	0.0286056
	水产加工品	17	0.000383006	0.000899879	0.0032929	0.00445966	0.00266785	0.000790845	0.000477321	0.000659482	0.000836874	0.000833396	0.000891201	0.000538335	0.0151487	0.000507306	0.000547434	0.00273252	1.08875	0.00101004	0.00684852	0.00217454	0.00283001	0.011423	0.00102054	0.00172071	0.000632224	0.00103236	0.00192682	0.00121479	0.00114023	0.00126191	0.00127357	0.00172272	0.00123677	0.00108625	0.00127297	0.000970022	0.00117862	0.00111377	0.000601544	0.00069388	0.000875833	0.000947769	0.00104485	0.00116107	0.000829827	0.00126747	0.00240541
	蔬菜、水果、坚果和其他农副食品加工品	18	0.000550976	0.0008885	0.000882367	0.00104243	0.00179501	0.00144818	0.00100153	0.00107879	0.00156134	0.00162176	0.00165826	0.000786022	0.00246579	0.000836061	0.00086105	0.00439959	0.0023917	1.07709	0.0534745	0.00733004	0.0585128	0.0813767	0.0141555	0.0383222	0.00104092	0.00133305	0.00123062	0.00110532	0.00175957	0.00178362	0.00187141	0.00240202	0.00223123	0.0020093	0.00199029	0.00181574	0.00185356	0.00217629	0.00131849	0.00116484	0.00182636	0.00188978	0.00215576	0.00286456	0.00171847	0.00828786	0.0084221
	方便食品	19	6.49163e-05	0.000120792	6.46208e-05	0.000109742	0.000216976	0.000137191	9.85046e-05	0.000115268	0.000145779	0.000144578	0.000179811	9.03585e-05	0.000135661	8.55086e-05	9.86522e-05	9.18104e-05	0.000143975	0.000148224	1.02999	0.000148163	0.000161483	0.000185972	0.000145571	0.000251257	0.000100883	0.000156637	0.000130006	0.000129394	0.000191664	0.000193976	0.000192915	0.00016276	0.000204013	0.000173434	0.000201352	0.000163971	0.000194641	0.000191991	0.000121677	0.000135767	0.000158648	0.000177947	0.000197808	0.000204604	0.000151136	0.000197162	0.000274623
	乳制品	20	7.79221e-05	0.000191216	0.000480992	0.00047127	0.0004772	0.00016797	0.000101926	0.000149182	0.000177486	0.000175697	0.000178899	0.000111178	0.00216531	0.000129247	0.000115343	0.00205286	0.000527642	0.000410782	0.00218014	1.23504	0.00322893	0.0415324	0.000890952	0.00883422	0.000228781	0.000204879	0.00031992	0.000222594	0.00026197	0.000264762	0.000261334	0.000642627	0.000323008	0.000234418	0.000287938	0.000196567	0.000235955	0.00024451	0.000128891	0.000146776	0.000220177	0.000221847	0.000229069	0.000263334	0.000183282	0.000277178	0.000480466
	调味品、发酵制品	21	0.00013565	0.000318911	0.00165371	0.0015453	0.00109071	0.000260262	0.000161425	0.000220632	0.000286453	0.000285399	0.000296921	0.00018179	0.00779485	0.000179105	0.000182715	0.00357049	0.0195313	0.0143612	0.0442935	0.00195959	1.09596	0.0168128	0.00680182	0.00319503	0.000240052	0.000367951	0.000880307	0.000496103	0.000410535	0.000445193	0.000467642	0.00118356	0.000518432	0.000383928	0.000448633	0.000337145	0.000407815	0.000393653	0.000212875	0.000224522	0.000348936	0.000331995	0.000366044	0.000580412	0.00029849	0.000654494	0.000754809
	其他食品	22	0.000305813	0.000740342	0.00304834	0.00284102	0.00221311	0.000596308	0.00038074	0.000543404	0.000656404	0.000654403	0.000666147	0.000410531	0.0142405	0.0010191	0.000429793	0.0450622	0.00583755	0.00592016	0.0256129	0.024006	0.0715634	1.04249	0.0180426	0.0375416	0.00295551	0.000810075	0.00175876	0.00102564	0.00104115	0.00103224	0.00125589	0.010343	0.00247515	0.000901361	0.0013133	0.000744648	0.000893026	0.00103871	0.000521514	0.000526923	0.000931614	0.000840634	0.000889067	0.00140218	0.000716081	0.00141687	0.00247317
	酒精和酒	23	0.00145886	0.00220146	0.00191377	0.00219835	0.00647211	0.00272924	0.00252781	0.00277556	0.00460886	0.00443587	0.00469955	0.001674	0.00551112	0.00159967	0.00185584	0.00251045	0.00332078	0.00299301	0.00276356	0.00277054	0.00632614	0.00584	1.11125	0.022718	0.00264318	0.00403317	0.00345327	0.00287902	0.00470984	0.00441182	0.00464429	0.00357498	0.00461003	0.00600725	0.00480933	0.00613426	0.0082165	0.00468046	0.00465916	0.0022238	0.0118736	0.00562019	0.00755893	0.0368012	0.00663545	0.0291964	0.0223425
	饮料和精制茶	24	0.00152804	0.00497025	0.00112319	0.0017798	0.00719958	0.00331095	0.00213839	0.00367088	0.00354762	0.00347796	0.00293425	0.00216733	0.00237586	0.00195375	0.00220982	0.00175541	0.00261283	0.00546199	0.00429112	0.00775635	0.00337034	0.00428498	0.00482463	1.04145	0.00267574	0.00355096	0.00291678	0.00323778	0.00754423	0.00578622	0.00417271	0.00346592	0.00688517	0.00512355	0.00656771	0.00326955	0.00337133	0.00575454	0.00257777	0.00286543	0.00738781	0.00659408	0.00564422	0.00493129	0.00423706	0.00469298	0.0052038
	烟草制品	25	0.00157849	0.00244294	0.00107018	0.00180139	0.00632811	0.00390084	0.0028411	0.00736593	0.00635055	0.00781819	0.00547802	0.00180748	0.00220439	0.0036679	0.00464657	0.00222123	0.0032149	0.00237967	0.00404439	0.0056698	0.00264709	0.00286975	0.00207668	0.00359261	1.14118	0.00523936	0.0185383	0.00307193	0.00652343	0.00595678	0.00541181	0.00300461	0.00374512	0.00862877	0.00576093	0.00342172	0.0100292	0.00739239	0.0117365	0.00528503	0.00559406	0.00472853	0.00658985	0.00767794	0.00515328	0.00486665	0.00696732
	棉、化纤纺织及印染精加工品	26	0.00196688	0.00325981	0.00190164	0.00232782	0.00327795	0.0070846	0.00462955	0.00363106	0.00484437	0.00522072	0.0131833	0.00472707	0.00421752	0.00401499	0.00389248	0.00316594	0.00333384	0.00457768	0.00581983	0.0045703	0.00576555	0.00575019	0.0059381	0.00769549	0.00578983	1.45038	0.0865841	0.0513838	0.52716	0.568458	0.540977	0.0906491	0.163259	0.00807351	0.0539442	0.00885854	0.00831269	0.0843227	0.00554566	0.00597935	0.00591756	0.00809682	0.00980248	0.00896932	0.00836529	0.00893659	0.00838476
	毛纺织及染整精加工品	27	0.000210304	0.000373563	0.000194558	0.000248533	0.000296836	0.000835239	0.000534839	0.000391482	0.000553325	0.00055858	0.00153841	0.000574902	0.000494837	0.000481415	0.000444567	0.000364917	0.000383691	0.000541348	0.000700747	0.000521174	0.000681328	0.000683893	0.000672156	0.000826728	0.000503189	0.00944648	1.18204	0.0017924	0.0677533	0.0752847	0.0730834	0.00493658	0.00322335	0.000834045	0.00184264	0.000871965	0.000844176	0.00716521	0.000635509	0.000719287	0.000657605	0.000888728	0.000998908	0.000889619	0.000764881	0.00109081	0.000951601
	麻、丝绢纺织及加工品	28	0.000219127	0.000382491	0.000205398	0.000269366	0.000317357	0.000889323	0.000535094	0.000446759	0.000626573	0.000812934	0.00146659	0.000584349	0.000491033	0.000472504	0.000453187	0.000378803	0.000413813	0.000551895	0.000723452	0.000551551	0.000675823	0.000709596	0.000836154	0.00119434	0.000499199	0.0131652	0.00459825	1.24446	0.0201488	0.0272816	0.0719555	0.00497105	0.00849667	0.00128513	0.00344326	0.00112599	0.00119381	0.011075	0.000640509	0.00074647	0.000679709	0.000884807	0.00101473	0.000898344	0.000783737	0.00110835	0.000997152
	针织或钩针编织及其制品	29	0.000227145	0.000552401	0.000199112	0.000253412	0.000614437	0.000862198	0.000537322	0.000399324	0.000555809	0.000543919	0.00149664	0.000608935	0.000502727	0.000491871	0.000462288	0.000375027	0.000405439	0.00060131	0.000733535	0.00055887	0.000698358	0.000727889	0.000698335	0.000854761	0.000493719	0.00121678	0.00158979	0.000593077	1.11465	0.0453537	0.0776222	0.00906436	0.00782491	0.000878025	0.00196474	0.000819359	0.000835662	0.0031261	0.000726918	0.000775058	0.00068799	0.000920204	0.0010319	0.000895645	0.000793401	0.00115575	0.000984185
	纺织制成品	30	0.000465521	0.000550126	0.000484836	0.000561087	0.000634537	0.00113769	0.00124652	0.0005894	0.00109659	0.0016774	0.00493338	0.000727791	0.00123113	0.00119138	0.000702728	0.000803838	0.00067064	0.000889227	0.00104367	0.00108319	0.00165334	0.0010348	0.000969532	0.0019299	0.00113772	0.00133487	0.00142225	0.00148294	0.00382802	1.01502	0.0210856	0.00428413	0.00388019	0.00174617	0.00536235	0.00343878	0.00250259	0.00821495	0.00117439	0.000937441	0.00137928	0.00204594	0.0017081	0.00215567	0.00137128	0.00141051	0.00174539
	纺织服装服饰	31	0.00232608	0.00437931	0.00212723	0.00262085	0.00289451	0.0105427	0.00615903	0.00472703	0.006468	0.00593163	0.016599	0.0073177	0.00554015	0.00545733	0.00542295	0.00421305	0.00449638	0.00654909	0.00863866	0.00586731	0.00771446	0.00835203	0.00827443	0.00931724	0.00576495	0.00853142	0.019879	0.00602552	0.0306144	0.0160353	1.04179	0.0290361	0.0132238	0.00950184	0.0155053	0.00829818	0.00874953	0.0151524	0.00753845	0.00908912	0.00766571	0.010218	0.0121265	0.010034	0.00908015	0.0139326	0.0107599
	皮革、毛皮、羽毛及其制品	32	0.000229228	0.000581698	0.000182571	0.000417308	0.00169076	0.000809599	0.000480663	0.000355046	0.000489649	0.000462196	0.00099723	0.00044055	0.000399964	0.000363121	0.000357162	0.0003055	0.00044186	0.000447292	0.000679676	0.000521698	0.00058968	0.00072407	0.000518454	0.000663441	0.000339198	0.000724477	0.000962522	0.000541776	0.00278484	0.00275456	0.0404666	1.31458	0.210397	0.00166183	0.0445314	0.00131397	0.000897212	0.0103288	0.000557171	0.000710054	0.00054367	0.000662633	0.000784744	0.00063637	0.000621136	0.000789094	0.0012018
	鞋	33	0.000103116	0.000115946	7.7149e-05	0.000105274	0.00013699	0.00120947	0.00033241	0.000182176	0.000256925	0.000253163	0.000537335	0.000147351	0.000148681	0.000124428	0.000141497	0.000123567	0.000138084	0.000176632	0.00019499	0.00016752	0.000234823	0.000231971	0.000179913	0.000258432	8.48583e-05	0.000233398	0.000188416	0.000177022	0.00178435	0.00068434	0.00108927	0.00111559	1.15842	0.000270076	0.000597287	0.000325551	0.000310272	0.000418742	0.000485129	0.000607435	0.000391562	0.000397453	0.000337612	0.000307006	0.000413547	0.000363142	0.000271
	木材加工品和木、竹、藤、棕、草制品	34	0.00181987	0.00187223	0.00109511	0.00208767	0.00238844	0.0279746	0.00257733	0.00255338	0.00854936	0.00431331	0.00415526	0.00212706	0.00239504	0.0020421	0.002838	0.00163564	0.00228206	0.00262388	0.00336811	0.00321857	0.00363162	0.00362661	0.0051914	0.00645298	0.00442982	0.00524139	0.00299951	0.00368366	0.00647689	0.00844976	0.00548794	0.00387822	0.00856285	1.42816	0.4533	0.027902	0.0182731	0.0609501	0.00296159	0.0130705	0.00653913	0.00810789	0.00881642	0.0072925	0.00725591	0.00572334	0.011174
	家具	35	0.000337297	0.000628436	0.000254736	0.00176524	0.00152296	0.000520955	0.00177038	0.000417775	0.0005927	0.000551443	0.000649452	0.000392717	0.000517221	0.000358844	0.000389496	0.000378609	0.00122315	0.000633742	0.000867142	0.000678242	0.00163323	0.000659857	0.000688563	0.000739051	0.000311235	0.000663962	0.000435364	0.000678692	0.000655876	0.00122997	0.00082834	0.000492496	0.000832558	0.0037803	1.01115	0.000527764	0.000597777	0.00142962	0.00146215	0.000427284	0.000703368	0.000652793	0.000682398	0.00071788	0.00114046	0.000646225	0.000613973
	造纸和纸制品	36	0.00395961	0.00422918	0.00418266	0.00559789	0.00683808	0.00814113	0.00530592	0.00560764	0.00804908	0.0109021	0.0103832	0.00872534	0.0102014	0.0108173	0.0067351	0.0109426	0.0121907	0.0150812	0.0266388	0.0385951	0.0197999	0.0237831	0.0259951	0.0515619	0.0492227	0.0126783	0.01183	0.00980386	0.0194353	0.0235963	0.0180692	0.0202256	0.0258773	0.0217801	0.0270867	1.36155	0.478521	0.0936466	0.00743258	0.00675256	0.0105059	0.0140436	0.0189671	0.0196033	0.0157378	0.0140916	0.0371636
	印刷品和记录媒介复制品	37	0.00179068	0.00217939	0.00203359	0.00268256	0.00434486	0.00429222	0.00275321	0.00278106	0.00389262	0.00393871	0.00484058	0.00271504	0.00347611	0.00293278	0.00286626	0.00354053	0.00365892	0.00418649	0.00496127	0.00502488	0.00454638	0.00618898	0.0104497	0.0142914	0.0107862	0.00419301	0.00418825	0.00361595	0.00550203	0.00669324	0.0068624	0.00531076	0.00745173	0.00495029	0.00639997	0.00792016	1.04023	0.00787521	0.00359585	0.00372061	0.00439495	0.00488928	0.00540548	0.00699724	0.00440521	0.00561968	0.0164772
	文教、工美、体育和娱乐用品	38	0.00180286	0.00269774	0.00127678	0.00355991	0.00300695	0.00247745	0.00159294	0.00267221	0.00323971	0.00232967	0.00249161	0.00204667	0.00275753	0.00220747	0.00197821	0.00179313	0.00310577	0.00270774	0.00367795	0.00490337	0.0033938	0.00406903	0.00393999	0.00483075	0.00137041	0.00277212	0.00219961	0.00227931	0.00463538	0.00348322	0.00400797	0.00385853	0.00517329	0.00567599	0.00482577	0.00454599	0.00602019	1.08348	0.00257006	0.0020687	0.00254691	0.00296251	0.0029668	0.00343686	0.00261192	0.00282939	0.0125145
	精炼石油和核燃料加工品	39	0.0193432	0.0184775	0.0112134	0.0179761	0.0358294	0.0193874	0.0247517	0.0490579	0.0619719	0.0764853	0.070362	0.0199956	0.0214275	0.0192082	0.0197797	0.0136285	0.0208901	0.0207758	0.0217505	0.0202129	0.0218944	0.0217371	0.0190126	0.0312826	0.00990736	0.0432995	0.0318266	0.0316826	0.053104	0.0504251	0.0412482	0.0272556	0.0489592	0.0383334	0.038946	0.0349702	0.0344091	0.0492302	1.08867	0.0219188	0.146086	0.0811633	0.0732293	0.107547	0.206949	0.108932	0.0454069
	煤炭加工品	40	0.00243472	0.00174764	0.000822618	0.000989779	0.00147659	0.00502754	0.00465807	0.0046954	0.00503328	0.00534931	0.00938013	0.00206581	0.00185185	0.00186157	0.00218762	0.00089375	0.00109411	0.0019388	0.00179846	0.00141145	0.0020858	0.00187928	0.00175112	0.00267562	0.000781851	0.00285436	0.00189752	0.00202397	0.00334078	0.00325655	0.00239015	0.00226365	0.00405638	0.00495157	0.00594909	0.00481162	0.00394429	0.0057207	0.00434946	1.03396	0.025375	0.0125957	0.0298118	0.0131276	0.0114848	0.029966	0.00522579
	基础化学原料	41	0.0435717	0.0223448	0.0118905	0.00958701	0.0167579	0.0132278	0.0329719	0.0212588	0.0411458	0.0482249	0.0454489	0.0341748	0.0281391	0.0299866	0.0367811	0.0116239	0.0113875	0.0294928	0.0247531	0.019288	0.0271161	0.0247689	0.0253342	0.0388652	0.0125031	0.0556897	0.0378966	0.0380111	0.0689681	0.0662479	0.0415568	0.026591	0.0709825	0.0688618	0.0546362	0.105722	0.0714052	0.0661213	0.0539257	0.0123473	1.27353	0.295366	0.458167	0.289097	0.371354	0.242473	0.141088
	肥料	42	0.102044	0.0317493	0.0218789	0.0126259	0.0176137	0.00111852	0.000799022	0.000802048	0.00120061	0.00128696	0.00153172	0.0729124	0.0567704	0.0611386	0.0551096	0.0165821	0.00961392	0.0553526	0.0371462	0.0114708	0.0408231	0.0356042	0.031649	0.0266312	0.00824279	0.0294066	0.0128983	0.031687	0.0127224	0.0153186	0.0141966	0.00859922	0.00603505	0.0118937	0.00706931	0.0119415	0.00526189	0.00618102	0.0011111	0.000851736	0.00329854	1.13645	0.0125631	0.00478822	0.00199898	0.00820928	0.0115803
	农药	43	0.0344829	0.0279012	0.00743231	0.0045937	0.0121539	0.000503043	0.00030488	0.000318535	0.000467985	0.000488671	0.000604058	0.0246541	0.0192335	0.02068	0.0186422	0.00564295	0.00345665	0.0187717	0.0125995	0.00393795	0.0138379	0.0120901	0.010742	0.0090795	0.00283641	0.0106097	0.00444371	0.0112379	0.00459322	0.00549518	0.00511478	0.00301225	0.00234221	0.0078499	0.00412453	0.00487377	0.00212069	0.00254491	0.000413921	0.000359252	0.000901367	0.00103846	1.23742	0.00166274	0.000691903	0.00306548	0.00403986
	涂料、油墨、颜料及类似产品	44	0.00122129	0.00104387	0.000692711	0.00111051	0.00140953	0.00238297	0.00158527	0.00211267	0.00219269	0.00229269	0.0038241	0.00138956	0.00137446	0.00138703	0.00123529	0.00100171	0.00141469	0.00156942	0.00190487	0.00239333	0.00200551	0.00206205	0.00207967	0.00367263	0.00145846	0.0170846	0.0244694	0.00410656	0.0152755	0.0140889	0.0101824	0.0071822	0.00876859	0.0147709	0.020028	0.00716253	0.0562605	0.0128834	0.00183142	0.00190222	0.00330503	0.00381325	0.00339166	1.1665	0.00491031	0.00733944	0.00617743
	合成材料	45	0.0101968	0.00447418	0.00380304	0.00415175	0.00634346	0.00990614	0.00818356	0.00713228	0.00857101	0.0100485	0.023503	0.0111085	0.0091687	0.0104298	0.00822565	0.00554833	0.00856212	0.010756	0.0131945	0.0189433	0.0142499	0.0130385	0.0100626	0.047288	0.00689948	0.0464934	0.0308614	0.0279588	0.063197	0.0589159	0.0366026	0.0185049	0.110191	0.0172861	0.0351725	0.0197796	0.0421593	0.0883417	0.0130242	0.00687915	0.0352916	0.0318722	0.0322459	0.132989	1.1713	0.0519203	0.0378349
	专用化学产品和炸药、火工、焰火产品	46	0.010014	0.00645019	0.00394064	0.00461742	0.00709426	0.0199135	0.0426608	0.0228105	0.0575143	0.0728324	0.0712328	0.00922648	0.00861939	0.00885292	0.0148	0.00499945	0.00618881	0.00940496	0.00974039	0.00990839	0.0109359	0.0116799	0.00972322	0.0163936	0.00666301	0.0246614	0.0154979	0.0130732	0.0356692	0.027136	0.0238082	0.0382981	0.0560061	0.0990568	0.0493473	0.0789808	0.0611372	0.0517472	0.0525253	0.013033	0.0635316	0.0575719	0.0765226	0.163748	0.075127	1.1911	0.0672387
	日用化学产品	47	0.00033258	0.001011	0.00040376	0.000595363	0.00134321	0.000739295	0.000690623	0.000441758	0.000704671	0.000672618	0.00156893	0.000397983	0.00117966	0.000783641	0.000424372	0.00105963	0.000886988	0.0011425	0.00165497	0.00344023	0.00265882	0.00322895	0.000819612	0.00639538	0.00682633	0.000799046	0.00148152	0.000659905	0.00136149	0.00157376	0.00120909	0.00178099	0.00152362	0.00103663	0.00138939	0.00115567	0.00147162	0.00249432	0.000841412	0.000687331	0.000789232	0.000805401	0.0010874	0.000963879	0.00147538	0.00124054	1.11305
	医药制品	48	0.00207988	0.00622045	0.015573	0.00536044	0.0360781	0.00120209	0.000771068	0.000902119	0.000928447	0.00108042	0.00099044	0.00163313	0.0029079	0.00146263	0.00228356	0.0108051	0.00425871	0.00223775	0.00200754	0.00698142	0.00480605	0.00569963	0.00180175	0.00233119	0.000700882	0.00489405	0.00738526	0.00595662	0.00284939	0.00327356	0.00316514	0.00647246	0.00262352	0.00240255	0.00194557	0.0076249	0.00336951	0.00197111	0.00180713	0.0010288	0.00172926	0.00304494	0.0281769	0.0040969	0.00129571	0.00248173	0.0102429
	化学纤维制品	49	0.000838357	0.00114926	0.000706414	0.000891966	0.00130445	0.00239332	0.00190492	0.00197697	0.00201831	0.00217179	0.00565305	0.00161519	0.00152351	0.00144486	0.00147397	0.00110748	0.00124369	0.00162929	0.00202393	0.00184391	0.00206494	0.00199542	0.00186813	0.00278057	0.011622	0.179043	0.118201	0.108434	0.261623	0.197861	0.130169	0.0163916	0.0293475	0.00336868	0.0115994	0.0039847	0.00473952	0.0339989	0.00223668	0.00196877	0.00237219	0.00300694	0.00334332	0.00367818	0.00445105	0.0083334	0.00428445
	橡胶制品	50	0.00215882	0.0029624	0.00150536	0.00237986	0.00287974	0.00564225	0.00604654	0.0146879	0.00509625	0.00480315	0.0254384	0.00327894	0.00275095	0.00238899	0.00248076	0.00210942	0.0027757	0.00276568	0.00331831	0.00328092	0.00357951	0.00323284	0.00258406	0.00413465	0.00132386	0.00523773	0.0029773	0.00278064	0.00864845	0.00700364	0.007432	0.0100388	0.0599196	0.00654513	0.00829486	0.00374253	0.00693604	0.0170986	0.0049938	0.00396645	0.00445213	0.00485311	0.00451686	0.00662309	0.0110599	0.00460725	0.00515045
	塑料制品	51	0.0267452	0.00707941	0.00864555	0.00772356	0.0125798	0.00735562	0.010627	0.0060523	0.0100104	0.013562	0.0370307	0.0288745	0.0225213	0.0275914	0.01876	0.0131389	0.0219032	0.0273715	0.0347198	0.0548314	0.0366877	0.0314665	0.0225403	0.066972	0.0111363	0.0231099	0.0143731	0.0175047	0.0257283	0.0396667	0.021237	0.0242883	0.0900793	0.0215618	0.0464073	0.024511	0.0791054	0.0763575	0.0149674	0.00616898	0.039815	0.0745738	0.0445893	0.0289139	0.0279865	0.0462021	0.0961028
	水泥、石灰和石膏	52	0.000380284	0.000266592	0.00019495	0.000350103	0.000361848	0.00322552	0.0036664	0.0010408	0.00309748	0.0137054	0.0206731	0.000407213	0.000380258	0.000346455	0.00112121	0.000240802	0.000343349	0.00045652	0.000427397	0.000338802	0.000849902	0.000515061	0.000441546	0.000663502	0.00050393	0.000676854	0.000434556	0.000440459	0.000794226	0.00072704	0.000618548	0.00043765	0.000684858	0.00152162	0.00104523	0.0011603	0.000794469	0.00170876	0.00234435	0.00159778	0.00317773	0.001972	0.00173839	0.00263413	0.00184356	0.0013995	0.00105613
	石膏、水泥制品及类似制品	53	0.000247026	0.000201265	0.000144837	0.00023561	0.000270019	0.000609314	0.00220486	0.000488671	0.00101257	0.00371505	0.012299	0.000247133	0.000264148	0.00022754	0.000296887	0.000176549	0.000238114	0.000276393	0.000254085	0.000210507	0.00029184	0.000312624	0.00028324	0.000386723	0.000112385	0.000743656	0.000299792	0.000340945	0.000674897	0.000601896	0.000494599	0.000282049	0.000432127	0.00066995	0.000574721	0.000441173	0.000350557	0.000838216	0.00146091	0.000510574	0.00110692	0.00087927	0.000788401	0.000670514	0.000778266	0.000654511	0.000374169
	砖瓦、石材等建筑材料	54	0.000158108	0.000222917	0.000141868	0.00134634	0.00100895	0.000440282	0.000517159	0.000217093	0.000304777	0.000577182	0.00234209	0.00015149	0.00023987	0.000148689	0.00016523	0.000151659	0.000850831	0.000182107	0.000176693	0.000163499	0.000192798	0.000201887	0.000196999	0.000240025	7.81241e-05	0.000290573	0.00017649	0.00024063	0.000262617	0.000462543	0.000236915	0.000246586	0.000260822	0.000329653	0.00145761	0.000278148	0.00023217	0.000775163	0.000429409	0.000327792	0.000379463	0.000327405	0.000419705	0.000531991	0.000443955	0.000298917	0.000244946
	玻璃和玻璃制品	55	0.000993698	0.00140515	0.000955568	0.00123141	0.00189503	0.001911	0.00228798	0.00154343	0.00258527	0.00283128	0.0058025	0.00115471	0.00200373	0.00194955	0.00175899	0.0012733	0.00238004	0.0025844	0.00506764	0.00514809	0.00845355	0.00483971	0.0359516	0.0185353	0.00152292	0.00227814	0.00160209	0.00166344	0.00274706	0.00399657	0.00251621	0.00191445	0.00370707	0.00436885	0.0177825	0.00262028	0.00295445	0.0047983	0.00225119	0.00168249	0.00317721	0.00330066	0.00494266	0.007059	0.00343745	0.00474427	0.00963257
	陶瓷制品	56	0.000294124	0.00043828	0.000244711	0.00209293	0.00173474	0.000528464	0.000501955	0.000706516	0.000914746	0.00079685	0.000932042	0.000334579	0.000484451	0.000321423	0.000362979	0.000316128	0.00139793	0.000407587	0.000433708	0.000415825	0.000436809	0.000483085	0.00168931	0.00107024	0.000201289	0.000650327	0.000410624	0.000505032	0.000665145	0.000654572	0.000623457	0.000550852	0.000697987	0.000794502	0.000722695	0.00070039	0.000677363	0.00158814	0.000604868	0.000447511	0.000783742	0.000732101	0.000775641	0.00104036	0.000757545	0.00411969	0.000737696
	耐火材料制品	57	0.000334493	0.000328216	0.000176125	0.000316277	0.000381695	0.00142078	0.000963364	0.000888085	0.00120206	0.00117608	0.00246419	0.000332131	0.000355164	0.000325851	0.000388716	0.000213976	0.000334203	0.000377647	0.00042749	0.000386614	0.000549977	0.000452855	0.000943741	0.000862995	0.000181989	0.000537774	0.000371564	0.00039031	0.000619707	0.000660471	0.000494516	0.000442672	0.000699638	0.000844578	0.00160677	0.00069136	0.000681931	0.00159594	0.000837597	0.0477236	0.00230594	0.00147205	0.00217249	0.0018907	0.00140557	0.00220774	0.00083893
	石墨及其他非金属矿物制品	58	0.000932136	0.000840006	0.000485086	0.00088669	0.00104493	0.00226089	0.00187285	0.00199093	0.00518748	0.0042631	0.00437131	0.000962448	0.00103828	0.000920822	0.00104185	0.000628043	0.000984422	0.00105516	0.00120856	0.00125076	0.00141659	0.00134987	0.00196906	0.00237607	0.000575877	0.00281238	0.00136152	0.00125485	0.0025992	0.00258331	0.00203475	0.00154467	0.00289636	0.0044751	0.00402389	0.00242391	0.00282575	0.0080757	0.00190538	0.00630438	0.00758071	0.00381935	0.00437381	0.00824299	0.0105043	0.00736967	0.00283238
	钢	59	0.000772398	0.00104601	0.000456616	0.000853684	0.00106883	0.00602224	0.00330617	0.00260684	0.00365681	0.00347681	0.00904809	0.00083335	0.000904656	0.00080624	0.000994176	0.000567741	0.000894578	0.000954953	0.00105195	0.000940454	0.00131278	0.00117537	0.000904152	0.001845	0.000468757	0.00136854	0.000975512	0.0010505	0.00158716	0.0017424	0.00128445	0.00126347	0.00177045	0.00229264	0.00532063	0.00152047	0.00152215	0.00350179	0.00254221	0.00354858	0.00261434	0.0029359	0.00234428	0.00258681	0.00224413	0.00206529	0.00156731
	钢压延产品	60	0.00529434	0.00678253	0.00308379	0.00575978	0.00737757	0.0500829	0.0279031	0.0176314	0.0231701	0.0231162	0.0797645	0.00561919	0.00601906	0.00545554	0.00701215	0.00384699	0.00598705	0.00663171	0.00679292	0.00601642	0.00904428	0.00760408	0.00589274	0.011298	0.00292177	0.00893296	0.00625538	0.00679315	0.0104021	0.0118743	0.0084483	0.00818627	0.0112295	0.0141018	0.0402484	0.0105678	0.0100225	0.0245116	0.020172	0.0256499	0.0183029	0.0211018	0.0167623	0.0168159	0.0155185	0.0136121	0.0100347
	铁及铁合金产品	61	0.000993081	0.00133543	0.000588162	0.00114537	0.00137873	0.00541167	0.00787259	0.00536451	0.00476894	0.00416537	0.0177873	0.00107088	0.0011612	0.00102175	0.00118946	0.000734256	0.0011739	0.00117887	0.00133576	0.00121911	0.00154123	0.00145651	0.00113807	0.00229156	0.000593975	0.00171939	0.00126366	0.00131408	0.00206491	0.00224667	0.00169789	0.00161465	0.00404586	0.00276698	0.0083981	0.0018895	0.00193405	0.0100769	0.00532238	0.00379341	0.00356484	0.00354095	0.00312956	0.00335766	0.00333579	0.00327785	0.00210517
	有色金属及其合金	62	0.00564858	0.00644874	0.00360492	0.00649913	0.00759479	0.0164388	0.01434	0.0123871	0.0306726	0.0199836	0.0370715	0.00635806	0.00712771	0.00613846	0.00722937	0.00491493	0.00704585	0.00732683	0.00820466	0.00804376	0.00878132	0.00901258	0.00735526	0.0136512	0.00385949	0.0105839	0.00788383	0.00783311	0.0130041	0.0135912	0.0112726	0.0110334	0.0146092	0.0174179	0.0248021	0.0146492	0.0209113	0.143076	0.0139559	0.0154048	0.0281074	0.0195402	0.0212284	0.0304036	0.0233597	0.0547555	0.0163952
	有色金属压延加工品	63	0.00339135	0.00411252	0.00224135	0.00415767	0.00478056	0.0103379	0.00770977	0.0079121	0.0137354	0.0125766	0.0161545	0.00384134	0.00443369	0.00372813	0.0044243	0.00300444	0.00440183	0.00452751	0.00506358	0.00488327	0.0054785	0.00563114	0.00476273	0.00856347	0.00242776	0.00637201	0.00476804	0.00481373	0.00779168	0.00958947	0.00676269	0.00707166	0.00840156	0.0100717	0.0181767	0.00930348	0.0173309	0.0810881	0.00780393	0.0087354	0.0111956	0.0107932	0.0100337	0.0151079	0.01275	0.0208233	0.00893258
	金属制品	64	0.00671597	0.0109031	0.00447333	0.00794349	0.0124152	0.052709	0.0175549	0.0326091	0.045247	0.0444904	0.0577203	0.0088874	0.00925815	0.00856089	0.00839391	0.00628135	0.00989747	0.00990449	0.0147305	0.013752	0.016873	0.0161166	0.0118986	0.0326027	0.00688204	0.0145341	0.0122819	0.0108772	0.0203173	0.0190959	0.0158415	0.0167142	0.0261549	0.034965	0.0667179	0.0167517	0.0189663	0.0412115	0.0161528	0.0288259	0.0220068	0.0238954	0.0241327	0.037541	0.0194514	0.0229342	0.0223441
	锅炉及原动设备	65	0.00134004	0.00218567	0.00078293	0.00193345	0.00148251	0.0019096	0.0024856	0.00246912	0.00265993	0.00316808	0.00582574	0.00111246	0.0020739	0.00123363	0.00122461	0.000661541	0.00135769	0.00105732	0.000908254	0.000681115	0.00100797	0.000945698	0.000719796	0.000904519	0.000292792	0.0020289	0.000831386	0.00112713	0.00182943	0.00140325	0.00124815	0.000798853	0.00100672	0.00137824	0.00131627	0.00117218	0.000883725	0.00129167	0.00193705	0.0017347	0.0022054	0.00218471	0.00186763	0.0013602	0.0017997	0.00137722	0.000957071
	金属加工机械	66	0.000790879	0.0013538	0.000401762	0.000825602	0.000871242	0.00152622	0.00123216	0.00103279	0.00217452	0.00209222	0.00278674	0.000765617	0.000709295	0.000631952	0.000769157	0.000405377	0.000686879	0.000672499	0.000718115	0.00056938	0.000767876	0.000765271	0.00056889	0.00100148	0.000332386	0.00126231	0.000620435	0.000723812	0.00116238	0.00106164	0.00110795	0.000764383	0.00107014	0.00139069	0.00179626	0.00105741	0.00106788	0.00161485	0.00118113	0.0015812	0.00136604	0.00159601	0.001329	0.00122502	0.00148799	0.00144144	0.00131568
	物料搬运设备	67	0.000640294	0.000575565	0.000539257	0.00071371	0.000693187	0.00269773	0.0021551	0.00574586	0.00335003	0.00676965	0.00423242	0.000818407	0.000954548	0.000840219	0.00174524	0.000675115	0.00123813	0.000842171	0.000992958	0.000841776	0.00106497	0.00129967	0.000810799	0.00107452	0.000427847	0.00110493	0.000829947	0.000813219	0.00124112	0.00122375	0.0011367	0.0011699	0.00149276	0.00117639	0.00134674	0.00139275	0.00117135	0.00147239	0.00180707	0.00203863	0.00182329	0.00237536	0.00186313	0.00175902	0.00174776	0.00189123	0.0012465
	泵、阀门、压缩机及类似机械	68	0.00152098	0.00162081	0.000912287	0.0020395	0.00158251	0.00377358	0.00505566	0.00466563	0.00720008	0.0050311	0.0103288	0.00144456	0.00210298	0.00141756	0.00260393	0.00105219	0.00194211	0.00181477	0.00163027	0.001476	0.00220043	0.0019571	0.00149513	0.00217744	0.000703736	0.00249327	0.00170818	0.00182649	0.00295899	0.00245701	0.00216485	0.00495534	0.00302063	0.0024491	0.00285678	0.00306037	0.00246991	0.00460469	0.00602795	0.00310823	0.00550278	0.00680426	0.00509294	0.00522125	0.00535385	0.00380609	0.00258819
	文化、办公用机械	69	0.000263734	0.000420676	0.000166965	0.000540113	0.00041496	0.000303479	0.000184402	0.000248389	0.000220429	0.000237281	0.000298115	0.000316687	0.000272615	0.000225632	0.000237383	0.000230534	0.000396237	0.000286871	0.000274734	0.000357864	0.000308144	0.00039929	0.000281327	0.000404987	9.83206e-05	0.000291928	0.000243932	0.000295609	0.000368325	0.000401171	0.000377505	0.000432217	0.000549205	0.000513573	0.000480243	0.000265695	0.000342959	0.000393075	0.000190834	0.000286872	0.000297301	0.000293419	0.000367938	0.000316005	0.000244811	0.000293956	0.000312778
	通用设备	70	0.00438817	0.00475368	0.00267836	0.00479662	0.00438736	0.020368	0.0124788	0.0119415	0.0252921	0.0168605	0.0166379	0.00449449	0.00555449	0.0044613	0.00631848	0.00315814	0.00480723	0.00516853	0.005035	0.00447017	0.00558402	0.0059437	0.00422355	0.00677351	0.0024925	0.00990033	0.00607539	0.00827619	0.00897454	0.0111425	0.0074942	0.00639967	0.00813906	0.0123811	0.0148979	0.00781507	0.00780912	0.0113697	0.0124162	0.0274769	0.018993	0.0206154	0.0125266	0.0118251	0.0154881	0.0124885	0.00785465
	采矿、冶金、建筑专用设备	71	0.00180249	0.00135124	0.000813703	0.00117144	0.00181944	0.0289488	0.0453982	0.0255551	0.0406295	0.0433899	0.108366	0.00174329	0.00175519	0.00161722	0.00194829	0.000967856	0.00131311	0.00181951	0.00180272	0.0014383	0.00202087	0.00180481	0.00166551	0.00304353	0.000762519	0.00293608	0.0020263	0.00220737	0.00348757	0.00329037	0.00259342	0.00188062	0.00315917	0.00307156	0.00389976	0.00362171	0.00303475	0.0066439	0.0270383	0.0130056	0.0121602	0.0104557	0.00889241	0.0072209	0.00963944	0.00753787	0.00334596
	化工、木材、非金属加工专用设备	72	0.00121205	0.000552957	0.000361989	0.000364898	0.000538375	0.000638173	0.000846758	0.000659868	0.000842279	0.00105008	0.00140077	0.00101041	0.000853424	0.000896199	0.000870995	0.000396086	0.000464771	0.000888508	0.000820363	0.000740457	0.000884266	0.000808714	0.000740494	0.00132066	0.00037962	0.00126446	0.000824217	0.000923266	0.00147147	0.00145798	0.00103172	0.00073606	0.00226274	0.00582711	0.00567297	0.00300473	0.00257236	0.00275049	0.00342338	0.000970397	0.00882851	0.00979097	0.00440523	0.003975	0.0120448	0.00369295	0.00214857
	农、林、牧、渔专用机械	73	0.0108341	0.0246345	0.0043776	0.0106712	0.0105449	0.000283456	0.000140931	0.000156637	0.000225267	0.000223523	0.000292053	0.00776196	0.00667202	0.00651754	0.00588072	0.00297923	0.0064538	0.00606567	0.00412923	0.00209918	0.00445931	0.00415886	0.003433	0.00296723	0.000947565	0.00408026	0.00234302	0.00438279	0.00182565	0.00214119	0.00203717	0.00151991	0.00112334	0.00602875	0.0029389	0.00233838	0.001009	0.00130262	0.000183418	0.000188552	0.000356568	0.000408794	0.000566119	0.000636976	0.000317826	0.00133129	0.00146052
	其他专用设备	74	0.00131645	0.00124905	0.00120812	0.00334085	0.00188153	0.00232646	0.00665272	0.0022858	0.00371758	0.00657905	0.00705826	0.00142908	0.00201219	0.0014369	0.00167055	0.0014918	0.00271416	0.00218558	0.00242956	0.0025802	0.00250627	0.00283146	0.00237123	0.00350793	0.00199293	0.00484248	0.00457957	0.00252757	0.00478319	0.0063836	0.00473846	0.00787503	0.00399403	0.00271844	0.00305163	0.00696166	0.0152867	0.00569087	0.00484071	0.00291267	0.00354338	0.00486004	0.00312704	0.00300709	0.00334965	0.00373458	0.00301448
	汽车整车	75	0.000388313	0.000629339	0.000266969	0.00041782	0.000456483	0.00164827	0.00160475	0.00166106	0.00383617	0.00388436	0.00375258	0.000453651	0.000472173	0.000431287	0.000435679	0.000354939	0.000488192	0.000446699	0.000460555	0.000419002	0.000454041	0.000453658	0.000358497	0.000487358	0.000181954	0.000510478	0.000418715	0.000435102	0.000544507	0.000549017	0.000534315	0.000496541	0.000545286	0.000561329	0.000576529	0.000489761	0.000450976	0.000675993	0.0010535	0.00088013	0.000850419	0.000841904	0.000750081	0.000684262	0.000683689	0.000691872	0.000498022
	汽车零部件及配件	76	0.00755329	0.0101741	0.00701177	0.0157341	0.0137377	0.0129439	0.0105181	0.0114683	0.0198389	0.0203097	0.0281129	0.0108284	0.0124398	0.0105378	0.0104231	0.010826	0.0163661	0.0128361	0.0143969	0.0146949	0.0133076	0.0150438	0.0113991	0.0189688	0.00607248	0.0150318	0.0125137	0.0119698	0.0172635	0.0179067	0.0195652	0.016724	0.0186329	0.0150702	0.0176908	0.0130674	0.0131149	0.0185474	0.0106426	0.0115249	0.0133732	0.0149732	0.0160853	0.0160399	0.0163737	0.0147127	0.0175543
	铁路运输和城市轨道交通设备	77	0.000619494	0.000538206	0.000452684	0.000544225	0.000645113	0.0009566	0.000446809	0.000816409	0.000867201	0.00074929	0.00090722	0.000742326	0.000834973	0.000700668	0.000698855	0.000550609	0.00063252	0.000732627	0.00091515	0.00077368	0.000827093	0.000788344	0.000633247	0.000745467	0.000289102	0.000808649	0.000654003	0.000704051	0.000897786	0.000905245	0.000831297	0.000742565	0.000873407	0.000827794	0.0009004	0.000754376	0.000765364	0.000925191	0.000574087	0.00167367	0.00109821	0.00147952	0.00133422	0.00111836	0.000999098	0.00101793	0.000878555
	船舶及相关装置	78	0.000344997	0.00057432	0.000291959	0.00640616	0.00171899	0.000731619	0.000850802	0.00061707	0.000881147	0.000989215	0.00192438	0.000383446	0.000803657	0.000398505	0.000388222	0.000315846	0.00402207	0.000462977	0.000514652	0.000437632	0.000486374	0.000535094	0.00034929	0.000492291	0.000183141	0.000674849	0.000415793	0.000522937	0.000687501	0.000694173	0.000655575	0.000514105	0.000666213	0.00057531	0.000607646	0.000562569	0.000535257	0.000627899	0.000684319	0.00068817	0.000699759	0.00084745	0.000814635	0.000704843	0.000685454	0.000647455	0.000564327
	其他交通运输设备	79	0.0013824	0.00413036	0.00111901	0.00222796	0.00694907	0.00203478	0.000817437	0.000796015	0.00107653	0.00191411	0.00166833	0.00143712	0.00155066	0.00131804	0.00146608	0.00156271	0.00182988	0.00151547	0.00172119	0.00182029	0.00151158	0.00176612	0.00124354	0.0016478	0.000564207	0.00213322	0.00161333	0.00239851	0.00262073	0.00205817	0.00207234	0.00167649	0.00192086	0.00295393	0.00228062	0.00163522	0.00139761	0.00197655	0.00117062	0.00166889	0.00219684	0.00183955	0.0021706	0.00176547	0.00166536	0.00187733	0.00211328
	电机	80	0.000749701	0.000884251	0.000485639	0.00108211	0.000934549	0.00226281	0.00260912	0.00207383	0.00370256	0.00601986	0.0056082	0.000859878	0.000982642	0.000768721	0.00103663	0.000623383	0.00104264	0.000972508	0.00094383	0.000848478	0.00101404	0.00114578	0.000830698	0.00116471	0.000431929	0.00128595	0.000999433	0.0010913	0.00179115	0.0015211	0.00131301	0.00123	0.00139592	0.00156391	0.0020645	0.00153407	0.00150457	0.00332981	0.00220507	0.00200994	0.00250699	0.00262964	0.00196558	0.00246849	0.00220475	0.00177982	0.0013163
	输配电及控制设备	81	0.00445362	0.00289405	0.00225241	0.00347366	0.00425327	0.0104764	0.00933674	0.0116244	0.0216555	0.0183721	0.0135783	0.00476748	0.00518195	0.0044519	0.00610111	0.00283363	0.00377837	0.0056083	0.00500197	0.00395142	0.00580217	0.00524315	0.00403997	0.00614454	0.00215449	0.00851116	0.00501976	0.00643973	0.00936752	0.00847558	0.00722103	0.00429721	0.00709446	0.00865375	0.0084819	0.00971563	0.00725051	0.0113899	0.00981526	0.00982637	0.0215504	0.0166016	0.013752	0.0110341	0.0129926	0.0117728	0.00739284
	电线、电缆、光缆及电工器材	82	0.00150809	0.00158484	0.00120796	0.0018701	0.00232397	0.00516483	0.00338349	0.00340412	0.0052973	0.00523838	0.00683517	0.00180913	0.00223609	0.00178988	0.00211538	0.00169615	0.00207976	0.00248828	0.0027207	0.00250334	0.00283819	0.00305314	0.00242219	0.00447451	0.00118035	0.00307914	0.00218879	0.00224767	0.00367438	0.00357705	0.00351743	0.00321248	0.00361204	0.00330955	0.00362288	0.00366795	0.00334469	0.00492443	0.00350215	0.00381282	0.00480686	0.00469907	0.00435073	0.00395325	0.00456604	0.00407177	0.0043051
	电池	83	0.00110142	0.00170888	0.000770851	0.0012696	0.00178711	0.00260111	0.00153262	0.00114861	0.00164043	0.00167687	0.002513	0.00121107	0.00148376	0.00112102	0.00115496	0.000969032	0.00134126	0.00134425	0.00140474	0.00133614	0.0013794	0.00142003	0.00116599	0.0016165	0.000563679	0.00151938	0.00147773	0.00140999	0.00178287	0.00173785	0.00170075	0.00146992	0.00184739	0.00202377	0.0018719	0.0015128	0.00149718	0.00823178	0.00150549	0.0020362	0.00199578	0.00197967	0.004468	0.00187259	0.00174676	0.00220109	0.00186184
	家用器具	84	0.000542423	0.0012654	0.000914436	0.000906884	0.00101822	0.00110877	0.000913108	0.000677987	0.000893778	0.000975089	0.00302042	0.001138	0.00153388	0.00131771	0.00102155	0.0017885	0.00173703	0.00132674	0.00179805	0.00204502	0.00174707	0.0032533	0.00151456	0.00168699	0.000894926	0.0014096	0.00166954	0.00136792	0.00635022	0.00201844	0.00233542	0.00249783	0.00274453	0.00218566	0.00314364	0.00161438	0.00188859	0.00251202	0.00109039	0.00106739	0.00141157	0.00140865	0.00156438	0.00161315	0.00144947	0.00154715	0.00191945
	其他电气机械和器材	85	0.000339827	0.000361071	0.00028225	0.000537568	0.000538172	0.00088577	0.000625659	0.000526569	0.000826124	0.000779043	0.00117029	0.000489449	0.000568321	0.00039811	0.000419094	0.00040757	0.000542176	0.000532727	0.000700911	0.000604072	0.000585189	0.000705974	0.000568017	0.000839838	0.000811491	0.000661576	0.000545905	0.000492896	0.000768644	0.00080552	0.000955796	0.000711682	0.000859943	0.000863674	0.00130231	0.000688626	0.000732687	0.00110626	0.000648562	0.000806961	0.000878138	0.0013072	0.000878803	0.000809484	0.000988005	0.000848282	0.0010089
	计算机	86	0.00168513	0.00219817	0.00139938	0.00249056	0.00259821	0.00362707	0.00245866	0.00220558	0.00390948	0.00367495	0.00418126	0.00205008	0.00249298	0.00215523	0.00211667	0.00201035	0.00271218	0.00310595	0.00352523	0.00320177	0.00338122	0.00404725	0.00309302	0.00638946	0.00151628	0.00299995	0.00252375	0.00246081	0.00376475	0.00394615	0.0043237	0.00352533	0.00461355	0.00381658	0.0041977	0.00367396	0.0041314	0.00515913	0.00283418	0.00286362	0.00343075	0.00382137	0.00409128	0.00442214	0.00341996	0.00454319	0.0059968
	通信设备	87	0.000607952	0.000958943	0.000516051	0.000998516	0.0020055	0.00115392	0.000941979	0.00101869	0.00112969	0.00123317	0.00182014	0.000752982	0.00099048	0.000782727	0.000829959	0.000747884	0.00112622	0.000987157	0.001142	0.00116927	0.00114965	0.00125117	0.000951922	0.00148658	0.000528524	0.00134508	0.00103987	0.00105783	0.00168205	0.00176461	0.00160339	0.00127022	0.00181874	0.00136885	0.00151415	0.00126767	0.00141458	0.00185614	0.00108311	0.00117501	0.00150057	0.00149771	0.00178771	0.00184145	0.00138571	0.00151547	0.0019443
	广播电视设备和雷达及配套设备	88	4.52672e-05	4.60841e-05	4.5927e-05	0.000128159	8.92062e-05	8.80982e-05	8.63787e-05	6.29627e-05	9.36083e-05	0.000103924	0.000165423	6.6639e-05	8.24694e-05	6.99054e-05	6.31947e-05	7.8728e-05	0.000131799	7.71699e-05	9.56053e-05	0.000106588	0.000100065	9.73227e-05	7.37705e-05	0.000127123	4.80585e-05	9.35568e-05	8.68706e-05	7.80412e-05	0.000115884	0.000117347	0.000115365	0.000124307	0.000142289	0.000104747	0.000126324	0.000104519	0.00014626	0.000169008	9.00804e-05	7.99255e-05	0.000133149	0.000132382	0.000121344	0.000110267	0.000107836	0.000116062	0.000137178
	视听设备	89	0.000306037	0.000341631	0.000456961	0.00046311	0.000568564	0.000589246	0.00035482	0.000360349	0.000599916	0.000593182	0.000688116	0.0005714	0.000729579	0.000652431	0.000518156	0.000819108	0.000830669	0.000670844	0.000881513	0.000935251	0.000836782	0.000852739	0.000694796	0.000840578	0.000433325	0.000706764	0.000809579	0.000671164	0.000959498	0.000925761	0.000980287	0.00118032	0.00122246	0.00101752	0.00117103	0.000847655	0.00095525	0.000991425	0.000484052	0.000545129	0.000682856	0.000701808	0.000789618	0.000818743	0.000716019	0.000787709	0.000964929
	电子元器件	90	0.00672707	0.00786288	0.00521333	0.00891812	0.0113202	0.0170691	0.0176086	0.013088	0.0205593	0.0203621	0.0311462	0.00818531	0.00961199	0.0081499	0.00890336	0.00774897	0.0107879	0.0101911	0.0116297	0.0117949	0.0125251	0.0131954	0.00983906	0.0161963	0.0055039	0.013159	0.0102486	0.0104095	0.0162189	0.0159738	0.0153587	0.0137129	0.0162727	0.0152021	0.017024	0.0185169	0.0181888	0.0530437	0.0171742	0.0152665	0.020352	0.0202811	0.0188055	0.0177336	0.0174654	0.020571	0.0193189
	其他电子设备	91	0.000808203	0.000916019	0.000808262	0.000887343	0.00210017	0.00258827	0.00106524	0.00114599	0.00159129	0.00185455	0.00192311	0.00115054	0.00122019	0.00110105	0.00102143	0.0018448	0.00144978	0.00131793	0.00170787	0.00246405	0.00272017	0.00212966	0.00122497	0.00197371	0.000784866	0.00169986	0.00120951	0.00139141	0.00213539	0.00192977	0.00175615	0.00191955	0.00203543	0.00155057	0.00197763	0.00152137	0.00245544	0.00249983	0.00151103	0.00204285	0.00213812	0.00273176	0.00203397	0.00194624	0.00181847	0.00232359	0.00342145
	仪器仪表	92	0.00281653	0.00237134	0.00151949	0.00278091	0.00310492	0.00545035	0.0170445	0.00718994	0.00882921	0.00823128	0.0274336	0.00284196	0.00306231	0.0027014	0.00360594	0.00184507	0.00496022	0.00302792	0.00298479	0.00242893	0.00350532	0.00318385	0.00264034	0.00380952	0.00131343	0.00471065	0.00299651	0.00363871	0.00537409	0.00471933	0.00506319	0.00279098	0.00425055	0.00499949	0.00485995	0.00594705	0.00443647	0.00585548	0.0153011	0.00492659	0.0122333	0.0106285	0.00936782	0.00746101	0.00937785	0.0076561	0.00497872
	其他制造产品	93	0.000712203	0.000904939	0.000764827	0.00107591	0.00131817	0.00302986	0.00244711	0.00165236	0.00237631	0.0020511	0.00655118	0.00131275	0.00197935	0.0013353	0.00301005	0.000947905	0.00117035	0.0021295	0.00212427	0.00173164	0.00221979	0.00202945	0.00140912	0.00272961	0.00115678	0.00178094	0.00241522	0.00206032	0.00251226	0.00232939	0.00670325	0.00200178	0.00229125	0.00192424	0.00239891	0.00266141	0.00194751	0.00270349	0.00274914	0.00232641	0.00218568	0.00211217	0.00231401	0.00229346	0.00256373	0.00271424	0.00357062
	废弃资源和废旧材料回收加工品	94	0.00171423	0.00184395	0.00110451	0.00176484	0.0022539	0.00801567	0.00519516	0.00422625	0.00615303	0.00579632	0.013936	0.00223989	0.00239673	0.00235216	0.00217476	0.00189496	0.002536	0.00292322	0.00412494	0.00514897	0.00394561	0.00402668	0.00413272	0.00784308	0.00488292	0.00470605	0.00357359	0.0033445	0.00638148	0.00653834	0.00474867	0.00448617	0.00691024	0.00619185	0.0107816	0.112336	0.0423515	0.0216885	0.00460325	0.00525735	0.00655804	0.00630118	0.00609314	0.0102626	0.00837056	0.00810451	0.00677771
	金属制品、机械和设备修理服务	95	0.000740722	0.000636536	0.000423891	0.00059205	0.00068693	0.00143591	0.00179946	0.0016218	0.00250876	0.0016021	0.0034713	0.000781839	0.000901011	0.000812208	0.000994536	0.000514883	0.000663072	0.00085465	0.000948826	0.00111452	0.00162362	0.00089889	0.000798828	0.00127967	0.000492428	0.00114141	0.00109732	0.000968016	0.00169159	0.00159031	0.0011939	0.000960927	0.00166854	0.00115736	0.00164957	0.00132711	0.00142553	0.00196655	0.00236304	0.00259766	0.00275547	0.00267471	0.00554396	0.00210345	0.0025042	0.00177203	0.00268148
	电力、热力生产和供应	96	0.0487045	0.0249055	0.0216549	0.0280516	0.0410056	0.0903087	0.0824439	0.128136	0.166789	0.154195	0.0921151	0.0511585	0.0540238	0.0458309	0.066181	0.0263247	0.0306962	0.0547698	0.0500011	0.0359446	0.0607184	0.0509088	0.0395701	0.0594368	0.0199962	0.0920968	0.0490838	0.0713474	0.101612	0.0832249	0.0745735	0.0373726	0.0704036	0.0920448	0.0833698	0.106211	0.0714092	0.0951379	0.0955202	0.0927977	0.259872	0.186029	0.156982	0.115425	0.141645	0.122286	0.0725648
	燃气生产和供应	97	0.00188454	0.00197917	0.00150625	0.0017878	0.00255262	0.00218896	0.00252427	0.00197464	0.00265754	0.00327728	0.00690546	0.00280362	0.00283093	0.00255438	0.0034268	0.00228806	0.00273518	0.00306283	0.00547281	0.0028639	0.00453376	0.00428906	0.00265828	0.00375138	0.00157727	0.00353385	0.00330187	0.00331341	0.00441779	0.00415675	0.00395502	0.00387673	0.00492207	0.00390533	0.00393933	0.00682744	0.0045142	0.00409404	0.00504503	0.0045617	0.0107296	0.0075924	0.00651003	0.00584411	0.00566107	0.0101087	0.00435495
	水的生产和供应	98	0.000480582	0.000836329	0.000434309	0.000535619	0.000828349	0.000936123	0.00132809	0.000947819	0.00108984	0.0014831	0.00177094	0.000830301	0.00128672	0.000749214	0.00147833	0.00141446	0.0023556	0.00196403	0.00219834	0.00187461	0.00444141	0.0023099	0.00180817	0.00368726	0.000490665	0.00123808	0.00144875	0.0010878	0.00191756	0.00163069	0.00141853	0.0012483	0.00235743	0.00150837	0.00170935	0.0021436	0.00224331	0.00181181	0.00137379	0.0019663	0.00231878	0.00243414	0.00195207	0.00237259	0.00150561	0.00161751	0.00143912
	房屋建筑	99	0	0	0	0	0	0	0	0	0	0	0	0	0	0	0	0	0	0	0	0	0	0	0	0	0	0	0	0	0	0	0	0	0	0	0	0	0	0	0	0	0	0	0	0	0	0	0
	土木工程建筑	100	0	0	0	0	0	0	0	0	0	0	0	0	0	0	0	0	0	0	0	0	0	0	0	0	0	0	0	0	0	0	0	0	0	0	0	0	0	0	0	0	0	0	0	0	0	0	0
	建筑安装	101	0	0	0	0	0	0	0	0	0	0	0	0	0	0	0	0	0	0	0	0	0	0	0	0	0	0	0	0	0	0	0	0	0	0	0	0	0	0	0	0	0	0	0	0	0	0	0
	建筑装饰、装修和其他建筑服务	102	0.00148159	0.00116181	0.00155973	0.00174324	0.00174074	0.00213397	0.0014032	0.0014231	0.00194125	0.00197201	0.00196771	0.00157879	0.00175851	0.00154358	0.0017827	0.00165399	0.00177443	0.0018328	0.00182592	0.00190424	0.00201364	0.00201986	0.00175979	0.00207525	0.000999456	0.00217433	0.00183138	0.00191838	0.0024299	0.00280173	0.00230116	0.00201465	0.00259933	0.0022599	0.00293449	0.00227397	0.00220039	0.00223715	0.00163969	0.00200065	0.00310582	0.00264297	0.00283403	0.00241336	0.00262085	0.00264983	0.00218611
	批发和零售	103	0.0416512	0.037947	0.0781482	0.0688117	0.0759921	0.0648221	0.0415725	0.0476769	0.062906	0.0682168	0.0981245	0.09611	0.124351	0.113554	0.0832438	0.15219	0.146205	0.109214	0.148844	0.159198	0.137633	0.137455	0.114158	0.119166	0.0763896	0.112513	0.14284	0.112836	0.159897	0.147201	0.160214	0.213458	0.209951	0.169342	0.195605	0.128168	0.157344	0.141131	0.0674808	0.071447	0.100203	0.102289	0.116645	0.123594	0.107328	0.119583	0.139548
	铁路运输业	104	0.0090213	0.00687067	0.00586042	0.00683344	0.00849423	0.0118579	0.00429492	0.00730867	0.00710691	0.00827309	0.00923873	0.00968283	0.010802	0.00884054	0.00868419	0.00619905	0.00667585	0.00920251	0.0119326	0.00910695	0.0100556	0.00970124	0.0080208	0.00847562	0.00310591	0.00935181	0.0070765	0.00830724	0.00997708	0.00997593	0.00887443	0.00751799	0.00929096	0.00939902	0.00975021	0.00888781	0.00889834	0.0107714	0.00596949	0.0243385	0.0136003	0.0201928	0.0153534	0.0140455	0.0120431	0.0126671	0.0097308
	道路运输业	105	0.018483	0.0261105	0.0233171	0.0262183	0.0295192	0.024695	0.015509	0.0186298	0.0229443	0.0282605	0.0328584	0.0364967	0.0414786	0.037046	0.0348402	0.0389109	0.0466154	0.0384349	0.0452441	0.0466616	0.0416945	0.0430872	0.0318956	0.0431649	0.0189964	0.0450133	0.0424348	0.0389021	0.0518356	0.0527176	0.0555461	0.0557119	0.055334	0.0471353	0.0507545	0.038992	0.0398584	0.0429941	0.0198258	0.0304294	0.036601	0.0422992	0.0494329	0.0468661	0.0383386	0.0436439	0.0449908
	水上运输业	106	0.00319334	0.00454016	0.00232073	0.00299276	0.00370358	0.00385428	0.00207057	0.00281304	0.00314006	0.00419456	0.00421188	0.00397285	0.00445515	0.00431746	0.00405701	0.00303544	0.00579915	0.00444758	0.00541659	0.00466705	0.00498649	0.00483351	0.00377679	0.00511476	0.00201394	0.00602092	0.00410913	0.00437547	0.00721713	0.00729088	0.00704263	0.00582981	0.00752973	0.00610895	0.00648463	0.00564509	0.00584219	0.0059443	0.00312823	0.00591975	0.00606116	0.00853413	0.00715731	0.00736246	0.00651339	0.00653523	0.00573285
	航空运输业	107	0.00190705	0.00333954	0.00206178	0.00387315	0.00376686	0.00274784	0.0019813	0.00188338	0.00274808	0.00306127	0.00385275	0.00258285	0.00347463	0.00249868	0.00247152	0.00304694	0.00391277	0.0032526	0.00391819	0.00424922	0.00350533	0.00408968	0.00312584	0.00530284	0.00179728	0.00423462	0.00365789	0.00311485	0.00524405	0.00552669	0.00639429	0.00468568	0.00642503	0.0045586	0.00509984	0.00360681	0.00395621	0.00481951	0.00239322	0.00280234	0.00341188	0.00393776	0.00417328	0.00437984	0.003419	0.0041138	0.00533155
	管道运输业	108	0.000705559	0.000610459	0.000366998	0.000554147	0.00108671	0.000613321	0.000879815	0.00146685	0.00186733	0.00228812	0.00215401	0.00069985	0.000721711	0.000660466	0.00068791	0.000439377	0.000646381	0.000706077	0.000734845	0.000642902	0.000739467	0.000723572	0.000630203	0.00101143	0.000322715	0.00140454	0.00102169	0.00103377	0.00171044	0.00161571	0.00130803	0.000858456	0.00156151	0.0012283	0.00123617	0.00119636	0.0011268	0.0015638	0.0132528	0.000707046	0.00542172	0.00334232	0.00358465	0.00355284	0.00661582	0.00348984	0.00150616
	多式联运和运输代理	109	0.00520613	0.00552838	0.00390024	0.00464757	0.00658433	0.00996869	0.00645402	0.00881911	0.00935645	0.00986032	0.0147464	0.00771877	0.00848187	0.00748644	0.0095881	0.00613896	0.00847211	0.00936993	0.0125801	0.0097296	0.0126448	0.0118879	0.00902414	0.0155263	0.00890006	0.0308737	0.0193041	0.0167851	0.0428939	0.042136	0.044399	0.0314997	0.0387881	0.0189008	0.0260219	0.0145526	0.0172439	0.0278013	0.0099863	0.0108146	0.0170632	0.0187623	0.0213106	0.025624	0.0245806	0.0183887	0.0159479
	装卸搬运和仓储	110	0.00570177	0.0050089	0.0062259	0.00661138	0.00619609	0.00565761	0.00364189	0.00521868	0.00612594	0.00717576	0.00787694	0.00752261	0.0103092	0.00953638	0.00718877	0.00725196	0.016092	0.00793151	0.00964341	0.00871427	0.00923761	0.00950654	0.00750034	0.0092767	0.00446	0.00950667	0.00828639	0.00776485	0.0113688	0.0109984	0.0109088	0.0128998	0.0159773	0.0103492	0.0112059	0.00936792	0.00935528	0.0105836	0.00872493	0.00740268	0.0121656	0.0160395	0.0155053	0.0154848	0.0148919	0.0134778	0.012379
	邮政	111	0.00456206	0.00434996	0.00913212	0.00715761	0.00883347	0.00659136	0.00338836	0.00342474	0.00492114	0.00525318	0.00662172	0.00809221	0.010206	0.00779009	0.0069313	0.0212085	0.00750016	0.008305	0.0101412	0.0195084	0.00905613	0.0106517	0.00761225	0.0097414	0.00335681	0.00805679	0.0175264	0.0106197	0.00915494	0.00946335	0.0104848	0.0150954	0.013767	0.0125815	0.0131651	0.00813099	0.00806075	0.0112422	0.00435207	0.0101236	0.00769173	0.00913708	0.012351	0.008839	0.00739857	0.00932671	0.0126484
	住宿	112	0.00199296	0.00260179	0.00181803	0.00349386	0.00366184	0.00345804	0.00375733	0.00300919	0.00405525	0.00396533	0.00676441	0.00241819	0.0032623	0.00229516	0.00294879	0.00261766	0.00408094	0.00424621	0.00649509	0.00459517	0.00582739	0.00407622	0.00405189	0.00868885	0.0025535	0.00437474	0.00427731	0.00380025	0.00593081	0.00512446	0.00529728	0.00466842	0.00645347	0.00406757	0.00470033	0.00452548	0.0049385	0.00588045	0.00453959	0.00404881	0.00463343	0.00538055	0.00666894	0.0059275	0.00445888	0.00456553	0.00920696
	餐饮	113	0.00451765	0.0105338	0.00485669	0.00786188	0.0210176	0.0107821	0.00627699	0.00905042	0.0114519	0.0113959	0.0117387	0.00689347	0.0111338	0.00644621	0.00700175	0.00686972	0.0112067	0.0115089	0.0120501	0.0107069	0.0107309	0.0160856	0.0113241	0.017873	0.00827633	0.0121069	0.00899583	0.0095975	0.0136777	0.015356	0.0149368	0.0124545	0.0147339	0.0144828	0.016956	0.0129754	0.0161904	0.0142883	0.00792411	0.0093285	0.0118471	0.0127838	0.0136147	0.0156731	0.0112019	0.0166823	0.0201009
	电信和其他信息传输服务	114	0.00580529	0.0112356	0.00477704	0.00999307	0.0284356	0.0084054	0.00638922	0.00916203	0.00897016	0.00927076	0.0101591	0.00692217	0.0092857	0.00691564	0.00780404	0.00686596	0.0102925	0.00944479	0.00981727	0.00936845	0.00996506	0.0103648	0.00866254	0.0119361	0.00482569	0.0123706	0.008997	0.0100143	0.0135939	0.0137444	0.0138206	0.0105282	0.0146044	0.012898	0.0133134	0.0111434	0.012224	0.0133894	0.00748221	0.00868576	0.0123982	0.0118636	0.0131047	0.0140535	0.0107503	0.0128116	0.0148016
	软件和信息技术服务	115	0.00320942	0.00383706	0.00314983	0.00431132	0.00563128	0.0061969	0.00483782	0.00707362	0.00663212	0.00844868	0.0089775	0.00444754	0.00680685	0.00544786	0.00477877	0.00508815	0.00674622	0.00671728	0.00843581	0.00817182	0.00826762	0.00953448	0.00655763	0.0131026	0.00337749	0.00820275	0.00721437	0.00704585	0.0143287	0.0120251	0.0124132	0.00960671	0.0175098	0.00832548	0.0101449	0.00753578	0.00994669	0.0190389	0.00613948	0.00702215	0.00900375	0.00915946	0.014572	0.0182034	0.00901514	0.0110619	0.0188961
	货币金融和其他金融服务	116	0.0307991	0.0307617	0.0233354	0.0362815	0.0328605	0.0868804	0.056603	0.0407365	0.0724855	0.0653805	0.0614419	0.0365717	0.0421378	0.0358528	0.0535636	0.030408	0.0413685	0.0422083	0.043259	0.0369155	0.0474629	0.041345	0.0433386	0.053095	0.0190931	0.0549621	0.0467917	0.0431187	0.0652288	0.0605299	0.0553117	0.0487435	0.0548142	0.0555656	0.056651	0.068217	0.0599196	0.0627766	0.0593883	0.0688459	0.0774715	0.0792982	0.0693944	0.0622108	0.0711848	0.0693557	0.0484746
	资本市场服务	117	0.00245087	0.00627801	0.00201461	0.00340054	0.00319036	0.00321567	0.00260342	0.00219602	0.00305119	0.00396629	0.00293728	0.00259005	0.00288785	0.00243215	0.00269924	0.00217517	0.00318936	0.00293714	0.00315181	0.00283538	0.0031861	0.00342086	0.00267627	0.00387584	0.00140799	0.00359804	0.00285463	0.00286192	0.00414655	0.00405762	0.00399424	0.00351848	0.00417496	0.00446384	0.00430627	0.00373042	0.00376257	0.00382787	0.00325788	0.00295983	0.00404662	0.00387628	0.00396926	0.00363501	0.00369705	0.00358847	0.00363347
	保险	118	0.00354134	0.0107446	0.00454944	0.0126003	0.0125932	0.00390194	0.00423598	0.00309322	0.00415077	0.00483534	0.00555156	0.00416498	0.0068458	0.00419718	0.00418884	0.00487005	0.0099016	0.00592524	0.00691357	0.00612808	0.00603258	0.00692549	0.0047461	0.00767667	0.00223223	0.00663887	0.00538372	0.00627677	0.00725422	0.0076758	0.00774076	0.00757042	0.00798807	0.00911851	0.00904391	0.0061347	0.00576161	0.00692098	0.00507286	0.00387307	0.00587249	0.00584209	0.00633604	0.00625166	0.00641365	0.00628438	0.00660453
	房地产	119	0.00943729	0.0105446	0.0118109	0.0139512	0.0163464	0.021044	0.0134571	0.0127676	0.0182892	0.018831	0.0228811	0.0157545	0.0199582	0.0171819	0.0161344	0.0207086	0.02197	0.0206077	0.0253316	0.0252493	0.0236071	0.0267341	0.020913	0.0312767	0.0118891	0.0214271	0.0225053	0.0193013	0.0285354	0.0282513	0.0295148	0.030902	0.0344499	0.0278106	0.0324133	0.0244531	0.0274661	0.029743	0.0174889	0.0189925	0.0230394	0.0245926	0.0262177	0.0271503	0.0234282	0.0257463	0.031344
	租赁	120	0.00114178	0.00124579	0.00120834	0.00170471	0.00179713	0.00295958	0.00378725	0.00199972	0.00237529	0.00393558	0.00488622	0.00176765	0.00262365	0.0019391	0.00226495	0.00190062	0.00232169	0.00284967	0.00458178	0.00315876	0.00283135	0.00319686	0.00296214	0.00391329	0.00140649	0.00239319	0.00226917	0.00251775	0.00410752	0.00393235	0.0043625	0.00380463	0.00518294	0.00333233	0.00370227	0.00311157	0.00439554	0.00368311	0.00380664	0.00271167	0.00341076	0.00361572	0.00414009	0.00335271	0.0031383	0.00306867	0.00565325
	商务服务	121	0.0223194	0.0207312	0.0227292	0.0333072	0.033028	0.0734964	0.0397549	0.0434271	0.0616183	0.0595132	0.0624273	0.0349392	0.0430745	0.0376972	0.0374527	0.0398381	0.0454686	0.0693204	0.0781743	0.0695606	0.0649539	0.0940953	0.0728499	0.173762	0.0335098	0.0495162	0.0456088	0.0418785	0.0658249	0.0728144	0.088225	0.0715153	0.0891175	0.0641751	0.0733255	0.0635385	0.0657452	0.10274	0.0542139	0.0557861	0.0598886	0.0741405	0.0726615	0.0740399	0.0617726	0.0734235	0.12346
	研究和试验发展	122	0	0	0	0	0	0	0	0	0	0	0	0	0	0	0	0	0	0	0	0	0	0	0	0	0	0	0	0	0	0	0	0	0	0	0	0	0	0	0	0	0	0	0	0	0	0	0
	专业技术服务	123	0.00646728	0.00969797	0.00543284	0.00731877	0.00651103	0.0145915	0.00703706	0.0043565	0.0226805	0.0161114	0.00581908	0.0055507	0.00605845	0.00582052	0.004818	0.00489435	0.00608444	0.0056979	0.00528199	0.00476496	0.00711623	0.00546403	0.00400575	0.00563634	0.00200748	0.00524672	0.00474347	0.00500862	0.00516527	0.00545094	0.00562993	0.00574498	0.00608554	0.010044	0.010522	0.0118313	0.0072927	0.00697723	0.0055858	0.00733367	0.00699625	0.00629212	0.00740215	0.00656345	0.00540064	0.0080678	0.00625124
	科技推广和应用服务	124	0.00506211	0.0109783	0.00340277	0.00833285	0.010183	0.00260439	0.00460616	0.0024432	0.00757265	0.00733423	0.0163697	0.00427602	0.00549972	0.0038263	0.00366748	0.00301558	0.00591547	0.00467626	0.00387461	0.00625434	0.00821464	0.00502481	0.00395871	0.00796794	0.00309334	0.00678674	0.00464996	0.00475527	0.00642694	0.0067398	0.00825868	0.0053329	0.00628112	0.0084072	0.00589903	0.00721727	0.00569307	0.006003	0.00457826	0.00304091	0.00821344	0.006721	0.0119805	0.0204355	0.00913585	0.0292611	0.0230585
	水利管理	125	0.00266126	0.0010869	0.000669368	0.00137817	0.00503048	0.000433942	0.000751215	0.000735075	0.00105401	0.0022446	0.000533948	0.00200263	0.00171615	0.00170603	0.00164194	0.000625566	0.0010535	0.00170078	0.00129165	0.000664728	0.00150646	0.00126322	0.00109969	0.00224215	0.000480171	0.00155557	0.000635663	0.00144093	0.000971765	0.000998722	0.000910844	0.000518598	0.000664145	0.000789462	0.000694311	0.00586885	0.00228944	0.00098997	0.000639028	0.00046262	0.00107286	0.00090198	0.000805591	0.000727274	0.00067417	0.000759358	0.000744233
	生态保护和环境治理	126	0.000399385	0.000346067	0.000219208	0.000272339	0.000716551	0.000812194	0.000377052	0.000765373	0.00165482	0.00125906	0.000612168	0.000457581	0.000488618	0.000408501	0.00145232	0.000333569	0.000510373	0.000601419	0.000600849	0.000554868	0.00102096	0.000707408	0.00121483	0.000789529	0.00107078	0.00386537	0.00332604	0.00077452	0.0025739	0.00246487	0.00220686	0.000852675	0.00124952	0.000753784	0.001172	0.00114085	0.00115581	0.00101304	0.00095397	0.00187625	0.00139038	0.00215509	0.0017004	0.00163964	0.00123757	0.00107282	0.00083003
	公共设施及土地管理	127	0.00032779	0.000364017	0.000365499	0.000469579	0.000531761	0.000790285	0.000476777	0.000562815	0.000774977	0.000850113	0.000817457	0.000594983	0.000757437	0.000580766	0.00056875	0.000592704	0.000723977	0.00074503	0.000908695	0.000819502	0.000823142	0.000977464	0.000806755	0.00138456	0.000358504	0.000898248	0.000764737	0.000712542	0.00106962	0.00122705	0.0012166	0.0011141	0.00125305	0.00112037	0.00131488	0.000892223	0.0010383	0.0011645	0.000714175	0.000743983	0.000927921	0.00100025	0.00109264	0.00118805	0.000908616	0.001072	0.00128026
	居民服务	128	0.000389974	0.000445751	0.00053632	0.000569131	0.000711292	0.000753416	0.000458901	0.000504476	0.000779547	0.000776063	0.000911372	0.000707907	0.000887492	0.00077257	0.000651219	0.000947226	0.00102471	0.000843776	0.00105066	0.00113815	0.00104737	0.00103438	0.000856044	0.000990971	0.000620682	0.000923457	0.000985311	0.000831332	0.00120601	0.00117813	0.00123268	0.00155282	0.0016861	0.00136514	0.00160382	0.0011814	0.00154832	0.0013006	0.00069625	0.000965578	0.00101421	0.000955334	0.0012135	0.00114648	0.000960871	0.00114964	0.0012753
	其他服务	129	0.00324929	0.00498416	0.00269921	0.00402508	0.0114639	0.0119716	0.00482238	0.00432537	0.00548112	0.00765551	0.0074787	0.00455138	0.00500678	0.00408267	0.00483918	0.00376982	0.00524088	0.00494943	0.00804227	0.0105881	0.00784335	0.00929743	0.00648116	0.00761841	0.00341119	0.00803282	0.00545669	0.00549968	0.0085598	0.0117034	0.00875498	0.00765249	0.00956766	0.00868847	0.0110313	0.0105833	0.00942999	0.00877286	0.00617124	0.0106181	0.00926722	0.00920046	0.0101481	0.0093544	0.00950079	0.00804064	0.0164266
	教育	130	0.000412116	0.000757945	0.000409205	0.000863921	0.00117226	0.00104305	0.000530788	0.000548285	0.000671207	0.000750919	0.000814303	0.000659502	0.000764081	0.00054532	0.00058887	0.000577111	0.000874228	0.00067861	0.000929409	0.000707211	0.000819862	0.000836441	0.000717854	0.000982247	0.00045561	0.00090564	0.000681413	0.000708706	0.000955081	0.00102472	0.00103839	0.000885175	0.00109134	0.00101477	0.00130084	0.000804357	0.000924533	0.000925676	0.000654423	0.000926796	0.00088676	0.000935427	0.000958729	0.000985694	0.000854428	0.000980475	0.00101383
	卫生	131	0.000230058	0.000320222	0.000311161	0.000238315	0.000929926	0.00107757	0.000423479	0.00115003	0.000690758	0.00113404	0.000644661	0.000257305	0.000322549	0.000297169	0.00149637	0.000408442	0.00037044	0.000325316	0.000338775	0.000398633	0.00038189	0.000363021	0.000284058	0.000485651	0.000217894	0.000609828	0.000433924	0.000417472	0.000653024	0.000868556	0.000550405	0.000946861	0.00124714	0.000793758	0.000706527	0.000960739	0.000599617	0.000689372	0.00283813	0.00129593	0.00104431	0.000925453	0.000703083	0.000793639	0.00104913	0.000764237	0.000595561
	社会工作	132	0	0	0	0	0	0	0	0	0	0	0	0	0	0	0	0	0	0	0	0	0	0	0	0	0	0	0	0	0	0	0	0	0	0	0	0	0	0	0	0	0	0	0	0	0	0	0
	新闻和出版	133	0.000138034	0.00023523	0.000125044	0.00018671	0.000319649	0.000356977	0.0002232	0.000357129	0.000317226	0.000335343	0.000417597	0.00019572	0.000253897	0.000192747	0.000191535	0.000193944	0.000278493	0.000313891	0.000280422	0.000330386	0.000347377	0.000381734	0.000275382	0.000456216	0.000148192	0.000357933	0.000243844	0.000321456	0.000420692	0.000399386	0.000385019	0.000356113	0.00068078	0.000496987	0.000575892	0.000333265	0.000419689	0.000413178	0.000238994	0.000288756	0.000354325	0.000381277	0.000466093	0.00042803	0.000317674	0.000402594	0.000557008
	广播、电视、电影和影视录音制作	134	0.000401376	0.000383813	0.000269701	0.00033657	0.000639747	0.00102031	0.000939211	0.000842604	0.000881607	0.00099517	0.00089868	0.000586579	0.000619903	0.000518896	0.00113579	0.000438462	0.000634105	0.00101038	0.00113105	0.00170618	0.00153576	0.00123586	0.00061316	0.00127128	0.000301724	0.00127022	0.00158643	0.00117131	0.00225837	0.00263618	0.00217238	0.00120925	0.00160711	0.00148011	0.00173957	0.000907895	0.00198153	0.00142604	0.00126344	0.00120034	0.00133179	0.00198593	0.00188908	0.00177977	0.00139749	0.00147638	0.000932994
	文化艺术	135	0.000101566	0.000304338	7.95651e-05	0.000263597	0.000312602	0.000246156	0.000402838	0.000211681	0.000207535	0.000231625	0.000149515	0.000127562	0.000162868	0.000146024	0.000168278	0.000103762	0.000237717	0.000143839	0.000150346	0.000152659	0.000162722	0.000153828	0.000159905	0.000175532	0.0002213	0.000216087	0.000186544	0.00019948	0.000305296	0.000292688	0.000236564	0.000175689	0.000237093	0.000262071	0.000259267	0.000234219	0.000242521	0.000221234	0.000351095	0.000252157	0.000286956	0.000276021	0.000260599	0.000255657	0.00029449	0.000217636	0.000247963
	体育	136	0	0	0	0	0	0	0	0	0	0	0	0	0	0	0	0	0	0	0	0	0	0	0	0	0	0	0	0	0	0	0	0	0	0	0	0	0	0	0	0	0	0	0	0	0	0	0
	娱乐	137	0.000694345	0.000886021	0.000640615	0.000953884	0.001076	0.00208225	0.00145155	0.00187523	0.00174176	0.00156988	0.00209635	0.000976841	0.00132508	0.00108241	0.00162174	0.00104715	0.00135373	0.00136444	0.00152171	0.00176564	0.00198506	0.00189192	0.00175348	0.00238802	0.00137678	0.00164605	0.00182603	0.00177383	0.00294783	0.00215059	0.00209842	0.0017556	0.00221542	0.00183904	0.00207175	0.00159063	0.00169115	0.00193341	0.0016643	0.00190971	0.00187523	0.00214412	0.00248792	0.00205517	0.00187067	0.00194844	0.00232013
	社会保障	138	7.8172e-05	0.000240411	7.25475e-05	9.04603e-05	0.000129032	0.000306224	0.000322523	0.000200135	0.00029114	0.000311786	0.000421608	0.00012681	0.000164219	0.000148285	0.000171857	9.76935e-05	0.000149923	0.000157306	0.000174621	0.000162766	0.000189252	0.000171929	0.000227668	0.000261248	0.000110997	0.000292221	0.000243048	0.000218241	0.000436661	0.000346654	0.000373103	0.000305063	0.000349192	0.000345779	0.00037905	0.00035533	0.000349615	0.000255796	0.000320593	0.000339615	0.000344052	0.000332933	0.000327345	0.000321984	0.000355776	0.000258544	0.000321185
	公共管理和社会组织	139	0.000431714	0.00224262	0.000561456	0.000768808	0.000695198	0.000514136	0.000288734	0.000436585	0.000545506	0.000611616	0.00053817	0.000510696	0.000856389	0.000460063	0.000466026	0.00056695	0.000790104	0.000570944	0.000625199	0.000586197	0.000609227	0.000858319	0.000599987	0.000944852	0.000316478	0.00106213	0.000644326	0.00062416	0.000944372	0.00095861	0.000958934	0.000896129	0.00100128	0.00108451	0.00100443	0.000738524	0.000846948	0.000915247	0.000377828	0.000596412	0.000648287	0.000801938	0.000885169	0.000800022	0.000607837	0.00100345	0.000975388
[truncated: 92 more columns]

## Sheet: 完全消耗系数
产出 投入		代码	农产品	林产品	畜牧产品	渔产品	农、林、牧、渔服务产品	煤炭采选产品	石油和天然气开采产品	黑色金属矿采选产品	有色金属矿采选产品	非金属矿采选产品	开采辅助服务和其他采矿产品	谷物磨制品	饲料加工品	植物油加工品	糖及糖制品	屠宰及肉类加工品	水产加工品	蔬菜、水果、坚果和其他农副食品加工品	方便食品	乳制品	调味品、发酵制品	其他食品	酒精和酒	饮料和精制茶	烟草制品	棉、化纤纺织及印染精加工品	毛纺织及染整精加工品	麻、丝绢纺织及加工品	针织或钩针编织及其制品	纺织制成品	纺织服装服饰	皮革、毛皮、羽毛及其制品	鞋	木材加工品和木、竹、藤、棕、草制品	家具	造纸和纸制品	印刷品和记录媒介复制品	文教、工美、体育和娱乐用品	精炼石油和核燃料加工品	煤炭加工品	基础化学原料	肥料	农药	涂料、油墨、颜料及类似产品	合成材料	专用化学产品和炸药、火工、焰火产品	日用化学产品
部门名称		-	1	2	3	4	5	6	7	8	9	10	11	12	13	14	15	16	17	18	19	20	21	22	23	24	25	26	27	28	29	30	31	32	33	34	35	36	37	38	39	40	41	42	43	44	45	46	47
中间投入	农产品	1	0.14284	0.0296111	0.244837	0.140837	0.191025	0.0102405	0.00802533	0.00798077	0.012005	0.0130661	0.0152375	0.816357	0.635445	0.684404	0.616803	0.185344	0.107049	0.619113	0.415272	0.127538	0.456492	0.397903	0.35363	0.296705	0.0913822	0.327638	0.143614	0.353743	0.140647	0.16971	0.157531	0.0951005	0.0626444	0.0602669	0.046424	0.11711	0.0519841	0.0608248	0.0112773	0.00827884	0.0265772	0.0306768	0.0451275	0.0497853	0.0180705	0.0839554	0.126027
	林产品	2	0.000994551	0.0638027	0.000648628	0.00115454	0.00589118	0.00692151	0.00199396	0.00257008	0.00345673	0.00299106	0.00475351	0.00129507	0.00142009	0.00145545	0.00136958	0.00106774	0.00139678	0.0027746	0.00220266	0.00249068	0.00212803	0.00262745	0.00246567	0.00412514	0.00273517	0.0030661	0.0016759	0.00205611	0.00366294	0.00382739	0.00310999	0.00306503	0.0139675	0.236333	0.105331	0.0516556	0.0207218	0.0254743	0.00223283	0.00354042	0.00310819	0.00348948	0.00397482	0.00530654	0.00493443	0.0201093	0.00823553
	畜牧产品	3	0.00173148	0.00583904	0.0701844	0.00399583	0.0372403	0.00221389	0.00190544	0.00168418	0.00265592	0.00291386	0.00376241	0.00193109	0.00995739	0.00177741	0.00198053	0.619874	0.00557101	0.0198687	0.0374779	0.426262	0.0251733	0.0861276	0.00411445	0.014484	0.00167039	0.0115513	0.45604	0.151058	0.0327399	0.036574	0.0480362	0.247633	0.0442799	0.00509019	0.0125922	0.00434017	0.00366914	0.0159578	0.00240936	0.00184157	0.00296785	0.00320172	0.00565459	0.00538235	0.00313971	0.0230925	0.0195068
	渔产品	4	0.00107826	0.00337125	0.0141852	0.0441027	0.0191354	0.00141352	0.000838808	0.00117457	0.00149539	0.00148896	0.00157304	0.00124297	0.0675944	0.00114094	0.00117957	0.00969062	0.605404	0.00952542	0.00880992	0.00716829	0.00462127	0.0195439	0.00202956	0.00339101	0.00115025	0.0034351	0.00704922	0.004556	0.00282033	0.00312826	0.00323891	0.00504721	0.00270166	0.00239266	0.00258073	0.00187975	0.0021641	0.00578314	0.00106109	0.00122278	0.00156234	0.00168942	0.00185435	0.00209878	0.00148475	0.00251213	0.00350756
	农、林、牧、渔服务产品	5	0.0264312	0.134995	0.0090694	0.0402796	0.0938288	0.00181175	0.0008685	0.000870365	0.00120487	0.00120969	0.00213168	0.0192625	0.0187565	0.0162076	0.0146408	0.00658875	0.024221	0.0186631	0.0108597	0.00502568	0.0116128	0.0110968	0.00905653	0.00830803	0.00301979	0.11856	0.0120186	0.0969925	0.0451155	0.0494342	0.0500333	0.0105955	0.0163642	0.0340215	0.0194495	0.0117982	0.00523832	0.012179	0.0010626	0.00121624	0.00158263	0.00191496	0.00246395	0.00267578	0.00181551	0.00539831	0.00487894
	煤炭采选产品	6	0.0219536	0.0111999	0.00817802	0.0090203	0.0135985	0.203906	0.0220927	0.0330875	0.0421639	0.0519156	0.0353285	0.0210952	0.0208957	0.019067	0.0284617	0.00940303	0.0103086	0.023255	0.0190048	0.0122678	0.0244461	0.0186034	0.0187802	0.0225732	0.00728101	0.0353668	0.0208239	0.0270876	0.0402353	0.033928	0.026542	0.0155184	0.0273969	0.0298691	0.0273044	0.0601416	0.0325822	0.0327492	0.0252682	0.477647	0.125986	0.148971	0.0877342	0.0559438	0.0652089	0.0779834	0.0289077
	石油和天然气开采产品	7	0.0183143	0.0142751	0.00848725	0.0118733	0.0227633	0.0135996	0.0222683	0.0300995	0.0387497	0.0469869	0.0457127	0.0174366	0.0172532	0.0161506	0.0170262	0.00997742	0.0139199	0.0170485	0.0176275	0.0143543	0.017732	0.0170682	0.0147932	0.0230489	0.00742076	0.0321348	0.0230779	0.0238205	0.0387959	0.0364107	0.0290934	0.0189275	0.0349861	0.0276811	0.0275276	0.0290957	0.026076	0.0348574	0.59172	0.0160668	0.143035	0.0961983	0.115636	0.0830723	0.148664	0.0786303	0.0353845
	黑色金属矿采选产品	8	0.0017966	0.00228704	0.00104062	0.00192367	0.00245797	0.0144292	0.00939331	0.177696	0.00805152	0.00773873	0.0253425	0.00191382	0.00204505	0.00184703	0.00230508	0.00130178	0.00201676	0.0022049	0.00234802	0.00210539	0.00298386	0.00261045	0.00203222	0.00400834	0.00103357	0.00308427	0.0021987	0.00233167	0.00365688	0.00404298	0.00294977	0.00287216	0.00451607	0.00508371	0.0132463	0.00373744	0.0036444	0.0110004	0.00687097	0.00788728	0.00790185	0.00714908	0.00623213	0.00647153	0.00585446	0.00730933	0.00378679
	有色金属矿采选产品	9	0.00234993	0.00223825	0.0012303	0.00203163	0.00249404	0.0052218	0.0048616	0.00417606	0.0536287	0.00687141	0.0116	0.00239543	0.00251251	0.00226351	0.00268422	0.00159326	0.00221543	0.00259123	0.002782	0.00263124	0.00300548	0.00302246	0.00257731	0.00463939	0.00133158	0.00402117	0.00297697	0.00288486	0.00494515	0.00508846	0.00395574	0.00372923	0.0055444	0.00647183	0.00859523	0.00608305	0.00754539	0.0394469	0.00604341	0.00641119	0.0268132	0.0108046	0.0130318	0.0178844	0.0124477	0.023214	0.00770484
	非金属矿采选产品	10	0.0046775	0.00199752	0.00126331	0.00134348	0.00170816	0.00167807	0.00274049	0.0016497	0.00353182	0.0161713	0.00886469	0.00356174	0.00309359	0.00320093	0.00337589	0.00116381	0.00136736	0.00310157	0.002582	0.00160037	0.00315781	0.00253651	0.00419656	0.00368577	0.000925509	0.00333092	0.00211351	0.00253583	0.003352	0.00331052	0.00237521	0.00170749	0.00328188	0.00363201	0.00390549	0.00521847	0.0037683	0.00934647	0.00282775	0.00575332	0.0332474	0.0438129	0.0155884	0.0183632	0.0128309	0.0115861	0.00570782
	开采辅助服务和其他采矿产品	11	0.00311327	0.0023956	0.00142565	0.00197887	0.00377215	0.00936842	0.162484	0.00880569	0.00895252	0.0170196	0.0165203	0.00296341	0.00293161	0.00274073	0.0029471	0.00167492	0.00231733	0.00292972	0.00298525	0.00242905	0.0030405	0.00289537	0.00254638	0.00916118	0.00125561	0.00540634	0.00384949	0.0040173	0.00651983	0.00609025	0.00485979	0.00315862	0.00582928	0.00468978	0.00468808	0.00509697	0.00443434	0.00599607	0.09417	0.00550009	0.0239541	0.0166829	0.0191411	0.0138048	0.0242107	0.0131846	0.00591808
	谷物磨制品	12	0.00285452	0.00395291	0.0367893	0.0274521	0.0262319	0.000978859	0.000702404	0.000831764	0.00119621	0.00119889	0.00129588	0.0539262	0.0810804	0.0179699	0.00669963	0.0306797	0.0226897	0.0570839	0.29645	0.0187335	0.0879378	0.145167	0.103085	0.0166491	0.00127786	0.00443109	0.0165484	0.00844046	0.00349639	0.00377361	0.00418531	0.0115285	0.00350188	0.00372489	0.00278588	0.00190988	0.00194704	0.00230501	0.00102901	0.000815024	0.00207205	0.00148383	0.00782925	0.00499287	0.00146975	0.0056716	0.00649269
	饲料加工品	13	0.0040239	0.0114694	0.226409	0.197534	0.0892014	0.000879975	0.000632391	0.000653823	0.000956124	0.0010059	0.00126006	0.00313744	0.108996	0.00268679	0.00254339	0.135412	0.115332	0.00811481	0.0110042	0.0906255	0.00774897	0.0234345	0.00239345	0.0046804	0.000919171	0.0119578	0.0973408	0.0396779	0.010772	0.0119729	0.0144253	0.0541909	0.0111166	0.00401686	0.00459201	0.00227058	0.00162886	0.00537299	0.000804159	0.000734099	0.00107802	0.00118876	0.00179088	0.00179448	0.00110223	0.005795	0.00534031
	植物油加工品	14	0.00146291	0.00200274	0.0153218	0.0155123	0.00752007	0.00200496	0.00304399	0.00204196	0.00421316	0.00507732	0.00517949	0.00144067	0.0701049	0.253578	0.00172064	0.0126044	0.0214951	0.0513202	0.0775377	0.0091984	0.0668556	0.0635439	0.00352509	0.00963344	0.00202893	0.0038025	0.00877508	0.00435389	0.00462926	0.00425364	0.00387603	0.00748893	0.00560672	0.00732323	0.00494699	0.00624427	0.00629521	0.00508934	0.00384505	0.00152033	0.0122347	0.00597836	0.00970601	0.0384794	0.0074509	0.0670143	0.147201
	糖及糖制品	15	8.38722e-05	0.000233226	0.000335411	0.000329483	0.000478945	0.000176522	0.000114926	0.000175215	0.000191414	0.000189825	0.000176355	0.000115539	0.00138216	0.000121129	0.0818948	0.00145431	0.00124003	0.0177952	0.00803337	0.0169509	0.0250361	0.0241442	0.00267978	0.0338919	0.000193296	0.000205188	0.000268635	0.000211932	0.000344815	0.000294807	0.000253409	0.000506333	0.0003721	0.000267505	0.000327172	0.000203467	0.000217545	0.000291811	0.000146253	0.000151861	0.000335618	0.000303787	0.000312108	0.000341709	0.000220305	0.000413621	0.000467686
	屠宰及肉类加工品	16	0.000497741	0.00112297	0.00280475	0.00277986	0.00295968	0.00111019	0.000710706	0.000876792	0.00115847	0.00115007	0.0013368	0.000720275	0.0122501	0.000681736	0.000743893	0.134855	0.00591369	0.00600182	0.0563021	0.00236673	0.0313103	0.0146125	0.00155342	0.0025401	0.000978833	0.00138802	0.00207424	0.0013671	0.00190532	0.00201544	0.00880366	0.239009	0.0394699	0.00166326	0.00958542	0.00146893	0.00163516	0.00500107	0.000893922	0.00100648	0.00121917	0.00133902	0.00147809	0.00165752	0.00119926	0.00257436	0.0286056
	水产加工品	17	0.000383006	0.000899879	0.0032929	0.00445966	0.00266785	0.000790845	0.000477321	0.000659482	0.000836874	0.000833396	0.000891201	0.000538335	0.0151487	0.000507306	0.000547434	0.00273252	0.0887478	0.00101004	0.00684852	0.00217454	0.00283001	0.011423	0.00102054	0.00172071	0.000632224	0.00103236	0.00192682	0.00121479	0.00114023	0.00126191	0.00127357	0.00172272	0.00123677	0.00108625	0.00127297	0.000970022	0.00117862	0.00111377	0.000601544	0.00069388	0.000875833	0.000947769	0.00104485	0.00116107	0.000829827	0.00126747	0.00240541
	蔬菜、水果、坚果和其他农副食品加工品	18	0.000550976	0.0008885	0.000882367	0.00104243	0.00179501	0.00144818	0.00100153	0.00107879	0.00156134	0.00162176	0.00165826	0.000786022	0.00246579	0.000836061	0.00086105	0.00439959	0.0023917	0.0770885	0.0534745	0.00733004	0.0585128	0.0813767	0.0141555	0.0383222	0.00104092	0.00133305	0.00123062	0.00110532	0.00175957	0.00178362	0.00187141	0.00240202	0.00223123	0.0020093	0.00199029	0.00181574	0.00185356	0.00217629	0.00131849	0.00116484	0.00182636	0.00188978	0.00215576	0.00286456	0.00171847	0.00828786	0.0084221
	方便食品	19	6.49163e-05	0.000120792	6.46208e-05	0.000109742	0.000216976	0.000137191	9.85046e-05	0.000115268	0.000145779	0.000144578	0.000179811	9.03585e-05	0.000135661	8.55086e-05	9.86522e-05	9.18104e-05	0.000143975	0.000148224	0.0299878	0.000148163	0.000161483	0.000185972	0.000145571	0.000251257	0.000100883	0.000156637	0.000130006	0.000129394	0.000191664	0.000193976	0.000192915	0.00016276	0.000204013	0.000173434	0.000201352	0.000163971	0.000194641	0.000191991	0.000121677	0.000135767	0.000158648	0.000177947	0.000197808	0.000204604	0.000151136	0.000197162	0.000274623
	乳制品	20	7.79221e-05	0.000191216	0.000480992	0.00047127	0.0004772	0.00016797	0.000101926	0.000149182	0.000177486	0.000175697	0.000178899	0.000111178	0.00216531	0.000129247	0.000115343	0.00205286	0.000527642	0.000410782	0.00218014	0.235044	0.00322893	0.0415324	0.000890952	0.00883422	0.000228781	0.000204879	0.00031992	0.000222594	0.00026197	0.000264762	0.000261334	0.000642627	0.000323008	0.000234418	0.000287938	0.000196567	0.000235955	0.00024451	0.000128891	0.000146776	0.000220177	0.000221847	0.000229069	0.000263334	0.000183282	0.000277178	0.000480466
	调味品、发酵制品	21	0.00013565	0.000318911	0.00165371	0.0015453	0.00109071	0.000260262	0.000161425	0.000220632	0.000286453	0.000285399	0.000296921	0.00018179	0.00779485	0.000179105	0.000182715	0.00357049	0.0195313	0.0143612	0.0442935	0.00195959	0.0959631	0.0168128	0.00680182	0.00319503	0.000240052	0.000367951	0.000880307	0.000496103	0.000410535	0.000445193	0.000467642	0.00118356	0.000518432	0.000383928	0.000448633	0.000337145	0.000407815	0.000393653	0.000212875	0.000224522	0.000348936	0.000331995	0.000366044	0.000580412	0.00029849	0.000654494	0.000754809
	其他食品	22	0.000305813	0.000740342	0.00304834	0.00284102	0.00221311	0.000596308	0.00038074	0.000543404	0.000656404	0.000654403	0.000666147	0.000410531	0.0142405	0.0010191	0.000429793	0.0450622	0.00583755	0.00592016	0.0256129	0.024006	0.0715634	0.0424853	0.0180426	0.0375416	0.00295551	0.000810075	0.00175876	0.00102564	0.00104115	0.00103224	0.00125589	0.010343	0.00247515	0.000901361	0.0013133	0.000744648	0.000893026	0.00103871	0.000521514	0.000526923	0.000931614	0.000840634	0.000889067	0.00140218	0.000716081	0.00141687	0.00247317
	酒精和酒	23	0.00145886	0.00220146	0.00191377	0.00219835	0.00647211	0.00272924	0.00252781	0.00277556	0.00460886	0.00443587	0.00469955	0.001674	0.00551112	0.00159967	0.00185584	0.00251045	0.00332078	0.00299301	0.00276356	0.00277054	0.00632614	0.00584	0.111249	0.022718	0.00264318	0.00403317	0.00345327	0.00287902	0.00470984	0.00441182	0.00464429	0.00357498	0.00461003	0.00600725	0.00480933	0.00613426	0.0082165	0.00468046	0.00465916	0.0022238	0.0118736	0.00562019	0.00755893	0.0368012	0.00663545	0.0291964	0.0223425
	饮料和精制茶	24	0.00152804	0.00497025	0.00112319	0.0017798	0.00719958	0.00331095	0.00213839	0.00367088	0.00354762	0.00347796	0.00293425	0.00216733	0.00237586	0.00195375	0.00220982	0.00175541	0.00261283	0.00546199	0.00429112	0.00775635	0.00337034	0.00428498	0.00482463	0.0414462	0.00267574	0.00355096	0.00291678	0.00323778	0.00754423	0.00578622	0.00417271	0.00346592	0.00688517	0.00512355	0.00656771	0.00326955	0.00337133	0.00575454	0.00257777	0.00286543	0.00738781	0.00659408	0.00564422	0.00493129	0.00423706	0.00469298	0.0052038
	烟草制品	25	0.00157849	0.00244294	0.00107018	0.00180139	0.00632811	0.00390084	0.0028411	0.00736593	0.00635055	0.00781819	0.00547802	0.00180748	0.00220439	0.0036679	0.00464657	0.00222123	0.0032149	0.00237967	0.00404439	0.0056698	0.00264709	0.00286975	0.00207668	0.00359261	0.14118	0.00523936	0.0185383	0.00307193	0.00652343	0.00595678	0.00541181	0.00300461	0.00374512	0.00862877	0.00576093	0.00342172	0.0100292	0.00739239	0.0117365	0.00528503	0.00559406	0.00472853	0.00658985	0.00767794	0.00515328	0.00486665	0.00696732
	棉、化纤纺织及印染精加工品	26	0.00196688	0.00325981	0.00190164	0.00232782	0.00327795	0.0070846	0.00462955	0.00363106	0.00484437	0.00522072	0.0131833	0.00472707	0.00421752	0.00401499	0.00389248	0.00316594	0.00333384	0.00457768	0.00581983	0.0045703	0.00576555	0.00575019	0.0059381	0.00769549	0.00578983	0.45038	0.0865841	0.0513838	0.52716	0.568458	0.540977	0.0906491	0.163259	0.00807351	0.0539442	0.00885854	0.00831269	0.0843227	0.00554566	0.00597935	0.00591756	0.00809682	0.00980248	0.00896932	0.00836529	0.00893659	0.00838476
	毛纺织及染整精加工品	27	0.000210304	0.000373563	0.000194558	0.000248533	0.000296836	0.000835239	0.000534839	0.000391482	0.000553325	0.00055858	0.00153841	0.000574902	0.000494837	0.000481415	0.000444567	0.000364917	0.000383691	0.000541348	0.000700747	0.000521174	0.000681328	0.000683893	0.000672156	0.000826728	0.000503189	0.00944648	0.182043	0.0017924	0.0677533	0.0752847	0.0730834	0.00493658	0.00322335	0.000834045	0.00184264	0.000871965	0.000844176	0.00716521	0.000635509	0.000719287	0.000657605	0.000888728	0.000998908	0.000889619	0.000764881	0.00109081	0.000951601
	麻、丝绢纺织及加工品	28	0.000219127	0.000382491	0.000205398	0.000269366	0.000317357	0.000889323	0.000535094	0.000446759	0.000626573	0.000812934	0.00146659	0.000584349	0.000491033	0.000472504	0.000453187	0.000378803	0.000413813	0.000551895	0.000723452	0.000551551	0.000675823	0.000709596	0.000836154	0.00119434	0.000499199	0.0131652	0.00459825	0.244464	0.0201488	0.0272816	0.0719555	0.00497105	0.00849667	0.00128513	0.00344326	0.00112599	0.00119381	0.011075	0.000640509	0.00074647	0.000679709	0.000884807	0.00101473	0.000898344	0.000783737	0.00110835	0.000997152
	针织或钩针编织及其制品	29	0.000227145	0.000552401	0.000199112	0.000253412	0.000614437	0.000862198	0.000537322	0.000399324	0.000555809	0.000543919	0.00149664	0.000608935	0.000502727	0.000491871	0.000462288	0.000375027	0.000405439	0.00060131	0.000733535	0.00055887	0.000698358	0.000727889	0.000698335	0.000854761	0.000493719	0.00121678	0.00158979	0.000593077	0.114649	0.0453537	0.0776222	0.00906436	0.00782491	0.000878025	0.00196474	0.000819359	0.000835662	0.0031261	0.000726918	0.000775058	0.00068799	0.000920204	0.0010319	0.000895645	0.000793401	0.00115575	0.000984185
	纺织制成品	30	0.000465521	0.000550126	0.000484836	0.000561087	0.000634537	0.00113769	0.00124652	0.0005894	0.00109659	0.0016774	0.00493338	0.000727791	0.00123113	0.00119138	0.000702728	0.000803838	0.00067064	0.000889227	0.00104367	0.00108319	0.00165334	0.0010348	0.000969532	0.0019299	0.00113772	0.00133487	0.00142225	0.00148294	0.00382802	0.0150194	0.0210856	0.00428413	0.00388019	0.00174617	0.00536235	0.00343878	0.00250259	0.00821495	0.00117439	0.000937441	0.00137928	0.00204594	0.0017081	0.00215567	0.00137128	0.00141051	0.00174539
	纺织服装服饰	31	0.00232608	0.00437931	0.00212723	0.00262085	0.00289451	0.0105427	0.00615903	0.00472703	0.006468	0.00593163	0.016599	0.0073177	0.00554015	0.00545733	0.00542295	0.00421305	0.00449638	0.00654909	0.00863866	0.00586731	0.00771446	0.00835203	0.00827443	0.00931724	0.00576495	0.00853142	0.019879	0.00602552	0.0306144	0.0160353	0.0417873	0.0290361	0.0132238	0.00950184	0.0155053	0.00829818	0.00874953	0.0151524	0.00753845	0.00908912	0.00766571	0.010218	0.0121265	0.010034	0.00908015	0.0139326	0.0107599
	皮革、毛皮、羽毛及其制品	32	0.000229228	0.000581698	0.000182571	0.000417308	0.00169076	0.000809599	0.000480663	0.000355046	0.000489649	0.000462196	0.00099723	0.00044055	0.000399964	0.000363121	0.000357162	0.0003055	0.00044186	0.000447292	0.000679676	0.000521698	0.00058968	0.00072407	0.000518454	0.000663441	0.000339198	0.000724477	0.000962522	0.000541776	0.00278484	0.00275456	0.0404666	0.314577	0.210397	0.00166183	0.0445314	0.00131397	0.000897212	0.0103288	0.000557171	0.000710054	0.00054367	0.000662633	0.000784744	0.00063637	0.000621136	0.000789094	0.0012018
	鞋	33	0.000103116	0.000115946	7.7149e-05	0.000105274	0.00013699	0.00120947	0.00033241	0.000182176	0.000256925	0.000253163	0.000537335	0.000147351	0.000148681	0.000124428	0.000141497	0.000123567	0.000138084	0.000176632	0.00019499	0.00016752	0.000234823	0.000231971	0.000179913	0.000258432	8.48583e-05	0.000233398	0.000188416	0.000177022	0.00178435	0.00068434	0.00108927	0.00111559	0.158419	0.000270076	0.000597287	0.000325551	0.000310272	0.000418742	0.000485129	0.000607435	0.000391562	0.000397453	0.000337612	0.000307006	0.000413547	0.000363142	0.000271
	木材加工品和木、竹、藤、棕、草制品	34	0.00181987	0.00187223	0.00109511	0.00208767	0.00238844	0.0279746	0.00257733	0.00255338	0.00854936	0.00431331	0.00415526	0.00212706	0.00239504	0.0020421	0.002838	0.00163564	0.00228206	0.00262388	0.00336811	0.00321857	0.00363162	0.00362661	0.0051914	0.00645298	0.00442982	0.00524139	0.00299951	0.00368366	0.00647689	0.00844976	0.00548794	0.00387822	0.00856285	0.428158	0.4533	0.027902	0.0182731	0.0609501	0.00296159	0.0130705	0.00653913	0.00810789	0.00881642	0.0072925	0.00725591	0.00572334	0.011174
	家具	35	0.000337297	0.000628436	0.000254736	0.00176524	0.00152296	0.000520955	0.00177038	0.000417775	0.0005927	0.000551443	0.000649452	0.000392717	0.000517221	0.000358844	0.000389496	0.000378609	0.00122315	0.000633742	0.000867142	0.000678242	0.00163323	0.000659857	0.000688563	0.000739051	0.000311235	0.000663962	0.000435364	0.000678692	0.000655876	0.00122997	0.00082834	0.000492496	0.000832558	0.0037803	0.0111524	0.000527764	0.000597777	0.00142962	0.00146215	0.000427284	0.000703368	0.000652793	0.000682398	0.00071788	0.00114046	0.000646225	0.000613973
	造纸和纸制品	36	0.00395961	0.00422918	0.00418266	0.00559789	0.00683808	0.00814113	0.00530592	0.00560764	0.00804908	0.0109021	0.0103832	0.00872534	0.0102014	0.0108173	0.0067351	0.0109426	0.0121907	0.0150812	0.0266388	0.0385951	0.0197999	0.0237831	0.0259951	0.0515619	0.0492227	0.0126783	0.01183	0.00980386	0.0194353	0.0235963	0.0180692	0.0202256	0.0258773	0.0217801	0.0270867	0.361547	0.478521	0.0936466	0.00743258	0.00675256	0.0105059	0.0140436	0.0189671	0.0196033	0.0157378	0.0140916	0.0371636
	印刷品和记录媒介复制品	37	0.00179068	0.00217939	0.00203359	0.00268256	0.00434486	0.00429222	0.00275321	0.00278106	0.00389262	0.00393871	0.00484058	0.00271504	0.00347611	0.00293278	0.00286626	0.00354053	0.00365892	0.00418649	0.00496127	0.00502488	0.00454638	0.00618898	0.0104497	0.0142914	0.0107862	0.00419301	0.00418825	0.00361595	0.00550203	0.00669324	0.0068624	0.00531076	0.00745173	0.00495029	0.00639997	0.00792016	0.0402287	0.00787521	0.00359585	0.00372061	0.00439495	0.00488928	0.00540548	0.00699724	0.00440521	0.00561968	0.0164772
	文教、工美、体育和娱乐用品	38	0.00180286	0.00269774	0.00127678	0.00355991	0.00300695	0.00247745	0.00159294	0.00267221	0.00323971	0.00232967	0.00249161	0.00204667	0.00275753	0.00220747	0.00197821	0.00179313	0.00310577	0.00270774	0.00367795	0.00490337	0.0033938	0.00406903	0.00393999	0.00483075	0.00137041	0.00277212	0.00219961	0.00227931	0.00463538	0.00348322	0.00400797	0.00385853	0.00517329	0.00567599	0.00482577	0.00454599	0.00602019	0.0834788	0.00257006	0.0020687	0.00254691	0.00296251	0.0029668	0.00343686	0.00261192	0.00282939	0.0125145
	精炼石油和核燃料加工品	39	0.0193432	0.0184775	0.0112134	0.0179761	0.0358294	0.0193874	0.0247517	0.0490579	0.0619719	0.0764853	0.070362	0.0199956	0.0214275	0.0192082	0.0197797	0.0136285	0.0208901	0.0207758	0.0217505	0.0202129	0.0218944	0.0217371	0.0190126	0.0312826	0.00990736	0.0432995	0.0318266	0.0316826	0.053104	0.0504251	0.0412482	0.0272556	0.0489592	0.0383334	0.038946	0.0349702	0.0344091	0.0492302	0.0886737	0.0219188	0.146086	0.0811633	0.0732293	0.107547	0.206949	0.108932	0.0454069
	煤炭加工品	40	0.00243472	0.00174764	0.000822618	0.000989779	0.00147659	0.00502754	0.00465807	0.0046954	0.00503328	0.00534931	0.00938013	0.00206581	0.00185185	0.00186157	0.00218762	0.00089375	0.00109411	0.0019388	0.00179846	0.00141145	0.0020858	0.00187928	0.00175112	0.00267562	0.000781851	0.00285436	0.00189752	0.00202397	0.00334078	0.00325655	0.00239015	0.00226365	0.00405638	0.00495157	0.00594909	0.00481162	0.00394429	0.0057207	0.00434946	0.033964	0.025375	0.0125957	0.0298118	0.0131276	0.0114848	0.029966	0.00522579
	基础化学原料	41	0.0435717	0.0223448	0.0118905	0.00958701	0.0167579	0.0132278	0.0329719	0.0212588	0.0411458	0.0482249	0.0454489	0.0341748	0.0281391	0.0299866	0.0367811	0.0116239	0.0113875	0.0294928	0.0247531	0.019288	0.0271161	0.0247689	0.0253342	0.0388652	0.0125031	0.0556897	0.0378966	0.0380111	0.0689681	0.0662479	0.0415568	0.026591	0.0709825	0.0688618	0.0546362	0.105722	0.0714052	0.0661213	0.0539257	0.0123473	0.273533	0.295366	0.458167	0.289097	0.371354	0.242473	0.141088
	肥料	42	0.102044	0.0317493	0.0218789	0.0126259	0.0176137	0.00111852	0.000799022	0.000802048	0.00120061	0.00128696	0.00153172	0.0729124	0.0567704	0.0611386	0.0551096	0.0165821	0.00961392	0.0553526	0.0371462	0.0114708	0.0408231	0.0356042	0.031649	0.0266312	0.00824279	0.0294066	0.0128983	0.031687	0.0127224	0.0153186	0.0141966	0.00859922	0.00603505	0.0118937	0.00706931	0.0119415	0.00526189	0.00618102	0.0011111	0.000851736	0.00329854	0.136452	0.0125631	0.00478822	0.00199898	0.00820928	0.0115803
	农药	43	0.0344829	0.0279012	0.00743231	0.0045937	0.0121539	0.000503043	0.00030488	0.000318535	0.000467985	0.000488671	0.000604058	0.0246541	0.0192335	0.02068	0.0186422	0.00564295	0.00345665	0.0187717	0.0125995	0.00393795	0.0138379	0.0120901	0.010742	0.0090795	0.00283641	0.0106097	0.00444371	0.0112379	0.00459322	0.00549518	0.00511478	0.00301225	0.00234221	0.0078499	0.00412453	0.00487377	0.00212069	0.00254491	0.000413921	0.000359252	0.000901367	0.00103846	0.237423	0.00166274	0.000691903	0.00306548	0.00403986
	涂料、油墨、颜料及类似产品	44	0.00122129	0.00104387	0.000692711	0.00111051	0.00140953	0.00238297	0.00158527	0.00211267	0.00219269	0.00229269	0.0038241	0.00138956	0.00137446	0.00138703	0.00123529	0.00100171	0.00141469	0.00156942	0.00190487	0.00239333	0.00200551	0.00206205	0.00207967	0.00367263	0.00145846	0.0170846	0.0244694	0.00410656	0.0152755	0.0140889	0.0101824	0.0071822	0.00876859	0.0147709	0.020028	0.00716253	0.0562605	0.0128834	0.00183142	0.00190222	0.00330503	0.00381325	0.00339166	0.166505	0.00491031	0.00733944	0.00617743
	合成材料	45	0.0101968	0.00447418	0.00380304	0.00415175	0.00634346	0.00990614	0.00818356	0.00713228	0.00857101	0.0100485	0.023503	0.0111085	0.0091687	0.0104298	0.00822565	0.00554833	0.00856212	0.010756	0.0131945	0.0189433	0.0142499	0.0130385	0.0100626	0.047288	0.00689948	0.0464934	0.0308614	0.0279588	0.063197	0.0589159	0.0366026	0.0185049	0.110191	0.0172861	0.0351725	0.0197796	0.0421593	0.0883417	0.0130242	0.00687915	0.0352916	0.0318722	0.0322459	0.132989	0.171303	0.0519203	0.0378349
	专用化学产品和炸药、火工、焰火产品	46	0.010014	0.00645019	0.00394064	0.00461742	0.00709426	0.0199135	0.0426608	0.0228105	0.0575143	0.0728324	0.0712328	0.00922648	0.00861939	0.00885292	0.0148	0.00499945	0.00618881	0.00940496	0.00974039	0.00990839	0.0109359	0.0116799	0.00972322	0.0163936	0.00666301	0.0246614	0.0154979	0.0130732	0.0356692	0.027136	0.0238082	0.0382981	0.0560061	0.0990568	0.0493473	0.0789808	0.0611372	0.0517472	0.0525253	0.013033	0.0635316	0.0575719	0.0765226	0.163748	0.075127	0.191095	0.0672387
	日用化学产品	47	0.00033258	0.001011	0.00040376	0.000595363	0.00134321	0.000739295	0.000690623	0.000441758	0.000704671	0.000672618	0.00156893	0.000397983	0.00117966	0.000783641	0.000424372	0.00105963	0.000886988	0.0011425	0.00165497	0.00344023	0.00265882	0.00322895	0.000819612	0.00639538	0.00682633	0.000799046	0.00148152	0.000659905	0.00136149	0.00157376	0.00120909	0.00178099	0.00152362	0.00103663	0.00138939	0.00115567	0.00147162	0.00249432	0.000841412	0.000687331	0.000789232	0.000805401	0.0010874	0.000963879	0.00147538	0.00124054	0.113049
	医药制品	48	0.00207988	0.00622045	0.015573	0.00536044	0.0360781	0.00120209	0.000771068	0.000902119	0.000928447	0.00108042	0.00099044	0.00163313	0.0029079	0.00146263	0.00228356	0.0108051	0.00425871	0.00223775	0.00200754	0.00698142	0.00480605	0.00569963	0.00180175	0.00233119	0.000700882	0.00489405	0.00738526	0.00595662	0.00284939	0.00327356	0.00316514	0.00647246	0.00262352	0.00240255	0.00194557	0.0076249	0.00336951	0.00197111	0.00180713	0.0010288	0.00172926	0.00304494	0.0281769	0.0040969	0.00129571	0.00248173	0.0102429
	化学纤维制品	49	0.000838357	0.00114926	0.000706414	0.000891966	0.00130445	0.00239332	0.00190492	0.00197697	0.00201831	0.00217179	0.00565305	0.00161519	0.00152351	0.00144486	0.00147397	0.00110748	0.00124369	0.00162929	0.00202393	0.00184391	0.00206494	0.00199542	0.00186813	0.00278057	0.011622	0.179043	0.118201	0.108434	0.261623	0.197861	0.130169	0.0163916	0.0293475	0.00336868	0.0115994	0.0039847	0.00473952	0.0339989	0.00223668	0.00196877	0.00237219	0.00300694	0.00334332	0.00367818	0.00445105	0.0083334	0.00428445
	橡胶制品	50	0.00215882	0.0029624	0.00150536	0.00237986	0.00287974	0.00564225	0.00604654	0.0146879	0.00509625	0.00480315	0.0254384	0.00327894	0.00275095	0.00238899	0.00248076	0.00210942	0.0027757	0.00276568	0.00331831	0.00328092	0.00357951	0.00323284	0.00258406	0.00413465	0.00132386	0.00523773	0.0029773	0.00278064	0.00864845	0.00700364	0.007432	0.0100388	0.0599196	0.00654513	0.00829486	0.00374253	0.00693604	0.0170986	0.0049938	0.00396645	0.00445213	0.00485311	0.00451686	0.00662309	0.0110599	0.00460725	0.00515045
	塑料制品	51	0.0267452	0.00707941	0.00864555	0.00772356	0.0125798	0.00735562	0.010627	0.0060523	0.0100104	0.013562	0.0370307	0.0288745	0.0225213	0.0275914	0.01876	0.0131389	0.0219032	0.0273715	0.0347198	0.0548314	0.0366877	0.0314665	0.0225403	0.066972	0.0111363	0.0231099	0.0143731	0.0175047	0.0257283	0.0396667	0.021237	0.0242883	0.0900793	0.0215618	0.0464073	0.024511	0.0791054	0.0763575	0.0149674	0.00616898	0.039815	0.0745738	0.0445893	0.0289139	0.0279865	0.0462021	0.0961028
	水泥、石灰和石膏	52	0.000380284	0.000266592	0.00019495	0.000350103	0.000361848	0.00322552	0.0036664	0.0010408	0.00309748	0.0137054	0.0206731	0.000407213	0.000380258	0.000346455	0.00112121	0.000240802	0.000343349	0.00045652	0.000427397	0.000338802	0.000849902	0.000515061	0.000441546	0.000663502	0.00050393	0.000676854	0.000434556	0.000440459	0.000794226	0.00072704	0.000618548	0.00043765	0.000684858	0.00152162	0.00104523	0.0011603	0.000794469	0.00170876	0.00234435	0.00159778	0.00317773	0.001972	0.00173839	0.00263413	0.00184356	0.0013995	0.00105613
	石膏、水泥制品及类似制品	53	0.000247026	0.000201265	0.000144837	0.00023561	0.000270019	0.000609314	0.00220486	0.000488671	0.00101257	0.00371505	0.012299	0.000247133	0.000264148	0.00022754	0.000296887	0.000176549	0.000238114	0.000276393	0.000254085	0.000210507	0.00029184	0.000312624	0.00028324	0.000386723	0.000112385	0.000743656	0.000299792	0.000340945	0.000674897	0.000601896	0.000494599	0.000282049	0.000432127	0.00066995	0.000574721	0.000441173	0.000350557	0.000838216	0.00146091	0.000510574	0.00110692	0.00087927	0.000788401	0.000670514	0.000778266	0.000654511	0.000374169
	砖瓦、石材等建筑材料	54	0.000158108	0.000222917	0.000141868	0.00134634	0.00100895	0.000440282	0.000517159	0.000217093	0.000304777	0.000577182	0.00234209	0.00015149	0.00023987	0.000148689	0.00016523	0.000151659	0.000850831	0.000182107	0.000176693	0.000163499	0.000192798	0.000201887	0.000196999	0.000240025	7.81241e-05	0.000290573	0.00017649	0.00024063	0.000262617	0.000462543	0.000236915	0.000246586	0.000260822	0.000329653	0.00145761	0.000278148	0.00023217	0.000775163	0.000429409	0.000327792	0.000379463	0.000327405	0.000419705	0.000531991	0.000443955	0.000298917	0.000244946
	玻璃和玻璃制品	55	0.000993698	0.00140515	0.000955568	0.00123141	0.00189503	0.001911	0.00228798	0.00154343	0.00258527	0.00283128	0.0058025	0.00115471	0.00200373	0.00194955	0.00175899	0.0012733	0.00238004	0.0025844	0.00506764	0.00514809	0.00845355	0.00483971	0.0359516	0.0185353	0.00152292	0.00227814	0.00160209	0.00166344	0.00274706	0.00399657	0.00251621	0.00191445	0.00370707	0.00436885	0.0177825	0.00262028	0.00295445	0.0047983	0.00225119	0.00168249	0.00317721	0.00330066	0.00494266	0.007059	0.00343745	0.00474427	0.00963257
	陶瓷制品	56	0.000294124	0.00043828	0.000244711	0.00209293	0.00173474	0.000528464	0.000501955	0.000706516	0.000914746	0.00079685	0.000932042	0.000334579	0.000484451	0.000321423	0.000362979	0.000316128	0.00139793	0.000407587	0.000433708	0.000415825	0.000436809	0.000483085	0.00168931	0.00107024	0.000201289	0.000650327	0.000410624	0.000505032	0.000665145	0.000654572	0.000623457	0.000550852	0.000697987	0.000794502	0.000722695	0.00070039	0.000677363	0.00158814	0.000604868	0.000447511	0.000783742	0.000732101	0.000775641	0.00104036	0.000757545	0.00411969	0.000737696
	耐火材料制品	57	0.000334493	0.000328216	0.000176125	0.000316277	0.000381695	0.00142078	0.000963364	0.000888085	0.00120206	0.00117608	0.00246419	0.000332131	0.000355164	0.000325851	0.000388716	0.000213976	0.000334203	0.000377647	0.00042749	0.000386614	0.000549977	0.000452855	0.000943741	0.000862995	0.000181989	0.000537774	0.000371564	0.00039031	0.000619707	0.000660471	0.000494516	0.000442672	0.000699638	0.000844578	0.00160677	0.00069136	0.000681931	0.00159594	0.000837597	0.0477236	0.00230594	0.00147205	0.00217249	0.0018907	0.00140557	0.00220774	0.00083893
	石墨及其他非金属矿物制品	58	0.000932136	0.000840006	0.000485086	0.00088669	0.00104493	0.00226089	0.00187285	0.00199093	0.00518748	0.0042631	0.00437131	0.000962448	0.00103828	0.000920822	0.00104185	0.000628043	0.000984422	0.00105516	0.00120856	0.00125076	0.00141659	0.00134987	0.00196906	0.00237607	0.000575877	0.00281238	0.00136152	0.00125485	0.0025992	0.00258331	0.00203475	0.00154467	0.00289636	0.0044751	0.00402389	0.00242391	0.00282575	0.0080757	0.00190538	0.00630438	0.00758071	0.00381935	0.00437381	0.00824299	0.0105043	0.00736967	0.00283238
	钢	59	0.000772398	0.00104601	0.000456616	0.000853684	0.00106883	0.00602224	0.00330617	0.00260684	0.00365681	0.00347681	0.00904809	0.00083335	0.000904656	0.00080624	0.000994176	0.000567741	0.000894578	0.000954953	0.00105195	0.000940454	0.00131278	0.00117537	0.000904152	0.001845	0.000468757	0.00136854	0.000975512	0.0010505	0.00158716	0.0017424	0.00128445	0.00126347	0.00177045	0.00229264	0.00532063	0.00152047	0.00152215	0.00350179	0.00254221	0.00354858	0.00261434	0.0029359	0.00234428	0.00258681	0.00224413	0.00206529	0.00156731
	钢压延产品	60	0.00529434	0.00678253	0.00308379	0.00575978	0.00737757	0.0500829	0.0279031	0.0176314	0.0231701	0.0231162	0.0797645	0.00561919	0.00601906	0.00545554	0.00701215	0.00384699	0.00598705	0.00663171	0.00679292	0.00601642	0.00904428	0.00760408	0.00589274	0.011298	0.00292177	0.00893296	0.00625538	0.00679315	0.0104021	0.0118743	0.0084483	0.00818627	0.0112295	0.0141018	0.0402484	0.0105678	0.0100225	0.0245116	0.020172	0.0256499	0.0183029	0.0211018	0.0167623	0.0168159	0.0155185	0.0136121	0.0100347
	铁及铁合金产品	61	0.000993081	0.00133543	0.000588162	0.00114537	0.00137873	0.00541167	0.00787259	0.00536451	0.00476894	0.00416537	0.0177873	0.00107088	0.0011612	0.00102175	0.00118946	0.000734256	0.0011739	0.00117887	0.00133576	0.00121911	0.00154123	0.00145651	0.00113807	0.00229156	0.000593975	0.00171939	0.00126366	0.00131408	0.00206491	0.00224667	0.00169789	0.00161465	0.00404586	0.00276698	0.0083981	0.0018895	0.00193405	0.0100769	0.00532238	0.00379341	0.00356484	0.00354095	0.00312956	0.00335766	0.00333579	0.00327785	0.00210517
	有色金属及其合金	62	0.00564858	0.00644874	0.00360492	0.00649913	0.00759479	0.0164388	0.01434	0.0123871	0.0306726	0.0199836	0.0370715	0.00635806	0.00712771	0.00613846	0.00722937	0.00491493	0.00704585	0.00732683	0.00820466	0.00804376	0.00878132	0.00901258	0.00735526	0.0136512	0.00385949	0.0105839	0.00788383	0.00783311	0.0130041	0.0135912	0.0112726	0.0110334	0.0146092	0.0174179	0.0248021	0.0146492	0.0209113	0.143076	0.0139559	0.0154048	0.0281074	0.0195402	0.0212284	0.0304036	0.0233597	0.0547555	0.0163952
	有色金属压延加工品	63	0.00339135	0.00411252	0.00224135	0.00415767	0.00478056	0.0103379	0.00770977	0.0079121	0.0137354	0.0125766	0.0161545	0.00384134	0.00443369	0.00372813	0.0044243	0.00300444	0.00440183	0.00452751	0.00506358	0.00488327	0.0054785	0.00563114	0.00476273	0.00856347	0.00242776	0.00637201	0.00476804	0.00481373	0.00779168	0.00958947	0.00676269	0.00707166	0.00840156	0.0100717	0.0181767	0.00930348	0.0173309	0.0810881	0.00780393	0.0087354	0.0111956	0.0107932	0.0100337	0.0151079	0.01275	0.0208233	0.00893258
	金属制品	64	0.00671597	0.0109031	0.00447333	0.00794349	0.0124152	0.052709	0.0175549	0.0326091	0.045247	0.0444904	0.0577203	0.0088874	0.00925815	0.00856089	0.00839391	0.00628135	0.00989747	0.00990449	0.0147305	0.013752	0.016873	0.0161166	0.0118986	0.0326027	0.00688204	0.0145341	0.0122819	0.0108772	0.0203173	0.0190959	0.0158415	0.0167142	0.0261549	0.034965	0.0667179	0.0167517	0.0189663	0.0412115	0.0161528	0.0288259	0.0220068	0.0238954	0.0241327	0.037541	0.0194514	0.0229342	0.0223441
	锅炉及原动设备	65	0.00134004	0.00218567	0.00078293	0.00193345	0.00148251	0.0019096	0.0024856	0.00246912	0.00265993	0.00316808	0.00582574	0.00111246	0.0020739	0.00123363	0.00122461	0.000661541	0.00135769	0.00105732	0.000908254	0.000681115	0.00100797	0.000945698	0.000719796	0.000904519	0.000292792	0.0020289	0.000831386	0.00112713	0.00182943	0.00140325	0.00124815	0.000798853	0.00100672	0.00137824	0.00131627	0.00117218	0.000883725	0.00129167	0.00193705	0.0017347	0.0022054	0.00218471	0.00186763	0.0013602	0.0017997	0.00137722	0.000957071
	金属加工机械	66	0.000790879	0.0013538	0.000401762	0.000825602	0.000871242	0.00152622	0.00123216	0.00103279	0.00217452	0.00209222	0.00278674	0.000765617	0.000709295	0.000631952	0.000769157	0.000405377	0.000686879	0.000672499	0.000718115	0.00056938	0.000767876	0.000765271	0.00056889	0.00100148	0.000332386	0.00126231	0.000620435	0.000723812	0.00116238	0.00106164	0.00110795	0.000764383	0.00107014	0.00139069	0.00179626	0.00105741	0.00106788	0.00161485	0.00118113	0.0015812	0.00136604	0.00159601	0.001329	0.00122502	0.00148799	0.00144144	0.00131568
	物料搬运设备	67	0.000640294	0.000575565	0.000539257	0.00071371	0.000693187	0.00269773	0.0021551	0.00574586	0.00335003	0.00676965	0.00423242	0.000818407	0.000954548	0.000840219	0.00174524	0.000675115	0.00123813	0.000842171	0.000992958	0.000841776	0.00106497	0.00129967	0.000810799	0.00107452	0.000427847	0.00110493	0.000829947	0.000813219	0.00124112	0.00122375	0.0011367	0.0011699	0.00149276	0.00117639	0.00134674	0.00139275	0.00117135	0.00147239	0.00180707	0.00203863	0.00182329	0.00237536	0.00186313	0.00175902	0.00174776	0.00189123	0.0012465
	泵、阀门、压缩机及类似机械	68	0.00152098	0.00162081	0.000912287	0.0020395	0.00158251	0.00377358	0.00505566	0.00466563	0.00720008	0.0050311	0.0103288	0.00144456	0.00210298	0.00141756	0.00260393	0.00105219	0.00194211	0.00181477	0.00163027	0.001476	0.00220043	0.0019571	0.00149513	0.00217744	0.000703736	0.00249327	0.00170818	0.00182649	0.00295899	0.00245701	0.00216485	0.00495534	0.00302063	0.0024491	0.00285678	0.00306037	0.00246991	0.00460469	0.00602795	0.00310823	0.00550278	0.00680426	0.00509294	0.00522125	0.00535385	0.00380609	0.00258819
	文化、办公用机械	69	0.000263734	0.000420676	0.000166965	0.000540113	0.00041496	0.000303479	0.000184402	0.000248389	0.000220429	0.000237281	0.000298115	0.000316687	0.000272615	0.000225632	0.000237383	0.000230534	0.000396237	0.000286871	0.000274734	0.000357864	0.000308144	0.00039929	0.000281327	0.000404987	9.83206e-05	0.000291928	0.000243932	0.000295609	0.000368325	0.000401171	0.000377505	0.000432217	0.000549205	0.000513573	0.000480243	0.000265695	0.000342959	0.000393075	0.000190834	0.000286872	0.000297301	0.000293419	0.000367938	0.000316005	0.000244811	0.000293956	0.000312778
	通用设备	70	0.00438817	0.00475368	0.00267836	0.00479662	0.00438736	0.020368	0.0124788	0.0119415	0.0252921	0.0168605	0.0166379	0.00449449	0.00555449	0.0044613	0.00631848	0.00315814	0.00480723	0.00516853	0.005035	0.00447017	0.00558402	0.0059437	0.00422355	0.00677351	0.0024925	0.00990033	0.00607539	0.00827619	0.00897454	0.0111425	0.0074942	0.00639967	0.00813906	0.0123811	0.0148979	0.00781507	0.00780912	0.0113697	0.0124162	0.0274769	0.018993	0.0206154	0.0125266	0.0118251	0.0154881	0.0124885	0.00785465
	采矿、冶金、建筑专用设备	71	0.00180249	0.00135124	0.000813703	0.00117144	0.00181944	0.0289488	0.0453982	0.0255551	0.0406295	0.0433899	0.108366	0.00174329	0.00175519	0.00161722	0.00194829	0.000967856	0.00131311	0.00181951	0.00180272	0.0014383	0.00202087	0.00180481	0.00166551	0.00304353	0.000762519	0.00293608	0.0020263	0.00220737	0.00348757	0.00329037	0.00259342	0.00188062	0.00315917	0.00307156	0.00389976	0.00362171	0.00303475	0.0066439	0.0270383	0.0130056	0.0121602	0.0104557	0.00889241	0.0072209	0.00963944	0.00753787	0.00334596
	化工、木材、非金属加工专用设备	72	0.00121205	0.000552957	0.000361989	0.000364898	0.000538375	0.000638173	0.000846758	0.000659868	0.000842279	0.00105008	0.00140077	0.00101041	0.000853424	0.000896199	0.000870995	0.000396086	0.000464771	0.000888508	0.000820363	0.000740457	0.000884266	0.000808714	0.000740494	0.00132066	0.00037962	0.00126446	0.000824217	0.000923266	0.00147147	0.00145798	0.00103172	0.00073606	0.00226274	0.00582711	0.00567297	0.00300473	0.00257236	0.00275049	0.00342338	0.000970397	0.00882851	0.00979097	0.00440523	0.003975	0.0120448	0.00369295	0.00214857
	农、林、牧、渔专用机械	73	0.0108341	0.0246345	0.0043776	0.0106712	0.0105449	0.000283456	0.000140931	0.000156637	0.000225267	0.000223523	0.000292053	0.00776196	0.00667202	0.00651754	0.00588072	0.00297923	0.0064538	0.00606567	0.00412923	0.00209918	0.00445931	0.00415886	0.003433	0.00296723	0.000947565	0.00408026	0.00234302	0.00438279	0.00182565	0.00214119	0.00203717	0.00151991	0.00112334	0.00602875	0.0029389	0.00233838	0.001009	0.00130262	0.000183418	0.000188552	0.000356568	0.000408794	0.000566119	0.000636976	0.000317826	0.00133129	0.00146052
	其他专用设备	74	0.00131645	0.00124905	0.00120812	0.00334085	0.00188153	0.00232646	0.00665272	0.0022858	0.00371758	0.00657905	0.00705826	0.00142908	0.00201219	0.0014369	0.00167055	0.0014918	0.00271416	0.00218558	0.00242956	0.0025802	0.00250627	0.00283146	0.00237123	0.00350793	0.00199293	0.00484248	0.00457957	0.00252757	0.00478319	0.0063836	0.00473846	0.00787503	0.00399403	0.00271844	0.00305163	0.00696166	0.0152867	0.00569087	0.00484071	0.00291267	0.00354338	0.00486004	0.00312704	0.00300709	0.00334965	0.00373458	0.00301448
	汽车整车	75	0.000388313	0.000629339	0.000266969	0.00041782	0.000456483	0.00164827	0.00160475	0.00166106	0.00383617	0.00388436	0.00375258	0.000453651	0.000472173	0.000431287	0.000435679	0.000354939	0.000488192	0.000446699	0.000460555	0.000419002	0.000454041	0.000453658	0.000358497	0.000487358	0.000181954	0.000510478	0.000418715	0.000435102	0.000544507	0.000549017	0.000534315	0.000496541	0.000545286	0.000561329	0.000576529	0.000489761	0.000450976	0.000675993	0.0010535	0.00088013	0.000850419	0.000841904	0.000750081	0.000684262	0.000683689	0.000691872	0.000498022
	汽车零部件及配件	76	0.00755329	0.0101741	0.00701177	0.0157341	0.0137377	0.0129439	0.0105181	0.0114683	0.0198389	0.0203097	0.0281129	0.0108284	0.0124398	0.0105378	0.0104231	0.010826	0.0163661	0.0128361	0.0143969	0.0146949	0.0133076	0.0150438	0.0113991	0.0189688	0.00607248	0.0150318	0.0125137	0.0119698	0.0172635	0.0179067	0.0195652	0.016724	0.0186329	0.0150702	0.0176908	0.0130674	0.0131149	0.0185474	0.0106426	0.0115249	0.0133732	0.0149732	0.0160853	0.0160399	0.0163737	0.0147127	0.0175543
	铁路运输和城市轨道交通设备	77	0.000619494	0.000538206	0.000452684	0.000544225	0.000645113	0.0009566	0.000446809	0.000816409	0.000867201	0.00074929	0.00090722	0.000742326	0.000834973	0.000700668	0.000698855	0.000550609	0.00063252	0.000732627	0.00091515	0.00077368	0.000827093	0.000788344	0.000633247	0.000745467	0.000289102	0.000808649	0.000654003	0.000704051	0.000897786	0.000905245	0.000831297	0.000742565	0.000873407	0.000827794	0.0009004	0.000754376	0.000765364	0.000925191	0.000574087	0.00167367	0.00109821	0.00147952	0.00133422	0.00111836	0.000999098	0.00101793	0.000878555
	船舶及相关装置	78	0.000344997	0.00057432	0.000291959	0.00640616	0.00171899	0.000731619	0.000850802	0.00061707	0.000881147	0.000989215	0.00192438	0.000383446	0.000803657	0.000398505	0.000388222	0.000315846	0.00402207	0.000462977	0.000514652	0.000437632	0.000486374	0.000535094	0.00034929	0.000492291	0.000183141	0.000674849	0.000415793	0.000522937	0.000687501	0.000694173	0.000655575	0.000514105	0.000666213	0.00057531	0.000607646	0.000562569	0.000535257	0.000627899	0.000684319	0.00068817	0.000699759	0.00084745	0.000814635	0.000704843	0.000685454	0.000647455	0.000564327
	其他交通运输设备	79	0.0013824	0.00413036	0.00111901	0.00222796	0.00694907	0.00203478	0.000817437	0.000796015	0.00107653	0.00191411	0.00166833	0.00143712	0.00155066	0.00131804	0.00146608	0.00156271	0.00182988	0.00151547	0.00172119	0.00182029	0.00151158	0.00176612	0.00124354	0.0016478	0.000564207	0.00213322	0.00161333	0.00239851	0.00262073	0.00205817	0.00207234	0.00167649	0.00192086	0.00295393	0.00228062	0.00163522	0.00139761	0.00197655	0.00117062	0.00166889	0.00219684	0.00183955	0.0021706	0.00176547	0.00166536	0.00187733	0.00211328
	电机	80	0.000749701	0.000884251	0.000485639	0.00108211	0.000934549	0.00226281	0.00260912	0.00207383	0.00370256	0.00601986	0.0056082	0.000859878	0.000982642	0.000768721	0.00103663	0.000623383	0.00104264	0.000972508	0.00094383	0.000848478	0.00101404	0.00114578	0.000830698	0.00116471	0.000431929	0.00128595	0.000999433	0.0010913	0.00179115	0.0015211	0.00131301	0.00123	0.00139592	0.00156391	0.0020645	0.00153407	0.00150457	0.00332981	0.00220507	0.00200994	0.00250699	0.00262964	0.00196558	0.00246849	0.00220475	0.00177982	0.0013163
	输配电及控制设备	81	0.00445362	0.00289405	0.00225241	0.00347366	0.00425327	0.0104764	0.00933674	0.0116244	0.0216555	0.0183721	0.0135783	0.00476748	0.00518195	0.0044519	0.00610111	0.00283363	0.00377837	0.0056083	0.00500197	0.00395142	0.00580217	0.00524315	0.00403997	0.00614454	0.00215449	0.00851116	0.00501976	0.00643973	0.00936752	0.00847558	0.00722103	0.00429721	0.00709446	0.00865375	0.0084819	0.00971563	0.00725051	0.0113899	0.00981526	0.00982637	0.0215504	0.0166016	0.013752	0.0110341	0.0129926	0.0117728	0.00739284
	电线、电缆、光缆及电工器材	82	0.00150809	0.00158484	0.00120796	0.0018701	0.00232397	0.00516483	0.00338349	0.00340412	0.0052973	0.00523838	0.00683517	0.00180913	0.00223609	0.00178988	0.00211538	0.00169615	0.00207976	0.00248828	0.0027207	0.00250334	0.00283819	0.00305314	0.00242219	0.00447451	0.00118035	0.00307914	0.00218879	0.00224767	0.00367438	0.00357705	0.00351743	0.00321248	0.00361204	0.00330955	0.00362288	0.00366795	0.00334469	0.00492443	0.00350215	0.00381282	0.00480686	0.00469907	0.00435073	0.00395325	0.00456604	0.00407177	0.0043051
	电池	83	0.00110142	0.00170888	0.000770851	0.0012696	0.00178711	0.00260111	0.00153262	0.00114861	0.00164043	0.00167687	0.002513	0.00121107	0.00148376	0.00112102	0.00115496	0.000969032	0.00134126	0.00134425	0.00140474	0.00133614	0.0013794	0.00142003	0.00116599	0.0016165	0.000563679	0.00151938	0.00147773	0.00140999	0.00178287	0.00173785	0.00170075	0.00146992	0.00184739	0.00202377	0.0018719	0.0015128	0.00149718	0.00823178	0.00150549	0.0020362	0.00199578	0.00197967	0.004468	0.00187259	0.00174676	0.00220109	0.00186184
	家用器具	84	0.000542423	0.0012654	0.000914436	0.000906884	0.00101822	0.00110877	0.000913108	0.000677987	0.000893778	0.000975089	0.00302042	0.001138	0.00153388	0.00131771	0.00102155	0.0017885	0.00173703	0.00132674	0.00179805	0.00204502	0.00174707	0.0032533	0.00151456	0.00168699	0.000894926	0.0014096	0.00166954	0.00136792	0.00635022	0.00201844	0.00233542	0.00249783	0.00274453	0.00218566	0.00314364	0.00161438	0.00188859	0.00251202	0.00109039	0.00106739	0.00141157	0.00140865	0.00156438	0.00161315	0.00144947	0.00154715	0.00191945
	其他电气机械和器材	85	0.000339827	0.000361071	0.00028225	0.000537568	0.000538172	0.00088577	0.000625659	0.000526569	0.000826124	0.000779043	0.00117029	0.000489449	0.000568321	0.00039811	0.000419094	0.00040757	0.000542176	0.000532727	0.000700911	0.000604072	0.000585189	0.000705974	0.000568017	0.000839838	0.000811491	0.000661576	0.000545905	0.000492896	0.000768644	0.00080552	0.000955796	0.000711682	0.000859943	0.000863674	0.00130231	0.000688626	0.000732687	0.00110626	0.000648562	0.000806961	0.000878138	0.0013072	0.000878803	0.000809484	0.000988005	0.000848282	0.0010089
	计算机	86	0.00168513	0.00219817	0.00139938	0.00249056	0.00259821	0.00362707	0.00245866	0.00220558	0.00390948	0.00367495	0.00418126	0.00205008	0.00249298	0.00215523	0.00211667	0.00201035	0.00271218	0.00310595	0.00352523	0.00320177	0.00338122	0.00404725	0.00309302	0.00638946	0.00151628	0.00299995	0.00252375	0.00246081	0.00376475	0.00394615	0.0043237	0.00352533	0.00461355	0.00381658	0.0041977	0.00367396	0.0041314	0.00515913	0.00283418	0.00286362	0.00343075	0.00382137	0.00409128	0.00442214	0.00341996	0.00454319	0.0059968
	通信设备	87	0.000607952	0.000958943	0.000516051	0.000998516	0.0020055	0.00115392	0.000941979	0.00101869	0.00112969	0.00123317	0.00182014	0.000752982	0.00099048	0.000782727	0.000829959	0.000747884	0.00112622	0.000987157	0.001142	0.00116927	0.00114965	0.00125117	0.000951922	0.00148658	0.000528524	0.00134508	0.00103987	0.00105783	0.00168205	0.00176461	0.00160339	0.00127022	0.00181874	0.00136885	0.00151415	0.00126767	0.00141458	0.00185614	0.00108311	0.00117501	0.00150057	0.00149771	0.00178771	0.00184145	0.00138571	0.00151547	0.0019443
	广播电视设备和雷达及配套设备	88	4.52672e-05	4.60841e-05	4.5927e-05	0.000128159	8.92062e-05	8.80982e-05	8.63787e-05	6.29627e-05	9.36083e-05	0.000103924	0.000165423	6.6639e-05	8.24694e-05	6.99054e-05	6.31947e-05	7.8728e-05	0.000131799	7.71699e-05	9.56053e-05	0.000106588	0.000100065	9.73227e-05	7.37705e-05	0.000127123	4.80585e-05	9.35568e-05	8.68706e-05	7.80412e-05	0.000115884	0.000117347	0.000115365	0.000124307	0.000142289	0.000104747	0.000126324	0.000104519	0.00014626	0.000169008	9.00804e-05	7.99255e-05	0.000133149	0.000132382	0.000121344	0.000110267	0.000107836	0.000116062	0.000137178
	视听设备	89	0.000306037	0.000341631	0.000456961	0.00046311	0.000568564	0.000589246	0.00035482	0.000360349	0.000599916	0.000593182	0.000688116	0.0005714	0.000729579	0.000652431	0.000518156	0.000819108	0.000830669	0.000670844	0.000881513	0.000935251	0.000836782	0.000852739	0.000694796	0.000840578	0.000433325	0.000706764	0.000809579	0.000671164	0.000959498	0.000925761	0.000980287	0.00118032	0.00122246	0.00101752	0.00117103	0.000847655	0.00095525	0.000991425	0.000484052	0.000545129	0.000682856	0.000701808	0.000789618	0.000818743	0.000716019	0.000787709	0.000964929
	电子元器件	90	0.00672707	0.00786288	0.00521333	0.00891812	0.0113202	0.0170691	0.0176086	0.013088	0.0205593	0.0203621	0.0311462	0.00818531	0.00961199	0.0081499	0.00890336	0.00774897	0.0107879	0.0101911	0.0116297	0.0117949	0.0125251	0.0131954	0.00983906	0.0161963	0.0055039	0.013159	0.0102486	0.0104095	0.0162189	0.0159738	0.0153587	0.0137129	0.0162727	0.0152021	0.017024	0.0185169	0.0181888	0.0530437	0.0171742	0.0152665	0.020352	0.0202811	0.0188055	0.0177336	0.0174654	0.020571	0.0193189
	其他电子设备	91	0.000808203	0.000916019	0.000808262	0.000887343	0.00210017	0.00258827	0.00106524	0.00114599	0.00159129	0.00185455	0.00192311	0.00115054	0.00122019	0.00110105	0.00102143	0.0018448	0.00144978	0.00131793	0.00170787	0.00246405	0.00272017	0.00212966	0.00122497	0.00197371	0.000784866	0.00169986	0.00120951	0.00139141	0.00213539	0.00192977	0.00175615	0.00191955	0.00203543	0.00155057	0.00197763	0.00152137	0.00245544	0.00249983	0.00151103	0.00204285	0.00213812	0.00273176	0.00203397	0.00194624	0.00181847	0.00232359	0.00342145
	仪器仪表	92	0.00281653	0.00237134	0.00151949	0.00278091	0.00310492	0.00545035	0.0170445	0.00718994	0.00882921	0.00823128	0.0274336	0.00284196	0.00306231	0.0027014	0.00360594	0.00184507	0.00496022	0.00302792	0.00298479	0.00242893	0.00350532	0.00318385	0.00264034	0.00380952	0.00131343	0.00471065	0.00299651	0.00363871	0.00537409	0.00471933	0.00506319	0.00279098	0.00425055	0.00499949	0.00485995	0.00594705	0.00443647	0.00585548	0.0153011	0.00492659	0.0122333	0.0106285	0.00936782	0.00746101	0.00937785	0.0076561	0.00497872
	其他制造产品	93	0.000712203	0.000904939	0.000764827	0.00107591	0.00131817	0.00302986	0.00244711	0.00165236	0.00237631	0.0020511	0.00655118	0.00131275	0.00197935	0.0013353	0.00301005	0.000947905	0.00117035	0.0021295	0.00212427	0.00173164	0.00221979	0.00202945	0.00140912	0.00272961	0.00115678	0.00178094	0.00241522	0.00206032	0.00251226	0.00232939	0.00670325	0.00200178	0.00229125	0.00192424	0.00239891	0.00266141	0.00194751	0.00270349	0.00274914	0.00232641	0.00218568	0.00211217	0.00231401	0.00229346	0.00256373	0.00271424	0.00357062
	废弃资源和废旧材料回收加工品	94	0.00171423	0.00184395	0.00110451	0.00176484	0.0022539	0.00801567	0.00519516	0.00422625	0.00615303	0.00579632	0.013936	0.00223989	0.00239673	0.00235216	0.00217476	0.00189496	0.002536	0.00292322	0.00412494	0.00514897	0.00394561	0.00402668	0.00413272	0.00784308	0.00488292	0.00470605	0.00357359	0.0033445	0.00638148	0.00653834	0.00474867	0.00448617	0.00691024	0.00619185	0.0107816	0.112336	0.0423515	0.0216885	0.00460325	0.00525735	0.00655804	0.00630118	0.00609314	0.0102626	0.00837056	0.00810451	0.00677771
	金属制品、机械和设备修理服务	95	0.000740722	0.000636536	0.000423891	0.00059205	0.00068693	0.00143591	0.00179946	0.0016218	0.00250876	0.0016021	0.0034713	0.000781839	0.000901011	0.000812208	0.000994536	0.000514883	0.000663072	0.00085465	0.000948826	0.00111452	0.00162362	0.00089889	0.000798828	0.00127967	0.000492428	0.00114141	0.00109732	0.000968016	0.00169159	0.00159031	0.0011939	0.000960927	0.00166854	0.00115736	0.00164957	0.00132711	0.00142553	0.00196655	0.00236304	0.00259766	0.00275547	0.00267471	0.00554396	0.00210345	0.0025042	0.00177203	0.00268148
	电力、热力生产和供应	96	0.0487045	0.0249055	0.0216549	0.0280516	0.0410056	0.0903087	0.0824439	0.128136	0.166789	0.154195	0.0921151	0.0511585	0.0540238	0.0458309	0.066181	0.0263247	0.0306962	0.0547698	0.0500011	0.0359446	0.0607184	0.0509088	0.0395701	0.0594368	0.0199962	0.0920968	0.0490838	0.0713474	0.101612	0.0832249	0.0745735	0.0373726	0.0704036	0.0920448	0.0833698	0.106211	0.0714092	0.0951379	0.0955202	0.0927977	0.259872	0.186029	0.156982	0.115425	0.141645	0.122286	0.0725648
	燃气生产和供应	97	0.00188454	0.00197917	0.00150625	0.0017878	0.00255262	0.00218896	0.00252427	0.00197464	0.00265754	0.00327728	0.00690546	0.00280362	0.00283093	0.00255438	0.0034268	0.00228806	0.00273518	0.00306283	0.00547281	0.0028639	0.00453376	0.00428906	0.00265828	0.00375138	0.00157727	0.00353385	0.00330187	0.00331341	0.00441779	0.00415675	0.00395502	0.00387673	0.00492207	0.00390533	0.00393933	0.00682744	0.0045142	0.00409404	0.00504503	0.0045617	0.0107296	0.0075924	0.00651003	0.00584411	0.00566107	0.0101087	0.00435495
	水的生产和供应	98	0.000480582	0.000836329	0.000434309	0.000535619	0.000828349	0.000936123	0.00132809	0.000947819	0.00108984	0.0014831	0.00177094	0.000830301	0.00128672	0.000749214	0.00147833	0.00141446	0.0023556	0.00196403	0.00219834	0.00187461	0.00444141	0.0023099	0.00180817	0.00368726	0.000490665	0.00123808	0.00144875	0.0010878	0.00191756	0.00163069	0.00141853	0.0012483	0.00235743	0.00150837	0.00170935	0.0021436	0.00224331	0.00181181	0.00137379	0.0019663	0.00231878	0.00243414	0.00195207	0.00237259	0.00150561	0.00161751	0.00143912
	房屋建筑	99	0	0	0	0	0	0	0	0	0	0	0	0	0	0	0	0	0	0	0	0	0	0	0	0	0	0	0	0	0	0	0	0	0	0	0	0	0	0	0	0	0	0	0	0	0	0	0
	土木工程建筑	100	0	0	0	0	0	0	0	0	0	0	0	0	0	0	0	0	0	0	0	0	0	0	0	0	0	0	0	0	0	0	0	0	0	0	0	0	0	0	0	0	0	0	0	0	0	0	0
	建筑安装	101	0	0	0	0	0	0	0	0	0	0	0	0	0	0	0	0	0	0	0	0	0	0	0	0	0	0	0	0	0	0	0	0	0	0	0	0	0	0	0	0	0	0	0	0	0	0	0
	建筑装饰、装修和其他建筑服务	102	0.00148159	0.00116181	0.00155973	0.00174324	0.00174074	0.00213397	0.0014032	0.0014231	0.00194125	0.00197201	0.00196771	0.00157879	0.00175851	0.00154358	0.0017827	0.00165399	0.00177443	0.0018328	0.00182592	0.00190424	0.00201364	0.00201986	0.00175979	0.00207525	0.000999456	0.00217433	0.00183138	0.00191838	0.0024299	0.00280173	0.00230116	0.00201465	0.00259933	0.0022599	0.00293449	0.00227397	0.00220039	0.00223715	0.00163969	0.00200065	0.00310582	0.00264297	0.00283403	0.00241336	0.00262085	0.00264983	0.00218611
	批发和零售	103	0.0416512	0.037947	0.0781482	0.0688117	0.0759921	0.0648221	0.0415725	0.0476769	0.062906	0.0682168	0.0981245	0.09611	0.124351	0.113554	0.0832438	0.15219	0.146205	0.109214	0.148844	0.159198	0.137633	0.137455	0.114158	0.119166	0.0763896	0.112513	0.14284	0.112836	0.159897	0.147201	0.160214	0.213458	0.209951	0.169342	0.195605	0.128168	0.157344	0.141131	0.0674808	0.071447	0.100203	0.102289	0.116645	0.123594	0.107328	0.119583	0.139548
	铁路运输业	104	0.0090213	0.00687067	0.00586042	0.00683344	0.00849423	0.0118579	0.00429492	0.00730867	0.00710691	0.00827309	0.00923873	0.00968283	0.010802	0.00884054	0.00868419	0.00619905	0.00667585	0.00920251	0.0119326	0.00910695	0.0100556	0.00970124	0.0080208	0.00847562	0.00310591	0.00935181	0.0070765	0.00830724	0.00997708	0.00997593	0.00887443	0.00751799	0.00929096	0.00939902	0.00975021	0.00888781	0.00889834	0.0107714	0.00596949	0.0243385	0.0136003	0.0201928	0.0153534	0.0140455	0.0120431	0.0126671	0.0097308
	道路运输业	105	0.018483	0.0261105	0.0233171	0.0262183	0.0295192	0.024695	0.015509	0.0186298	0.0229443	0.0282605	0.0328584	0.0364967	0.0414786	0.037046	0.0348402	0.0389109	0.0466154	0.0384349	0.0452441	0.0466616	0.0416945	0.0430872	0.0318956	0.0431649	0.0189964	0.0450133	0.0424348	0.0389021	0.0518356	0.0527176	0.0555461	0.0557119	0.055334	0.0471353	0.0507545	0.038992	0.0398584	0.0429941	0.0198258	0.0304294	0.036601	0.0422992	0.0494329	0.0468661	0.0383386	0.0436439	0.0449908
	水上运输业	106	0.00319334	0.00454016	0.00232073	0.00299276	0.00370358	0.00385428	0.00207057	0.00281304	0.00314006	0.00419456	0.00421188	0.00397285	0.00445515	0.00431746	0.00405701	0.00303544	0.00579915	0.00444758	0.00541659	0.00466705	0.00498649	0.00483351	0.00377679	0.00511476	0.00201394	0.00602092	0.00410913	0.00437547	0.00721713	0.00729088	0.00704263	0.00582981	0.00752973	0.00610895	0.00648463	0.00564509	0.00584219	0.0059443	0.00312823	0.00591975	0.00606116	0.00853413	0.00715731	0.00736246	0.00651339	0.00653523	0.00573285
	航空运输业	107	0.00190705	0.00333954	0.00206178	0.00387315	0.00376686	0.00274784	0.0019813	0.00188338	0.00274808	0.00306127	0.00385275	0.00258285	0.00347463	0.00249868	0.00247152	0.00304694	0.00391277	0.0032526	0.00391819	0.00424922	0.00350533	0.00408968	0.00312584	0.00530284	0.00179728	0.00423462	0.00365789	0.00311485	0.00524405	0.00552669	0.00639429	0.00468568	0.00642503	0.0045586	0.00509984	0.00360681	0.00395621	0.00481951	0.00239322	0.00280234	0.00341188	0.00393776	0.00417328	0.00437984	0.003419	0.0041138	0.00533155
	管道运输业	108	0.000705559	0.000610459	0.000366998	0.000554147	0.00108671	0.000613321	0.000879815	0.00146685	0.00186733	0.00228812	0.00215401	0.00069985	0.000721711	0.000660466	0.00068791	0.000439377	0.000646381	0.000706077	0.000734845	0.000642902	0.000739467	0.000723572	0.000630203	0.00101143	0.000322715	0.00140454	0.00102169	0.00103377	0.00171044	0.00161571	0.00130803	0.000858456	0.00156151	0.0012283	0.00123617	0.00119636	0.0011268	0.0015638	0.0132528	0.000707046	0.00542172	0.00334232	0.00358465	0.00355284	0.00661582	0.00348984	0.00150616
	多式联运和运输代理	109	0.00520613	0.00552838	0.00390024	0.00464757	0.00658433	0.00996869	0.00645402	0.00881911	0.00935645	0.00986032	0.0147464	0.00771877	0.00848187	0.00748644	0.0095881	0.00613896	0.00847211	0.00936993	0.0125801	0.0097296	0.0126448	0.0118879	0.00902414	0.0155263	0.00890006	0.0308737	0.0193041	0.0167851	0.0428939	0.042136	0.044399	0.0314997	0.0387881	0.0189008	0.0260219	0.0145526	0.0172439	0.0278013	0.0099863	0.0108146	0.0170632	0.0187623	0.0213106	0.025624	0.0245806	0.0183887	0.0159479
	装卸搬运和仓储	110	0.00570177	0.0050089	0.0062259	0.00661138	0.00619609	0.00565761	0.00364189	0.00521868	0.00612594	0.00717576	0.00787694	0.00752261	0.0103092	0.00953638	0.00718877	0.00725196	0.016092	0.00793151	0.00964341	0.00871427	0.00923761	0.00950654	0.00750034	0.0092767	0.00446	0.00950667	0.00828639	0.00776485	0.0113688	0.0109984	0.0109088	0.0128998	0.0159773	0.0103492	0.0112059	0.00936792	0.00935528	0.0105836	0.00872493	0.00740268	0.0121656	0.0160395	0.0155053	0.0154848	0.0148919	0.0134778	0.012379
	邮政	111	0.00456206	0.00434996	0.00913212	0.00715761	0.00883347	0.00659136	0.00338836	0.00342474	0.00492114	0.00525318	0.00662172	0.00809221	0.010206	0.00779009	0.0069313	0.0212085	0.00750016	0.008305	0.0101412	0.0195084	0.00905613	0.0106517	0.00761225	0.0097414	0.00335681	0.00805679	0.0175264	0.0106197	0.00915494	0.00946335	0.0104848	0.0150954	0.013767	0.0125815	0.0131651	0.00813099	0.00806075	0.0112422	0.00435207	0.0101236	0.00769173	0.00913708	0.012351	0.008839	0.00739857	0.00932671	0.0126484
	住宿	112	0.00199296	0.00260179	0.00181803	0.00349386	0.00366184	0.00345804	0.00375733	0.00300919	0.00405525	0.00396533	0.00676441	0.00241819	0.0032623	0.00229516	0.00294879	0.00261766	0.00408094	0.00424621	0.00649509	0.00459517	0.00582739	0.00407622	0.00405189	0.00868885	0.0025535	0.00437474	0.00427731	0.00380025	0.00593081	0.00512446	0.00529728	0.00466842	0.00645347	0.00406757	0.00470033	0.00452548	0.0049385	0.00588045	0.00453959	0.00404881	0.00463343	0.00538055	0.00666894	0.0059275	0.00445888	0.00456553	0.00920696
	餐饮	113	0.00451765	0.0105338	0.00485669	0.00786188	0.0210176	0.0107821	0.00627699	0.00905042	0.0114519	0.0113959	0.0117387	0.00689347	0.0111338	0.00644621	0.00700175	0.00686972	0.0112067	0.0115089	0.0120501	0.0107069	0.0107309	0.0160856	0.0113241	0.017873	0.00827633	0.0121069	0.00899583	0.0095975	0.0136777	0.015356	0.0149368	0.0124545	0.0147339	0.0144828	0.016956	0.0129754	0.0161904	0.0142883	0.00792411	0.0093285	0.0118471	0.0127838	0.0136147	0.0156731	0.0112019	0.0166823	0.0201009
	电信和其他信息传输服务	114	0.00580529	0.0112356	0.00477704	0.00999307	0.0284356	0.0084054	0.00638922	0.00916203	0.00897016	0.00927076	0.0101591	0.00692217	0.0092857	0.00691564	0.00780404	0.00686596	0.0102925	0.00944479	0.00981727	0.00936845	0.00996506	0.0103648	0.00866254	0.0119361	0.00482569	0.0123706	0.008997	0.0100143	0.0135939	0.0137444	0.0138206	0.0105282	0.0146044	0.012898	0.0133134	0.0111434	0.012224	0.0133894	0.00748221	0.00868576	0.0123982	0.0118636	0.0131047	0.0140535	0.0107503	0.0128116	0.0148016
	软件和信息技术服务	115	0.00320942	0.00383706	0.00314983	0.00431132	0.00563128	0.0061969	0.00483782	0.00707362	0.00663212	0.00844868	0.0089775	0.00444754	0.00680685	0.00544786	0.00477877	0.00508815	0.00674622	0.00671728	0.00843581	0.00817182	0.00826762	0.00953448	0.00655763	0.0131026	0.00337749	0.00820275	0.00721437	0.00704585	0.0143287	0.0120251	0.0124132	0.00960671	0.0175098	0.00832548	0.0101449	0.00753578	0.00994669	0.0190389	0.00613948	0.00702215	0.00900375	0.00915946	0.014572	0.0182034	0.00901514	0.0110619	0.0188961
	货币金融和其他金融服务	116	0.0307991	0.0307617	0.0233354	0.0362815	0.0328605	0.0868804	0.056603	0.0407365	0.0724855	0.0653805	0.0614419	0.0365717	0.0421378	0.0358528	0.0535636	0.030408	0.0413685	0.0422083	0.043259	0.0369155	0.0474629	0.041345	0.0433386	0.053095	0.0190931	0.0549621	0.0467917	0.0431187	0.0652288	0.0605299	0.0553117	0.0487435	0.0548142	0.0555656	0.056651	0.068217	0.0599196	0.0627766	0.0593883	0.0688459	0.0774715	0.0792982	0.0693944	0.0622108	0.0711848	0.0693557	0.0484746
	资本市场服务	117	0.00245087	0.00627801	0.00201461	0.00340054	0.00319036	0.00321567	0.00260342	0.00219602	0.00305119	0.00396629	0.00293728	0.00259005	0.00288785	0.00243215	0.00269924	0.00217517	0.00318936	0.00293714	0.00315181	0.00283538	0.0031861	0.00342086	0.00267627	0.00387584	0.00140799	0.00359804	0.00285463	0.00286192	0.00414655	0.00405762	0.00399424	0.00351848	0.00417496	0.00446384	0.00430627	0.00373042	0.00376257	0.00382787	0.00325788	0.00295983	0.00404662	0.00387628	0.00396926	0.00363501	0.00369705	0.00358847	0.00363347
	保险	118	0.00354134	0.0107446	0.00454944	0.0126003	0.0125932	0.00390194	0.00423598	0.00309322	0.00415077	0.00483534	0.00555156	0.00416498	0.0068458	0.00419718	0.00418884	0.00487005	0.0099016	0.00592524	0.00691357	0.00612808	0.00603258	0.00692549	0.0047461	0.00767667	0.00223223	0.00663887	0.00538372	0.00627677	0.00725422	0.0076758	0.00774076	0.00757042	0.00798807	0.00911851	0.00904391	0.0061347	0.00576161	0.00692098	0.00507286	0.00387307	0.00587249	0.00584209	0.00633604	0.00625166	0.00641365	0.00628438	0.00660453
	房地产	119	0.00943729	0.0105446	0.0118109	0.0139512	0.0163464	0.021044	0.0134571	0.0127676	0.0182892	0.018831	0.0228811	0.0157545	0.0199582	0.0171819	0.0161344	0.0207086	0.02197	0.0206077	0.0253316	0.0252493	0.0236071	0.0267341	0.020913	0.0312767	0.0118891	0.0214271	0.0225053	0.0193013	0.0285354	0.0282513	0.0295148	0.030902	0.0344499	0.0278106	0.0324133	0.0244531	0.0274661	0.029743	0.0174889	0.0189925	0.0230394	0.0245926	0.0262177	0.0271503	0.0234282	0.0257463	0.031344
	租赁	120	0.00114178	0.00124579	0.00120834	0.00170471	0.00179713	0.00295958	0.00378725	0.00199972	0.00237529	0.00393558	0.00488622	0.00176765	0.00262365	0.0019391	0.00226495	0.00190062	0.00232169	0.00284967	0.00458178	0.00315876	0.00283135	0.00319686	0.00296214	0.00391329	0.00140649	0.00239319	0.00226917	0.00251775	0.00410752	0.00393235	0.0043625	0.00380463	0.00518294	0.00333233	0.00370227	0.00311157	0.00439554	0.00368311	0.00380664	0.00271167	0.00341076	0.00361572	0.00414009	0.00335271	0.0031383	0.00306867	0.00565325
	商务服务	121	0.0223194	0.0207312	0.0227292	0.0333072	0.033028	0.0734964	0.0397549	0.0434271	0.0616183	0.0595132	0.0624273	0.0349392	0.0430745	0.0376972	0.0374527	0.0398381	0.0454686	0.0693204	0.0781743	0.0695606	0.0649539	0.0940953	0.0728499	0.173762	0.0335098	0.0495162	0.0456088	0.0418785	0.0658249	0.0728144	0.088225	0.0715153	0.0891175	0.0641751	0.0733255	0.0635385	0.0657452	0.10274	0.0542139	0.0557861	0.0598886	0.0741405	0.0726615	0.0740399	0.0617726	0.0734235	0.12346
	研究和试验发展	122	0	0	0	0	0	0	0	0	0	0	0	0	0	0	0	0	0	0	0	0	0	0	0	0	0	0	0	0	0	0	0	0	0	0	0	0	0	0	0	0	0	0	0	0	0	0	0
	专业技术服务	123	0.00646728	0.00969797	0.00543284	0.00731877	0.00651103	0.0145915	0.00703706	0.0043565	0.0226805	0.0161114	0.00581908	0.0055507	0.00605845	0.00582052	0.004818	0.00489435	0.00608444	0.0056979	0.00528199	0.00476496	0.00711623	0.00546403	0.00400575	0.00563634	0.00200748	0.00524672	0.00474347	0.00500862	0.00516527	0.00545094	0.00562993	0.00574498	0.00608554	0.010044	0.010522	0.0118313	0.0072927	0.00697723	0.0055858	0.00733367	0.00699625	0.00629212	0.00740215	0.00656345	0.00540064	0.0080678	0.00625124
	科技推广和应用服务	124	0.00506211	0.0109783	0.00340277	0.00833285	0.010183	0.00260439	0.00460616	0.0024432	0.00757265	0.00733423	0.0163697	0.00427602	0.00549972	0.0038263	0.00366748	0.00301558	0.00591547	0.00467626	0.00387461	0.00625434	0.00821464	0.00502481	0.00395871	0.00796794	0.00309334	0.00678674	0.00464996	0.00475527	0.00642694	0.0067398	0.00825868	0.0053329	0.00628112	0.0084072	0.00589903	0.00721727	0.00569307	0.006003	0.00457826	0.00304091	0.00821344	0.006721	0.0119805	0.0204355	0.00913585	0.0292611	0.0230585
	水利管理	125	0.00266126	0.0010869	0.000669368	0.00137817	0.00503048	0.000433942	0.000751215	0.000735075	0.00105401	0.0022446	0.000533948	0.00200263	0.00171615	0.00170603	0.00164194	0.000625566	0.0010535	0.00170078	0.00129165	0.000664728	0.00150646	0.00126322	0.00109969	0.00224215	0.000480171	0.00155557	0.000635663	0.00144093	0.000971765	0.000998722	0.000910844	0.000518598	0.000664145	0.000789462	0.000694311	0.00586885	0.00228944	0.00098997	0.000639028	0.00046262	0.00107286	0.00090198	0.000805591	0.000727274	0.00067417	0.000759358	0.000744233
	生态保护和环境治理	126	0.000399385	0.000346067	0.000219208	0.000272339	0.000716551	0.000812194	0.000377052	0.000765373	0.00165482	0.00125906	0.000612168	0.000457581	0.000488618	0.000408501	0.00145232	0.000333569	0.000510373	0.000601419	0.000600849	0.000554868	0.00102096	0.000707408	0.00121483	0.000789529	0.00107078	0.00386537	0.00332604	0.00077452	0.0025739	0.00246487	0.00220686	0.000852675	0.00124952	0.000753784	0.001172	0.00114085	0.00115581	0.00101304	0.00095397	0.00187625	0.00139038	0.00215509	0.0017004	0.00163964	0.00123757	0.00107282	0.00083003
	公共设施及土地管理	127	0.00032779	0.000364017	0.000365499	0.000469579	0.000531761	0.000790285	0.000476777	0.000562815	0.000774977	0.000850113	0.000817457	0.000594983	0.000757437	0.000580766	0.00056875	0.000592704	0.000723977	0.00074503	0.000908695	0.000819502	0.000823142	0.000977464	0.000806755	0.00138456	0.000358504	0.000898248	0.000764737	0.000712542	0.00106962	0.00122705	0.0012166	0.0011141	0.00125305	0.00112037	0.00131488	0.000892223	0.0010383	0.0011645	0.000714175	0.000743983	0.000927921	0.00100025	0.00109264	0.00118805	0.000908616	0.001072	0.00128026
	居民服务	128	0.000389974	0.000445751	0.00053632	0.000569131	0.000711292	0.000753416	0.000458901	0.000504476	0.000779547	0.000776063	0.000911372	0.000707907	0.000887492	0.00077257	0.000651219	0.000947226	0.00102471	0.000843776	0.00105066	0.00113815	0.00104737	0.00103438	0.000856044	0.000990971	0.000620682	0.000923457	0.000985311	0.000831332	0.00120601	0.00117813	0.00123268	0.00155282	0.0016861	0.00136514	0.00160382	0.0011814	0.00154832	0.0013006	0.00069625	0.000965578	0.00101421	0.000955334	0.0012135	0.00114648	0.000960871	0.00114964	0.0012753
	其他服务	129	0.00324929	0.00498416	0.00269921	0.00402508	0.0114639	0.0119716	0.00482238	0.00432537	0.00548112	0.00765551	0.0074787	0.00455138	0.00500678	0.00408267	0.00483918	0.00376982	0.00524088	0.00494943	0.00804227	0.0105881	0.00784335	0.00929743	0.00648116	0.00761841	0.00341119	0.00803282	0.00545669	0.00549968	0.0085598	0.0117034	0.00875498	0.00765249	0.00956766	0.00868847	0.0110313	0.0105833	0.00942999	0.00877286	0.00617124	0.0106181	0.00926722	0.00920046	0.0101481	0.0093544	0.00950079	0.00804064	0.0164266
	教育	130	0.000412116	0.000757945	0.000409205	0.000863921	0.00117226	0.00104305	0.000530788	0.000548285	0.000671207	0.000750919	0.000814303	0.000659502	0.000764081	0.00054532	0.00058887	0.000577111	0.000874228	0.00067861	0.000929409	0.000707211	0.000819862	0.000836441	0.000717854	0.000982247	0.00045561	0.00090564	0.000681413	0.000708706	0.000955081	0.00102472	0.00103839	0.000885175	0.00109134	0.00101477	0.00130084	0.000804357	0.000924533	0.000925676	0.000654423	0.000926796	0.00088676	0.000935427	0.000958729	0.000985694	0.000854428	0.000980475	0.00101383
	卫生	131	0.000230058	0.000320222	0.000311161	0.000238315	0.000929926	0.00107757	0.000423479	0.00115003	0.000690758	0.00113404	0.000644661	0.000257305	0.000322549	0.000297169	0.00149637	0.000408442	0.00037044	0.000325316	0.000338775	0.000398633	0.00038189	0.000363021	0.000284058	0.000485651	0.000217894	0.000609828	0.000433924	0.000417472	0.000653024	0.000868556	0.000550405	0.000946861	0.00124714	0.000793758	0.000706527	0.000960739	0.000599617	0.000689372	0.00283813	0.00129593	0.00104431	0.000925453	0.000703083	0.000793639	0.00104913	0.000764237	0.000595561
	社会工作	132	0	0	0	0	0	0	0	0	0	0	0	0	0	0	0	0	0	0	0	0	0	0	0	0	0	0	0	0	0	0	0	0	0	0	0	0	0	0	0	0	0	0	0	0	0	0	0
	新闻和出版	133	0.000138034	0.00023523	0.000125044	0.00018671	0.000319649	0.000356977	0.0002232	0.000357129	0.000317226	0.000335343	0.000417597	0.00019572	0.000253897	0.000192747	0.000191535	0.000193944	0.000278493	0.000313891	0.000280422	0.000330386	0.000347377	0.000381734	0.000275382	0.000456216	0.000148192	0.000357933	0.000243844	0.000321456	0.000420692	0.000399386	0.000385019	0.000356113	0.00068078	0.000496987	0.000575892	0.000333265	0.000419689	0.000413178	0.000238994	0.000288756	0.000354325	0.000381277	0.000466093	0.00042803	0.000317674	0.000402594	0.000557008
	广播、电视、电影和影视录音制作	134	0.000401376	0.000383813	0.000269701	0.00033657	0.000639747	0.00102031	0.000939211	0.000842604	0.000881607	0.00099517	0.00089868	0.000586579	0.000619903	0.000518896	0.00113579	0.000438462	0.000634105	0.00101038	0.00113105	0.00170618	0.00153576	0.00123586	0.00061316	0.00127128	0.000301724	0.00127022	0.00158643	0.00117131	0.00225837	0.00263618	0.00217238	0.00120925	0.00160711	0.00148011	0.00173957	0.000907895	0.00198153	0.00142604	0.00126344	0.00120034	0.00133179	0.00198593	0.00188908	0.00177977	0.00139749	0.00147638	0.000932994
	文化艺术	135	0.000101566	0.000304338	7.95651e-05	0.000263597	0.000312602	0.000246156	0.000402838	0.000211681	0.000207535	0.000231625	0.000149515	0.000127562	0.000162868	0.000146024	0.000168278	0.000103762	0.000237717	0.000143839	0.000150346	0.000152659	0.000162722	0.000153828	0.000159905	0.000175532	0.0002213	0.000216087	0.000186544	0.00019948	0.000305296	0.000292688	0.000236564	0.000175689	0.000237093	0.000262071	0.000259267	0.000234219	0.000242521	0.000221234	0.000351095	0.000252157	0.000286956	0.000276021	0.000260599	0.000255657	0.00029449	0.000217636	0.000247963
	体育	136	0	0	0	0	0	0	0	0	0	0	0	0	0	0	0	0	0	0	0	0	0	0	0	0	0	0	0	0	0	0	0	0	0	0	0	0	0	0	0	0	0	0	0	0	0	0	0
	娱乐	137	0.000694345	0.000886021	0.000640615	0.000953884	0.001076	0.00208225	0.00145155	0.00187523	0.00174176	0.00156988	0.00209635	0.000976841	0.00132508	0.00108241	0.00162174	0.00104715	0.00135373	0.00136444	0.00152171	0.00176564	0.00198506	0.00189192	0.00175348	0.00238802	0.00137678	0.00164605	0.00182603	0.00177383	0.00294783	0.00215059	0.00209842	0.0017556	0.00221542	0.00183904	0.00207175	0.00159063	0.00169115	0.00193341	0.0016643	0.00190971	0.00187523	0.00214412	0.00248792	0.00205517	0.00187067	0.00194844	0.00232013
	社会保障	138	7.8172e-05	0.000240411	7.25475e-05	9.04603e-05	0.000129032	0.000306224	0.000322523	0.000200135	0.00029114	0.000311786	0.000421608	0.00012681	0.000164219	0.000148285	0.000171857	9.76935e-05	0.000149923	0.000157306	0.000174621	0.000162766	0.000189252	0.000171929	0.000227668	0.000261248	0.000110997	0.000292221	0.000243048	0.000218241	0.000436661	0.000346654	0.000373103	0.000305063	0.000349192	0.000345779	0.00037905	0.00035533	0.000349615	0.000255796	0.000320593	0.000339615	0.000344052	0.000332933	0.000327345	0.000321984	0.000355776	0.000258544	0.000321185
	公共管理和社会组织	139	0.000431714	0.00224262	0.000561456	0.000768808	0.000695198	0.000514136	0.000288734	0.000436585	0.000545506	0.000611616	0.00053817	0.000510696	0.000856389	0.000460063	0.000466026	0.00056695	0.000790104	0.000570944	0.000625199	0.000586197	0.000609227	0.000858319	0.000599987	0.000944852	0.000316478	0.00106213	0.000644326	0.00062416	0.000944372	0.00095861	0.000958934	0.000896129	0.00100128	0.00108451	0.00100443	0.000738524	0.000846948	0.000915247	0.000377828	0.000596412	0.000648287	0.000801938	0.000885169	0.000800022	0.000607837	0.00100345	0.000975388
[truncated: 92 more columns]

## Sheet: I-A
0.884644	0	-0.0792348	-0.00782942	-0.0887696	0	0	0	0	-5.10855e-09	0	-0.676644	-0.414889	-0.467003	-0.492394	-0.0151313	-0.00226279	-0.426247	-0.0713974	-0.000363552	-0.229688	-0.141676	-0.19933	-0.182572	-0.061753	-0.177935	-0.00860227	-0.203138	0	-0.0160351	0	0	0	-0.0220302	-0.00295134	-0.0642956	0	-0.0121503	0	0	-0.0045353	-0.0104505	-0.0112379	-0.00148271	-2.31361e-05	-0.0143739	-0.0126126	-0.0758988	-0.00817546	0
-2.02105e-07	0.941362	0	0	-0.00405706	-0.00086565	-2.07181e-05	-7.44729e-05	-0.000232938	-0.00017165	-5.85809e-06	-1.47844e-05	-5.77881e-05	-0.000169959	-3.00702e-05	-7.87213e-06	-6.58978e-06	-0.00105775	-1.10988e-05	-9.00167e-06	-2.01063e-05	-0.000400435	-0.000124405	-0.000353934	-3.37289e-05	-9.05675e-05	-5.80685e-06	-3.59758e-05	0	0	0	0	-0.00391203	-0.153619	-0.0266478	-0.0313136	0	-0.00841375	-3.91811e-05	-3.5173e-05	0	-3.49394e-05	-2.92159e-05	-3.12291e-05	-0.000648452	-0.0141951	-0.00281861	-0.000544614	-0.000399811	-0.0893402
-2.10828e-07	0	0.937693	0	-0.0268586	0	0	0	0	0	0	0	-3.749e-05	0	0	-0.508045	0	-0.0125667	-0.00221038	-0.320262	-0.000315593	-0.0547901	-0.000240956	-0.00490129	0	-0.000489475	-0.358885	-0.10964	0	0	0	-0.0804509	0	0	0	0	0	-0.00530548	0	0	0	-1.17458e-05	0	-1.91015e-08	0	-0.0155361	-2.96791e-05	-0.0728053	0	0
0	0	0	0.970673	-0.00995931	0	0	0	0	0	0	0	-0.0507604	0	0	-8.96252e-07	-0.533242	-0.00660709	-0.00256468	0	-0.000493678	-0.00933467	-2.58371e-05	0	0	0	0	0	0	0	0	0	0	0	0	0	0	-0.00318992	0	0	0	0	0	0	0	0	-6.42745e-05	-0.000129464	0	0
-0.020988	-0.115726	-0.00212063	-0.0321157	0.919473	0	0	0	0	0	0	0	-0.00108833	0	0	0	-2.13146e-10	-0.0028915	0	0	0	0	0	0	0	-0.0694898	-0.000185189	-0.0622108	0	0	0	0	0	-0.00133217	0	-0.00118403	0	0	0	0	0	0	0	0	0	0	0	0	0	0
-0.000489903	-0.000590846	-0.000197193	-0.000379999	-0.00140106	0.845985	-0.000592305	-0.00492853	-0.00535544	-0.0139314	-0.00299024	-0.00155778	-0.00208514	-0.00144979	-0.00639831	-0.000647887	-0.000825916	-0.00374591	-0.00157552	-0.000552743	-0.00413718	-0.00133084	-0.00325032	-0.0021052	-0.000116568	-0.00393635	-0.00249141	-0.00347664	-0.00428149	-0.00261021	-0.000696337	-0.00142951	-0.00217851	-0.00168622	-4.08328e-05	-0.0188677	-0.000311818	-0.000123737	-0.000575405	-0.373742	-0.0446006	-0.0690101	-0.0128781	-0.00496546	-0.00899037	-0.0190377	-0.000892056	-0.00145313	-0.0181637	-0.00381195
0	0	0	0	0	-0.000188782	0.995028	-0.00021027	-0.000180619	-0.000117888	-0.000774072	0	0	0	0	0	0	0	0	0	0	0	0	0	0	0	0	0	0	0	0	0	0	0	0	-0.000331807	0	0	-0.535254	-0.000146182	-0.0439454	-0.0292401	-0.0405011	-0.00517684	-0.0140399	-0.00187154	-0.000446321	-8.89294e-05	-0.0095496	-0.00186251
0	0	0	0	0	0	0	0.853733	0	0	0	0	0	0	0	0	0	0	0	0	0	0	0	0	0	0	0	0	0	0	0	0	0	0	0	0	0	0	0	0	-0.0011698	0	0	0	0	-0.00131782	0	-0.000196926	0	0
0	0	0	0	0	0	0	0	0.957524	0	0	0	0	0	0	0	0	0	0	0	0	0	0	0	0	0	0	0	0	0	0	0	0	0	0	0	0	0	-0.000910971	0	-0.0142129	-0.000543196	0	-0.00368371	0	-0.00424386	-0.000620289	-8.2474e-05	0	0
-8.85474e-07	-1.20192e-05	-1.32879e-06	-1.48354e-06	-3.96994e-06	-0.000192579	-0.000190827	-0.000283789	-0.000978864	0.987745	-0.00367985	-3.66105e-06	-9.03281e-05	-7.2727e-05	-0.000172687	-7.48702e-06	-0.000100084	-7.58555e-05	-6.57757e-05	-2.21765e-05	-0.000206956	-4.34603e-05	-3.8284e-05	-8.44937e-05	-1.21954e-06	-2.87615e-05	-2.33645e-05	-4.54271e-06	-0.000114159	-3.82205e-05	-4.48018e-07	-2.77218e-05	-6.35391e-05	-3.9261e-05	-7.57161e-05	-0.000850702	-7.15324e-06	-0.00487722	-4.09709e-06	-0.000522424	-0.0242093	-0.0305463	-0.00183135	-0.00735208	-0.0015211	-0.00278894	-0.000298888	-0.000448999	-6.80413e-05	-0.000220267
0	0	0	0	0	-0.00583765	-0.157327	-0.00315447	-0.00227958	-0.00892252	0.991253	0	0	0	0	0	0	0	0	0	0	0	0	-0.0050385	0	0	0	0	0	0	0	0	0	0	0	0	0	0	0	0	0	0	0	0	0	0	0	0	0	0
-0.00131431	0	-0.0175857	-0.0109776	-0.014933	0	0	0	0	0	0	0.95092	-0.0639323	-0.0120611	-0.00419215	-0.00230086	-0.00366627	-0.0456576	-0.261788	0	-0.0625099	-0.122184	-0.0840747	-0.00521511	0	0	0	0	0	0	0	0	0	-0.000886763	-3.09208e-05	0	0	0	0	0	0	0	-0.00457553	0	0	0	-8.4032e-05	-0.000593221	0	0
-0.00126664	0	-0.190612	-0.169812	-0.0649725	0	0	0	0	0	0	0	0.915648	0	0	-0.00308523	0	0	-1.07666e-05	0	-3.72206e-05	-0.000424729	0	0	0	0	0	0	0	0	0	0	0	0	0	0	0	0	0	0	0	0	-4.68585e-06	0	0	0	0	0	0	0
-6.61516e-06	0	-0.000478716	-0.00184878	-1.37274e-06	0	0	0	0	0	0	0	-0.0483366	0.798623	0	-0.000245283	-0.00773626	-0.0357656	-0.053573	0	-0.0424074	-0.0423931	0	-0.00193354	-4.97273e-09	0	0	0	0	0	0	0	0	0	0	-7.17663e-05	0	0	0	0	-0.00490904	0	-0.0010141	-0.0182754	-5.60567e-05	-0.0425774	-0.100917	-0.00100263	-0.000695952	-3.92454e-06
0	0	0	0	0	0	0	0	0	0	0	0	-0.000616875	0	0.924407	-0.000136438	-0.000408118	-0.0147313	-0.00496169	-0.0119422	-0.0189046	-0.0192966	-0.00145427	-0.028613	0	0	0	0	0	0	0	0	0	0	0	0	0	0	0	0	0	0	0	0	0	0	0	-0.000955398	0	0
0	0	-3.98076e-05	-9.75506e-07	0	0	0	0	0	0	0	0	-0.00860325	0	0	0.883236	-0.0025575	-0.00360169	-0.0456872	0	-0.0233997	-0.0102042	0	0	0	0	0	0	0	0	0	-0.159357	0	0	0	0	0	-0.00142191	0	0	0	0	0	0	0	-0.00067161	-0.0210064	-0.000359055	0	0
0	0	0	-0.00118675	0	0	0	0	0	0	0	0	-0.0117347	0	0	-4.97271e-05	0.921132	0	-0.00493757	0	-0.00105236	-0.0087865	0	0	0	0	0	0	0	0	0	-1.26426e-05	0	0	0	0	0	0	0	0	0	0	0	0	0	0	-0.000704048	-0.000752825	0	0
0	0	0	0	0	0	0	0	0	0	0	0	0	0	0	0	0	0.930586	-0.043356	-0.00297265	-0.043968	-0.0701992	-0.00930796	-0.0290916	0	0	0	0	0	0	0	0	0	0	0	0	0	0	0	0	0	0	0	0	0	-0.00498183	-0.00453139	-0.00557175	-1.06987e-09	0
0	0	0	0	0	0	0	0	0	0	0	0	0	0	0	0	0	0	0.971053	0	0	0	0	0	0	0	0	0	0	0	0	0	0	0	0	0	0	0	0	0	0	0	0	0	0	0	0	0	0	0
0	0	0	0	0	0	0	0	0	0	0	0	-0.00106861	0	0	0	0	0	-0.000771616	0.810504	-0.00017791	-0.0321049	-1.01246e-05	-0.00556055	0	0	0	0	0	0	0	0	0	0	0	0	0	0	0	0	0	0	0	0	0	0	-8.87286e-05	-1.99858e-05	0	0
0	0	0	0	0	0	0	0	0	0	0	0	-0.00581035	0	0	-0.00146313	-0.0154944	-0.0118558	-0.0379226	-0.0005057	0.914252	-0.013194	-0.00502964	-0.00144395	0	0	0	0	0	0	0	0	0	0	0	0	0	0	0	0	0	0	0	0	0	0	0	0	0	0
0	0	0	0	0	0	0	0	0	0	0	0	-0.0109741	-0.000484742	0	-0.036387	-0.00223413	-0.00362356	-0.0183928	-0.0171856	-0.060963	0.962695	-0.0146578	-0.0332418	-0.0020979	0	0	0	0	0	0	0	0	0	0	0	0	0	0	0	0	0	0	0	0	0	0	0	0	0
-1.93427e-05	-0.00014936	-9.44644e-06	-5.17075e-05	-0.00279864	-0.000338899	-7.44378e-05	-0.000553566	-0.00108336	-0.000586383	-0.000472461	-5.08265e-05	-0.00287099	-3.03222e-05	-2.90921e-05	-0.000386412	-0.000825695	-0.00070641	-0.000103674	-3.77274e-05	-0.00303897	-0.00270712	0.901619	-0.0166947	-0.000975909	-5.67075e-05	-3.51249e-05	-4.26254e-05	-3.74914e-05	-0.000102198	-0.000816646	-7.43938e-05	-6.1805e-05	-0.000599952	-0.000118492	-0.00103679	-0.00210498	-7.79681e-05	-0.00133775	-4.02593e-05	-0.00569383	-4.34181e-05	-7.99831e-05	-0.0224257	-0.00027127	-0.0189196	-0.0136072	-0.0148469	-0.00216708	-0.000530681
-3.74609e-05	-0.00269292	-3.68017e-05	-0.000222407	-0.00457976	-0.00111379	-0.000593577	-0.00172975	-0.00124276	-0.00116734	-0.000291	-0.000463613	-0.00031191	-0.000273039	-0.000458831	-0.000173489	-0.00059903	-0.00303426	-0.00162717	-0.00442418	-0.000759366	-0.00132519	-0.00245487	0.963242	-0.0013495	-0.000424805	-0.000668631	-0.00066377	-0.00361331	-0.00216649	-0.000546739	-0.00076501	-0.00293812	-0.00119286	-0.0026758	-0.000331607	-0.000521904	-0.0021852	-0.000294542	-0.000479663	-0.00356987	-0.00237889	-0.000926611	-0.000834346	-0.000409872	-0.000816571	-0.00137329	-0.0010419	-0.000515739	-0.000466308
-1.21635e-06	-0.000206125	-6.03759e-07	-9.84935e-06	-0.00324215	-0.00030537	-6.86221e-05	-0.00326778	-0.00171682	-0.00310652	-1.04056e-06	-5.1889e-06	-2.27783e-06	-0.00135692	-0.0021667	-0.000583146	-0.000947735	-5.41243e-05	-0.0012777	-0.00248577	-1.1791e-05	-2.31457e-05	-1.43579e-05	-8.92876e-06	0.877225	-0.000695022	-0.0117312	-9.05765e-06	-0.000506161	-0.000190318	-0.000147781	-6.93677e-05	-9.18854e-06	-0.00318461	-2.9236e-06	-1.39301e-05	-0.00569883	-0.000934484	-0.00726026	-0.00178876	-2.17259e-06	-1.75567e-05	-0.00163691	-0.00237482	-5.09272e-06	-1.96819e-05	-0.00241792	-5.38998e-05	-0.0033235	-8.87858e-06
-3.14159e-06	0	0	0	-6.51955e-07	-5.20482e-05	-1.69109e-05	-1.77904e-05	-5.87197e-05	-0.000330487	-0.000187021	0	0	0	0	0	0	0	0	0	0	0	-0.000284514	-0.000474896	-0.0010919	0.693101	-0.0437371	-0.0258601	-0.313328	-0.364006	-0.321744	-0.0364751	-0.0823122	-0.000472315	-0.0266876	-0.00081249	-0.000432988	-0.0439684	-5.15966e-05	-1.84116e-05	-0.000186647	-0.000429953	-0.000684508	-0.000826199	-0.00110434	0	0	-0.0108875	-0.00139317	-0.0143047
0	0	0	0	0	0	0	0	0	0	0	0	0	0	0	0	0	0	0	0	0	0	0	0	0	-0.0051025	0.84739	-0.000656275	-0.0474335	-0.057011	-0.0519946	-0.00114953	-0.000297488	0	-2.15535e-06	0	0	-0.00388588	0	0	0	0	0	0	0	0	0	0	0	0
0	0	0	0	0	-1.40659e-06	-9.31045e-07	-9.72377e-06	-2.2117e-05	-0.000192119	-3.32106e-05	0	0	0	0	0	0	0	0	0	0	0	-0.000104103	-0.000274237	0	-0.00692038	-0.00168341	0.804162	-0.00961941	-0.0162926	-0.0506503	-0.00124693	-0.00389779	-0.0002361	-0.00118121	-0.000193911	-0.000202197	-0.00668334	0	0	0	0	0	0	0	0	0	-0.000223302	0	0
0	-0.000121984	-1.54015e-06	-4.82761e-07	-0.000278314	-4.41367e-06	-5.39329e-06	-2.00568e-06	-7.28568e-07	-6.41152e-07	-6.09446e-06	-1.67171e-07	-1.28191e-06	-1.15898e-07	-2.25596e-07	-1.53709e-06	-4.71478e-08	-3.22955e-05	-9.38046e-07	-1.47909e-05	-4.95152e-06	-1.43406e-05	-6.10123e-06	-9.18794e-06	-1.6938e-07	-0.000283038	-4.98217e-06	-6.29933e-06	0.899286	-0.0389094	-0.0658373	-0.00456563	-0.00425245	-6.56427e-06	-0.000241938	-1.4831e-06	-7.0449e-07	-0.00125016	-7.23334e-05	-3.20738e-05	-2.46369e-06	-1.35554e-06	-1.8028e-06	-5.1919e-06	-2.90927e-06	-1.6222e-06	-9.65366e-06	-8.85576e-06	-2.37922e-06	-1.6768e-06
-1.00614e-05	-9.57085e-05	-9.83604e-07	-4.15002e-06	-2.14045e-06	-0.000317611	-0.000113393	-5.53241e-05	-0.000374635	-0.00091321	-0.003675	-9.39311e-05	-0.000479084	-0.000482637	-0.000113277	-0.000111114	-7.45371e-06	-0.000127004	-6.19085e-05	-0.000114798	-0.000698713	-0.000106713	-0.000181716	-0.000669682	-0.000573371	-0.000331197	-0.00025661	-0.000611808	-0.00195048	0.986616	-0.0187557	-0.00218446	-0.00171181	-0.000550116	-0.00374848	-0.00179704	-0.000600398	-0.00611364	-8.3155e-05	-5.71009e-05	-0.000316477	-0.000730742	-0.00030533	-0.000839433	-0.000250473	-0.000201022	-0.00028657	-0.00139971	-0.000156958	-0.00168617
-6.16126e-07	-0.00208365	-1.54538e-06	-1.30389e-05	-1.27855e-07	-0.00540084	-0.00133469	-0.00141692	-0.00192217	-0.0011722	-0.0106019	-0.0042574	-0.00173521	-0.00210318	-0.00225596	-0.00120984	-0.00118348	-0.00235248	-0.0027354	-0.00149482	-0.00262102	-0.00285364	-0.00364588	-0.00237332	-0.00327539	-0.00242354	-0.012768	-0.00174051	-0.0194064	-0.0066124	0.969363	-0.0176766	-0.00236082	-0.00283242	-0.00754501	-0.0023291	-0.00247788	-0.00718348	-0.00170783	-0.00253328	-0.00127383	-0.00319096	-0.00441356	-0.00259069	-0.0025494	-0.00663202	-0.00361972	-0.000778279	-0.00443813	-0.00291848
-5.10234e-07	-8.1099e-05	-3.41358e-06	-5.47769e-05	-0.000950289	-1.4554e-05	-4.25636e-06	-1.22539e-05	-6.37816e-06	-3.96168e-06	-1.86475e-05	0	0	0	0	0	0	0	-8.52908e-05	-3.83468e-05	-1.24542e-05	-0.000125344	-7.77854e-07	-6.121e-06	-1.58866e-09	-2.76816e-05	-1.37949e-05	-1.3459e-05	-0.000694459	-0.00126116	-0.0291585	0.761579	-0.137806	-0.000457357	-0.0326354	-0.000409211	-2.35834e-05	-0.00657376	-8.01275e-09	-8.25002e-05	-2.75255e-06	-4.25693e-07	-3.42517e-05	-1.68082e-06	-4.94766e-06	-2.56328e-06	-0.000296082	-0.000213918	-3.10559e-06	-2.19849e-06
-2.88924e-06	-1.28155e-06	0	0	-9.67429e-07	-0.000746326	-0.000129881	-1.57437e-05	-3.09213e-05	-1.38408e-05	-0.000256203	-1.55971e-05	-4.80494e-07	-1.23736e-07	-1.14613e-06	-8.58414e-06	-2.93105e-06	-1.5619e-05	-8.48953e-06	-3.27169e-06	-4.1912e-05	-3.70249e-05	-2.01112e-05	-7.56826e-06	-7.22679e-08	-7.04967e-07	-3.40135e-08	-1.98613e-07	-0.00114905	-0.000299826	-0.000594024	-0.000591965	0.863548	-3.20242e-05	-0.000264736	-5.85023e-05	-5.84886e-05	-0.000108578	-0.000170364	-3.04362e-05	-1.83915e-05	-2.08379e-05	-6.37257e-06	-6.11805e-06	-7.8285e-05	-4.54129e-05	-6.56796e-06	-3.99481e-05	-0.000149335	-6.98679e-06
-5.62042e-06	-0.000202065	-7.50477e-08	-1.66924e-06	-5.9347e-05	-0.0150977	-1.10723e-05	-0.000160305	-0.00363769	-0.000632187	-0.000240609	-0.000122902	-0.000173741	-9.14796e-05	-0.000488196	-0.000109125	-0.000125019	-0.000175622	-0.000395999	-0.000262769	-0.00026177	-0.00063159	-0.00162971	-0.00165548	-0.00152998	-0.00081557	-0.000157795	-0.000506437	-0.000867744	-0.00230448	-0.0007165	-0.00067809	-0.0025831	0.702553	-0.312251	-0.0126741	-0.00443311	-0.0357621	-0.000174574	-0.000680624	-0.000710037	-0.00127788	-0.00218576	-0.00161279	-0.00179201	-0.000713193	-0.00434928	-0.000358074	-0.00278927	-0.000374099
-7.95561e-05	-0.000221061	-3.24166e-06	-0.00135426	-0.00101283	-4.24235e-05	-0.00144581	-7.28861e-05	-8.54194e-05	-3.96461e-05	-7.20754e-05	-2.87372e-05	-1.57964e-05	-9.25995e-06	-3.34933e-05	-2.16011e-05	-1.00716e-05	-0.000186823	-0.000346756	-0.000197598	-0.001063	-0.000138937	-0.000273492	-0.000147888	-0.000103121	-5.36984e-05	-1.17322e-06	-0.00014816	-2.34651e-05	-0.000583095	-0.000196281	-2.2186e-06	-0.000174813	-0.00223646	0.990551	-1.77979e-06	-0.000101606	-0.000641642	-0.000243355	-5.07122e-06	-3.57125e-06	-2.51819e-05	-1.55872e-06	-3.37603e-05	-0.000386283	-7.7715e-06	-7.01315e-06	-2.41748e-05	-2.02625e-05	-1.20613e-06
-8.44313e-05	-0.000155596	-2.22914e-07	-0.000219554	-0.00012254	-2.49717e-05	-2.91334e-05	-0.000121059	-0.000272649	-0.00209942	-0.000451274	-0.00261481	-0.00221924	-0.00328305	-0.00102833	-0.00307648	-0.00369201	-0.00472773	-0.0110874	-0.0176827	-0.0067364	-0.00795574	-0.00974898	-0.0228646	-0.0268453	-0.00189417	-0.00195074	-0.0015463	-0.00398747	-0.00714859	-0.00273559	-0.00558473	-0.00709757	-0.00662301	-0.00884716	0.73989	-0.33507	-0.0543631	-0.000328472	-8.25432e-05	-0.00118969	-0.00271749	-0.00504341	-0.0046922	-0.00450592	-0.00217263	-0.0119036	-0.00746704	-0.00696363	-0.00446592
-3.33887e-06	-6.15906e-06	-4.19686e-07	-1.24533e-05	-0.00112242	-2.09481e-05	-1.59509e-05	-2.14405e-05	-1.49554e-05	-1.46016e-05	-0.000338117	-7.08932e-06	-2.26036e-05	-1.36262e-05	-1.32908e-05	-1.04165e-05	-5.10503e-05	-1.19124e-05	-8.589e-05	-5.22633e-05	-4.19836e-05	-0.000720597	-0.00538332	-0.00544843	-0.00718794	-4.77061e-06	-2.61527e-06	-2.90582e-06	-8.06098e-06	-0.00120262	-0.000873469	-1.36484e-05	-0.000936551	-2.37104e-05	-0.000928572	-0.00248311	0.966924	-0.00112497	-4.77282e-05	-1.97689e-06	-1.64294e-06	-1.32099e-05	-8.28976e-06	-0.0010635	-3.64242e-06	-4.68369e-06	-0.00775817	-0.00344153	-0.00136167	-1.1837e-05
-0.000656771	-0.00121438	-5.4797e-06	-0.0017782	-0.000968699	-8.62473e-05	-4.48839e-05	-0.000950538	-0.000917645	-0.000155073	-0.000102175	-0.000155305	-0.000456605	-0.000291903	-6.74275e-05	-0.000121337	-0.000129747	-0.000310444	-0.00101549	-0.00205985	-0.000786111	-0.00113301	-0.00146887	-0.000897394	-0.000183544	-0.000165726	-9.40126e-05	-0.000123111	-0.00135295	-0.000423657	-0.000811714	-0.00103138	-0.00168138	-0.00199791	-0.00102185	-0.00145032	-0.00264897	0.92575	-0.000613861	-8.68914e-05	-6.13978e-05	-0.000295704	-0.00017558	-0.000624782	-0.000180938	-0.000127665	-0.00773894	-0.00544827	-0.00141208	-0.000338763
-0.00306484	-0.00381743	-0.00125772	-0.00598557	-0.0194267	-0.00279638	-0.0030918	-0.0281966	-0.0364063	-0.0488771	-0.0394858	-0.000552166	-0.00151164	-0.000630042	-0.000860068	-0.000274805	-0.00112255	-0.00100809	-0.00104043	-0.00106725	-0.000874257	-0.00103721	-0.000736373	-0.00143757	-0.000191187	-0.0008872	-0.00210663	-0.00178106	-0.00107247	-0.00258151	-0.00186362	-0.000969808	-0.00148231	-0.00410191	-0.00327307	-0.00185577	-0.00124307	-0.00261892	0.940938	-0.00367175	-0.085705	-0.0205871	-0.00139801	-0.0278639	-0.119837	-0.0462693	-0.00454483	-0.00158072	-0.0473482	-0.0014474
0	0	0	0	0	-0.000182967	-0.000585214	-0.00166769	-0.000662916	-0.000660349	-5.99092e-06	0	0	0	0	0	0	0	0	0	0	0	0	0	0	0	0	0	0	0	0	0	0	0	0	0	0	0	0	0.970122	-0.0165247	-0.00341222	-0.0144478	-0.00220524	-0.00136557	-0.0193179	0	0	0	-0.000761805
-2.91966e-06	-3.85043e-07	-8.82674e-07	-7.74037e-05	-8.26415e-06	-0.00050578	-0.0129508	-0.00683532	-0.016109	-0.0194523	-0.0113762	0	0	-6.11002e-05	-0.00669344	-1.92909e-05	-4.79172e-05	-0.000431484	0	0	0	0	-0.000977805	-0.000464313	-2.95725e-05	-0.000496529	-0.000753226	-0.000384042	-0.00263816	-0.00671748	-8.91822e-05	-0.00191045	-0.00788172	-0.0179147	-0.00651809	-0.0439762	-0.00174038	-0.0017117	-0.0191383	-0.00148297	0.808212	-0.187018	-0.274208	-0.144349	-0.236537	-0.142854	-0.0736147	-0.0299443	-0.0812915	-0.0123168
-0.0785525	-0.0239419	0	0	-0.000281415	0	0	0	0	0	0	0	0	0	0	0	0	0	0	0	0	0	0	0	0	0	0	0	0	0	0	0	0	0	0	0	0	0	0	0	-0.000577086	0.882289	-0.00579308	0	0	0	0	0	0	0
-0.0242839	-0.0199514	-6.0742e-06	-7.61212e-05	-0.00463133	0	0	0	0	0	0	0	0	0	0	0	0	0	0	0	0	0	0	0	0	0	0	0	0	0	0	0	0	0	0	0	0	0	0	0	0	0	0.809105	0	0	0	0	0	0	0
-1.38724e-05	-4.96803e-07	-1.6985e-05	-1.81328e-06	-6.64666e-06	-0.000187424	-8.79323e-05	-0.000543942	-2.67868e-05	-3.2547e-05	-0.00040754	-2.71052e-07	-4.08265e-08	-2.9165e-05	-8.43811e-06	-1.92836e-05	-4.87963e-07	-2.86632e-05	-3.2391e-05	-0.000127851	-3.28676e-05	-0.000106299	-1.80077e-05	-4.28728e-05	-4.02273e-05	-0.00891006	-0.0161307	-0.0014848	-0.00479482	-0.00335878	-0.000401648	-0.00281537	-0.00193679	-0.00743146	-0.0103521	-0.00296921	-0.0427723	-0.00584123	-4.36577e-05	-0.000104556	-0.000546115	-0.000354134	-0.000221049	0.859821	-0.00177964	-0.00324342	-0.00137105	-0.000380047	-0.000655007	-0.00104948
-1.58692e-07	-2.92735e-07	-1.59989e-06	-1.68969e-06	-6.03045e-07	-0.00281669	-0.000392224	-1.3062e-05	-0.000226788	-0.000183597	-0.00165223	-2.68149e-05	-4.75813e-06	-6.15877e-06	-7.62693e-06	-5.05601e-07	-7.03798e-08	-1.50798e-06	-2.27155e-05	-1.43773e-06	-0.000220395	-0.000597756	-8.7394e-06	-0.0194742	-1.4191e-05	-0.000947107	-2.01164e-05	-2.43561e-05	-0.000293722	-0.00393892	-0.000516941	-0.00212116	-0.0469184	-0.00157073	-0.00943773	-0.00348055	-0.00489217	-0.0408187	-0.00275638	-9.54016e-05	-0.0123682	-0.000445165	-0.00491216	-0.0837487	0.869244	-0.0218458	-0.00136359	-0.0012816	-0.159489	-0.15348
-3.83153e-06	-1.87061e-06	-9.14269e-06	-1.91174e-05	-5.01052e-06	-0.00796099	-0.0230807	-0.0110758	-0.0379635	-0.0512488	-0.0474221	-4.91505e-05	-0.000108598	-0.000275158	-0.00515564	-8.4389e-05	-0.000212176	-0.000152115	-8.66144e-05	-0.000142567	-0.000502836	-0.00163777	-0.000405859	-0.000206067	-0.000174226	-0.00529963	-0.00186407	-0.00168282	-0.0106709	-0.00419358	-0.00414477	-0.0183612	-0.0212857	-0.0517529	-0.00443233	-0.0407302	-0.0152881	-0.0182084	-0.0192791	-0.00106809	-0.0291856	-0.0219591	-0.0307709	-0.0992061	-0.0325419	0.857721	-0.0363432	-0.00521838	-0.00831509	-0.0446271
-1.3383e-05	-0.000463925	-2.30597e-06	-6.73018e-05	-0.000527054	-0.000117272	-0.000138733	-1.66355e-05	-0.000110477	-3.26371e-05	-0.000732839	-2.25907e-06	-0.000518459	-0.000284006	-1.37294e-06	-0.000393931	-0.000208529	-0.000485186	-0.000708462	-0.00195334	-0.001496	-0.00209506	-0.000198771	-0.00472191	-0.00513991	-7.31434e-06	-0.000571226	-3.55855e-05	-0.000323577	-0.000545083	-0.000250387	-0.000676659	-0.000359405	-0.000130275	-0.000398677	-0.00027961	-0.000500711	-0.001323	-0.000114432	-4.40461e-05	-3.20838e-05	-2.95766e-05	-0.000173907	-3.83247e-05	-0.000596275	-0.000362425	0.899297	-0.0005716	-0.000450162	-0.000103089
-4.30321e-06	-0.000635843	-0.0107923	-0.00260275	-0.0250071	-0.000178265	-0.000174672	-6.68954e-05	-3.71008e-05	-2.61896e-06	-3.31146e-05	-1.26875e-06	-0.000692729	-5.45745e-06	-0.000312873	-0.000938291	-0.000558023	-0.000258168	-4.42728e-06	-9.96659e-05	-0.00211047	-0.00239741	-0.000458372	-0.000505751	-1.03553e-05	-1.81825e-06	-4.21621e-07	-1.21571e-05	-1.39825e-05	-0.000115332	-2.01736e-05	-0.000914092	-2.15325e-05	-2.06123e-06	-2.38392e-05	-0.0035931	-0.000105538	-1.33714e-05	-4.1323e-05	-8.09255e-06	-0.000456218	-0.00133585	-0.0172917	-0.00193026	-4.9714e-05	-0.000674975	-0.00627746	0.793665	-0.000265894	-0.000792898
0	0	0	0	-2.04332e-09	0	0	0	0	0	0	0	-1.31039e-09	0	-1.23943e-08	-5.29474e-10	-1.47597e-09	-8.41221e-10	-3.11021e-09	-3.15572e-09	-3.74511e-09	-8.05101e-10	-1.23213e-09	-2.68406e-09	-0.00654267	-0.0894004	-0.0658713	-0.0599127	-0.12412	-0.0805918	-0.0252631	-0.000258873	-0.00129761	-0.000146464	-0.001329	-0.000498349	-0.000811712	-0.0125069	0	0	0	0	0	0	-0.000855589	-0.00336112	-0.000498539	-0.00238465	0.738038	-0.039557
-1.608e-05	-2.52166e-05	-3.84891e-05	-4.65325e-05	-2.28294e-05	-0.00190055	-0.000321478	-0.00921049	-0.00138617	-0.000843924	-0.0169214	-0.000671661	-8.92024e-05	-9.52111e-06	-0.000122868	-7.78556e-05	-8.24878e-06	-0.000113151	-0.000163399	-0.000135612	-0.000445769	-0.000170295	-0.00013295	-9.31371e-05	-4.21292e-05	-0.00107459	-9.14378e-05	-1.61946e-05	-0.00301387	-0.00169172	-0.00205034	-0.00434433	-0.0407072	-0.00188617	-0.00244888	-0.000249204	-0.00248009	-0.00963749	-0.000319303	-0.000304701	-9.41164e-05	-0.000117312	-3.57808e-05	-0.00142931	-0.0053554	-0.000211272	-0.000458588	-0.00090908	-4.96304e-05	0.879487
-0.0119958	-3.53427e-06	-1.64989e-05	-5.15593e-06	-0.0020123	-0.000459527	-0.000314877	-0.000181071	-0.000763908	-0.00298109	-0.0198586	-0.00628197	-0.00235443	-0.00612085	-0.00126193	-0.00303095	-0.0104262	-0.0064426	-0.0124565	-0.0295964	-0.0137889	-0.00995359	-0.00575969	-0.0389855	-0.00347401	-0.00250375	-0.00120438	-0.00112186	-0.00338772	-0.0160359	-0.00284235	-0.00794059	-0.0511915	-0.00513078	-0.0247298	-0.00663223	-0.0500064	-0.0454078	-0.00368397	-0.000127487	-0.0187906	-0.0413251	-0.0150748	-0.00568191	-0.00640959	-0.0207449	-0.0571924	-0.00456691	-0.0198197	-0.0169641
-6.60412e-06	-3.66193e-06	-3.87978e-06	-6.84761e-05	-3.21033e-06	-0.00206713	-0.000113443	-0.000409349	-0.00205995	-0.0111375	-0.0155143	-4.27658e-05	-4.90755e-06	-8.43413e-06	-0.000630324	-8.12377e-06	-1.90826e-06	-5.38813e-05	-2.065e-05	-1.06759e-05	-0.000354473	-8.94382e-05	-3.67438e-05	-2.83477e-05	-0.000267565	0	0	0	-4.42546e-05	-1.67399e-05	-4.9875e-05	-2.73103e-05	-2.41817e-05	-0.000563693	-3.27632e-05	-0.000294441	-1.0353e-05	-0.000536206	-1.59864e-05	-1.67651e-05	-0.00112244	-1.81378e-05	-2.38176e-05	-0.000998679	-0.000201368	-9.5538e-05	-0.000286842	-2.89225e-05	-4.3299e-05	-7.30476e-06
-5.16992e-06	-7.77888e-07	-8.84755e-06	-2.74306e-05	-5.70587e-06	-0.000114241	-2.37179e-05	-1.05021e-05	-0.000364562	-0.00282285	-0.0110208	0	-3.41128e-06	0	-1.6569e-05	-1.14156e-05	-1.2903e-05	-1.57799e-05	-3.78917e-08	-1.0239e-09	-1.48064e-06	-4.77344e-05	-5.44974e-05	-7.91922e-06	0	-0.000209746	0	-7.95677e-07	-6.09461e-05	-3.11831e-05	-2.42616e-06	-1.54735e-05	-1.76146e-05	-0.000174874	-2.12066e-05	-3.5544e-06	-2.35164e-06	-0.000290604	-3.1348e-05	-9.26897e-06	-1.98998e-05	-3.85562e-06	-1.67004e-05	-3.19491e-05	-7.46731e-06	-4.31819e-05	-1.68225e-06	-6.9163e-06	-0.000222522	-5.33127e-07
-1.03351e-05	-1.52972e-05	-2.26736e-05	-0.00105186	-0.000694619	-0.000179534	-4.40884e-05	-4.94619e-05	-7.09426e-05	-0.000282838	-0.00184544	0	-3.82289e-06	-4.62355e-06	-9.24715e-06	-1.2793e-05	-1.0406e-05	-8.85367e-06	-5.44032e-06	-6.49176e-09	-8.17476e-06	-9.77297e-06	-1.5148e-05	-1.03066e-05	-2.06132e-06	0	0	0	-5.42106e-06	-0.000173695	-1.36509e-06	-4.94214e-05	-8.63306e-07	-6.09031e-05	-0.00104427	-3.02847e-05	-2.56679e-06	-0.000413645	-5.44179e-05	-2.18767e-05	-4.00479e-05	-1.11944e-05	-8.80128e-05	-0.000201238	-0.000121103	-1.7464e-05	-2.28272e-05	-2.62085e-05	-3.16283e-05	-0.000165331
-1.35688e-06	-0.000206274	-4.63817e-06	-1.41696e-06	-1.35935e-06	-2.30294e-05	-0.000125098	-2.54496e-05	-0.000242182	-0.000438567	-0.00204055	-4.92664e-05	-0.000408384	-0.00060542	-0.000491293	-4.16082e-05	-0.000681674	-0.000877348	-0.00260459	-0.00237855	-0.00498093	-0.00227499	-0.0261808	-0.0127186	-0.000551109	-0.000284069	-5.90549e-05	-0.000169643	-0.000275544	-0.00140669	-0.000293576	-0.000140729	-0.000988914	-0.00129936	-0.0121507	-0.000375055	-0.000397871	-0.00117335	-6.96607e-05	-7.03417e-05	-0.000310345	-0.000503774	-0.00142055	-0.00254008	-0.000767955	-0.00121062	-0.00498094	-0.00891341	-0.00045554	-0.000149653
-2.05895e-06	-1.49005e-07	0	-0.00156813	-0.00117332	-1.84737e-05	-6.83616e-06	-0.000223902	-0.000144332	-2.05439e-06	-7.15628e-06	-5.61907e-08	-5.46052e-07	-1.88026e-09	-1.0657e-06	-1.06963e-05	-4.29364e-06	-2.09207e-08	-7.85504e-06	-1.12419e-06	-5.86659e-06	-2.35491e-06	-0.00115861	-0.000456828	-1.38593e-08	-5.59558e-06	-4.07155e-06	-2.70664e-06	-7.30083e-06	-6.08481e-07	0	0	0	-6.54589e-07	-2.23439e-06	-3.33353e-06	-2.87586e-05	-0.000667834	-5.49576e-05	-6.77186e-08	-2.92101e-06	-2.8456e-06	-4.93565e-07	-7.47137e-07	-7.31929e-06	-0.00289816	0	-1.7401e-06	-1.05829e-06	-9.926e-07
0	0	0	0	0	-9.30212e-05	-1.74208e-05	-9.00687e-05	-0.000112953	-5.75749e-06	-3.38091e-05	0	0	0	0	0	0	0	0	0	0	0	0	0	0	0	0	0	0	0	0	0	0	0	0	0	0	0	-2.08786e-05	-0.043302	-0.000276793	-7.0104e-05	-8.64128e-06	-0.000331237	-5.92732e-05	0	0	0	0	0
-1.04371e-07	-9.79269e-06	-6.46548e-07	-2.4243e-07	-2.98736e-06	-0.000275264	-8.34699e-05	-0.000411595	-0.00218479	-0.00137682	-0.000265773	-2.53865e-06	-3.04178e-05	-3.33467e-08	-2.10351e-05	-2.91721e-06	-1.13564e-07	-6.11595e-07	-1.78427e-06	-1.61049e-06	-1.31697e-05	-7.86406e-05	-9.38105e-06	-1.63377e-06	-9.75244e-06	-0.00059	-1.29314e-09	-5.88461e-07	-6.6422e-05	-1.52039e-05	-7.49433e-06	-5.48522e-05	-4.82375e-06	-0.0013022	-0.000156201	-0.000164068	-7.76943e-05	-0.0014936	-3.4828e-05	-0.00160156	-0.00314085	-0.000165319	-4.898e-05	-0.00262199	-0.00493651	-0.00233232	-2.65317e-05	-4.23402e-05	-0.000159087	-0.000879396
0	0	0	0	0	0	0	0	0	0	0	0	0	0	0	0	0	0	0	0	0	0	0	0	0	0	0	0	0	0	0	0	0	0	0	0	0	0	0	0	0	0	0	0	0	0	0	0	0	0
-0.000102117	-0.000341816	-0.000161263	-0.000178732	-0.00079827	-0.0250496	-0.00733014	-0.00320373	-0.00309465	-0.00264854	-0.0460913	-6.22336e-05	-9.4006e-05	-0.000182518	-0.00101129	-0.00012229	-0.000163055	-0.000577694	-2.50557e-05	-7.5652e-05	-0.00130669	-0.00036333	-0.000223375	-6.75762e-05	-1.07444e-06	-0.00025821	-7.03684e-06	-0.000143844	-0.000153499	-0.0018467	-9.44248e-05	-0.000537806	-8.99233e-05	-0.000826195	-0.0187551	-0.000700151	-0.000426295	-0.00740868	-0.000452568	-0.000674972	-0.000775512	-0.00267165	-0.0013539	-0.00106732	-0.000555119	-0.000251	-0.000187086	-0.000123373	-0.00035087	-0.00909024
0	0	-1.81914e-06	0	-3.69796e-07	-0.000412656	-0.00305445	-0.00193554	-0.000588517	-7.20098e-05	-0.00932808	0	0	0	0	0	0	0	0	0	0	0	0	0	0	0	0	0	0	-0.000159997	0	-1.07898e-06	-0.00131087	0	-0.00318438	0	0	-0.0052655	0	0	0	0	0	0	0	-0.00041819	-2.39626e-07	-2.55334e-05	-6.6821e-05	-0.00265064
-1.02947e-06	-2.20758e-07	-2.11153e-05	0	0	-2.94144e-05	-1.5035e-06	-1.41165e-05	-0.00789594	0	-0.00813377	0	-1.53531e-07	-4.33313e-06	-4.73789e-05	-4.9383e-05	-4.62697e-09	-5.74606e-08	-7.47712e-06	-4.22294e-07	-1.68036e-06	-4.40109e-05	-1.30527e-05	-0.000396524	-2.91684e-09	-7.59041e-05	-1.53339e-06	-2.09649e-07	0	-8.5354e-05	-8.60341e-08	-0.000104244	-9.17107e-06	-0.000500181	-0.00165336	-5.48379e-06	-0.00167433	-0.064398	-2.72096e-05	-1.72848e-06	-0.00704872	-0.00011587	-0.000540116	-0.00436064	-0.00205594	-0.0229377	-0.000146737	-0.000209783	-6.39779e-05	-0.0011496
-2.13745e-08	-1.0069e-06	0	-3.03462e-07	-4.82034e-06	-3.61658e-05	-6.12098e-07	-1.53594e-05	-0.000691665	-0.000197836	-8.03977e-05	-1.09694e-07	0	-9.49746e-08	-6.99223e-05	-2.35792e-08	-2.46511e-07	0	-2.00344e-06	-1.61416e-06	-2.20871e-07	-5.85886e-05	-1.25863e-05	-0.000478683	-1.90162e-08	-3.70095e-07	-4.80496e-05	-1.89194e-08	0	-0.00187634	-5.92535e-07	-0.000552206	-6.7871e-08	-0.000565008	-0.00553881	-0.000947584	-0.00735772	-0.0527218	-1.24031e-05	-1.92072e-05	-0.000151896	-6.89195e-06	-0.000101448	-0.00290379	-0.00222364	-0.00849004	-7.87354e-05	-0.00018992	-9.48457e-05	-0.00175794
-0.000341636	-0.003135	-9.91463e-05	-0.000799546	-0.00360128	-0.029114	-0.000440911	-0.0163037	-0.0242096	-0.0238376	-0.0290103	-0.00148181	-0.000801634	-0.0011635	-0.000625419	-0.000395935	-0.00130167	-0.000794221	-0.00388139	-0.00354899	-0.00524792	-0.0046169	-0.00211061	-0.0149004	-0.00203937	-0.00190401	-0.00270281	-0.00142815	-0.00461913	-0.00387598	-0.00149415	-0.00426123	-0.00720567	-0.0133524	-0.0390662	-0.00245674	-0.00395255	-0.018081	-0.000892895	-0.000919729	-0.00180412	-0.0023615	-0.00450235	-0.0154375	-0.00220268	-0.00426201	-0.00521161	-0.00403276	-0.0020812	-0.0355072
-6.01176e-05	-9.64682e-06	-1.46391e-06	-0.00013083	-2.79963e-05	-6.35479e-05	-5.93613e-05	-0.000438973	-1.39654e-05	-0.000270995	-0.000777649	-2.8114e-06	-0.000703339	-0.000165568	-0.000123433	-8.51009e-06	-1.31382e-05	-2.86489e-05	-2.8126e-05	-9.75962e-06	-3.42131e-05	-2.86338e-05	-1.63212e-05	-7.53568e-06	0	-0.000495332	-2.98068e-06	-5.66809e-05	-0.00031181	-2.5567e-05	-7.03416e-07	-4.92366e-05	-1.44467e-05	-1.59365e-05	-7.10849e-05	-6.11773e-05	-3.28904e-05	-1.54852e-05	-6.44423e-05	-0.00030667	-7.68356e-05	-0.000248034	-0.000182382	-4.14235e-05	-0.000142455	-2.19142e-05	-1.87568e-05	-1.21416e-05	-3.84088e-05	-6.69046e-06
-1.44307e-05	-1.03399e-05	-1.49868e-05	-8.21738e-06	-9.79162e-06	-0.000124229	-7.61209e-05	-2.93018e-05	-0.000586748	-0.000489943	-0.00024372	-5.80944e-05	-1.09299e-05	-8.23436e-07	-0.000109273	-4.3137e-06	-6.20331e-06	-8.82929e-07	-3.17547e-05	-3.74267e-06	-2.32529e-05	-4.3914e-05	-3.24104e-06	-2.81808e-05	-3.77232e-05	-0.000276985	-3.16383e-07	-4.80817e-05	-0.000120659	-1.75358e-05	-0.000177452	-1.23338e-05	-7.04488e-05	-7.57636e-05	-9.85206e-05	-9.21611e-05	-1.00036e-05	-0.000205207	-0.000103419	-0.000475101	-8.05533e-05	-0.000195254	-0.000151154	-4.4061e-06	-0.000185722	-0.00031843	-0.000354248	-6.97589e-06	-2.81248e-06	-0.0003679
-2.03833e-05	-6.2936e-06	-1.23703e-05	-1.15113e-05	-9.64695e-06	-0.00114241	-0.000679665	-0.00356189	-0.00162979	-0.00453097	-0.00144409	-5.96878e-05	-1.89005e-05	-1.0215e-06	-0.000812043	-1.92988e-05	-7.67954e-07	-2.46742e-05	-4.45058e-05	-8.17021e-06	-8.96091e-05	-0.00030772	-4.80298e-05	-1.83205e-05	-9.78949e-06	-4.87942e-05	-3.16504e-09	-2.22413e-06	-9.84313e-06	-1.22824e-05	-3.84039e-08	-7.47989e-07	-6.80501e-06	-3.96156e-05	-2.10448e-05	-0.000203287	-1.15249e-05	-3.89693e-05	-2.11708e-05	-0.000337479	-3.02878e-05	-0.000271855	-8.00615e-05	-3.44724e-05	-4.06271e-05	-0.00027393	-2.67712e-05	-3.81769e-05	-3.51231e-05	-0.000600397
-5.9384e-05	-1.7944e-05	-3.3925e-05	-0.000498501	-7.18244e-05	-0.000587038	-0.00102376	-0.00140245	-0.00254098	-0.000655993	-0.00237607	-1.48891e-05	-0.000420272	-5.58212e-05	-0.00090769	-3.95614e-05	-0.000156051	-0.000283484	-0.000123661	-0.000123371	-0.000476778	-0.000242848	-0.000192547	-0.000234877	-5.86762e-05	-0.000299454	-0.00014982	-0.000176034	-0.000211871	-9.3481e-05	-2.39147e-05	-0.00215219	-0.00020182	-0.000130007	-9.10821e-05	-0.000666278	-9.30614e-05	-0.00129672	-0.00181134	-0.000422939	-0.00140848	-0.0023692	-0.00111144	-0.00145369	-0.00115607	-0.000599687	-0.000362039	-0.000407045	-0.000379787	-0.000651343
-0.000146634	-0.000270348	-4.44547e-05	-0.000381474	-0.000221936	-8.81297e-05	-3.35144e-05	-0.000100816	-2.23915e-05	-3.90111e-05	-5.63479e-05	-7.86623e-05	-1.41912e-05	-1.07099e-05	-1.99782e-05	-5.50559e-05	-1.07968e-05	-4.76895e-05	-2.3625e-05	-0.00013662	-5.53425e-05	-0.000144553	-7.55614e-05	-0.000136715	-1.19576e-05	-3.20264e-05	-4.23838e-05	-6.36512e-05	-9.87776e-05	-0.000130514	-0.000108417	-0.000157388	-0.000235551	-0.000170269	-0.000128705	-2.35207e-05	-0.000103261	-0.000102374	-8.08592e-06	-6.91151e-05	-5.31894e-05	-3.50336e-05	-8.87799e-05	-6.35355e-05	-1.92895e-05	-3.95951e-05	-6.33538e-05	-0.000239165	-1.93062e-05	-5.64907e-05
-0.000170402	-0.000268633	-0.000293851	-0.000911088	-0.000258941	-0.0100903	-0.00459905	-0.00448374	-0.0137472	-0.00615956	-0.000749324	-0.000390976	-0.0010312	-0.000515953	-0.00180029	-0.00033162	-0.000432166	-0.000881329	-0.000723276	-0.000685415	-0.000888014	-0.00137836	-0.000547508	-0.00134916	-0.000626733	-0.00267049	-0.00135854	-0.00273536	-0.00092948	-0.00293593	-0.000375824	-0.00119796	-0.00100354	-0.00391547	-0.0051624	-0.00116946	-0.00141514	-0.00219955	-0.00231223	-0.0142565	-0.00648864	-0.00721244	-0.000804619	-0.0014026	-0.0035868	-0.00234676	-0.00123462	-0.0011281	-0.000816401	-0.0019633
0	0	0	0	0	-0.0183265	-0.0227214	-0.016116	-0.029476	-0.0317036	-0.0864634	0	0	0	0	0	0	0	0	0	0	0	0	0	0	0	0	0	0	0	0	0	0	0	0	0	0	0	-5.14803e-05	-0.000273146	0	0	0	0	0	0	0	0	0	0
0	0	0	0	0	-8.15326e-05	-0.000188429	-7.33776e-05	-2.29164e-05	-0.000100354	-6.45646e-05	0	0	0	0	0	0	0	0	0	0	0	0	0	0	0	0	0	0	0	0	0	0	-0.00290592	-0.00259684	-0.00106008	-0.000486614	-0.000486742	-0.00205131	-0.000397351	-0.00530532	-0.00539417	-0.000432603	-0.000312348	-0.00659601	-0.000818708	-0.000137251	-5.46458e-05	-2.09684e-05	-0.00448168
-0.00817251	-0.0192937	-0.00156474	-0.00761712	-0.00677821	0	0	0	0	0	0	0	0	0	0	0	0	0	0	0	0	0	0	0	0	0	0	0	0	0	0	0	0	0	0	0	0	0	0	0	0	0	0	0	0	0	0	0	0	0
-0.000161989	-4.21568e-05	-0.000273616	-0.00179744	-0.000272443	-0.000152806	-0.00370352	-0.000417899	-0.000908517	-0.00346617	-0.00290783	-5.66171e-05	-0.000315437	-9.2521e-05	-0.000207886	-0.000118587	-5.31811e-05	-0.000547448	-0.000612641	-0.000620902	-0.000577094	-0.00083283	-0.000667422	-0.00104145	-0.000826754	-0.00170098	-0.00203368	-0.000532427	-0.000921694	-0.00239286	-0.000973071	-0.00398673	-0.000367639	-0.000328914	-0.000132744	-0.00316348	-0.0100924	-0.00105862	-3.76747e-05	-0.000745131	-0.000118778	-0.00126036	-6.71716e-05	-0.000145884	-0.000163033	-0.000762397	-0.000392054	-0.000728745	-0.00115004	-0.000119991
0	0	0	0	0	-0.000397847	-2.20496e-05	-0.000496786	-0.00204233	-0.00200066	-3.37507e-05	0	0	0	0	0	0	0	0	0	0	0	0	0	0	0	0	0	0	0	0	0	0	0	0	0	0	0	0	0	0	0	0	0	0	0	0	0	0	0
-0.000678802	-0.000520694	-0.000252423	-0.00494403	-0.00243793	-0.000447622	-0.000143514	-0.00159323	-0.00502447	-0.00454643	-0.00742197	-0.000141956	-0.000142908	-2.56661e-05	-4.6823e-05	-0.000208327	-8.43965e-05	-0.000204284	-7.00998e-05	-0.000479008	-0.00013344	-0.000121853	-0.000100279	-0.000134544	-1.64928e-05	-0.000264582	-3.24871e-05	-5.75641e-05	-0.000193026	-0.000155987	-0.000678448	-0.000136451	-0.000161599	-0.000167441	-0.000899926	-7.775e-05	-9.18448e-05	-0.00109291	-2.05355e-05	-6.77672e-05	-5.90679e-05	-7.74378e-05	-9.07346e-05	-0.000199693	-0.00172195	-8.38576e-05	-0.000132378	-0.000117579	-0.000178238	-0.00037027
0	0	0	0	0	-3.9212e-05	-3.00731e-06	-0.000149499	-0.000134029	-8.02276e-06	-5.17252e-08	0	0	0	0	0	0	0	0	0	0	0	0	0	0	0	0	0	0	0	0	0	0	0	0	0	0	0	-2.99543e-06	0	0	0	0	0	0	0	0	0	0	0
0	0	0	-0.00510064	-0.000995273	0	-6.41261e-06	0	0	-1.07143e-05	-2.38771e-08	0	0	0	0	0	0	0	0	0	0	0	0	0	0	0	0	0	0	0	0	0	0	0	0	0	0	0	0	0	0	0	0	0	0	0	0	0	0	0
-0.000452123	-0.00203884	-0.000179266	-0.000886909	-0.00409385	-0.000545191	-2.12196e-05	-1.79351e-06	-4.19945e-05	-0.00058038	-0.000236082	-2.18797e-05	-1.69007e-06	-1.48364e-05	-0.000138425	-2.47134e-05	-4.58948e-06	-9.8135e-05	-0.000171678	-9.37566e-06	-1.06004e-06	-0.000135063	-4.43707e-05	-0.000126898	-1.0728e-06	-6.1924e-05	-1.93292e-05	-0.000389414	-0.0005794	-3.60795e-05	-9.37641e-05	-1.91518e-05	-1.74304e-05	-0.000405721	-3.32834e-05	-2.46862e-05	-8.59762e-06	-0.000214299	-0.000118599	-2.79051e-06	-0.000464311	-6.28676e-05	-1.99881e-05	-5.47405e-05	-1.99465e-05	-0.000182592	-5.06386e-05	-0.000139559	-2.84117e-06	-0.000137533
-3.55077e-05	-2.03928e-05	-4.61833e-06	-3.3553e-05	-1.73553e-05	-8.32982e-05	-2.82244e-05	-4.34755e-05	-0.000617196	-0.00279535	-0.000301718	-6.60482e-05	-3.44751e-05	-4.57296e-07	-9.30658e-05	-8.27155e-06	-3.46025e-06	-9.35464e-05	-2.22396e-05	-1.56838e-05	-2.3952e-05	-7.51629e-05	-3.99627e-05	-3.89012e-05	-2.03308e-05	-3.25689e-05	-7.08615e-05	-9.5859e-05	-0.000134967	-0.0001222	-6.99648e-05	-1.20155e-05	-3.3652e-05	-0.000106253	-0.000384153	-0.000144577	-4.68046e-05	-0.00137698	-3.65744e-05	-9.80641e-05	-0.000128109	-0.00015717	-9.97696e-06	-0.000577789	-0.000142604	-8.99208e-05	-3.49871e-05	-5.71061e-05	-1.70292e-05	-0.000119047
-4.13414e-05	-1.83587e-05	-1.8045e-05	-0.000130301	-2.99211e-05	-0.00099169	-0.000245452	-0.000321216	-0.00516114	-0.00332746	-0.000794739	-4.12645e-05	-7.7334e-05	-9.58334e-05	-0.000169816	-3.76202e-05	-5.10913e-05	-0.000378246	-5.50489e-05	-4.50124e-05	-2.59545e-05	-6.67183e-05	-2.97435e-05	-6.17783e-05	-6.9263e-05	-0.000180332	-0.000166411	-2.85029e-05	-2.45267e-05	-0.000374064	-3.30754e-05	-2.42601e-05	-3.00149e-05	-0.000101023	-0.000112461	-0.000229507	-3.17892e-05	-0.00106608	-0.000117588	-0.000185795	-0.000179703	-0.000161526	-9.42452e-06	-0.000252648	-0.000213339	-0.000432993	-6.50715e-05	-5.30677e-05	-0.000181093	-0.000152267
-2.02516e-05	-1.32256e-05	-6.33653e-05	-1.47888e-05	-2.2288e-05	-0.0013606	-0.000252505	-0.000523803	-0.000789117	-0.000814334	-0.00226056	-2.63804e-05	-0.000141702	-1.95304e-05	-0.000125549	-7.09132e-05	-7.02357e-06	-2.19791e-05	-5.18097e-05	-3.14827e-05	-0.000174728	-4.35944e-05	-8.61598e-05	-7.0069e-05	-5.78061e-07	-0.000198227	-9.13506e-06	-1.11987e-05	-0.000192849	-0.000111319	-3.26314e-05	-0.000338773	-2.24625e-05	-0.000106701	-8.1796e-05	-0.000199622	-3.33247e-05	-0.000308526	-0.000154416	-0.000179705	-0.000107908	-0.000175218	-0.000152582	-5.32175e-05	-0.000689142	-0.000175613	-0.000137651	-3.36937e-05	-0.000100472	-6.98298e-05
-6.68914e-06	-6.26696e-06	-5.05676e-06	-6.52383e-07	-4.2768e-06	-0.000925967	-0.000335448	-5.05724e-05	-5.63597e-05	-2.27294e-05	-0.000319577	-4.0545e-05	-0.000168481	-1.90416e-07	-2.04381e-05	-2.93968e-06	-4.85202e-07	-8.34165e-05	-4.51174e-05	-3.40418e-05	-1.4119e-05	-1.99809e-05	-2.87338e-05	-2.64411e-05	-8.82697e-06	-1.90781e-06	-0.00022135	-9.58797e-05	0	-2.6153e-06	-7.93873e-06	-2.39106e-05	0	-0.000194122	-1.10674e-06	-4.63497e-05	-1.21566e-05	-0.0050812	-2.76181e-05	-0.000217452	-8.61935e-05	-6.88901e-06	-0.00175091	-6.05992e-05	-3.57157e-05	-0.000361098	-1.76889e-05	-0.000155468	-1.11446e-05	-0.000129793
-2.02881e-07	-0.000594833	-4.55674e-07	-2.01044e-07	-6.12423e-08	-0.000133418	-1.86362e-05	-2.07914e-06	-4.10569e-06	-3.96689e-06	-0.00140274	-1.53648e-06	-4.05904e-05	-2.24558e-07	-7.35712e-06	-8.52364e-06	-2.09334e-06	-2.04613e-05	-1.09742e-05	-0.000103234	-3.8182e-06	-0.00133855	-0.00010942	-0.000131795	-3.69515e-06	-2.81005e-06	-1.30681e-07	-1.25442e-05	-0.0034256	-2.10578e-05	-8.99379e-05	-3.51236e-06	-0.000185988	-1.47183e-05	-0.000646303	-2.59422e-06	-2.53932e-06	-0.000597249	-4.67933e-06	-3.79249e-06	-2.90101e-05	-5.6725e-06	-2.69241e-07	-1.79169e-05	-9.51048e-06	-5.36137e-06	-0.000111126	-1.67774e-05	-1.41976e-05	-1.10882e-06
-3.02886e-06	-4.35885e-06	-1.85097e-05	-9.97528e-05	-1.51383e-05	-0.00025548	-7.73155e-05	-4.86558e-05	-0.000116748	-7.90487e-05	-0.000190506	-9.2651e-05	-0.00010282	-1.72676e-05	-2.46814e-05	-3.12972e-05	-1.19559e-05	-8.66541e-05	-0.000169519	-8.28498e-05	-5.94675e-05	-0.000171991	-0.000139706	-0.0002158	-0.000484313	-6.62025e-05	-5.25401e-05	-2.09515e-05	-5.50921e-05	-9.41948e-05	-0.000274638	-0.000107792	-8.54303e-05	-0.000171442	-0.00047349	-7.91227e-05	-5.50833e-05	-0.000164942	-4.50576e-05	-9.31352e-05	-8.32256e-05	-0.000394736	-6.25114e-05	-7.02962e-05	-0.000237274	-0.000117612	-0.00026455	-0.000101942	-7.13233e-05	-0.000207968
-0.000136643	-0.000248925	-1.54654e-07	-0.000352167	-0.000196441	-4.73853e-05	-9.85594e-05	-5.54286e-05	-4.06881e-05	-7.35507e-05	-0.000437791	-2.63036e-05	-3.36763e-05	-3.92173e-05	-5.96022e-05	-1.13054e-05	-2.24895e-05	-3.76374e-05	-0.000122711	-2.13018e-05	-8.52375e-05	-0.000142896	-8.19664e-05	-0.000108688	-1.67001e-05	-6.0886e-05	-3.08635e-05	-5.5151e-05	-7.34022e-05	-0.000120269	-0.000122064	-9.06067e-05	-0.000167614	-0.00018109	-0.000219249	-0.000101818	-0.000481461	-0.000174615	-2.43835e-05	-5.25357e-05	-3.40218e-05	-5.27317e-05	-3.81743e-05	-4.60308e-05	-6.43671e-05	-6.28406e-05	-0.000120034	-0.000335416	-0.000485498	-0.000174694
-5.08837e-07	0	-1.30223e-06	0	-1.83408e-06	-4.98307e-05	-7.26919e-06	-1.57937e-05	-9.73167e-06	-5.65834e-06	-0.000268926	-1.67784e-06	-6.72754e-07	-1.40258e-06	-5.50876e-06	-5.92866e-07	-7.15026e-07	-4.22759e-06	-8.28745e-06	-3.10048e-05	-2.96927e-06	-3.06341e-05	-1.06872e-05	-3.71683e-05	-1.18741e-05	-2.46923e-05	-1.47966e-05	-2.22115e-06	-1.79471e-05	-0.000123738	-1.28798e-05	-5.18388e-06	-4.11585e-06	-5.37897e-06	-4.32383e-06	-1.2151e-06	-5.08918e-06	-3.7256e-05	-1.36854e-05	-6.40269e-06	-1.00235e-05	-6.53743e-06	-3.74433e-06	-1.58473e-05	-8.89649e-06	-1.78726e-05	-3.52787e-06	-2.03935e-05	-8.36733e-06	-3.54258e-05
0	0	0	-2.74709e-06	-2.61544e-07	-4.01452e-06	-2.05563e-06	-3.18469e-07	-1.44555e-06	0	-5.25485e-06	0	-9.32224e-09	0	0	-3.22488e-08	-1.28688e-06	0	0	0	0	-2.6861e-08	-1.45203e-07	-1.85487e-05	0	0	0	0	0	0	0	0	0	0	0	-1.98002e-07	0	-2.23046e-05	-5.51834e-07	-2.25725e-07	-2.00215e-05	-7.36706e-07	-4.97364e-08	-6.77791e-08	-4.06167e-07	-3.2037e-07	0	-2.1365e-05	-3.88749e-07	0
0	-2.27398e-08	-5.6792e-07	0	-1.21957e-07	-1.56659e-06	-1.38133e-06	-5.15553e-07	-3.5081e-07	-7.45302e-07	-2.16807e-05	-9.54543e-09	-5.20018e-06	-9.47148e-11	-2.10219e-06	-2.05761e-07	-2.98318e-07	-6.83473e-07	-9.51755e-07	-7.29019e-07	-1.01155e-06	-3.69158e-07	-6.32961e-06	-1.11365e-05	-1.39283e-08	-8.62339e-07	-2.05078e-07	0	0	0	-4.94347e-06	-3.77584e-07	-2.64526e-06	-5.54608e-07	-1.33395e-06	-1.44821e-07	-1.46545e-06	-4.76301e-05	-2.46541e-07	-2.19409e-06	-1.33752e-07	-1.24868e-06	-5.35656e-09	-1.49205e-07	-1.20826e-05	-6.64326e-07	-1.34502e-07	-2.93111e-06	-8.72444e-06	-1.82054e-08
0	-2.46272e-07	-4.39065e-06	-8.30213e-08	-1.02797e-06	-7.95054e-05	-2.61086e-06	-4.79325e-05	-1.78511e-05	-9.7908e-05	-0.00031534	-2.79577e-06	-1.37888e-05	-1.23469e-05	-1.74205e-05	-1.47654e-05	-4.85293e-06	-1.88493e-05	-1.24006e-05	-2.90858e-05	-0.00011806	-6.34395e-05	-2.34662e-05	-6.80021e-05	-1.51829e-05	-1.3038e-05	-7.6169e-05	-3.1857e-05	-0.000105385	-4.97204e-05	-7.36976e-05	-0.000212073	-3.395e-05	-7.01243e-05	-0.000145979	-0.00143123	-0.000328705	-0.0170667	-1.35862e-05	-1.15579e-05	-4.36881e-05	-4.60546e-05	-3.94488e-05	-4.97703e-05	-2.3596e-05	-0.0015397	-0.000134713	-0.000218591	-5.87409e-06	-5.28553e-05
0	0	-0.00015147	0	-0.000907369	-0.00109315	-3.86196e-05	-3.32222e-05	-4.13e-05	-0.000241825	-1.15126e-05	-0.000154069	-3.19256e-05	-7.66581e-05	-1.48662e-05	-0.000711225	-0.000160334	-0.000163195	-0.0002704	-0.000915449	-0.00117071	-0.000693666	-0.000163068	-0.000403368	-0.000177654	-0.000126386	-2.29521e-06	-0.000117682	-0.000300126	-0.000154953	-1.18832e-05	-0.00017654	-5.25851e-05	-1.37395e-06	-0.000207989	-2.18016e-05	-0.000822766	-0.000366294	-0.000239905	-0.000267757	-4.00583e-05	-0.000492847	-1.8633e-05	-7.92659e-05	-3.13375e-05	-0.000429989	-0.00140515	-0.000884407	-2.78986e-05	-0.000149882
-8.69216e-06	-1.2229e-06	-5.38895e-06	-0.000223075	-2.44855e-05	-0.000259299	-0.00792015	-0.00124629	-0.000273303	-7.81797e-05	-0.0174933	-2.4619e-05	-1.62299e-06	-6.28564e-05	-0.000313751	-7.18436e-05	-0.00187039	-2.25928e-05	-6.15064e-05	-1.64611e-05	-5.25131e-05	-0.000137218	-0.000167201	-8.25202e-05	-5.12895e-05	-4.85572e-05	-2.71799e-05	-4.7341e-05	-0.000166334	-6.24156e-05	-0.000755401	-8.86597e-06	-8.45965e-06	-7.54133e-05	-1.10626e-05	-0.000254817	-1.19019e-05	-0.000322551	-0.00279945	-0.000243227	-0.000510097	-0.00135529	-0.000751345	-0.000471535	-0.000664634	-0.000457784	-0.000280219	-0.000120168	-0.000218954	-0.000301184
-2.68488e-05	-8.70435e-05	-2.61855e-05	-7.32895e-05	-0.000202661	-0.00120991	-0.000671848	-0.000484625	-0.000649353	-0.000337893	-0.00446458	-0.000415574	-0.000811866	-0.000368005	-0.00190812	-2.70967e-05	-3.63827e-05	-0.000746085	-0.000489513	-0.000243368	-0.000628126	-0.000256493	-0.000111601	-0.000150463	-0.000430046	-0.00029851	-0.000984496	-0.000758585	-0.000516904	-0.000358374	-0.00439968	-0.000349947	-0.000279558	-0.000246966	-0.000491094	-0.000788225	-9.43839e-05	-0.00049159	-0.000663108	-0.000475981	-0.000121959	-6.66731e-05	-0.000191495	-0.000112844	-0.000559355	-0.000407719	-0.000972416	-6.45314e-05	-0.00015322	-0.000133188
0	0	0	0	0	0	0	0	0	0	0	0	0	0	0	0	0	0	0	0	0	0	0	0	0	-5.00743e-05	-5.05731e-05	-5.36663e-05	-7.82992e-05	-6.92003e-05	-6.0646e-06	-0.000292145	-4.17468e-05	-0.000398808	-0.000140809	-0.0707779	-3.22077e-05	-0.000823622	-0.000142948	-0.000277865	-0.000744663	-0.000118171	0	-0.00245975	-0.00212167	-0.000809272	0	0	-0.00594201	-0.00776555
-7.77022e-05	-0.000128555	-5.93228e-05	-0.000137673	-7.42596e-05	-0.000515145	-0.000692206	-0.000568228	-0.00114213	-0.000220162	-0.00214419	-7.84411e-05	-0.000149909	-0.00013852	-0.000241574	-5.3776e-05	-7.34717e-05	-0.00010066	-0.000166701	-0.000421649	-0.000762893	-0.000120985	-0.000170235	-0.000339074	-0.000166269	-3.06268e-05	-0.000290296	-9.92067e-05	-0.00036965	-0.000406126	-0.000132407	-0.000223981	-0.000507134	-9.44207e-05	-0.000560054	-0.000214905	-0.000398111	-0.000573136	-0.000429612	-0.00147318	-0.000481415	-0.000791919	-0.00307135	-0.000476713	-0.000592002	-0.000208047	-0.00146853	-0.000315023	-0.000667066	-0.000263804
-0.0123637	-0.00254901	-0.000976276	-0.00529625	-0.00983514	-0.0361252	-0.035546	-0.062256	-0.0866507	-0.0782828	-0.0237705	-0.00692335	-0.00972358	-0.0051915	-0.0191169	-0.00263776	-0.00260707	-0.0104667	-0.00715543	-0.00449447	-0.0132824	-0.00873557	-0.00441521	-0.0102058	-0.00300225	-0.0200106	-0.00632276	-0.0170345	-0.0185516	-0.00812607	-0.00921016	-0.00187412	-0.00986386	-0.0240108	-0.012474	-0.0298861	-0.00611303	-0.0099239	-0.0208136	-0.027655	-0.114326	-0.0554131	-0.0212195	-0.0111596	-0.0219784	-0.0209989	-0.00834201	-0.0149736	-0.0348613	-0.0145585
-0.000129246	-0.000155877	-5.20234e-05	-0.000100252	-0.000369673	-0.000122947	-0.000199461	-5.40743e-05	-1.34405e-05	-0.000231127	-0.00328202	-0.000230427	-3.79307e-05	-6.01187e-05	-0.000759648	-1.56646e-05	-2.03902e-05	-0.000301963	-0.00203069	-1.9194e-05	-0.00127345	-0.00113843	-0.000302589	-0.000404256	-0.000185204	-0.00014768	-0.000406378	-0.000416931	-0.000417119	-0.000260275	-0.000127817	-0.000324417	-0.000663558	-5.86925e-05	-0.000163114	-0.0020508	-0.000162008	-0.00031079	-0.00200041	-0.00197998	-0.00486003	-0.0019275	-8.36329e-05	-0.000153682	-7.12516e-05	-0.00409957	-0.000207975	-1.07602e-05	0	-1.58391e-05
-1.7666e-06	-0.000371318	-6.6171e-07	-2.9637e-05	-0.000193011	-0.000241888	-0.000619602	-0.000269762	-0.000221343	-0.000577974	-0.000755549	-0.000290646	-0.000532467	-0.000198279	-0.000830309	-0.000731714	-0.00150924	-0.00114507	-0.00109098	-0.000924737	-0.00307727	-0.0012807	-0.00100574	-0.00250602	-0.000133539	-0.00021118	-0.0005627	-0.000279405	-0.000567177	-0.000411562	-0.000293779	-0.00026569	-0.00106981	-0.000397729	-0.000523547	-0.000812328	-0.000906723	-0.00059649	-0.000240263	-0.00111433	-0.000801297	-0.000931373	-0.000382841	-0.000914169	-0.000178888	-0.000347047	-0.000330592	-0.000783624	-0.000804862	-0.000500372
0	0	0	0	0	0	0	0	0	0	0	0	0	0	0	0	0	0	0	0	0	0	0	0	0	0	0	0	0	0	0	0	0	0	0	0	0	0	0	0	0	0	0	0	0	0	0	0	0	0
0	0	0	0	0	0	0	0	0	0	0	0	0	0	0	0	0	0	0	0	0	0	0	0	0	0	0	0	0	0	0	0	0	0	0	0	0	0	0	0	0	0	0	0	0	0	0	0	0	0
0	0	0	0	0	0	0	0	0	0	0	0	0	0	0	0	0	0	0	0	0	0	0	0	0	0	0	0	0	0	0	0	0	0	0	0	0	0	0	0	0	0	0	0	0	0	0	0	0	0
-0.000542503	-0.000294589	-0.000666593	-0.000737306	-0.000402838	-0.000581577	-0.000264496	-0.000159892	-0.000208363	-0.000234376	-0.000292774	-6.19513e-05	-9.3975e-05	-8.45139e-05	-0.000255475	-7.94797e-05	-7.97109e-05	-0.000211462	-0.000130939	-0.000184636	-0.000263709	-0.000287038	-0.000361191	-0.000196376	-0.000271895	-0.000240247	-6.67628e-05	-0.000213807	-0.000244459	-0.000701643	-0.000258884	-0.000177212	-0.000455618	-0.000280877	-0.000851507	-0.000237294	-0.000356026	-0.000190771	-0.000100261	-0.000256715	-0.000524014	-0.000221855	-0.000366924	-0.000195711	-0.000448734	-0.000439236	-0.000209369	-0.000207701	-0.000227163	-0.000242159
-0.0161512	-0.0110606	-0.0388147	-0.0298395	-0.0335275	-0.0256848	-0.00720025	-0.0170538	-0.0210361	-0.0247238	-0.0400756	-0.0551081	-0.0660739	-0.0620649	-0.0446278	-0.0806107	-0.0832888	-0.0569961	-0.0733422	-0.0812368	-0.0702891	-0.0673639	-0.0643239	-0.0562843	-0.0498862	-0.0408239	-0.0657153	-0.0498008	-0.0664153	-0.0578324	-0.0678836	-0.105545	-0.103626	-0.0855579	-0.0977847	-0.06119	-0.0799219	-0.059675	-0.0262112	-0.028899	-0.0378356	-0.0357877	-0.0390026	-0.0456867	-0.0404294	-0.0476914	-0.0627409	-0.0663314	-0.0376969	-0.0551349
-0.0046278	-0.0034395	-0.00177378	-0.0029756	-0.0037599	-0.00649337	-0.000695593	-0.00330571	-0.0021978	-0.0031947	-0.00295756	-0.00207213	-0.00310941	-0.00169916	-0.00208406	-0.000979503	-0.000924319	-0.00205084	-0.00465669	-0.00315525	-0.00285118	-0.0027824	-0.00243568	-0.00194882	-0.000790797	-0.00148346	-0.00102178	-0.00146877	-0.00186017	-0.00210902	-0.00161362	-0.00149919	-0.00203933	-0.00218036	-0.00228204	-0.0022136	-0.00237418	-0.00251818	-0.00150685	-0.0160027	-0.00501319	-0.0101817	-0.00502069	-0.00484107	-0.00383691	-0.00383641	-0.0027255	-0.00485111	-0.00350875	-0.00288612
-0.0070039	-0.0136327	-0.00777926	-0.0105792	-0.0119431	-0.00752616	-0.00261113	-0.00574512	-0.0060144	-0.0104376	-0.00966355	-0.0162996	-0.016119	-0.0145583	-0.0156558	-0.0136859	-0.0196651	-0.0145688	-0.0144622	-0.0176739	-0.0140379	-0.0137157	-0.0105754	-0.0138798	-0.00760407	-0.0124362	-0.0128935	-0.0124666	-0.0116325	-0.0131938	-0.0147387	-0.0172517	-0.0148501	-0.0141318	-0.0143604	-0.0122356	-0.0109972	-0.00985919	-0.00286256	-0.0112879	-0.0110391	-0.0136287	-0.0156176	-0.0137528	-0.0101511	-0.0135748	-0.0135349	-0.014403	-0.0093474	-0.0103811
-0.00125081	-0.00268085	-0.000412946	-0.00109446	-0.00142675	-0.00147087	-0.000371371	-0.000917396	-0.000808277	-0.00164806	-0.000837373	-0.000724109	-0.000866322	-0.000933966	-0.001055	-0.000313981	-0.00209675	-0.00107286	-0.00154827	-0.00129258	-0.00120565	-0.0011402	-0.000858843	-0.00139894	-0.000330723	-0.00102885	-0.000378895	-0.000669858	-0.00112465	-0.00140401	-0.00121313	-0.000909758	-0.00150344	-0.00120703	-0.00119323	-0.00156672	-0.00138408	-0.00108601	-0.000640473	-0.00289634	-0.00193358	-0.0036091	-0.00189013	-0.00205625	-0.0017389	-0.00193705	-0.00154479	-0.00125416	-0.00162395	-0.00165179
-0.000516889	-0.0015564	-0.000293045	-0.00172035	-0.00132552	-0.000227647	-0.000233331	-0.000204105	-0.000322064	-0.000596183	-0.000883016	-0.000251248	-0.000592541	-0.000154426	-0.000273571	-0.000107189	-0.000330447	-0.000316901	-0.000553205	-0.000612786	-0.000384396	-0.000480265	-0.000338242	-0.000579496	-0.000330367	-0.000801596	-0.000403562	-0.000298438	-0.00102833	-0.00126916	-0.00172679	-0.000627514	-0.00158901	-0.000582922	-0.000859928	-0.000436288	-0.00062158	-0.000623721	-0.000112027	-0.000363788	-0.000417994	-0.000571841	-0.00045539	-0.00069753	-0.000351642	-0.000532799	-0.000867778	-0.00213141	-0.000305826	-0.000599735
-5.45387e-05	-6.79309e-05	-2.23811e-05	-0.000106513	-0.000345698	-5.34861e-05	-0.000153121	-0.000505905	-0.000651412	-0.000872091	-0.000717919	-9.82577e-06	-2.68995e-05	-1.12116e-05	-1.53049e-05	-4.89014e-06	-1.99758e-05	-1.79389e-05	-1.85145e-05	-1.89917e-05	-1.55573e-05	-1.84571e-05	-1.31037e-05	-2.55814e-05	-3.40216e-06	-1.57877e-05	-3.74874e-05	-3.16939e-05	-1.90845e-05	-4.59378e-05	-3.31629e-05	-1.72577e-05	-2.63775e-05	-7.29932e-05	-5.82441e-05	-3.957e-05	-2.21204e-05	-4.66036e-05	-0.0116117	-6.82227e-05	-0.00239217	-0.000943262	-0.000823976	-0.000597978	-0.0024095	-0.000860285	-8.9681e-05	-2.98834e-05	-0.00103097	-6.25042e-05
-0.000915658	-0.00170228	-0.000537704	-0.000801348	-0.00177929	-0.00349223	-0.00106907	-0.00362925	-0.00268359	-0.00291669	-0.00459377	-0.00229159	-0.00246743	-0.00199663	-0.00431123	-0.00134559	-0.00310392	-0.0032618	-0.00512366	-0.00268045	-0.00519216	-0.00465532	-0.00318865	-0.00635836	-0.00521349	-0.0148058	-0.00873489	-0.00736228	-0.020261	-0.0209193	-0.0230624	-0.0170594	-0.0184585	-0.00770991	-0.0116053	-0.00524193	-0.00592238	-0.0122035	-0.00337756	-0.00376259	-0.0066754	-0.0068078	-0.00774987	-0.0116766	-0.0122981	-0.00688233	-0.00511467	-0.00538435	-0.0119278	-0.0129457
-0.00201914	-0.00164012	-0.00215289	-0.00263254	-0.00169455	-0.00170517	-0.000575664	-0.00188175	-0.00194496	-0.00251495	-0.00187231	-0.00156384	-0.00335226	-0.00307019	-0.001809	-0.000869182	-0.00841866	-0.00170728	-0.00243664	-0.00167834	-0.00234864	-0.0025566	-0.00220023	-0.00249724	-0.00156803	-0.00145414	-0.000880535	-0.00109133	-0.00176327	-0.00172543	-0.0018999	-0.00386021	-0.00522212	-0.00237552	-0.00241188	-0.0024472	-0.00172132	-0.0023178	-0.00432937	-0.00260792	-0.00462056	-0.00714607	-0.0053918	-0.0054223	-0.00583937	-0.00481099	-0.00422768	-0.00175123	-0.00377748	-0.00393238
-0.00168227	-0.0013181	-0.00449991	-0.00293855	-0.0037991	-0.00228608	-0.000441043	-0.000494447	-0.00077323	-0.000985589	-0.00120156	-0.00272301	-0.00340254	-0.00203862	-0.00207294	-0.0106591	-0.000357587	-0.00231267	-0.00219148	-0.00896899	-0.00190578	-0.00301047	-0.002186	-0.00327899	-0.000607694	-0.00132256	-0.00770594	-0.00336949	-0.000832828	-0.0013476	-0.00198883	-0.00312163	-0.00394551	-0.00398984	-0.00362955	-0.00175503	-0.00118789	-0.00321837	-0.00047459	-0.00497931	-0.00159031	-0.00265526	-0.00435536	-0.00190554	-0.00140561	-0.00239693	-0.00490735	-0.00755191	-0.00147247	-0.00252884
-0.000377544	-0.000608142	-0.00028822	-0.00136031	-0.00117968	-0.000505605	-0.00126606	-0.000904315	-0.00110298	-0.00102271	-0.00330942	-0.00021314	-0.000587019	-0.000111472	-0.000695301	-0.000354703	-0.000812334	-0.00127807	-0.00313941	-0.00133851	-0.00252922	-0.000516334	-0.00122596	-0.00367944	-0.00104851	-0.000828867	-0.00122751	-0.000900283	-0.00152868	-0.00079118	-0.000813163	-0.00103137	-0.00194629	-0.00049746	-0.000781039	-0.0010318	-0.00131345	-0.00149666	-0.00107801	-0.00135955	-0.000837511	-0.00137313	-0.00211436	-0.0016362	-0.000643686	-0.000393726	-0.0043026	-0.00186737	-0.00142375	-0.00124822
-0.000309484	-0.00395186	-0.000263097	-0.00158129	-0.0134065	-0.00273669	-0.000587419	-0.0033145	-0.0034086	-0.00332994	-0.00209083	-0.00133593	-0.0039971	-0.000753453	-0.00126836	-0.00063044	-0.00298756	-0.00386775	-0.00312477	-0.00211799	-0.00201103	-0.00649853	-0.00377849	-0.00488161	-0.00397705	-0.00158817	-0.00107817	-0.00130815	-0.00175651	-0.00337761	-0.00252309	-0.00217739	-0.00241321	-0.00291276	-0.00487492	-0.00297732	-0.00582207	-0.00210514	-0.000901849	-0.00144457	-0.00216957	-0.00217728	-0.00205359	-0.00376561	-0.00135989	-0.00518194	-0.00730981	-0.0113538	-0.0026019	-0.00201452
-0.000820911	-0.00274023	-0.000144443	-0.00284056	-0.0170094	-0.000736128	-0.00076762	-0.00267795	-0.00112086	-0.00111609	-0.00112725	-0.000350423	-0.00110419	-0.000336089	-0.000954808	-0.000274059	-0.000735682	-0.001498	-0.00108043	-0.00092347	-0.00120302	-0.00138013	-0.00142948	-0.00125545	-0.00102102	-0.000916124	-0.000701822	-0.00060226	-0.00121089	-0.00170519	-0.00169299	-0.000764674	-0.00197334	-0.00145943	-0.00165056	-0.00133723	-0.00226437	-0.00129649	-0.000334535	-0.000517851	-0.00166886	-0.000793987	-0.000902237	-0.00168183	-0.000627926	-0.00139095	-0.00252854	-0.00259437	-0.000913579	-0.000864965
-8.57835e-06	-1.68019e-05	-5.32393e-06	-8.03258e-05	-2.59829e-05	-0.000630398	-0.00044727	-0.00222617	-0.000691289	-0.00216825	-0.00140847	-0.000338437	-0.00144085	-0.000914979	-0.000450346	-0.000568057	-0.000994354	-0.00140302	-0.00204482	-0.00182472	-0.00179909	-0.0028536	-0.00140901	-0.00476306	-0.00047079	-0.000954873	-0.00106457	-0.00132616	-0.00437934	-0.00273911	-0.00278156	-0.001441	-0.00632519	-0.000792296	-0.00162816	-0.00061756	-0.00217184	-0.00775823	-0.000201504	-0.00135387	-0.001008	-0.000782448	-0.00440338	-0.00732653	-0.000953272	-0.00211077	-0.00842804	-0.00341376	-0.000935851	-0.00131582
-0.0099446	-0.0107987	-0.00346412	-0.0134776	-0.00520204	-0.0476335	-0.0306277	-0.0130099	-0.035285	-0.0272852	-0.0167404	-0.0030275	-0.00498192	-0.00281336	-0.0201271	-0.00132431	-0.00307338	-0.00562884	-0.00360623	-0.00143493	-0.00799615	-0.00183871	-0.010543	-0.00746622	-0.00237843	-0.00974109	-0.00952624	-0.00620511	-0.011178	-0.00842914	-0.00447749	-0.00617687	-0.00316749	-0.00824492	-0.00543537	-0.020081	-0.0113002	-0.00748091	-0.0115072	-0.0157882	-0.0179438	-0.0188109	-0.00860235	-0.00596887	-0.0159562	-0.0136461	-0.00112437	-0.0192873	-0.0122874	-0.0146411
-0.000918135	-0.00381476	-0.000500103	-0.000856503	-0.000469135	-0.000436496	-0.000614994	-0.000311205	-0.000382637	-0.00126542	-9.02413e-05	-0.000144554	-8.14139e-05	-0.00010393	-0.000172358	-9.96446e-05	-0.0001776	-0.000122644	-0.000189201	-0.000260397	-0.000304842	-0.000400422	-0.00024398	-0.000160971	-0.000228293	-0.000267698	-0.000201888	-0.000125655	-0.000344957	-0.000270666	-0.000215735	-0.000330152	-0.000446987	-0.000338132	-0.000443256	-0.000450844	-0.000728611	-0.000146734	-0.000488586	-0.000271798	-0.000438791	-0.000209664	-0.000329533	-0.000196644	-0.000197471	-0.000110763	-0.000314403	-0.000195059	-0.00038902	-0.000471723
-0.00123248	-0.00668456	-0.00162634	-0.00847355	-0.00790676	-0.000235542	-0.0014806	-0.000488378	-0.000488326	-0.00102119	-0.00119796	-0.00031473	-0.00176718	-0.00036455	-0.000490524	-0.000300976	-0.000554584	-0.00122451	-0.00169481	-0.000877399	-0.00111196	-0.00146578	-0.000664797	-0.00124589	-0.000164089	-0.000710278	-0.000384865	-0.00102843	-0.000820165	-0.00118428	-0.000935633	-0.00134595	-0.00111954	-0.00173737	-0.00197912	-0.000852243	-0.000658603	-0.000737098	-0.000689673	-0.000465973	-0.000882246	-0.000638758	-0.000662815	-0.000641604	-0.00113524	-0.000783784	-0.000641281	-0.00252264	-0.000518282	-0.000954375
-1.68891e-05	-9.09354e-06	-3.02024e-08	-1.92132e-07	-0.000107276	-0.000656682	-0.000283851	-2.68866e-06	-1.16365e-05	-0.000229835	-0.00114775	-0.000104778	-0.000135724	-1.00419e-05	-9.45799e-06	-0.000102333	-5.26909e-05	-0.000359439	-0.000243585	-8.41346e-05	-3.40251e-05	-0.0015408	-0.000120568	-0.00039933	-3.68692e-05	-0.000133305	-0.000132893	-0.00018834	-0.000256097	-0.000898534	-0.00057574	-0.000163882	-0.000475605	-0.000449338	-0.00155246	-0.000165157	-0.000856763	-0.000474891	-3.10935e-05	-1.85935e-05	-0.000110616	-0.000102162	-9.88317e-05	-0.000663925	-0.000226452	-0.000132898	-0.00024661	-0.000277123	-0.00014454	-0.000462243
-3.34947e-05	-6.56046e-05	-2.07877e-05	-0.000313638	-0.000101452	-0.00109249	-0.00215679	-0.000543748	-0.000535664	-0.00191405	-0.00243606	-0.00021726	-0.000663616	-0.000276102	-0.00068526	-0.000127207	-0.000172306	-0.000972785	-0.00221558	-0.000819029	-0.000577385	-0.000926133	-0.0010859	-0.00142292	-0.000351327	-0.000128033	-0.00016727	-0.000525198	-0.00110927	-0.00109357	-0.0014155	-0.000894465	-0.00165062	-0.000611883	-0.000605671	-0.00054848	-0.00170103	-0.000825108	-0.000555693	-0.000390332	-0.000386528	-0.000533206	-0.00087571	-0.000360043	-0.000187339	-0.000220319	-0.00266067	-0.000433997	-0.000338975	-0.000904537
-0.00230413	-0.000711838	-0.000615356	-0.00798625	-0.00178471	-0.0323003	-0.0122831	-0.0154317	-0.0238816	-0.0213726	-0.0159806	-0.00472795	-0.00532929	-0.00501764	-0.00718954	-0.00316071	-0.00375043	-0.0291318	-0.0291997	-0.0203691	-0.0163836	-0.0435751	-0.0312282	-0.110009	-0.0109862	-0.00570973	-0.00413745	-0.00495978	-0.00816749	-0.0175402	-0.0307536	-0.0135942	-0.0207147	-0.0107351	-0.0125142	-0.0137448	-0.0107654	-0.040352	-0.0135189	-0.0085616	-0.00796431	-0.0182788	-0.013699	-0.0153365	-0.0101448	-0.0171667	-0.0583564	-0.0581462	-0.00855792	-0.0202494
0	0	0	0	0	0	0	0	0	0	0	0	0	0	0	0	0	0	0	0	0	0	0	0	0	0	0	0	0	0	0	0	0	0	0	0	0	0	0	0	0	0	0	0	0	0	0	0	0	0
-0.00328162	-0.00544199	-0.00222556	-0.0035117	-0.0020773	-0.00862154	-0.00396609	-0.00144711	-0.0155407	-0.0103535	-0.000579627	-2.10404e-05	-0.000392713	-0.000555302	-8.58403e-05	-0.000190814	-0.000262248	-0.000434831	-0.000425301	-4.0717e-05	-0.00146361	-0.000496185	-8.41283e-05	-0.000644982	-1.09611e-05	-0.000214898	-0.000112402	-0.000199886	-0.000288621	-0.000571141	-0.000733806	-0.000800056	-0.000868057	-0.00251884	-0.00337382	-0.00443706	-0.000745181	-0.000910426	-0.000219635	-0.000125527	-0.000395893	-9.16385e-05	-0.00102089	-0.000211278	-0.000175902	-0.000455722	-0.000159907	-0.000510006	-3.0298e-05	-0.00117887
-0.0028213	-0.00784035	-0.00118532	-0.00579181	-0.00679291	-0.000105392	-0.000119517	-9.76467e-05	-0.00355833	-0.00299786	-0.0108808	-8.99883e-05	-0.00114673	-7.89353e-05	-8.31017e-06	-5.4111e-05	-7.56012e-05	-0.000739343	-0.000261225	-0.00257227	-0.00409049	-0.00118994	-0.000968999	-0.00397879	-0.00139229	-0.000744819	-0.000304594	-0.000125593	-0.000121621	-0.000965666	-0.00309025	-0.00105697	-0.000700296	-0.00106098	-0.000238795	-0.00167179	-0.000224374	-0.000129091	-0.00041641	-1.00709e-05	-0.00287369	-0.00150852	-0.00478844	-0.0109864	-0.00316574	-0.0209369	-0.016244	-0.00592285	-0.00564756	-0.00720892
-0.00194739	-0.000288873	-6.61957e-06	-0.000707054	-0.00380534	-2.00519e-05	-0.000353054	-0.000210345	-0.000393467	-0.001513	0	0	0	0	0	0	0	0	0	0	0	0	0	-0.000908297	0	0	0	0	0	0	0	0	0	0	0	-0.00354919	0	0	0	0	0	0	0	0	0	0	0	0	0	0
-2.66612e-05	-3.89271e-05	-2.86927e-06	-1.44829e-05	-0.000342426	-0.000343241	-6.9425e-05	-0.000370037	-0.00112088	-0.000749374	0	-5.77071e-05	-6.25871e-05	-2.79179e-05	-0.000971606	-4.02144e-05	-0.000166181	-0.000141159	-0.000101573	-0.000125046	-0.000473816	-0.000195081	-0.000709763	-0.000141118	-0.000732552	-0.00214872	-0.00218925	-0.000127619	-0.00043693	-0.000312141	-0.000191653	-0.000152031	-0.000212191	-0.000150892	-0.000390415	-0.000436437	-0.000387523	-5.0004e-05	-0.00047337	-0.00124082	-0.000550866	-0.00116729	-0.000654674	-0.000682035	-0.000375804	-0.00025499	-0.000169597	-0.000284565	-0.00088139	-0.000218667
0	0	0	0	0	-8.26764e-05	-6.68557e-06	-8.97153e-05	-9.22319e-05	-0.000165139	-3.20249e-05	-0.00012188	-0.000155074	-7.26786e-05	-6.97617e-05	-4.15648e-05	-9.34642e-05	-9.08827e-05	-0.000111638	-7.65455e-05	-8.73367e-05	-0.000152963	-0.000132766	-0.000245452	-1.0299e-05	-0.000139268	-8.62923e-05	-0.000104719	-9.2106e-05	-0.000250889	-0.000178481	-0.000178842	-0.000151838	-0.000214998	-0.000291045	-7.77207e-05	-0.000181425	-0.000145408	-1.22059e-05	-9.88262e-05	-8.57842e-05	-0.000104112	-0.000137867	-0.000230987	-6.40614e-05	-0.000151151	-0.000207349	-0.000599397	-0.000103099	-0.000148881
0	0	0	0	0	-4.55593e-05	-8.68346e-06	-4.85956e-05	-5.51341e-05	-4.3135e-05	-3.06189e-05	-2.52562e-05	-2.81568e-05	-1.01024e-05	-1.86263e-05	-1.17692e-05	-5.04916e-05	-5.66271e-05	-1.21844e-05	-2.8369e-05	-3.08057e-05	-4.06646e-05	-4.57514e-05	-3.35417e-05	-9.0326e-05	-3.47283e-05	-1.83618e-05	-1.95129e-05	-2.83777e-05	-3.28515e-05	-5.06742e-05	-0.000141475	-0.000198696	-0.000104808	-0.000168934	-0.000106282	-0.000344924	-0.000193469	-7.00686e-05	-0.000260656	-8.43862e-05	-2.97555e-05	-0.000127774	-4.27992e-05	-1.92872e-05	-3.62559e-05	-2.54355e-05	-7.0336e-05	-3.52928e-05	-2.77119e-05
-0.000454183	-0.00141928	-0.000337985	-0.000968961	-0.00722025	-0.00663251	-0.00147137	-0.000814056	-0.000788734	-0.00265407	-0.00152315	-0.000769436	-0.000633735	-0.000343555	-0.000987636	-0.000224494	-0.000671736	-0.000583155	-0.00285379	-0.0049327	-0.00258343	-0.00402474	-0.002253	-0.00136911	-0.00100929	-0.00122883	-0.000645702	-0.000437558	-0.000961498	-0.00419531	-0.00135353	-0.00162325	-0.00184349	-0.00204689	-0.0037299	-0.00373643	-0.00234553	-0.00153996	-0.00131195	-0.0033604	-0.00208862	-0.00153169	-0.00212749	-0.00192107	-0.00245987	-0.00115576	-0.00917314	-0.00450991	-0.00118495	-0.00397861
-6.43299e-05	-0.000278531	-3.83857e-05	-0.000380911	-0.000595853	-0.000358569	-9.49455e-05	-0.000133507	-8.1463e-05	-0.000152942	-0.000135455	-0.000142945	-0.000124767	-2.76242e-05	-5.61234e-05	-3.63631e-05	-5.0134e-05	-8.55013e-05	-0.000220233	-6.32537e-05	-0.000141071	-0.000155178	-0.000145422	-0.000228262	-0.000147667	-0.0001288	-3.96706e-05	-7.01109e-05	-7.17883e-05	-0.00016178	-0.000179377	-9.51754e-05	-0.000188933	-0.00014622	-0.000394961	-5.68805e-05	-0.000179022	-0.00010966	-8.46863e-05	-0.00015407	-0.000104027	-8.97303e-05	-0.000100868	-0.000154083	-9.35257e-05	-0.000148231	-0.000218882	-0.000356619	-9.89258e-05	-9.23023e-05
-6.8406e-06	-4.57167e-05	-0.000147754	-2.15242e-05	-0.000596537	-0.000618354	-0.000122096	-0.000662935	-0.000182192	-0.000573475	0	-6.15696e-06	-3.19488e-05	-4.07303e-05	-0.00113608	-0.000105059	-8.45554e-05	-2.94467e-05	-2.21878e-05	-4.42305e-05	-3.78647e-05	-2.64538e-05	-2.14044e-05	-8.09838e-05	-6.22512e-05	-8.64879e-05	-3.51897e-05	-1.65689e-05	-6.57219e-05	-0.000305732	-2.45698e-05	-0.000405817	-0.000567392	-0.000245461	-8.06354e-05	-0.000396393	-2.89162e-05	-9.31444e-05	-0.00227598	-0.000671218	-0.000151742	-0.000177073	-2.0867e-05	-8.40097e-05	-0.000109295	-6.21802e-05	-0.00014267	-0.000206982	-0.000105141	-4.51466e-05
0	0	0	0	0	0	0	0	0	0	0	0	0	0	0	0	0	0	0	0	0	0	0	0	0	0	0	0	0	0	0	0	0	0	0	0	0	0	0	0	0	0	0	0	0	0	0	0	0	0
-3.56993e-06	-5.32522e-05	-4.54717e-07	-1.22628e-05	-6.1588e-05	-0.000102422	-4.0038e-05	-0.000163144	-6.24218e-05	-8.47969e-05	-0.000136044	-3.11786e-05	-4.83652e-05	-2.43914e-05	-2.09502e-05	-2.37617e-05	-6.50656e-05	-9.23903e-05	-2.72722e-05	-7.80999e-05	-8.56625e-05	-0.000108805	-5.73097e-05	-8.93259e-05	-3.34518e-05	-7.64096e-05	-2.8722e-05	-9.4883e-05	-8.5113e-05	-6.18835e-05	-3.80029e-05	-7.37102e-05	-0.000285325	-0.000148378	-0.000195758	-2.99915e-05	-0.000120067	-6.51885e-05	-1.13562e-05	-2.69032e-05	-4.16373e-05	-4.98523e-05	-0.00010127	-7.92231e-05	-3.06557e-05	-4.42595e-05	-0.000154613	-0.000468776	-3.62112e-05	-2.7605e-05
-1.67863e-06	-2.6711e-05	-9.95797e-07	-1.36672e-06	-0.000187492	-0.00039952	-0.000475823	-0.000324607	-0.000217491	-0.000303026	0	-0.000147511	-0.00011856	-8.58438e-05	-0.000632512	-5.92402e-05	-0.000190247	-0.0004606	-0.000467612	-0.000932164	-0.000798004	-0.000557519	-0.000118594	-0.000493607	-5.5925e-05	-0.000421191	-0.000851501	-0.000503728	-0.0010491	-0.0014756	-0.00101914	-0.000431073	-0.000534231	-0.0005547	-0.000643446	-0.0001864	-0.00110876	-0.000350961	-0.000444506	-0.000478311	-0.000319589	-0.000861201	-0.000704661	-0.000697934	-0.00041023	-0.000501805	-0.000113126	-0.000728585	-0.000178002	-0.000116975
-2.35637e-05	-0.000179405	-1.03525e-05	-0.000156089	-0.000161436	-0.000112782	-0.000291921	-9.1941e-05	-7.4715e-05	-9.2444e-05	0	-2.02349e-05	-2.8325e-05	-3.20453e-05	-5.64583e-05	-1.12042e-05	-2.46408e-05	-2.43528e-05	-1.9759e-05	-3.18981e-05	-3.11565e-05	-2.26958e-05	-4.99489e-05	-3.43753e-05	-0.000133017	-3.44354e-05	-4.80193e-05	-4.76582e-05	-8.87053e-05	-8.74393e-05	-4.36772e-05	-3.12876e-05	-4.40925e-05	-4.9189e-05	-5.40891e-05	-6.00297e-05	-6.713e-05	-3.14139e-05	-5.84061e-05	-8.18016e-05	-5.60703e-05	-5.39354e-05	-3.352e-05	-4.4635e-05	-6.7517e-05	-2.08915e-05	-7.29703e-05	-2.97264e-05	-6.09236e-05	-5.10897e-05
0	0	0	0	0	0	0	0	0	0	0	0	0	0	0	0	0	0	0	0	0	0	0	0	0	0	0	0	0	0	0	0	0	0	0	0	0	0	0	0	0	0	0	0	0	0	0	0	0	0
-2.45e-06	-7.61855e-05	-1.99663e-06	-1.1644e-05	-2.11825e-05	-0.00054571	-0.000352229	-0.000795715	-0.000335865	-0.000189899	-0.000595936	-0.000109172	-0.000227602	-0.000164271	-0.000552515	-0.000153135	-0.000200618	-0.000219353	-0.000197563	-0.000490899	-0.000621186	-0.000520218	-0.000581104	-0.000602116	-0.000700332	-0.000171516	-0.000518614	-0.000524025	-0.000977434	-0.000308983	-0.000219808	-0.000220254	-0.000378367	-0.000264781	-0.000358437	-9.57171e-05	-0.000223434	-0.000179078	-0.000216652	-0.000399151	-0.000105648	-0.000303282	-0.00057206	-0.000284473	-0.000171619	-0.000186151	-0.000568332	-0.000738189	-0.000341093	-0.000183354
-1.79644e-06	-0.0001586	-1.09052e-05	-1.38262e-05	-3.11809e-05	-0.000164371	-0.000193827	-8.81691e-05	-0.000147676	-0.000165177	-0.000239973	-4.13001e-05	-5.80185e-05	-5.39403e-05	-7.68926e-05	-1.77688e-05	-4.90368e-05	-5.38838e-05	-4.92307e-05	-4.80889e-05	-6.24213e-05	-5.01652e-05	-0.000120699	-0.00011178	-5.06946e-05	-9.75217e-05	-9.50448e-05	-7.98183e-05	-0.000177058	-0.00010618	-0.000133261	-0.000133712	-0.000117874	-0.000124137	-0.000142927	-0.000134872	-0.000136926	-3.6386e-05	-7.89796e-05	-0.000146596	-0.000100949	-9.07305e-05	-7.48679e-05	-8.68841e-05	-0.000115422	-4.17783e-05	-0.000136519	-7.83555e-05	-0.000108461	-9.19617e-05
-0.000179573	-0.00181142	-0.000237471	-0.000406705	-0.000275562	-0.000115349	-1.36932e-05	-0.000144525	-0.0001404	-0.000198555	-4.44778e-05	-9.12325e-05	-0.000347431	-5.45991e-05	-7.47058e-05	-6.40232e-05	-0.000159333	-9.18333e-05	-0.000106189	-4.47058e-05	-9.62694e-05	-0.000303056	-0.000154859	-0.000267152	-0.000101792	-0.000386614	-8.85143e-05	-0.000122051	-0.000177089	-0.000182302	-0.000178477	-0.000253251	-0.000252136	-0.00012824	-0.000209934	-0.000134993	-0.000271246	-0.000216322	-4.17728e-05	-0.000203051	-0.000131789	-0.000221152	-0.000243803	-0.000175572	-0.000100753	-0.000341728	-0.000287886	-0.000489814	-0.000161622	-0.000178267
[truncated: 89 more columns]

## Sheet: 预处理
	农产品	林产品	畜牧产品	渔产品	农、林、牧、渔服务产品	煤炭采选产品	石油和天然气开采产品	黑色金属矿采选产品	有色金属矿采选产品	非金属矿采选产品	开采辅助服务和其他采矿产品	谷物磨制品	饲料加工品	植物油加工品	糖及糖制品	屠宰及肉类加工品	水产加工品	蔬菜、水果、坚果和其他农副食品加工品	方便食品	乳制品	调味品、发酵制品	其他食品	酒精和酒	饮料和精制茶	烟草制品	棉、化纤纺织及印染精加工品	毛纺织及染整精加工品	麻、丝绢纺织及加工品	针织或钩针编织及其制品	纺织制成品	纺织服装服饰	皮革、毛皮、羽毛及其制品	鞋	木材加工品和木、竹、藤、棕、草制品	家具	造纸和纸制品	印刷品和记录媒介复制品	文教、工美、体育和娱乐用品	精炼石油和核燃料加工品	煤炭加工品	基础化学原料	肥料	农药	涂料、油墨、颜料及类似产品	合成材料	专用化学产品和炸药、火工、焰火产品	日用化学产品	医药制品	化学纤维制品
农产品	0.14284	0.0296111	0.244837	0.140837	0.191025	0.0102405	0.00802533	0.00798077	0.012005	0.0130661	0.0152375	0.816357	0.635445	0.684404	0.616803	0.185344	0.107049	0.619113	0.415272	0.127538	0.456492	0.397903	0.35363	0.296705	0.0913822	0.327638	0.143614	0.353743	0.140647	0.16971	0.157531	0.0951005	0.0626444	0.0602669	0.046424	0.11711	0.0519841	0.0608248	0.0112773	0.00827884	0.0265772	0.0306768	0.0451275	0.0497853	0.0180705	0.0839554	0.126027	0.163899	0.0315543
林产品	0.000994551	0.0638027	0.000648628	0.00115454	0.00589118	0.00692151	0.00199396	0.00257008	0.00345673	0.00299106	0.00475351	0.00129507	0.00142009	0.00145545	0.00136958	0.00106774	0.00139678	0.0027746	0.00220266	0.00249068	0.00212803	0.00262745	0.00246567	0.00412514	0.00273517	0.0030661	0.0016759	0.00205611	0.00366294	0.00382739	0.00310999	0.00306503	0.0139675	0.236333	0.105331	0.0516556	0.0207218	0.0254743	0.00223283	0.00354042	0.00310819	0.00348948	0.00397482	0.00530654	0.00493443	0.0201093	0.00823553	0.00327816	0.00480234
畜牧产品	0.00173148	0.00583904	0.0701844	0.00399583	0.0372403	0.00221389	0.00190544	0.00168418	0.00265592	0.00291386	0.00376241	0.00193109	0.00995739	0.00177741	0.00198053	0.619874	0.00557101	0.0198687	0.0374779	0.426262	0.0251733	0.0861276	0.00411445	0.014484	0.00167039	0.0115513	0.45604	0.151058	0.0327399	0.036574	0.0480362	0.247633	0.0442799	0.00509019	0.0125922	0.00434017	0.00366914	0.0159578	0.00240936	0.00184157	0.00296785	0.00320172	0.00565459	0.00538235	0.00313971	0.0230925	0.0195068	0.102119	0.0030783
渔产品	0.00107826	0.00337125	0.0141852	0.0441027	0.0191354	0.00141352	0.000838808	0.00117457	0.00149539	0.00148896	0.00157304	0.00124297	0.0675944	0.00114094	0.00117957	0.00969062	0.605404	0.00952542	0.00880992	0.00716829	0.00462127	0.0195439	0.00202956	0.00339101	0.00115025	0.0034351	0.00704922	0.004556	0.00282033	0.00312826	0.00323891	0.00504721	0.00270166	0.00239266	0.00258073	0.00187975	0.0021641	0.00578314	0.00106109	0.00122278	0.00156234	0.00168942	0.00185435	0.00209878	0.00148475	0.00251213	0.00350756	0.0053262	0.00178144
农、林、牧、渔服务产品	0.0264312	0.134995	0.0090694	0.0402796	0.0938288	0.00181175	0.0008685	0.000870365	0.00120487	0.00120969	0.00213168	0.0192625	0.0187565	0.0162076	0.0146408	0.00658875	0.024221	0.0186631	0.0108597	0.00502568	0.0116128	0.0110968	0.00905653	0.00830803	0.00301979	0.11856	0.0120186	0.0969925	0.0451155	0.0494342	0.0500333	0.0105955	0.0163642	0.0340215	0.0194495	0.0117982	0.00523832	0.012179	0.0010626	0.00121624	0.00158263	0.00191496	0.00246395	0.00267578	0.00181551	0.00539831	0.00487894	0.0067228	0.00238182
煤炭采选产品	0.0219536	0.0111999	0.00817802	0.0090203	0.0135985	0.203906	0.0220927	0.0330875	0.0421639	0.0519156	0.0353285	0.0210952	0.0208957	0.019067	0.0284617	0.00940303	0.0103086	0.023255	0.0190048	0.0122678	0.0244461	0.0186034	0.0187802	0.0225732	0.00728101	0.0353668	0.0208239	0.0270876	0.0402353	0.033928	0.026542	0.0155184	0.0273969	0.0298691	0.0273044	0.0601416	0.0325822	0.0327492	0.0252682	0.477647	0.125986	0.148971	0.0877342	0.0559438	0.0652089	0.0779834	0.0289077	0.0222121	0.0765205
石油和天然气开采产品	0.0183143	0.0142751	0.00848725	0.0118733	0.0227633	0.0135996	0.0222683	0.0300995	0.0387497	0.0469869	0.0457127	0.0174366	0.0172532	0.0161506	0.0170262	0.00997742	0.0139199	0.0170485	0.0176275	0.0143543	0.017732	0.0170682	0.0147932	0.0230489	0.00742076	0.0321348	0.0230779	0.0238205	0.0387959	0.0364107	0.0290934	0.0189275	0.0349861	0.0276811	0.0275276	0.0290957	0.026076	0.0348574	0.59172	0.0160668	0.143035	0.0961983	0.115636	0.0830723	0.148664	0.0786303	0.0353845	0.0215627	0.11064
黑色金属矿采选产品	0.0017966	0.00228704	0.00104062	0.00192367	0.00245797	0.0144292	0.00939331	0.177696	0.00805152	0.00773873	0.0253425	0.00191382	0.00204505	0.00184703	0.00230508	0.00130178	0.00201676	0.0022049	0.00234802	0.00210539	0.00298386	0.00261045	0.00203222	0.00400834	0.00103357	0.00308427	0.0021987	0.00233167	0.00365688	0.00404298	0.00294977	0.00287216	0.00451607	0.00508371	0.0132463	0.00373744	0.0036444	0.0110004	0.00687097	0.00788728	0.00790185	0.00714908	0.00623213	0.00647153	0.00585446	0.00730933	0.00378679	0.00313976	0.00488811
有色金属矿采选产品	0.00234993	0.00223825	0.0012303	0.00203163	0.00249404	0.0052218	0.0048616	0.00417606	0.0536287	0.00687141	0.0116	0.00239543	0.00251251	0.00226351	0.00268422	0.00159326	0.00221543	0.00259123	0.002782	0.00263124	0.00300548	0.00302246	0.00257731	0.00463939	0.00133158	0.00402117	0.00297697	0.00288486	0.00494515	0.00508846	0.00395574	0.00372923	0.0055444	0.00647183	0.00859523	0.00608305	0.00754539	0.0394469	0.00604341	0.00641119	0.0268132	0.0108046	0.0130318	0.0178844	0.0124477	0.023214	0.00770484	0.00453538	0.00855354
非金属矿采选产品	0.0046775	0.00199752	0.00126331	0.00134348	0.00170816	0.00167807	0.00274049	0.0016497	0.00353182	0.0161713	0.00886469	0.00356174	0.00309359	0.00320093	0.00337589	0.00116381	0.00136736	0.00310157	0.002582	0.00160037	0.00315781	0.00253651	0.00419656	0.00368577	0.000925509	0.00333092	0.00211351	0.00253583	0.003352	0.00331052	0.00237521	0.00170749	0.00328188	0.00363201	0.00390549	0.00521847	0.0037683	0.00934647	0.00282775	0.00575332	0.0332474	0.0438129	0.0155884	0.0183632	0.0128309	0.0115861	0.00570782	0.00415652	0.00774995
[truncated: 129 more rows]
[truncated: 90 more columns]

## Sheet: matlab处理
source		target		weight
1		2		33.7712
1		3		4.08434
1		4		7.10039
1		5		5.23491		source		1	1	1	1	1	1	1	1	1	1	1	1	1	1	1	1	1	1	1	1	1	1	1	1	1	1	1	1	1	1	1	1	1	1	1	1	1	1	1	1	1	1
1		6		45.5507
1		7		54.602		target		2	3	4	5	6	7	8	9	10	11	12	13	14	15	16	17	18	19	20	21	22	23	24	25	26	27	28	29	30	31	32	33	34	35	36	37	38	39	40	41	42	43
1		8		125.301
[truncated: 9,569 more rows]
[truncated: 5,000 more columns]

## Sheet: matlab输出
source	target	weight	倒数
农产品	畜牧产品	4.08434	0.244837
农产品	农、林、牧、渔服务	5.23491	0.191025
农产品	谷物磨制品	1.22495	0.816357
[truncated: 135 more rows]

[truncated: 3 more sheets: R, eij, Rdj]
